# Supplementary material for: Nutrition or nature: using elementary flux modes to disentangle the complex forces shaping prokaryote pan-genomes
Source: BMC Ecol Evol. 2022 Aug 16;22:101. doi: 10.1186/s12862-022-02052-3 (PMC9382767; doi:10.1186/s12862-022-02052-3)
Supplement: Supplementary file 7 — Additional file 7: Table S2. Bacterial and archaeal strains used in this study. The Aeromonadaceae strains are highlighted. [file 12862_2022_2052_MOESM7_ESM.xlsx]

## Sheet: all_genomes
Strain_id	name	contigs	genome_length	cds	kingdom	phylum	class	order	family	genus	species	genome_status
104099	Acetobacter orleanensis strain LMG 1583	67	3007844	3011	Bacteria	Proteobacteria	Alphaproteobacteria	Rhodospirillales	Acetobacteraceae	Acetobacter	Acetobacter orleanensis	WGS
104102	Acetobacter indonesiensis strain DmL_051	125	3325857	3352	Bacteria	Proteobacteria	Alphaproteobacteria	Rhodospirillales	Acetobacteraceae	Acetobacter	Acetobacter indonesiensis	WGS
104102	Acetobacter tropicalis strain LMG 19825	222	3557452	3629	Bacteria	Proteobacteria	Alphaproteobacteria	Rhodospirillales	Acetobacteraceae	Acetobacter	Acetobacter tropicalis	WGS
1.04321e+06	Acidiphilium sp. PM	627	3929465	3619	Bacteria	Proteobacteria	Alphaproteobacteria	Rhodospirillales	Acetobacteraceae	Acidiphilium	Acidiphilium sp. PM	WGS
1.05197e+06	Granulibacter bethesdensis CGDNIH2	1	2736589	2642	Bacteria	Proteobacteria	Alphaproteobacteria	Rhodospirillales	Acetobacteraceae	Granulibacter	Granulibacter bethesdensis	Complete
1.05355e+06	Komagataeibacter sucrofermentans strain LMG 18788	83	3363922	3523	Bacteria	Proteobacteria	Alphaproteobacteria	Rhodospirillales	Acetobacteraceae	Komagataeibacter	Komagataeibacter sucrofermentans	WGS
1.05421e+06	Acetobacteraceae bacterium AT-5844	244	5188813	4854	Bacteria	Proteobacteria	Alphaproteobacteria	Rhodospirillales	Acetobacteraceae		Acetobacteraceae bacterium AT-5844	WGS
1071.7	Rhodopila globiformis strain DSM 161	278	7248147	7936	Bacteria	Proteobacteria	Alphaproteobacteria	Rhodospirillales	Acetobacteraceae	Rhodopila	Rhodopila globiformis	WGS
1.07659e+06	Acetobacter okinawensis strain DsW_060	147	2724937	2851	Bacteria	Proteobacteria	Alphaproteobacteria	Rhodospirillales	Acetobacteraceae	Acetobacter	Acetobacter okinawensis	WGS
1.0766e+06	Acetobacter persici strain DmL_053	174	3353592	3394	Bacteria	Proteobacteria	Alphaproteobacteria	Rhodospirillales	Acetobacteraceae	Acetobacter	Acetobacter persici	WGS
108528	Gluconacetobacter entanii strain LTH 4560	157	3604084	3844	Bacteria	Proteobacteria	Alphaproteobacteria	Rhodospirillales	Acetobacteraceae	Gluconacetobacter	Gluconacetobacter entanii	WGS
1.08887e+06	Commensalibacter intestini A911	26	2454778	2214	Bacteria	Proteobacteria	Alphaproteobacteria	Rhodospirillales	Acetobacteraceae	Commensalibacter	Commensalibacter intestini	WGS
1.08887e+06	Gluconobacter morbifer G707	19	2887061	2847	Bacteria	Proteobacteria	Alphaproteobacteria	Rhodospirillales	Acetobacteraceae	Gluconobacter	Gluconobacter morbifer	WGS
1.12092e+06	Acetobacter nitrogenifigens DSM 23921	52	4270291	4382	Bacteria	Proteobacteria	Alphaproteobacteria	Rhodospirillales	Acetobacteraceae	Acetobacter	Acetobacter nitrogenifigens	WGS
1.12092e+06	Acidocella aminolytica 101 = DSM 11237	109	3964820	4204	Bacteria	Proteobacteria	Alphaproteobacteria	Rhodospirillales	Acetobacteraceae	Acidocella	Acidocella aminolytica	WGS
1.12111e+06	Belnapia moabensis DSM 16746	290	6716437	6356	Bacteria	Proteobacteria	Alphaproteobacteria	Rhodospirillales	Acetobacteraceae	Belnapia	Belnapia moabensis	WGS
1.12306e+06	Roseomonas aerilata DSM 19363	151	6428469	6015	Bacteria	Proteobacteria	Alphaproteobacteria	Rhodospirillales	Acetobacteraceae	Roseomonas	Roseomonas aerilata	WGS
1.12306e+06	Roseomonas stagni DSM 19981	44	6384459	6022	Bacteria	Proteobacteria	Alphaproteobacteria	Rhodospirillales	Acetobacteraceae	Roseomonas	Roseomonas stagni	WGS
1.12307e+06	Rubritepida flocculans DSM 14296	75	3833553	3702	Bacteria	Proteobacteria	Alphaproteobacteria	Rhodospirillales	Acetobacteraceae	Rubritepida	Rubritepida flocculans	WGS
1.12323e+06	Saccharibacter floricola DSM 15669	47	2379718	2275	Bacteria	Proteobacteria	Alphaproteobacteria	Rhodospirillales	Acetobacteraceae	Saccharibacter	Saccharibacter floricola	WGS
1.20339e+06	Komagataeibacter maltaceti strain LMG 1529	127	3638012	3791	Bacteria	Proteobacteria	Alphaproteobacteria	Rhodospirillales	Acetobacteraceae	Komagataeibacter	Komagataeibacter maltaceti	WGS
1.20858e+06	Commensalibacter sp. MX-MONARCH01	12	2332652	2097	Bacteria	Proteobacteria	Alphaproteobacteria	Rhodospirillales	Acetobacteraceae	Commensalibacter	Commensalibacter sp. MX01	WGS
1.21423e+06	Acidocella sp. MX-AZ02	325	3600757	3386	Bacteria	Proteobacteria	Alphaproteobacteria	Rhodospirillales	Acetobacteraceae	Acidocella	Acidocella sp. MX-AZ02	WGS
1.21772e+06	Roseomonas sp. B5	228	4719255	4330	Bacteria	Proteobacteria	Alphaproteobacteria	Rhodospirillales	Acetobacteraceae	Roseomonas	Roseomonas sp. B5	WGS
1.23134e+06	Acetobacter cibinongensis 4H-1	120	3105087	3100	Bacteria	Proteobacteria	Alphaproteobacteria	Rhodospirillales	Acetobacteraceae	Acetobacter	Acetobacter cibinongensis	WGS
1.23134e+06	Acetobacter syzygii 9H-2	94	2687370	2759	Bacteria	Proteobacteria	Alphaproteobacteria	Rhodospirillales	Acetobacteraceae	Acetobacter	Acetobacter syzygii	WGS
1.23135e+06	Acidomonas methanolica NBRC 104435	546	3690031	3474	Bacteria	Proteobacteria	Alphaproteobacteria	Rhodospirillales	Acetobacteraceae	Acidomonas	Acidomonas methanolica	WGS
1.23135e+06	Komagataeibacter intermedius TF2	943	3883532	4627	Bacteria	Proteobacteria	Alphaproteobacteria	Rhodospirillales	Acetobacteraceae	Komagataeibacter	Komagataeibacter intermedius	WGS
1.23162e+06	Asaia bogorensis NBRC 16594	1	3198265	2896	Bacteria	Proteobacteria	Alphaproteobacteria	Rhodospirillales	Acetobacteraceae	Asaia	Asaia bogorensis	Complete
1.23467e+06	Acetobacter papayae JCM 25143	177	3041080	3758	Bacteria	Proteobacteria	Alphaproteobacteria	Rhodospirillales	Acetobacteraceae	Acetobacter	Acetobacter papayae	WGS
1.23467e+06	Komagataeibacter kakiaceti JCM 25156	947	3133102	3848	Bacteria	Proteobacteria	Alphaproteobacteria	Rhodospirillales	Acetobacteraceae	Komagataeibacter	Komagataeibacter kakiaceti	WGS
1.2365e+06	Asaia astilbis JCM 15831	49	3147416	3482	Bacteria	Proteobacteria	Alphaproteobacteria	Rhodospirillales	Acetobacteraceae	Asaia	Asaia astilbis	WGS
1.2365e+06	Asaia prunellae JCM 25354	38	3182743	3583	Bacteria	Proteobacteria	Alphaproteobacteria	Rhodospirillales	Acetobacteraceae	Asaia	Asaia prunellae	WGS
1.26269e+06	Acetobacter sp. CAG:977	38	1926190	1885	Bacteria	Proteobacteria	Alphaproteobacteria	Rhodospirillales	Acetobacteraceae	Acetobacter	Acetobacter sp. CAG	WGS
1.26269e+06	Acidiphilium sp. CAG:727	116	1734676	1738	Bacteria	Proteobacteria	Alphaproteobacteria	Rhodospirillales	Acetobacteraceae	Acidiphilium	Acidiphilium sp. CAG	WGS
1.2649e+06	Zavarzinia compransoris strain DSM 1231	17	4757539	4590	Bacteria	Proteobacteria	Alphaproteobacteria	Rhodospirillales	Acetobacteraceae	Zavarzinia	Zavarzinia compransoris	WGS
1.33506e+06	Roseomonas rhizosphaerae strain YW11	114	4653735	4515	Bacteria	Proteobacteria	Alphaproteobacteria	Rhodospirillales	Acetobacteraceae	Roseomonas	Roseomonas rhizosphaerae	WGS
1.34316e+06	Saccharibacter sp. AM169	9	1978091	1814	Bacteria	Proteobacteria	Alphaproteobacteria	Rhodospirillales	Acetobacteraceae	Saccharibacter	Saccharibacter sp. AM169	WGS
1.38223e+06	Asaia platycodi SF2.1	27	3420650	3169	Bacteria	Proteobacteria	Alphaproteobacteria	Rhodospirillales	Acetobacteraceae	Asaia	Asaia platycodi	WGS
1.40842e+06	Acidiphilium angustum ATCC 35903	207	4175208	3853	Bacteria	Proteobacteria	Alphaproteobacteria	Rhodospirillales	Acetobacteraceae	Acidiphilium	Acidiphilium angustum	WGS
1.40842e+06	Acidocella facilis ATCC 35904	48	3403931	3216	Bacteria	Proteobacteria	Alphaproteobacteria	Rhodospirillales	Acetobacteraceae	Acidocella	Acidocella facilis	WGS
1.44814e+06	Roseomonas mucosa ATCC BAA-692	81	4858440	4484	Bacteria	Proteobacteria	Alphaproteobacteria	Rhodospirillales	Acetobacteraceae	Roseomonas	Roseomonas mucosa	WGS
1.46455e+06	Acidiphilium sp. JA12-A1	297	4188357	3916	Bacteria	Proteobacteria	Alphaproteobacteria	Rhodospirillales	Acetobacteraceae	Acidiphilium	Acidiphilium sp. JA12-A1	WGS
146474	Acetobacter orientalis strain DmW_045	106	2868211	2879	Bacteria	Proteobacteria	Alphaproteobacteria	Rhodospirillales	Acetobacteraceae	Acetobacter	Acetobacter orientalis	WGS
1.51084e+06	Parasaccharibacter apium strain A29	27	2008935	1855	Bacteria	Proteobacteria	Alphaproteobacteria	Rhodospirillales	Acetobacteraceae	Parasaccharibacter	Parasaccharibacter apium	WGS
1.51121e+06	Gluconobacter sp. DsW_056 strain DsW_056	47	3175732	3086	Bacteria	Proteobacteria	Alphaproteobacteria	Rhodospirillales	Acetobacteraceae	Gluconobacter	Gluconobacter sp. DsW_056	WGS
1.51121e+06	Gluconobacter sp. DsW_058 strain DsW_058	90	2834424	2811	Bacteria	Proteobacteria	Alphaproteobacteria	Rhodospirillales	Acetobacteraceae	Gluconobacter	Gluconobacter sp. DsW_058	WGS
1.51489e+06	Acetobacter sp. DsW_063 strain DsW_063	176	3033468	3216	Bacteria	Proteobacteria	Alphaproteobacteria	Rhodospirillales	Acetobacteraceae	Acetobacter	Acetobacter sp. DsW_063	WGS
153496	Kozakia baliensis strain DSM 14400	7	3505604	3581	Bacteria	Proteobacteria	Alphaproteobacteria	Rhodospirillales	Acetobacteraceae	Kozakia	Kozakia baliensis	Complete
1.53905e+06	Bombella intestini strain R-52487	12	2023176	1914	Bacteria	Proteobacteria	Alphaproteobacteria	Rhodospirillales	Acetobacteraceae	Bombella	Bombella intestini	WGS
1.63387e+06	Acetobacter sp. SLV-7	4	3106397	3191	Bacteria	Proteobacteria	Alphaproteobacteria	Rhodospirillales	Acetobacteraceae	Acetobacter	Acetobacter oryzifermentans	Complete
1.66016e+06	Acetobacteraceae bacterium SCN 69-10	279	2100738	2362	Bacteria	Proteobacteria	Alphaproteobacteria	Rhodospirillales	Acetobacteraceae		Acetobacteraceae bacterium SCN 69-10	WGS
1.67066e+06	Acetobacter sp. DmW_043 strain DmW_043	121	2639223	2574	Bacteria	Proteobacteria	Alphaproteobacteria	Rhodospirillales	Acetobacteraceae	Acetobacter	Acetobacter sp. DmW_043	WGS
1.67066e+06	Acetobacter sp. DsW_47 strain DsW_47	174	3242718	3311	Bacteria	Proteobacteria	Alphaproteobacteria	Rhodospirillales	Acetobacteraceae	Acetobacter	Acetobacter sp. DsW_47	WGS
1.67066e+06	Acetobacter sp. DsW_54 strain DsW_54	76	2715646	2729	Bacteria	Proteobacteria	Alphaproteobacteria	Rhodospirillales	Acetobacteraceae	Acetobacter	Acetobacter sp. DsW_54	WGS
1.67066e+06	Acetobacter sp. DsW_059 strain DsW_059	179	2700176	2732	Bacteria	Proteobacteria	Alphaproteobacteria	Rhodospirillales	Acetobacteraceae	Acetobacter	Acetobacter sp. DsW_059	WGS
1.74751e+06	Komagataeibacter sp. WE7	75	3406946	3572	Bacteria	Proteobacteria	Alphaproteobacteria	Rhodospirillales	Acetobacteraceae	Komagataeibacter	Komagataeibacter cocois	WGS
178900	Acetobacter cerevisiae strain LMG 1625	157	3088073	3041	Bacteria	Proteobacteria	Alphaproteobacteria	Rhodospirillales	Acetobacteraceae	Acetobacter	Acetobacter cerevisiae	WGS
178901	Acetobacter malorum strain DmCS_005	76	3513430	3075	Bacteria	Proteobacteria	Alphaproteobacteria	Rhodospirillales	Acetobacteraceae	Acetobacter	Acetobacter malorum	WGS
1.81796e+06	Roseomonas sp. M3 strain M3	597	6249862	6285	Bacteria	Proteobacteria	Alphaproteobacteria	Rhodospirillales	Acetobacteraceae	Roseomonas	Roseomonas deserti	WGS
1.86888e+06	Acetobacter sp. BCRC 14118	187	3041722	3607	Bacteria	Proteobacteria	Alphaproteobacteria	Rhodospirillales	Acetobacteraceae	Acetobacter	Acetobacter sp. BCRC 14118	WGS
1.89697e+06	Acetobacter sp. 46_36	16	1904577	2015	Bacteria	Proteobacteria	Alphaproteobacteria	Rhodospirillales	Acetobacteraceae	Acetobacter	Acetobacter sp. 46_36	WGS
1.90929e+06	Acetobacteraceae bacterium strain bog_937	137	4415081	4521	Bacteria	Proteobacteria	Alphaproteobacteria	Rhodospirillales	Acetobacteraceae		Acetobacteraceae bacterium	WGS
1.92632e+06	Roseomonas sp. TAS13	816	5078941	5502	Bacteria	Proteobacteria	Alphaproteobacteria	Rhodospirillales	Acetobacteraceae	Roseomonas	Roseomonas sp. TAS13	WGS
1.94591e+06	Acetobacter sp. UBA5411	45	3664191	3679	Bacteria	Proteobacteria	Alphaproteobacteria	Rhodospirillales	Acetobacteraceae	Acetobacter	Acetobacter sp. UBA5411	WGS
1.9513e+06	Acetobacteraceae bacterium UBA6159	235	4628166	4454	Bacteria	Proteobacteria	Alphaproteobacteria	Rhodospirillales	Acetobacteraceae		Acetobacteraceae bacterium UBA6159	WGS
1.96981e+06	Acidisphaera sp. G45-3	4	4037611	3972	Bacteria	Proteobacteria	Alphaproteobacteria	Rhodospirillales	Acetobacteraceae	Acidibrevibacterium	Acidibrevibacterium fodinaquatile	Complete
1.97009e+06	Saccharibacter sp. 3.A.1 strain 3.A.1	24	2013206	1863	Bacteria	Proteobacteria	Alphaproteobacteria	Rhodospirillales	Acetobacteraceae	Saccharibacter	Saccharibacter sp. 3.A.1	WGS
1.9701e+06	Saccharibacter sp. M18 strain M18	11	2075048	1973	Bacteria	Proteobacteria	Alphaproteobacteria	Rhodospirillales	Acetobacteraceae	Saccharibacter	Saccharibacter sp. M18	WGS
1.97029e+06	Acidiphilium sp. 20-67-58	119	3405198	3370	Bacteria	Proteobacteria	Alphaproteobacteria	Rhodospirillales	Acetobacteraceae	Acidiphilium	Acidiphilium sp. 20-67-58	WGS
1.97029e+06	Acidiphilium sp. 21-60-14	132	3057394	3098	Bacteria	Proteobacteria	Alphaproteobacteria	Rhodospirillales	Acetobacteraceae	Acidiphilium	Acidiphilium sp. 21-60-14	WGS
1.9703e+06	Acidiphilium sp. 34-60-192	89	3106839	3354	Bacteria	Proteobacteria	Alphaproteobacteria	Rhodospirillales	Acetobacteraceae	Acidiphilium	Acidiphilium sp. 34-60-192	WGS
1.9703e+06	Acidiphilium sp. 34-64-41	180	3857086	3951	Bacteria	Proteobacteria	Alphaproteobacteria	Rhodospirillales	Acetobacteraceae	Acidiphilium	Acidiphilium sp. 34-64-41	WGS
1.9703e+06	Acidiphilium sp. 37-60-79	98	3069660	3095	Bacteria	Proteobacteria	Alphaproteobacteria	Rhodospirillales	Acetobacteraceae	Acidiphilium	Acidiphilium sp. 37-60-79	WGS
1.9703e+06	Acidiphilium sp. 37-64-53	211	4033437	4077	Bacteria	Proteobacteria	Alphaproteobacteria	Rhodospirillales	Acetobacteraceae	Acidiphilium	Acidiphilium sp. 37-64-53	WGS
1.9703e+06	Acidocella sp. 20-57-95	102	3042749	3137	Bacteria	Proteobacteria	Alphaproteobacteria	Rhodospirillales	Acetobacteraceae	Acidocella	Acidocella sp. 20-57-95	WGS
1.9703e+06	Acidocella sp. 20-58-15	323	2249614	2454	Bacteria	Proteobacteria	Alphaproteobacteria	Rhodospirillales	Acetobacteraceae	Acidocella	Acidocella sp. 20-58-15	WGS
1.9703e+06	Acidocella sp. 20-63-7	176	1512440	1575	Bacteria	Proteobacteria	Alphaproteobacteria	Rhodospirillales	Acetobacteraceae	Acidocella	Acidocella sp. 20-63-7	WGS
1.97031e+06	Acidocella sp. 21-58-7	436	2609104	2964	Bacteria	Proteobacteria	Alphaproteobacteria	Rhodospirillales	Acetobacteraceae	Acidocella	Acidocella sp. 21-58-7	WGS
1.97031e+06	Acidocella sp. 35-58-6	445	1888163	2174	Bacteria	Proteobacteria	Alphaproteobacteria	Rhodospirillales	Acetobacteraceae	Acidocella	Acidocella sp. 35-58-6	WGS
1.97927e+06	Rhodovarius sp. CCP-6	48	5275777	5182	Bacteria	Proteobacteria	Alphaproteobacteria	Rhodospirillales	Acetobacteraceae	Rhodovarius	Rhodovarius sp. CCP-6	WGS
198092	Roseomonas rosea strain DSM 14916	81	5342582	5176	Bacteria	Proteobacteria	Alphaproteobacteria	Rhodospirillales	Acetobacteraceae	Roseomonas	Roseomonas rosea	WGS
2.01807e+06	Roseomonas sp. FDAARGOS_362	8	5174209	4948	Bacteria	Proteobacteria	Alphaproteobacteria	Rhodospirillales	Acetobacteraceae	Roseomonas	Roseomonas sp. FDAARGOS_362	Complete
2.022e+06	Komagataeibacter sp. T5K1	138	3449370	3639	Bacteria	Proteobacteria	Alphaproteobacteria	Rhodospirillales	Acetobacteraceae	Komagataeibacter	Komagataeibacter pomaceti	WGS
2.07054e+06	Commensalibacter sp. ESL0284	13	1948862	1785	Bacteria	Proteobacteria	Alphaproteobacteria	Rhodospirillales	Acetobacteraceae	Commensalibacter	Commensalibacter sp. ESL0284	WGS
2.0817e+06	Komagataeibacter sp. AV446	167	3425754	3655	Bacteria	Proteobacteria	Alphaproteobacteria	Rhodospirillales	Acetobacteraceae	Komagataeibacter	Komagataeibacter sp. AV446	WGS
215220	Komagataeibacter swingsii strain LMG 22125	113	3732982	3953	Bacteria	Proteobacteria	Alphaproteobacteria	Rhodospirillales	Acetobacteraceae	Komagataeibacter	Komagataeibacter swingsii	WGS
215221	Komagataeibacter rhaeticus strain LMG 22126	64	3465200	3516	Bacteria	Proteobacteria	Alphaproteobacteria	Rhodospirillales	Acetobacteraceae	Komagataeibacter	Komagataeibacter rhaeticus	WGS
2.18402e+06	Roseomonas sp. CQN31	14	5944573	5626	Bacteria	Proteobacteria	Alphaproteobacteria	Rhodospirillales	Acetobacteraceae	Roseomonas	Roseomonas sp. CQN31	WGS
2.21114e+06	Zavarzinia sp. HR-AS	41	4477202	4315	Bacteria	Proteobacteria	Alphaproteobacteria	Rhodospirillales	Acetobacteraceae	Zavarzinia	Zavarzinia sp. HR-AS	WGS
2.23089e+06	Paracraurococcus sp. DB-1506	87	5823079	5613	Bacteria	Proteobacteria	Alphaproteobacteria	Rhodospirillales	Acetobacteraceae		Acetobacteraceae bacterium DB1506	WGS
2.25988e+06	Acetobacter sp. JWB	3	2941821	2976	Bacteria	Proteobacteria	Alphaproteobacteria	Rhodospirillales	Acetobacteraceae	Acetobacter	Acetobacter sp. JWB	Complete
2.30122e+06	Komagataeibacter sp. AV 382	248	3493909	3753	Bacteria	Proteobacteria	Alphaproteobacteria	Rhodospirillales	Acetobacteraceae	Komagataeibacter	Komagataeibacter sp. AV 382	WGS
2.30708e+06	Roseomonas sp. CPCC 101021	249	5132502	5250	Bacteria	Proteobacteria	Alphaproteobacteria	Rhodospirillales	Acetobacteraceae	Roseomonas	Roseomonas sp. CPCC 101021	WGS
2.32086e+06	Oleomonas sp. K1W22B-8	29	5643452	5926	Bacteria	Proteobacteria	Alphaproteobacteria	Rhodospirillales	Acetobacteraceae	Oleomonas	Oleomonas sp. K1W22B-8	WGS
2.38222e+06	Roseomonas sp. Z24	564	5817219	6162	Bacteria	Proteobacteria	Alphaproteobacteria	Rhodospirillales	Acetobacteraceae	Roseomonas	Roseomonas sp. Z24	WGS
243956	Roseomonas gilardii subsp. rosea strain NCTC13290	5	4128143	3877	Bacteria	Proteobacteria	Alphaproteobacteria	Rhodospirillales	Acetobacteraceae	Roseomonas	Roseomonas gilardii subsp. rosea	WGS
257438	Gluconobacter thailandicus strain LMG 1741	90	3677727	3638	Bacteria	Proteobacteria	Alphaproteobacteria	Rhodospirillales	Acetobacteraceae	Gluconobacter	Gluconobacter thailandicus	WGS
257708	Roseomonas gilardii strain U14-5	5	5412463	5120	Bacteria	Proteobacteria	Alphaproteobacteria	Rhodospirillales	Acetobacteraceae	Roseomonas	Roseomonas gilardii	Complete
265960	Komagataeibacter saccharivorans strain LMG 1582	107	3350941	3417	Bacteria	Proteobacteria	Alphaproteobacteria	Rhodospirillales	Acetobacteraceae	Komagataeibacter	Komagataeibacter saccharivorans	WGS
265960	Komagataeibacter nataicola strain LMG 1536	106	3672972	3992	Bacteria	Proteobacteria	Alphaproteobacteria	Rhodospirillales	Acetobacteraceae	Komagataeibacter	Komagataeibacter nataicola	WGS
272568	Gluconacetobacter diazotrophicus PAl 5 (Prj:21071)	2	3914947	3556	Bacteria	Proteobacteria	Alphaproteobacteria	Rhodospirillales	Acetobacteraceae	Gluconacetobacter	Gluconacetobacter diazotrophicus	Complete
28448.1	Komagataeibacter xylinus strain LMG 1515	191	3660798	3983	Bacteria	Proteobacteria	Alphaproteobacteria	Rhodospirillales	Acetobacteraceae	Komagataeibacter	Komagataeibacter xylinus	WGS
290633	Gluconobacter oxydans 621H strain WT-DSMZ	6	2924837	2865	Bacteria	Proteobacteria	Alphaproteobacteria	Rhodospirillales	Acetobacteraceae	Gluconobacter	Gluconobacter oxydans	Complete
318684	Gluconobacter albidus strain LMG 1768	114	3661196	3728	Bacteria	Proteobacteria	Alphaproteobacteria	Rhodospirillales	Acetobacteraceae	Gluconobacter	Gluconobacter albidus	WGS
320497	Neoasaia chiangmaiensis strain NBRC 101099	1	3407860	3331	Bacteria	Proteobacteria	Alphaproteobacteria	Rhodospirillales	Acetobacteraceae	Neoasaia	Neoasaia chiangmaiensis	Complete
349163	Acidiphilium cryptum JF-5	9	3963080	3627	Bacteria	Proteobacteria	Alphaproteobacteria	Rhodospirillales	Acetobacteraceae	Acidiphilium	Acidiphilium cryptum	Complete
376621	Gluconobacter japonicus strain LMG 26773	64	3162929	3101	Bacteria	Proteobacteria	Alphaproteobacteria	Rhodospirillales	Acetobacteraceae	Gluconobacter	Gluconobacter japonicus	WGS
38307.4	Gluconobacter cerinus strain NBRC 3267	49	3587595	3489	Bacteria	Proteobacteria	Alphaproteobacteria	Rhodospirillales	Acetobacteraceae	Gluconobacter	Gluconobacter cerinus	WGS
38308.3	Gluconobacter frateurii strain NBRC 3264	10	3309380	3210	Bacteria	Proteobacteria	Alphaproteobacteria	Rhodospirillales	Acetobacteraceae	Gluconobacter	Gluconobacter frateurii	WGS
406101	Asaia sp. SF2.1	50	3368685	3048	Bacteria	Proteobacteria	Alphaproteobacteria	Rhodospirillales	Acetobacteraceae	Asaia	Asaia sp. SF2.1	WGS
431306	Acetobacter ghanensis strain LMG 23848T	3	2843936	2946	Bacteria	Proteobacteria	Alphaproteobacteria	Rhodospirillales	Acetobacteraceae	Acetobacter	Acetobacter ghanensis	Complete
435.5	Acetobacter aceti strain TMW2.1153	1	3725037	3843	Bacteria	Proteobacteria	Alphaproteobacteria	Rhodospirillales	Acetobacteraceae	Acetobacter subgen. Acetobacter	Acetobacter aceti	Complete
436.8	Komagataeibacter hansenii strain HUM-1	125	3342584	3510	Bacteria	Proteobacteria	Alphaproteobacteria	Rhodospirillales	Acetobacteraceae	Komagataeibacter	Komagataeibacter hansenii	WGS
438.15	Acetobacter pasteurianus strain SRCM100623	184	3209998	3402	Bacteria	Proteobacteria	Alphaproteobacteria	Rhodospirillales	Acetobacteraceae	Acetobacter	Acetobacter pasteurianus	WGS
446692	Acetobacter senegalensis strain DmL_050	235	4047831	4328	Bacteria	Proteobacteria	Alphaproteobacteria	Rhodospirillales	Acetobacteraceae	Acetobacter	Acetobacter senegalensis	WGS
481145	Acetobacter pasteurianus subsp. pasteurianus strain SRCM101342	6	3287976	3444	Bacteria	Proteobacteria	Alphaproteobacteria	Rhodospirillales	Acetobacteraceae	Acetobacter	Acetobacter pasteurianus subsp. pasteurianus	Complete
481146	Acetobacter pasteurianus subsp. ascendens strain SRCM101447	4	3285832	3324	Bacteria	Proteobacteria	Alphaproteobacteria	Rhodospirillales	Acetobacteraceae	Acetobacter	Acetobacter ascendens	Complete
483200	Acetobacter fabarum strain KR	155	3027698	3154	Bacteria	Proteobacteria	Alphaproteobacteria	Rhodospirillales	Acetobacteraceae	Acetobacter	Acetobacter fabarum	WGS
525371	Roseomonas cervicalis ATCC 49957	498	5100977	4019	Bacteria	Proteobacteria	Alphaproteobacteria	Rhodospirillales	Acetobacteraceae	Roseomonas	Roseomonas cervicalis	WGS
526.4	Acidiphilium rubrum strain ATCC 35905	78	3976993	3910	Bacteria	Proteobacteria	Alphaproteobacteria	Rhodospirillales	Acetobacteraceae	Acidiphilium	Acidiphilium rubrum	WGS
568898	Roseomonas aestuarii strain JR1/69-1-13	106	5195849	5133	Bacteria	Proteobacteria	Alphaproteobacteria	Rhodospirillales	Acetobacteraceae	Roseomonas	Roseomonas aestuarii	WGS
586239	Gluconobacter roseus strain LMG 1418	29	2881212	2755	Bacteria	Proteobacteria	Alphaproteobacteria	Rhodospirillales	Acetobacteraceae	Gluconobacter	Gluconobacter roseus	WGS
634178	Gluconacetobacter xylinus NBRC 3288	8	3513191	3490	Bacteria	Proteobacteria	Alphaproteobacteria	Rhodospirillales	Acetobacteraceae	Komagataeibacter	Komagataeibacter medellinensis	Complete
65958.4	Komagataeibacter oboediens strain LMG 18849	278	3777265	4249	Bacteria	Proteobacteria	Alphaproteobacteria	Rhodospirillales	Acetobacteraceae	Komagataeibacter	Komagataeibacter oboediens	WGS
65959.2	Acetobacter pomorum strain SH	3	3153219	3263	Bacteria	Proteobacteria	Alphaproteobacteria	Rhodospirillales	Acetobacteraceae	Acetobacter	Acetobacter pomorum	Complete
89584.5	Gluconacetobacter liquefaciens strain DSM 5603	31	4176944	3965	Bacteria	Proteobacteria	Alphaproteobacteria	Rhodospirillales	Acetobacteraceae	Gluconacetobacter	Gluconacetobacter liquefaciens	WGS
926570	Acidiphilium multivorum AIU301	9	4214744	3987	Bacteria	Proteobacteria	Alphaproteobacteria	Rhodospirillales	Acetobacteraceae	Acidiphilium	Acidiphilium multivorum	Complete
938405	Belnapia rosea strain CPCC 100156	119	5994144	5979	Bacteria	Proteobacteria	Alphaproteobacteria	Rhodospirillales	Acetobacteraceae	Belnapia	Belnapia rosea	WGS
94.4	Stella humosa strain DSM 5900	20	5827531	5530	Bacteria	Proteobacteria	Alphaproteobacteria	Rhodospirillales	Acetobacteraceae	Stella	Stella humosa	WGS
940260	Acetobacter pasteurianus subsp. paradoxus strain LMG 1591	4	3216032	3586	Bacteria	Proteobacteria	Alphaproteobacteria	Rhodospirillales	Acetobacteraceae	Acetobacter	Acetobacter pasteurianus subsp. paradoxus	Complete
940283	Gluconacetobacter europaeus LMG 18890	321	4227398	4159	Bacteria	Proteobacteria	Alphaproteobacteria	Rhodospirillales	Acetobacteraceae	Komagataeibacter	Komagataeibacter europaeus	WGS
941463	Gluconobacter kondonii strain NBRC 3266	63	3272403	3307	Bacteria	Proteobacteria	Alphaproteobacteria	Rhodospirillales	Acetobacteraceae	Gluconobacter	Gluconobacter kondonii	WGS
990373	Humitalea rosea strain DSM 24525	73	4974508	4754	Bacteria	Proteobacteria	Alphaproteobacteria	Rhodospirillales	Acetobacteraceae	Humitalea	Humitalea rosea	WGS
1.12374e+06	'Echinacea purpurea' witches'-broom phytoplasma strain NCHU2014	28	545427	535	Bacteria	Tenericutes	Mollicutes	Acholeplasmatales	Acholeplasmataceae	Candidatus Phytoplasma	'Echinacea purpurea' witches'-broom phytoplasma	WGS
1.16339e+06	Peanut witches'-broom phytoplasma NTU2011	14	566694	499	Bacteria	Tenericutes	Mollicutes	Acholeplasmatales	Acholeplasmataceae	Candidatus Phytoplasma	Peanut witches'-broom phytoplasma	WGS
1.19642e+06	Poinsettia branch-inducing phytoplasma str. JR1	185	631440	612	Bacteria	Tenericutes	Mollicutes	Acholeplasmatales	Acholeplasmataceae	Candidatus Phytoplasma	Poinsettia branch-inducing phytoplasma	WGS
1.19642e+06	Milkweed yellows phytoplasma str. MW1	158	583806	540	Bacteria	Tenericutes	Mollicutes	Acholeplasmatales	Acholeplasmataceae	Candidatus Phytoplasma	Milkweed yellows phytoplasma	WGS
1.19642e+06	Vaccinium witches'-broom phytoplasma str. VAC	272	647754	593	Bacteria	Tenericutes	Mollicutes	Acholeplasmatales	Acholeplasmataceae	Candidatus Phytoplasma	Vaccinium witches'-broom phytoplasma	WGS
1.19642e+06	Italian clover phyllody phytoplasma str. MA1	197	597245	578	Bacteria	Tenericutes	Mollicutes	Acholeplasmatales	Acholeplasmataceae	Candidatus Phytoplasma	Italian clover phyllody phytoplasma	WGS
1.26269e+06	Acholeplasma sp. CAG:878	44	1123061	1181	Bacteria	Tenericutes	Mollicutes	Acholeplasmatales	Acholeplasmataceae	Acholeplasma	Acholeplasma sp. CAG	WGS
1.27355e+06	Candidatus Phytoplasma solani strain 284/09	1	570238	511	Bacteria	Tenericutes	Mollicutes	Acholeplasmatales	Acholeplasmataceae	Candidatus Phytoplasma	Candidatus Phytoplasma solani	Complete
1.2783e+06	Acholeplasma granularum ATCC 19168	14	1453539	1326	Bacteria	Tenericutes	Mollicutes	Acholeplasmatales	Acholeplasmataceae	Acholeplasma	Acholeplasma granularum	WGS
1.27831e+06	Acholeplasma axanthum ATCC 25176	60	1805214	1634	Bacteria	Tenericutes	Mollicutes	Acholeplasmatales	Acholeplasmataceae	Acholeplasma	Acholeplasma axanthum	WGS
1.31847e+06	Acholeplasma palmae J233	1	1554229	1471	Bacteria	Tenericutes	Mollicutes	Acholeplasmatales	Acholeplasmataceae	Acholeplasma	Acholeplasma palmae	Complete
135727	Candidatus Phytoplasma ziziphi strain Jwb-nky	1	750803	733	Bacteria	Tenericutes	Mollicutes	Acholeplasmatales	Acholeplasmataceae	Candidatus Phytoplasma	Candidatus Phytoplasma ziziphi	Complete
1.40842e+06	Acholeplasma equifetale ATCC 29724	26	1282372	1150	Bacteria	Tenericutes	Mollicutes	Acholeplasmatales	Acholeplasmataceae	Acholeplasma	Acholeplasma equifetale	WGS
1.40842e+06	Acholeplasma hippikon ATCC 29725	17	1430451	1325	Bacteria	Tenericutes	Mollicutes	Acholeplasmatales	Acholeplasmataceae	Acholeplasma	Acholeplasma hippikon	WGS
1.40842e+06	Acholeplasma modicum ATCC 29102	10	1219180	1118	Bacteria	Tenericutes	Mollicutes	Acholeplasmatales	Acholeplasmataceae	Acholeplasma	Acholeplasma modicum	WGS
1.5207e+06	Chrysanthemum coronarium' phytoplasma strain OY-V	170	739592	820	Bacteria	Tenericutes	Mollicutes	Acholeplasmatales	Acholeplasmataceae	Candidatus Phytoplasma	'Chrysanthemum coronarium' phytoplasma	WGS
180978	Candidatus Phytoplasma aurantifolia strain WBDL	98	474669	511	Bacteria	Tenericutes	Mollicutes	Acholeplasmatales	Acholeplasmataceae	Candidatus Phytoplasma	Candidatus Phytoplasma aurantifolia	WGS
1.83689e+06	Phytoplasma sp. Vc33	56	724754	803	Bacteria	Tenericutes	Mollicutes	Acholeplasmatales	Acholeplasmataceae	Candidatus Phytoplasma	Phytoplasma sp. Vc33	WGS
1.89821e+06	Acholeplasmataceae bacterium strain UBA12123	18	2196065	2107	Bacteria	Tenericutes	Mollicutes	Acholeplasmatales	Acholeplasmataceae		Acholeplasmataceae bacterium	WGS
1.95131e+06	Acholeplasmataceae bacterium UBA2284	27	1530076	1475	Bacteria	Tenericutes	Mollicutes	Acholeplasmatales	Acholeplasmataceae		Acholeplasmataceae bacterium UBA2284	WGS
1.95131e+06	Acholeplasmataceae bacterium UBA4853	43	1447154	1446	Bacteria	Tenericutes	Mollicutes	Acholeplasmatales	Acholeplasmataceae		Acholeplasmataceae bacterium UBA4853	WGS
1.95131e+06	Acholeplasmataceae bacterium UBA4870	112	1178047	1398	Bacteria	Tenericutes	Mollicutes	Acholeplasmatales	Acholeplasmataceae		Acholeplasmataceae bacterium UBA4870	WGS
1.95131e+06	Acholeplasmataceae bacterium UBA4904	52	1190070	1163	Bacteria	Tenericutes	Mollicutes	Acholeplasmatales	Acholeplasmataceae		Acholeplasmataceae bacterium UBA4904	WGS
1.95131e+06	Acholeplasmataceae bacterium UBA4950	12	1280650	1207	Bacteria	Tenericutes	Mollicutes	Acholeplasmatales	Acholeplasmataceae		Acholeplasmataceae bacterium UBA4950	WGS
1.95131e+06	Acholeplasmataceae bacterium UBA5000	121	1135669	1308	Bacteria	Tenericutes	Mollicutes	Acholeplasmatales	Acholeplasmataceae		Acholeplasmataceae bacterium UBA5000	WGS
1.95132e+06	Acholeplasmataceae bacterium UBA5222	62	1147661	1180	Bacteria	Tenericutes	Mollicutes	Acholeplasmatales	Acholeplasmataceae		Acholeplasmataceae bacterium UBA5222	WGS
1.95132e+06	Acholeplasmataceae bacterium UBA5250	15	1230540	1159	Bacteria	Tenericutes	Mollicutes	Acholeplasmatales	Acholeplasmataceae		Acholeplasmataceae bacterium UBA5250	WGS
1.95132e+06	Acholeplasmataceae bacterium UBA5264	45	1158984	1131	Bacteria	Tenericutes	Mollicutes	Acholeplasmatales	Acholeplasmataceae		Acholeplasmataceae bacterium UBA5264	WGS
1.95132e+06	Acholeplasmataceae bacterium UBA5282	15	1251025	1166	Bacteria	Tenericutes	Mollicutes	Acholeplasmatales	Acholeplasmataceae		Acholeplasmataceae bacterium UBA5282	WGS
1.95132e+06	Acholeplasmataceae bacterium UBA5354	81	1100423	1139	Bacteria	Tenericutes	Mollicutes	Acholeplasmatales	Acholeplasmataceae		Acholeplasmataceae bacterium UBA5354	WGS
1.95132e+06	Acholeplasmataceae bacterium UBA5386	18	1096620	1073	Bacteria	Tenericutes	Mollicutes	Acholeplasmatales	Acholeplasmataceae		Acholeplasmataceae bacterium UBA5386	WGS
1.95132e+06	Acholeplasmataceae bacterium UBA5409	19	1295113	1215	Bacteria	Tenericutes	Mollicutes	Acholeplasmatales	Acholeplasmataceae		Acholeplasmataceae bacterium UBA5409	WGS
1.95132e+06	Acholeplasmataceae bacterium UBA5430	63	1167034	1181	Bacteria	Tenericutes	Mollicutes	Acholeplasmatales	Acholeplasmataceae		Acholeplasmataceae bacterium UBA5430	WGS
1.95132e+06	Acholeplasmataceae bacterium UBA5453	31	998003	933	Bacteria	Tenericutes	Mollicutes	Acholeplasmatales	Acholeplasmataceae		Acholeplasmataceae bacterium UBA5453	WGS
1.95132e+06	Acholeplasmataceae bacterium UBA5468	69	1275048	1285	Bacteria	Tenericutes	Mollicutes	Acholeplasmatales	Acholeplasmataceae		Acholeplasmataceae bacterium UBA5468	WGS
1.95133e+06	Acholeplasmataceae bacterium UBA5491	59	1279508	1259	Bacteria	Tenericutes	Mollicutes	Acholeplasmatales	Acholeplasmataceae		Acholeplasmataceae bacterium UBA5491	WGS
1.95133e+06	Acholeplasmataceae bacterium UBA5617	131	1501767	1559	Bacteria	Tenericutes	Mollicutes	Acholeplasmatales	Acholeplasmataceae		Acholeplasmataceae bacterium UBA5617	WGS
1.95133e+06	Acholeplasmataceae bacterium UBA5635	83	1595630	1616	Bacteria	Tenericutes	Mollicutes	Acholeplasmatales	Acholeplasmataceae		Acholeplasmataceae bacterium UBA5635	WGS
1.95133e+06	Acholeplasmataceae bacterium UBA5769	48	1760184	1705	Bacteria	Tenericutes	Mollicutes	Acholeplasmatales	Acholeplasmataceae		Acholeplasmataceae bacterium UBA5769	WGS
1.95133e+06	Acholeplasmataceae bacterium UBA6150	19	1285504	1246	Bacteria	Tenericutes	Mollicutes	Acholeplasmatales	Acholeplasmataceae		Acholeplasmataceae bacterium UBA6150	WGS
1.95133e+06	Acholeplasmataceae bacterium UBA6181	94	1360579	1384	Bacteria	Tenericutes	Mollicutes	Acholeplasmatales	Acholeplasmataceae		Acholeplasmataceae bacterium UBA6181	WGS
1.95133e+06	Acholeplasmataceae bacterium UBA6190	142	1670151	1707	Bacteria	Tenericutes	Mollicutes	Acholeplasmatales	Acholeplasmataceae		Acholeplasmataceae bacterium UBA6190	WGS
1.95133e+06	Acholeplasmataceae bacterium UBA6235	121	1638812	1609	Bacteria	Tenericutes	Mollicutes	Acholeplasmatales	Acholeplasmataceae		Acholeplasmataceae bacterium UBA6235	WGS
1.95133e+06	Acholeplasmataceae bacterium UBA7643	31	1238276	1175	Bacteria	Tenericutes	Mollicutes	Acholeplasmatales	Acholeplasmataceae		Acholeplasmataceae bacterium UBA7643	WGS
198422	Candidatus Phytoplasma phoenicium strain SA213	78	345965	374	Bacteria	Tenericutes	Mollicutes	Acholeplasmatales	Acholeplasmataceae	Candidatus Phytoplasma	Candidatus Phytoplasma phoenicium	WGS
202462	Maize bushy stunt phytoplasma strain M3	1	576118	609	Bacteria	Tenericutes	Mollicutes	Acholeplasmatales	Acholeplasmataceae	Candidatus Phytoplasma	Maize bushy stunt phytoplasma	Complete
203274	Candidatus Phytoplasma oryzae strain NGS-S10	9	484488	434	Bacteria	Tenericutes	Mollicutes	Acholeplasmatales	Acholeplasmataceae	Candidatus Phytoplasma	Candidatus Phytoplasma oryzae	WGS
2148.6	Acholeplasma laidlawii strain PG8R	38	1480866	1455	Bacteria	Tenericutes	Mollicutes	Acholeplasmatales	Acholeplasmataceae	Acholeplasma	Acholeplasma laidlawii	WGS
238674	Chrysanthemum yellows phytoplasma CYP	252	659699	655	Bacteria	Tenericutes	Mollicutes	Acholeplasmatales	Acholeplasmataceae	Candidatus Phytoplasma	Chrysanthemum yellows phytoplasma	WGS
262768	Onion yellows phytoplasma OY-M	1	860631	967	Bacteria	Tenericutes	Mollicutes	Acholeplasmatales	Acholeplasmataceae	Candidatus Phytoplasma	Onion yellows phytoplasma	Complete
270520	New Jersey aster yellows phytoplasma strain NJAY	75	652092	937	Bacteria	Tenericutes	Mollicutes	Acholeplasmatales	Acholeplasmataceae	Candidatus Phytoplasma	New Jersey aster yellows phytoplasma	WGS
321961	Wheat blue dwarf phytoplasma	6	611462	640	Bacteria	Tenericutes	Mollicutes	Acholeplasmatales	Acholeplasmataceae	Candidatus Phytoplasma	Wheat blue dwarf phytoplasma	WGS
322098	Aster yellows witches'-broom phytoplasma AYWB	5	723970	765	Bacteria	Tenericutes	Mollicutes	Acholeplasmatales	Acholeplasmataceae	Candidatus Phytoplasma	Aster yellows witches'-broom phytoplasma	Complete
33015.4	Acholeplasma sp. strain SURF_22 strain not applicable	46	1721296	1675	Bacteria	Tenericutes	Mollicutes	Acholeplasmatales	Acholeplasmataceae	Acholeplasma	Acholeplasma sp.	WGS
35623.6	Acholeplasma oculi strain NCTC10150	2	1600576	1497	Bacteria	Tenericutes	Mollicutes	Acholeplasmatales	Acholeplasmataceae	Acholeplasma	Acholeplasma oculi	WGS
37692.4	Candidatus Phytoplasma mali strain AT	1	601943	512	Bacteria	Tenericutes	Mollicutes	Acholeplasmatales	Acholeplasmataceae	Candidatus Phytoplasma	Candidatus Phytoplasma mali	Complete
469009	'Brassica napus' phytoplasma strain TW1	5	743598	1073	Bacteria	Tenericutes	Mollicutes	Acholeplasmatales	Acholeplasmataceae	Candidatus Phytoplasma	'Brassica napus' phytoplasma	WGS
479893	Candidatus Phytoplasma pruni strain CX	46	598511	663	Bacteria	Tenericutes	Mollicutes	Acholeplasmatales	Acholeplasmataceae	Candidatus Phytoplasma	Candidatus Phytoplasma pruni	WGS
59748.8	Candidatus Phytoplasma australiense	1	879959	921	Bacteria	Tenericutes	Mollicutes	Acholeplasmatales	Acholeplasmataceae	Candidatus Phytoplasma	Candidatus Phytoplasma australiense	Complete
61635.6	Acholeplasma brassicae strain 0502	1	1877792	1746	Bacteria	Tenericutes	Mollicutes	Acholeplasmatales	Acholeplasmataceae	Acholeplasma	Acholeplasma brassicae	Complete
1.11112e+06	Acidaminococcus sp. BV3L6	55	2171264	2064	Bacteria	Firmicutes	Negativicutes	Acidaminococcales	Acidaminococcaceae	Acidaminococcus	Acidaminococcus sp. BV3L6	WGS
1.12092e+06	Acidaminococcus intestini DSM 21505	57	2278607	2200	Bacteria	Firmicutes	Negativicutes	Acidaminococcales	Acidaminococcaceae	Acidaminococcus	Acidaminococcus intestini	WGS
1.12296e+06	Phascolarctobacterium faecium DSM 14760	21	2317131	2272	Bacteria	Firmicutes	Negativicutes	Acidaminococcales	Acidaminococcaceae	Phascolarctobacterium	Phascolarctobacterium faecium	WGS
1.12332e+06	Succiniclasticum ruminis DSM 9236	39	2539887	2451	Bacteria	Firmicutes	Negativicutes	Acidaminococcales	Acidaminococcaceae	Succiniclasticum	Succiniclasticum ruminis	WGS
1.20356e+06	Acidaminococcus sp. HPA0509	38	2243882	2144	Bacteria	Firmicutes	Negativicutes	Acidaminococcales	Acidaminococcaceae	Acidaminococcus	Acidaminococcus sp. HPA0509	WGS
1.26269e+06	Acidaminococcus sp. CAG:542	119	2044712	1996	Bacteria	Firmicutes	Negativicutes	Acidaminococcales	Acidaminococcaceae	Acidaminococcus	Acidaminococcus sp. CAG	WGS
1.26291e+06	Phascolarctobacterium sp. CAG:207	103	2369100	2303	Bacteria	Firmicutes	Negativicutes	Acidaminococcales	Acidaminococcaceae	Phascolarctobacterium	Phascolarctobacterium sp. CAG	WGS
1.26303e+06	Acidaminococcus intestini CAG:325	81	2161582	2210	Bacteria	Firmicutes	Negativicutes	Acidaminococcales	Acidaminococcaceae	Acidaminococcus	Acidaminococcus intestini CAG	WGS
1.85238e+06	Acidaminococcus sp. Marseille-P2828	4	2669996	2544	Bacteria	Firmicutes	Negativicutes	Acidaminococcales	Acidaminococcaceae	Acidaminococcus	Acidaminococcus massiliensis	WGS
1.871e+06	Acidaminococcus sp. Marseille-P2764	6	2297059	2182	Bacteria	Firmicutes	Negativicutes	Acidaminococcales	Acidaminococcaceae	Acidaminococcus	Acidaminococcus timonensis	WGS
1.94592e+06	Acidaminococcus sp. UBA2733	79	2258107	2298	Bacteria	Firmicutes	Negativicutes	Acidaminococcales	Acidaminococcaceae	Acidaminococcus	Acidaminococcus sp. UBA2733	WGS
1.94592e+06	Acidaminococcus sp. UBA2908	178	2090946	2446	Bacteria	Firmicutes	Negativicutes	Acidaminococcales	Acidaminococcaceae	Acidaminococcus	Acidaminococcus sp. UBA2908	WGS
1.94592e+06	Acidaminococcus sp. UBA7736	93	2223005	2278	Bacteria	Firmicutes	Negativicutes	Acidaminococcales	Acidaminococcaceae	Acidaminococcus	Acidaminococcus sp. UBA7736	WGS
1.95133e+06	Acidaminococcaceae bacterium UBA2453	111	1805597	1770	Bacteria	Firmicutes	Negativicutes	Acidaminococcales	Acidaminococcaceae		Acidaminococcaceae bacterium UBA2453	WGS
1.95134e+06	Acidaminococcaceae bacterium UBA2812	43	1927583	1796	Bacteria	Firmicutes	Negativicutes	Acidaminococcales	Acidaminococcaceae		Acidaminococcaceae bacterium UBA2812	WGS
1.95134e+06	Acidaminococcaceae bacterium UBA2842	43	1977819	1839	Bacteria	Firmicutes	Negativicutes	Acidaminococcales	Acidaminococcaceae		Acidaminococcaceae bacterium UBA2842	WGS
1.95134e+06	Acidaminococcaceae bacterium UBA2873	40	1970751	1838	Bacteria	Firmicutes	Negativicutes	Acidaminococcales	Acidaminococcaceae		Acidaminococcaceae bacterium UBA2873	WGS
1.95134e+06	Acidaminococcaceae bacterium UBA7746	47	2000746	1831	Bacteria	Firmicutes	Negativicutes	Acidaminococcales	Acidaminococcaceae		Acidaminococcaceae bacterium UBA7746	WGS
2.04904e+06	Phascolarctobacterium sp. strain CIM:MAG 843_2	23	2389263	2469	Bacteria	Firmicutes	Negativicutes	Acidaminococcales	Acidaminococcaceae	Phascolarctobacterium	Phascolarctobacterium sp.	WGS
2.04905e+06	Acidaminococcaceae bacterium strain UBA9839	204	1489106	1652	Bacteria	Firmicutes	Negativicutes	Acidaminococcales	Acidaminococcaceae		Acidaminococcaceae bacterium	WGS
2.05829e+06	Acidaminococcus sp. Marseille-P4266	23	2605487	2425	Bacteria	Firmicutes	Negativicutes	Acidaminococcales	Acidaminococcaceae	Acidaminococcus	Acidaminococcus provencensis	WGS
2.292e+06	Acidaminococcus sp. AM05-11	75	2599783	2413	Bacteria	Firmicutes	Negativicutes	Acidaminococcales	Acidaminococcaceae	Acidaminococcus	Acidaminococcus sp. AM05-11	WGS
2.29291e+06	Acidaminococcus sp. AM33-14BH	27	2245155	2224	Bacteria	Firmicutes	Negativicutes	Acidaminococcales	Acidaminococcaceae	Acidaminococcus	Acidaminococcus sp. AM33-14BH	WGS
352152	uncultured Acidaminococcus sp. strain RUG075	95	2271999	2277	Bacteria	Firmicutes	Negativicutes	Acidaminococcales	Acidaminococcaceae	Acidaminococcus	uncultured Acidaminococcus sp.	WGS
563191	Acidaminococcus sp. D21	79	2238973	2114	Bacteria	Firmicutes	Negativicutes	Acidaminococcales	Acidaminococcaceae	Acidaminococcus	Acidaminococcus sp. D21	WGS
591001	Acidaminococcus fermentans DSM 20731	1	2329769	2092	Bacteria	Firmicutes	Negativicutes	Acidaminococcales	Acidaminococcaceae	Acidaminococcus	Acidaminococcus fermentans	Complete
626940	Phascolarctobacterium succinatutens strain 46_33	48	2406810	2344	Bacteria	Firmicutes	Negativicutes	Acidaminococcales	Acidaminococcaceae	Phascolarctobacterium	Phascolarctobacterium succinatutens	WGS
1.00269e+06	Occallatibacter savannae strain AB23	18	6278575	5784	Bacteria	Acidobacteria	Acidobacteriia	Acidobacteriales	Acidobacteriaceae	Occallatibacter	Occallatibacter savannae	WGS
1.12186e+06	Edaphobacter aggregans DSM 19364	356	8171509	7685	Bacteria	Acidobacteria	Acidobacteriia	Acidobacteriales	Acidobacteriaceae	Edaphobacter	Edaphobacter aggregans	WGS
1.26753e+06	Acidobacteriaceae bacterium KBS 83	25	6248809	5807	Bacteria	Acidobacteria	Acidobacteriia	Acidobacteriales	Acidobacteriaceae		Acidobacteriaceae bacterium KBS 83	WGS
1.26753e+06	Acidobacteriaceae bacterium KBS 89	14	6009792	5323	Bacteria	Acidobacteria	Acidobacteriia	Acidobacteriales	Acidobacteriaceae		Acidobacteriaceae bacterium KBS 89	WGS
1.26754e+06	Acidobacteriaceae bacterium KBS 96	13	6685036	6344	Bacteria	Acidobacteria	Acidobacteriia	Acidobacteriales	Acidobacteriaceae		Acidobacteriaceae bacterium KBS 96	WGS
1.38035e+06	Acidobacteriaceae bacterium URHE0068	89	6673444	5831	Bacteria	Acidobacteria	Acidobacteriia	Acidobacteriales	Acidobacteriaceae		Acidobacteriaceae bacterium URHE0068	WGS
1.38236e+06	Acidobacterium sp. PMMR2	1	3686523	3384	Bacteria	Acidobacteria	Acidobacteriia	Acidobacteriales	Acidobacteriaceae	Acidobacterium	Acidobacterium ailaaui	WGS
1.56001e+06	Edaphobacter dinghuensis strain EB95	2	4462202	4180	Bacteria	Acidobacteria	Acidobacteriia	Acidobacteriales	Acidobacteriaceae	Edaphobacter	Edaphobacter dinghuensis	WGS
1.6601e+06	Granulicella sp. SCN 62-9	137	1054065	1111	Bacteria	Acidobacteria	Acidobacteriia	Acidobacteriales	Acidobacteriaceae	Granulicella	Granulicella sp. SCN 62-9	WGS
1.87212e+06	Acidobacterium sp. strain UBA8845	27	3991881	3558	Bacteria	Acidobacteria	Acidobacteriia	Acidobacteriales	Acidobacteriaceae	Acidobacterium	Acidobacterium sp.	WGS
1.94658e+06	Granulicella sp. UBA4739	279	3121854	3306	Bacteria	Acidobacteria	Acidobacteriia	Acidobacteriales	Acidobacteriaceae	Granulicella	Granulicella sp. UBA4739	WGS
1.94658e+06	Granulicella sp. UBA5172	354	3584921	3956	Bacteria	Acidobacteria	Acidobacteriia	Acidobacteriales	Acidobacteriaceae	Granulicella	Granulicella sp. UBA5172	WGS
1.95134e+06	Acidobacteriaceae bacterium UBA1307	52	3309334	2898	Bacteria	Acidobacteria	Acidobacteriia	Acidobacteriales	Acidobacteriaceae		Acidobacteriaceae bacterium UBA1307	WGS
1.95135e+06	Acidobacteriaceae bacterium UBA1795	244	3946909	3821	Bacteria	Acidobacteria	Acidobacteriia	Acidobacteriales	Acidobacteriaceae		Acidobacteriaceae bacterium UBA1795	WGS
1.96947e+06	Granulicella sp. strain bog_394	246	2868267	2834	Bacteria	Acidobacteria	Acidobacteriia	Acidobacteriales	Acidobacteriaceae	Granulicella	Granulicella sp.	WGS
2.04296e+06	Candidatus Sulfotelmatobacter kueseliae strain Peat soil MAG SbA1	198	5391637	5212	Bacteria	Acidobacteria	Acidobacteriia	Acidobacteriales	Acidobacteriaceae	Candidatus Sulfotelmatobacter	Candidatus Sulfotelmatobacter kueseliae	WGS
2.04316e+06	Candidatus Sulfotelmatobacter sp. SbA7 strain Peat soil MAG SbA7	204	2821693	3116	Bacteria	Acidobacteria	Acidobacteriia	Acidobacteriales	Acidobacteriaceae	Candidatus Sulfotelmatobacter	Candidatus Sulfotelmatobacter sp. SbA7	WGS
2.04316e+06	Candidatus Sulfotelmatomonas gaucii strain Peat soil MAG SbA5	162	5286421	5120	Bacteria	Acidobacteria	Acidobacteriia	Acidobacteriales	Acidobacteriaceae	Candidatus Sulfotelmatomonas	Candidatus Sulfotelmatomonas gaucii	WGS
204669	Candidatus Koribacter versatilis Ellin345	1	5650368	5109	Bacteria	Acidobacteria	Acidobacteriia	Acidobacteriales	Acidobacteriaceae	Candidatus Koribacter	Candidatus Koribacter versatilis	Complete
2.05214e+06	Acidobacteriaceae bacterium strain palsa_246	29	5620309	5394	Bacteria	Acidobacteria	Acidobacteriia	Acidobacteriales	Acidobacteriaceae		Acidobacteriaceae bacterium	WGS
2.21114e+06	Acidobacteriaceae bacterium SBC82	5	7600726	7589	Bacteria	Acidobacteria	Acidobacteriia	Acidobacteriales	Acidobacteriaceae		Acidobacteriaceae bacterium SBC82	Complete
2.30375e+06	Acidipila sp. 4G-K13	16	5004050	4362	Bacteria	Acidobacteria	Acidobacteriia	Acidobacteriales	Acidobacteriaceae	Acidipila	Acidipila sp. 4G-K13	WGS
240015	Acidobacterium capsulatum ATCC 51196	1	4127356	3395	Bacteria	Acidobacteria	Acidobacteriia	Acidobacteriales	Acidobacteriaceae	Acidobacterium	Acidobacterium capsulatum	Complete
278963	Acidobacteriaceae bacterium TAA166	3	6136933	5536	Bacteria	Acidobacteria	Acidobacteriia	Acidobacteriales	Acidobacteriaceae		Acidobacteriaceae bacterium TAA166	WGS
392734	Terriglobus roseus strain GAS232	1	4852066	4216	Bacteria	Acidobacteria	Acidobacteriia	Acidobacteriales	Acidobacteriaceae	Terriglobus	Terriglobus roseus	Complete
401053	Terriglobus saanensis SP1PR4	1	5095226	4432	Bacteria	Acidobacteria	Acidobacteriia	Acidobacteriales	Acidobacteriaceae	Terriglobus	Terriglobus saanensis	Complete
474950	Granulicella pectinivorans strain DSM 21001	3	5275857	4491	Bacteria	Acidobacteria	Acidobacteriia	Acidobacteriales	Acidobacteriaceae	Granulicella	Granulicella pectinivorans	WGS
474952	Granulicella rosea strain DSM 18704	24	5293785	4516	Bacteria	Acidobacteria	Acidobacteriia	Acidobacteriales	Acidobacteriaceae	Granulicella	Granulicella rosea	WGS
639030	Acidobacteria bacterium KBS 146	2	5001037	4397	Bacteria	Acidobacteria	Acidobacteriia	Acidobacteriales	Acidobacteriaceae		Acidobacteria bacterium KBS 146	WGS
682795	Granulicella mallensis MP5ACTX8	45	6211694	4755	Bacteria	Acidobacteria	Acidobacteriia	Acidobacteriales	Acidobacteriaceae	Granulicella	Granulicella mallensis	WGS
696844	Acidobacterium sp. MP5ACTX9	6	5503984	4649	Bacteria	Acidobacteria	Acidobacteriia	Acidobacteriales	Acidobacteriaceae	Granulicella	Granulicella tundricola	Complete
863523	Bryocella elongata strain DSM 22489	16	5669524	4754	Bacteria	Acidobacteria	Acidobacteriia	Acidobacteriales	Acidobacteriaceae	Bryocella	Bryocella elongata	WGS
100469	Actinomyces canis strain OH770	76	2578157	2227	Bacteria	Actinobacteria	Actinobacteria	Actinomycetales	Actinomycetaceae	Schaalia	Schaalia canis	WGS
1.10503e+06	Actinomyces sp. ICM39	146	2267656	1899	Bacteria	Actinobacteria	Actinobacteria	Actinomycetales	Actinomycetaceae	Actinomyces	Actinomyces sp. ICM39	WGS
1.10503e+06	Atopobium sp. ICM58	239	2390495	1968	Bacteria	Actinobacteria	Actinobacteria	Actinomycetales	Actinomycetaceae	Actinomyces	Actinomyces sp. ICM58	WGS
111015	Actinomyces radicidentis strain CCUG 36733	1	3051613	2699	Bacteria	Actinobacteria	Actinobacteria	Actinomycetales	Actinomycetaceae	Actinomyces	Actinomyces radicidentis	Complete
1.11806e+06	Actinomyces sp. ph3	10	1864179	1610	Bacteria	Actinobacteria	Actinobacteria	Actinomycetales	Actinomycetaceae	Actinomyces	Actinomyces sp. ph3	WGS
1.12093e+06	Actinobaculum urinale DSM 15805	29	1920341	1790	Bacteria	Actinobacteria	Actinobacteria	Actinomycetales	Actinomycetaceae	Actinotignum	Actinotignum urinale	WGS
1.12094e+06	Actinomyces dentalis DSM 19115	97	3529652	2923	Bacteria	Actinobacteria	Actinobacteria	Actinomycetales	Actinomycetaceae	Actinomyces	Actinomyces dentalis	WGS
1.12094e+06	Actinomyces georgiae DSM 6843	27	2493023	2108	Bacteria	Actinobacteria	Actinobacteria	Actinomycetales	Actinomycetaceae	Schaalia	Schaalia georgiae	WGS
1.12094e+06	Actinomyces gerencseriae DSM 6844	31	3418708	2912	Bacteria	Actinobacteria	Actinobacteria	Actinomycetales	Actinomycetaceae	Actinomyces	Actinomyces gerencseriae	WGS
1.12094e+06	Actinomyces israelii DSM 43320	104	4024065	3270	Bacteria	Actinobacteria	Actinobacteria	Actinomycetales	Actinomycetaceae	Actinomyces	Actinomyces israelii	WGS
1.12095e+06	Actinomyces neuii subsp. neuii DSM 8576	29	2270293	2055	Bacteria	Actinobacteria	Actinobacteria	Actinomycetales	Actinomycetaceae	Actinomyces	Actinomyces neuii subsp. neuii	WGS
1.12095e+06	Actinomyces suimastitidis DSM 15538	13	2292363	2044	Bacteria	Actinobacteria	Actinobacteria	Actinomycetales	Actinomycetaceae	Schaalia	Schaalia suimastitidis	WGS
1.12095e+06	Actinomyces vaccimaxillae DSM 15804	13	2338426	2098	Bacteria	Actinobacteria	Actinobacteria	Actinomycetales	Actinomycetaceae	Schaalia	Schaalia vaccimaxillae	WGS
1.12349e+06	Varibaculum cambriense DSM 15806	10	2022936	1744	Bacteria	Actinobacteria	Actinobacteria	Actinomycetales	Actinomycetaceae	Varibaculum	Varibaculum cambriense	WGS
1.12572e+06	Actinomyces massiliensis F0489	233	3416440	2958	Bacteria	Actinobacteria	Actinobacteria	Actinomycetales	Actinomycetaceae	Actinomyces	Actinomyces massiliensis	WGS
1.12769e+06	Actinomyces sp. oral taxon 181 str. F0379	32	1906384	1635	Bacteria	Actinobacteria	Actinobacteria	Actinomycetales	Actinomycetaceae	Actinomyces	Actinomyces sp. oral taxon 181	WGS
1.20356e+06	Actinomyces sp. HPA0247	14	2428384	2004	Bacteria	Actinobacteria	Actinobacteria	Actinomycetales	Actinomycetaceae	Actinomyces	Actinomyces sp. HPA0247	WGS
1.21958e+06	Actinomyces sp. S4-C9	30	1955632	1697	Bacteria	Actinobacteria	Actinobacteria	Actinomycetales	Actinomycetaceae	Actinomyces	Actinomyces sp. S4-C9	WGS
1.21959e+06	Arcanobacterium sp. S3PF19	15	1490259	1384	Bacteria	Actinobacteria	Actinobacteria	Actinomycetales	Actinomycetaceae	Arcanobacterium	Arcanobacterium sp. S3PF19	WGS
1.22726e+06	Actinobaculum sp. oral taxon 183 str. F0552	117	2357424	2065	Bacteria	Actinobacteria	Actinobacteria	Actinomycetales	Actinomycetaceae	Actinobaculum	Actinobaculum sp. oral taxon 183	WGS
1.22726e+06	Actinomyces johnsonii F0510	431	3377317	2781	Bacteria	Actinobacteria	Actinobacteria	Actinomycetales	Actinomycetaceae	Actinomyces	Actinomyces johnsonii	WGS
1.22726e+06	Actinomyces sp. oral taxon 877 str. F0543	330	2712944	2281	Bacteria	Actinobacteria	Actinobacteria	Actinomycetales	Actinomycetaceae	Actinomyces	Actinomyces sp. oral taxon 877	WGS
1.2783e+06	Actinomyces slackii ATCC 49928	61	3164567	2566	Bacteria	Actinobacteria	Actinobacteria	Actinomycetales	Actinomycetaceae	Actinomyces	Actinomyces slackii	WGS
1.28274e+06	Flaviflexus salsibiostraticola strain KCTC 33148	1	2608471	2481	Bacteria	Actinobacteria	Actinobacteria	Actinomycetales	Actinomycetaceae	Flaviflexus	Flaviflexus salsibiostraticola	Complete
1.28468e+06	Actinomyces sp. S6-Spd3	281	2091011	1758	Bacteria	Actinobacteria	Actinobacteria	Actinomycetales	Actinomycetaceae	Actinomyces	Actinomyces sp. S6-Spd3	WGS
131109	Actinomyces bowdenii strain OH5050	73	3103770	2750	Bacteria	Actinobacteria	Actinobacteria	Actinomycetales	Actinomycetaceae	Actinomyces	Actinomyces bowdenii	WGS
131110	Actinomyces radingae strain DSM 9169	1	2430293	2189	Bacteria	Actinobacteria	Actinobacteria	Actinomycetales	Actinomycetaceae	Schaalia	Schaalia radingae	Complete
131112	Arcanobacterium phocae strain DSM 10002	1	1998342	1805	Bacteria	Actinobacteria	Actinobacteria	Actinomycetales	Actinomycetaceae	Arcanobacterium	Arcanobacterium phocae	Complete
1.32178e+06	Actinomyces sp. oral taxon 172 str. F0311	293	2462190	2056	Bacteria	Actinobacteria	Actinobacteria	Actinomycetales	Actinomycetaceae	Actinomyces	Actinomyces sp. oral taxon 172	WGS
1.32593e+06	Actinomyces sp. MS2	309	2878449	2500	Bacteria	Actinobacteria	Actinobacteria	Actinomycetales	Actinomycetaceae	Actinomyces	Actinomyces polynesiensis	WGS
144177	Mobiluncus curtisii subsp. curtisii strain NCTC11656	4	2181818	1964	Bacteria	Actinobacteria	Actinobacteria	Actinomycetales	Actinomycetaceae	Mobiluncus	Mobiluncus curtisii subsp. curtisii	WGS
1.44561e+06	Actinotignum sanguinis strain DSM 26039	60	2038007	1813	Bacteria	Actinobacteria	Actinobacteria	Actinomycetales	Actinomycetaceae	Actinotignum	Actinotignum sanguinis	WGS
1.522e+06	Actinomyces succiniciruminis strain AM4	91	3336700	2997	Bacteria	Actinobacteria	Actinobacteria	Actinomycetales	Actinomycetaceae	Actinomyces	Actinomyces succiniciruminis	WGS
156892	Actinomyces marimammalium strain DSM 15383	16	1842889	1630	Bacteria	Actinobacteria	Actinobacteria	Actinomycetales	Actinomycetaceae	Actinomyces	Actinomyces marimammalium	WGS
1.58113e+06	Actinomyces sp. HMSC08A01	17	2168922	2024	Bacteria	Actinobacteria	Actinobacteria	Actinomycetales	Actinomycetaceae	Actinomyces	Actinomyces sp. HMSC08A01	WGS
1.58114e+06	Trueperella sp. HMSC08B05	52	2065259	1900	Bacteria	Actinobacteria	Actinobacteria	Actinomycetales	Actinomycetaceae	Trueperella	Trueperella sp. HMSC08B05	WGS
1.58114e+06	Trueperella sp. HMSC08H06	33	1974588	1785	Bacteria	Actinobacteria	Actinobacteria	Actinomycetales	Actinomycetaceae	Trueperella	Trueperella sp. HMSC08H06	WGS
1655.16	Actinomyces naeslundii strain R13240	32	3226920	2926	Bacteria	Actinobacteria	Actinobacteria	Actinomycetales	Actinomycetaceae	Actinomyces	Actinomyces naeslundii	WGS
1657.8	Actinobaculum suis strain DSM 20639	38	2200507	1926	Bacteria	Actinobacteria	Actinobacteria	Actinomycetales	Actinomycetaceae	Actinobaculum	Actinobaculum suis	WGS
1658.3	Actinomyces bovis strain NCTC11535	12	2595566	2231	Bacteria	Actinobacteria	Actinobacteria	Actinomycetales	Actinomycetaceae	Actinomyces	Actinomyces bovis	WGS
1660.4	Actinomyces odontolyticus strain XH001	5	2336123	2033	Bacteria	Actinobacteria	Actinobacteria	Actinomycetales	Actinomycetaceae	Schaalia	Schaalia odontolytica	WGS
1661.15	Trueperella pyogenes strain 331_TPYO	14	1923996	1679	Bacteria	Actinobacteria	Actinobacteria	Actinomycetales	Actinomycetaceae	Trueperella	Trueperella pyogenes	WGS
1.67372e+06	Actinomyces sp. SD1	5	2458350	2171	Bacteria	Actinobacteria	Actinobacteria	Actinomycetales	Actinomycetaceae	Actinomyces	Actinomyces ihuae	WGS
1.68927e+06	Actinomyces sp. FC2	3	1946898	1729	Bacteria	Actinobacteria	Actinobacteria	Actinomycetales	Actinomycetaceae	Actinomyces	Actinomyces urinae	WGS
1.7202e+06	Actinomyces provencensis strain SN12	23	3348996	3095	Bacteria	Actinobacteria	Actinobacteria	Actinomycetales	Actinomycetaceae	Actinomyces	Actinomyces provencensis	WGS
1.73934e+06	Actinomyces sp. HMSC072A03	99	2405291	2324	Bacteria	Actinobacteria	Actinobacteria	Actinomycetales	Actinomycetaceae	Actinomyces	Actinomyces sp. HMSC072A03	WGS
1.73936e+06	Actinomyces sp. HMSC064C12	50	2402476	2287	Bacteria	Actinobacteria	Actinobacteria	Actinomycetales	Actinomycetaceae	Actinomyces	Actinomyces sp. HMSC064C12	WGS
1.73936e+06	Actinomyces sp. HMSC075B09	15	1922812	1708	Bacteria	Actinobacteria	Actinobacteria	Actinomycetales	Actinomycetaceae	Actinomyces	Actinomyces sp. HMSC075B09	WGS
1.73939e+06	Actinomyces sp. HMSC075C01	142	3272120	3018	Bacteria	Actinobacteria	Actinobacteria	Actinomycetales	Actinomycetaceae	Actinomyces	Actinomyces sp. HMSC075C01	WGS
1.7394e+06	Actinomyces sp. HMSC065F11	27	2064328	1886	Bacteria	Actinobacteria	Actinobacteria	Actinomycetales	Actinomycetaceae	Actinomyces	Actinomyces sp. HMSC065F11	WGS
1.73941e+06	Actinomyces sp. HMSC035G02	61	2381429	2065	Bacteria	Actinobacteria	Actinobacteria	Actinomycetales	Actinomycetaceae	Actinomyces	Actinomyces sp. HMSC035G02	WGS
1.73945e+06	Actinomyces sp. HMSC062G12	23	2085934	1892	Bacteria	Actinobacteria	Actinobacteria	Actinomycetales	Actinomycetaceae	Actinomyces	Actinomyces sp. HMSC062G12	WGS
1.73948e+06	Actinomyces sp. HMSC065F12	115	2628118	2485	Bacteria	Actinobacteria	Actinobacteria	Actinomycetales	Actinomycetaceae	Actinomyces	Actinomyces sp. HMSC065F12	WGS
178339	Actinomyces hongkongensis strain HKU8	1	2141493	1917	Bacteria	Actinobacteria	Actinobacteria	Actinomycetales	Actinomycetaceae	Actinomyces	Actinomyces hongkongensis	Complete
1.8514e+06	Actinomyces sp. Chiba101	1	2877864	2483	Bacteria	Actinobacteria	Actinobacteria	Actinomycetales	Actinomycetaceae	Actinomyces	Actinomyces sp. Chiba101	Complete
1.85236e+06	Actinomyces sp. Marseille-P2825	31	2300105	2254	Bacteria	Actinobacteria	Actinobacteria	Actinomycetales	Actinomycetaceae	Actinomyces	Actinomyces bouchesdurhonensis	WGS
1.85237e+06	Varibaculum sp. Marseille-P2802	4	2283357	2049	Bacteria	Actinobacteria	Actinobacteria	Actinomycetales	Actinomycetaceae	Varibaculum	Varibaculum massiliense	WGS
1.85238e+06	Actinomyces sp. Marseille-P2818 strain Marseille-P2818	2	2007569	1737	Bacteria	Actinobacteria	Actinobacteria	Actinomycetales	Actinomycetaceae	Actinomyces	Actinomyces marseillensis	WGS
1.85238e+06	Actinomyces sp. Marseille-P2985	1	1892549	1648	Bacteria	Actinobacteria	Actinobacteria	Actinomycetales	Actinomycetaceae	Actinomyces	Actinomyces pacaensis	Complete
1.85765e+06	Actinomyces sp. VUL7	10	2202666	1959	Bacteria	Actinobacteria	Actinobacteria	Actinomycetales	Actinomycetaceae	Actinomyces	Actinomyces vulturis	WGS
1.871e+06	Actinotignum timonense strain type strain: Marseille-P2803	19	2295680	1995	Bacteria	Actinobacteria	Actinobacteria	Actinomycetales	Actinomycetaceae	Actinotignum	Actinotignum timonense	WGS
1.87101e+06	Arcanobacterium sp. Marseille-P3248	2	1684407	1503	Bacteria	Actinobacteria	Actinobacteria	Actinomycetales	Actinomycetaceae	Arcanobacterium	Arcanobacterium urinimassiliense	WGS
1.87103e+06	Actinomyces sp. Marseille-P3257 strain Marseille-P3257	4	2395621	2179	Bacteria	Actinobacteria	Actinobacteria	Actinomycetales	Actinomycetaceae	Actinomyces	Actinomyces mediterranea	WGS
1.89287e+06	Actinomyces glycerinitolerans strain G10_assembly1	19	3695248	3182	Bacteria	Actinobacteria	Actinobacteria	Actinomycetales	Actinomycetaceae	Actinomyces	Actinomyces glycerinitolerans	WGS
1.9128e+06	Actinomyces sp. VUL4_3	1	2207832	1822	Bacteria	Actinobacteria	Actinobacteria	Actinomycetales	Actinomycetaceae	Actinomyces	Actinomyces tangfeifanii	Complete
1.92176e+06	Actinomyces sp. VUL4_1	10	2027557	1728	Bacteria	Actinobacteria	Actinobacteria	Actinomycetales	Actinomycetaceae	Actinomyces	Actinomyces liubingyangii	WGS
1.92628e+06	Actinomyces culturomici strain Marseille-P3575	19	2562402	2362	Bacteria	Actinobacteria	Actinobacteria	Actinomycetales	Actinomycetaceae	Actinomyces	Actinomyces culturomici	WGS
1.937e+06	Actinomyces sp. CtC 72 strain CtC 72	114	3423100	3901	Bacteria	Actinobacteria	Actinobacteria	Actinomycetales	Actinomycetaceae	Actinomyces	Actinomyces sp. CtC 72	WGS
1.95135e+06	Actinomycetaceae bacterium UBA4104	291	2536675	2459	Bacteria	Actinobacteria	Actinobacteria	Actinomycetales	Actinomycetaceae		Actinomycetaceae bacterium UBA4104	WGS
1.96438e+06	Varibaculum timonense strain Marseille-P3369	5	2736213	2685	Bacteria	Actinobacteria	Actinobacteria	Actinomycetales	Actinomycetaceae	Varibaculum	Varibaculum timonense	WGS
1.97219e+06	Actinomyces sp. pika_114 strain pika_114	1	2359360	2052	Bacteria	Actinobacteria	Actinobacteria	Actinomycetales	Actinomycetaceae	Actinomyces	Actinomyces gaoshouyii	Complete
2.00284e+06	Actinomycetaceae bacterium Marseille-P3850	24	2036057	1873	Bacteria	Actinobacteria	Actinobacteria	Actinomycetales	Actinomycetaceae	Actinomyces	Actinomyces minihominis	WGS
202789	Actinobaculum massiliense	4	2065185	1834	Bacteria	Actinobacteria	Actinobacteria	Actinomycetales	Actinomycetaceae	Actinobaculum	Actinobaculum massiliense	WGS
2.07201e+06	Actinomyces sp. 553	117	3858583	3536	Bacteria	Actinobacteria	Actinobacteria	Actinomycetales	Actinomycetaceae	Actinomyces	Actinomyces sp. 553	WGS
2.07954e+06	Actinomyces sp. Z16	1	3761642	3283	Bacteria	Actinobacteria	Actinobacteria	Actinomycetales	Actinomycetaceae	Actinomyces	Actinomyces sp. Z16	Complete
2.0817e+06	Actinomyces sp. oral taxon 897 strain F0631	2	3249416	2706	Bacteria	Actinobacteria	Actinobacteria	Actinomycetales	Actinomycetaceae	Actinomyces	Actinomyces sp. oral taxon 897	Complete
2.08301e+06	Actinomyces sp. Marseille-P3109	8	3149233	2763	Bacteria	Actinobacteria	Actinobacteria	Actinomycetales	Actinomycetaceae	Actinomyces	Actinomyces sp. Marseille-P3109	WGS
208480	Actinomyces nasicola strain DSM 19116	204	2638573	2707	Bacteria	Actinobacteria	Actinobacteria	Actinomycetales	Actinomycetaceae	Actinomyces	Actinomyces nasicola	WGS
2.13816e+06	Arcanobacterium sp. Marseille-P5647	4	2004928	1773	Bacteria	Actinobacteria	Actinobacteria	Actinomycetales	Actinomycetaceae	Arcanobacterium	Arcanobacterium ihumii	WGS
2.17198e+06	Actinotignum sp. 313	1	2768961	2835	Bacteria	Actinobacteria	Actinobacteria	Actinomycetales	Actinomycetaceae	Actinotignum	Actinotignum sp. 313	Complete
2.17523e+06	Arcanobacterium sp. sk1b4	8	2651737	2420	Bacteria	Actinobacteria	Actinobacteria	Actinomycetales	Actinomycetaceae	Ancrocorticia	Ancrocorticia populi	WGS
2.25022e+06	Actinomyces sp. Z5	116	3759350	3318	Bacteria	Actinobacteria	Actinobacteria	Actinomycetales	Actinomycetaceae	Actinomyces	Actinomyces sp. Z5	WGS
2.25022e+06	Actinomyces sp. Z3	83	3699720	3262	Bacteria	Actinobacteria	Actinobacteria	Actinomycetales	Actinomycetaceae	Actinomyces	Actinomyces sp. Z3	WGS
2.32139e+06	Actinomyces sp. 2119	22	3053774	2683	Bacteria	Actinobacteria	Actinobacteria	Actinomycetales	Actinomycetaceae	Actinomyces	Actinomyces sp. 2119	WGS
2.32139e+06	Actinomyces sp. 2129	1	3025012	2982	Bacteria	Actinobacteria	Actinobacteria	Actinomycetales	Actinomycetaceae	Actinomyces	Actinomyces sp. 2129	Complete
28264.5	Arcanobacterium haemolyticum strain 64_AHAE	26	2266283	2114	Bacteria	Actinobacteria	Actinobacteria	Actinomycetales	Actinomycetaceae	Arcanobacterium	Arcanobacterium haemolyticum	WGS
29317.6	Actinomyces sp. strain bin_1	159	1799133	1592	Bacteria	Actinobacteria	Actinobacteria	Actinomycetales	Actinomycetaceae	Actinomyces	Actinomyces sp.	WGS
312285	Trueperella bialowiezensis strain NCTC13354	1	2043249	1859	Bacteria	Actinobacteria	Actinobacteria	Actinomycetales	Actinomycetaceae	Trueperella	Trueperella bialowiezensis	Complete
435830	Actinomyces graevenitzii C83	25	2196917	1781	Bacteria	Actinobacteria	Actinobacteria	Actinomycetales	Actinomycetaceae	Actinomyces	Actinomyces graevenitzii	WGS
521393	Actinomyces timonensis DSM 23838 strain 7400942	40	2913054	2475	Bacteria	Actinobacteria	Actinobacteria	Actinomycetales	Actinomycetaceae	Actinomyces	Actinomyces timonensis	WGS
525245	Actinomyces coleocanis DSM 15436	35	1723843	1484	Bacteria	Actinobacteria	Actinobacteria	Actinomycetales	Actinomycetaceae	Actinomyces	Actinomyces coleocanis	WGS
525246	Actinomyces urogenitalis DSM 15434	67	2702812	2206	Bacteria	Actinobacteria	Actinobacteria	Actinomycetales	Actinomycetaceae	Actinomyces	Actinomyces urogenitalis	WGS
52767.3	Actinomyces denticolens strain PA	33	2760766	2406	Bacteria	Actinobacteria	Actinobacteria	Actinomycetales	Actinomycetaceae	Actinomyces	Actinomyces denticolens	WGS
52770.4	Actinomyces hordeovulneris strain DSM 20732	30	2521171	2241	Bacteria	Actinobacteria	Actinobacteria	Actinomycetales	Actinomycetaceae	Actinomyces	Actinomyces hordeovulneris	WGS
52771.3	Actinomyces howellii strain NCTC11636	1	3148934	2758	Bacteria	Actinobacteria	Actinobacteria	Actinomycetales	Actinomycetaceae	Actinomyces	Actinomyces howellii	Complete
52773.3	Actinomyces meyeri strain W712	1	2049088	1797	Bacteria	Actinobacteria	Actinobacteria	Actinomycetales	Actinomycetaceae	Schaalia	Schaalia meyeri	Complete
544580	Actinomyces oris strain CCUG 34286	91	3266793	2944	Bacteria	Actinobacteria	Actinobacteria	Actinomycetales	Actinomycetaceae	Actinomyces	Actinomyces oris	WGS
562973	Actinomyces viscosus C505	110	3132692	2591	Bacteria	Actinobacteria	Actinobacteria	Actinomycetales	Actinomycetaceae	Actinomyces	Actinomyces viscosus	WGS
59505.5	Actinobaculum schaalii strain CCUG 27420	1	2159306	1780	Bacteria	Actinobacteria	Actinobacteria	Actinomycetales	Actinomycetaceae	Actinotignum	Actinotignum schaalii	Complete
59561.3	Trueperella bernardiae strain LCDC 89-0504	18	2028874	1806	Bacteria	Actinobacteria	Actinobacteria	Actinomycetales	Actinomycetaceae	Trueperella	Trueperella bernardiae	WGS
649743	Actinomyces sp. oral taxon 848 str. F0332	4	2520418	2179	Bacteria	Actinobacteria	Actinobacteria	Actinomycetales	Actinomycetaceae	Actinomyces	Actinomyces sp. oral taxon 848	WGS
653386	Actinomyces sp. oral taxon 849 str. F0330	254	3345061	2746	Bacteria	Actinobacteria	Actinobacteria	Actinomycetales	Actinomycetaceae	Actinomyces	Actinomyces sp. oral taxon 849	WGS
706439	Actinomyces sp. oral taxon 171 str. F0337	280	3006255	2386	Bacteria	Actinobacteria	Actinobacteria	Actinomycetales	Actinomycetaceae	Actinomyces	Actinomyces sp. oral taxon 171	WGS
712122	Actinomyces sp. oral taxon 414 strain F0588	1	3836419	3518	Bacteria	Actinobacteria	Actinobacteria	Actinomycetales	Actinomycetaceae	Actinomyces	Actinomyces sp. oral taxon 414	Complete
762963	Actinomyces sp. oral taxon 170 str. F0386	99	3135160	2575	Bacteria	Actinobacteria	Actinobacteria	Actinomycetales	Actinomycetaceae	Actinomyces	Actinomyces sp. oral taxon 170	WGS
871571	Mobiluncus mulieris ATCC 35239	24	2533633	2328	Bacteria	Actinobacteria	Actinobacteria	Actinomycetales	Actinomycetaceae	Mobiluncus	Mobiluncus mulieris	WGS
883069	Actinomyces europaeus ACS-120-V-Col10b	5	1905561	1686	Bacteria	Actinobacteria	Actinobacteria	Actinomycetales	Actinomycetaceae	Actinomyces	Actinomyces europaeus	WGS
883077	Actinomyces turicensis ACS-279-V-Col4	10	1951528	1730	Bacteria	Actinobacteria	Actinobacteria	Actinomycetales	Actinomycetaceae	Schaalia	Schaalia turicensis	WGS
887326	Mobiluncus curtisii ATCC 51333	6	2122126	1827	Bacteria	Actinobacteria	Actinobacteria	Actinomycetales	Actinomycetaceae	Mobiluncus	Mobiluncus curtisii	WGS
887899	Mobiluncus curtisii subsp. holmesii ATCC 35242	5	2098776	1812	Bacteria	Actinobacteria	Actinobacteria	Actinomycetales	Actinomycetaceae	Mobiluncus	Mobiluncus holmesii	WGS
888050	Actinomyces cardiffensis F0333	42	2188900	1895	Bacteria	Actinobacteria	Actinobacteria	Actinomycetales	Actinomycetaceae	Schaalia	Schaalia cardiffensis	WGS
888051	Actinomyces sp. oral taxon 178 str. F0338	43	2817106	2228	Bacteria	Actinobacteria	Actinobacteria	Actinomycetales	Actinomycetaceae	Actinomyces	Actinomyces sp. oral taxon 178	WGS
888052	Actinomyces sp. oral taxon 180 str. F0310	6	2372658	1992	Bacteria	Actinobacteria	Actinobacteria	Actinomycetales	Actinomycetaceae	Actinomyces	Actinomyces sp. oral taxon 180	WGS
888056	Actinomyces sp. oral taxon 448 str. F0400	69	2801370	2403	Bacteria	Actinobacteria	Actinobacteria	Actinomycetales	Actinomycetaceae	Actinomyces	Actinomyces sp. oral taxon 448	WGS
888439	Actinomyces neuii BVS029A5	11	2136781	1941	Bacteria	Actinobacteria	Actinobacteria	Actinomycetales	Actinomycetaceae	Actinomyces	Actinomyces neuii	WGS
936548	Actinomyces sp. ICM47	143	2444105	2031	Bacteria	Actinobacteria	Actinobacteria	Actinomycetales	Actinomycetaceae	Actinomyces	Actinomyces sp. ICM47	WGS
936549	Actinomyces sp. ICM54	94	2355047	2014	Bacteria	Actinobacteria	Actinobacteria	Actinomycetales	Actinomycetaceae	Actinomyces	Actinomyces sp. ICM54	WGS
944560	Actinomyces sp. oral taxon 175 str. F0384	7	3133330	2514	Bacteria	Actinobacteria	Actinobacteria	Actinomycetales	Actinomycetaceae	Actinomyces	Actinomyces sp. oral taxon 175	WGS
1.12187e+06	Eremococcus coleocola DSM 15696	51	1868003	1810	Bacteria	Firmicutes	Bacilli	Lactobacillales	Aerococcaceae	Eremococcus	Eremococcus coleocola	WGS
1.12193e+06	Globicatella sulfidifaciens DSM 15739 strain DSM 15739	39	2217574	2042	Bacteria	Firmicutes	Bacilli	Lactobacillales	Aerococcaceae	Globicatella	Globicatella sulfidifaciens	WGS
1.17563e+06	Aerococcus viridans LL1	31	1994039	1789	Bacteria	Firmicutes	Bacilli	Lactobacillales	Aerococcaceae	Aerococcus	Aerococcus viridans	WGS
119207	Aerococcus sanguinicola strain CCUG43001	1	2033849	1834	Bacteria	Firmicutes	Bacilli	Lactobacillales	Aerococcaceae	Aerococcus	Aerococcus sanguinicola	Complete
120956	Facklamia miroungae strain ATCC BAA-466	22	2028290	1952	Bacteria	Firmicutes	Bacilli	Lactobacillales	Aerococcaceae	Facklamia	Facklamia miroungae	WGS
128944	Aerococcus urinaehominis strain CCUG42038B	1	1831400	1689	Bacteria	Firmicutes	Bacilli	Lactobacillales	Aerococcaceae	Aerococcus	Aerococcus urinaehominis	Complete
1376.38	Aerococcus urinae strain UMB0072b	15	2127773	1967	Bacteria	Firmicutes	Bacilli	Lactobacillales	Aerococcaceae	Aerococcus	Aerococcus urinae	WGS
1.40844e+06	Facklamia sourekii ATCC 700629	51	2065741	1911	Bacteria	Firmicutes	Bacilli	Lactobacillales	Aerococcaceae	Facklamia	Facklamia sourekii	WGS
1.58106e+06	Aerococcus sp. HMSC23C02	30	2099444	1948	Bacteria	Firmicutes	Bacilli	Lactobacillales	Aerococcaceae	Aerococcus	Aerococcus sp. HMSC23C02	WGS
1.71511e+06	Aerococcus sp. HMSC062A02	49	2135362	2032	Bacteria	Firmicutes	Bacilli	Lactobacillales	Aerococcaceae	Aerococcus	Aerococcus sp. HMSC062A02	WGS
1.71516e+06	Aerococcus sp. HMSC062B07	29	2150168	1990	Bacteria	Firmicutes	Bacilli	Lactobacillales	Aerococcaceae	Aerococcus	Aerococcus sp. HMSC062B07	WGS
1.71518e+06	Aerococcus sp. HMSC035B07	60	2087212	1951	Bacteria	Firmicutes	Bacilli	Lactobacillales	Aerococcaceae	Aerococcus	Aerococcus sp. HMSC035B07	WGS
1.73926e+06	Facklamia sp. HMSC062C11	46	1835561	1759	Bacteria	Firmicutes	Bacilli	Lactobacillales	Aerococcaceae	Facklamia	Facklamia sp. HMSC062C11	WGS
1.73929e+06	Aerococcus sp. HMSC075D05	63	1893491	1765	Bacteria	Firmicutes	Bacilli	Lactobacillales	Aerococcaceae	Aerococcus	Aerococcus sp. HMSC075D05	WGS
1.73932e+06	Globicatella sp. HMSC072A10	216	2467456	2322	Bacteria	Firmicutes	Bacilli	Lactobacillales	Aerococcaceae	Globicatella	Globicatella sp. HMSC072A10	WGS
1.73933e+06	Aerococcus sp. HMSC072A12	59	2173025	2048	Bacteria	Firmicutes	Bacilli	Lactobacillales	Aerococcaceae	Aerococcus	Aerococcus sp. HMSC072A12	WGS
1.7394e+06	Aerococcus sp. HMSC061A03	58	2176154	2038	Bacteria	Firmicutes	Bacilli	Lactobacillales	Aerococcaceae	Aerococcus	Aerococcus sp. HMSC061A03	WGS
1.94596e+06	Aerococcus sp. UBA6277	43	1828022	1719	Bacteria	Firmicutes	Bacilli	Lactobacillales	Aerococcaceae	Aerococcus	Aerococcus sp. UBA6277	WGS
1.98198e+06	Aerococcus sp. 1KP-2016	119	2042438	2052	Bacteria	Firmicutes	Bacilli	Lactobacillales	Aerococcaceae	Aerococcus	Aerococcus sp. 1KP-2016	WGS
2.03621e+06	Aerococcaceae bacterium ZY16052	1	2572159	2498	Bacteria	Firmicutes	Bacilli	Lactobacillales	Aerococcaceae		Aerococcaceae bacterium ZY16052	Complete
2.0535e+06	Aerococcaceae bacterium strain UBA11280	71	2231225	2201	Bacteria	Firmicutes	Bacilli	Lactobacillales	Aerococcaceae		Aerococcaceae bacterium	WGS
2.05829e+06	Facklamia sp. Marseille-P5643	21	1754973	1661	Bacteria	Firmicutes	Bacilli	Lactobacillales	Aerococcaceae	Facklamia	Facklamia sp. Marseille-P5643	WGS
371602	Aerococcus suis strain DSM 21500	13	1382195	1316	Bacteria	Firmicutes	Bacilli	Lactobacillales	Aerococcaceae	Aerococcus	Aerococcus suis	WGS
51665.8	Aerococcus urinaeequi strain AV208	94	2227638	2101	Bacteria	Firmicutes	Bacilli	Lactobacillales	Aerococcaceae	Aerococcus	Aerococcus urinaeequi	WGS
592010	Abiotrophia defectiva ATCC 49176	8	3479204	3118	Bacteria	Firmicutes	Bacilli	Lactobacillales	Aerococcaceae	Abiotrophia	Abiotrophia defectiva	WGS
84521.3	Dolosicoccus paucivorans strain DSM 15742	107	1759599	1780	Bacteria	Firmicutes	Bacilli	Lactobacillales	Aerococcaceae	Dolosicoccus	Dolosicoccus paucivorans	WGS
87541.3	Aerococcus christensenii strain CCUG28831	1	1634920	1591	Bacteria	Firmicutes	Bacilli	Lactobacillales	Aerococcaceae	Aerococcus	Aerococcus christensenii	Complete
883110	Facklamia hominis ACS-120-V-Sch10	27	1918533	1779	Bacteria	Firmicutes	Bacilli	Lactobacillales	Aerococcaceae	Facklamia	Facklamia hominis	WGS
883112	Facklamia ignava CCUG 37419	42	1743952	1638	Bacteria	Firmicutes	Bacilli	Lactobacillales	Aerococcaceae	Facklamia	Facklamia ignava	WGS
883113	Facklamia languida CCUG 37842	17	1708389	1529	Bacteria	Firmicutes	Bacilli	Lactobacillales	Aerococcaceae	Facklamia	Facklamia languida	WGS
89093.3	Ignavigranum ruoffiae strain DSM 15695	32	1958489	1903	Bacteria	Firmicutes	Bacilli	Lactobacillales	Aerococcaceae	Ignavigranum	Ignavigranum ruoffiae	WGS
1.00662e+06	Aeromonas cavernicola strain MDC 2508	314	3887629	4080	Bacteria	Proteobacteria	Gammaproteobacteria	Aeromonadales	Aeromonadaceae	Aeromonas	Aeromonas cavernicola	WGS
105752	Aeromonas bestiarum strain GA97-22	26	4714837	4473	Bacteria	Proteobacteria	Gammaproteobacteria	Aeromonadales	Aeromonadaceae	Aeromonas	Aeromonas bestiarum	WGS
1.11488e+06	Aeromonas australiensis CECT 8023	113	4110035	3713	Bacteria	Proteobacteria	Gammaproteobacteria	Aeromonadales	Aeromonadaceae	Aeromonas	Aeromonas australiensis	WGS
1.21696e+06	Aeromonas sp. 159	125	3360845	3119	Bacteria	Proteobacteria	Gammaproteobacteria	Aeromonadales	Aeromonadaceae	Aeromonas	Aeromonas sp. 159	WGS
1.21698e+06	Aeromonas salmonicida subsp. masoucida NBRC 13784	227	4502258	4193	Bacteria	Proteobacteria	Gammaproteobacteria	Aeromonadales	Aeromonadaceae	Aeromonas	Aeromonas salmonicida subsp. masoucida	WGS
1.2331e+06	Aeromonas salmonicida subsp. achromogenes AS03	342	4452773	4288	Bacteria	Proteobacteria	Gammaproteobacteria	Aeromonadales	Aeromonadaceae	Aeromonas	Aeromonas salmonicida subsp. achromogenes	WGS
1.26824e+06	Aeromonas molluscorum 848	309	4236171	4027	Bacteria	Proteobacteria	Gammaproteobacteria	Aeromonadales	Aeromonadaceae	Aeromonas	Aeromonas molluscorum	WGS
1.28289e+06	Aeromonas sp. MDS8	138	4841753	4783	Bacteria	Proteobacteria	Gammaproteobacteria	Aeromonadales	Aeromonadaceae	Aeromonas	Aeromonas sp. MDS8	WGS
1.28328e+06	Tolumonas sp. BRL6-1	9	3632236	3359	Bacteria	Proteobacteria	Gammaproteobacteria	Aeromonadales	Aeromonadaceae	Tolumonas	Tolumonas lignilytica	WGS
129578	Oceanimonas baumannii strain ATCC 700832	70	3809332	3721	Bacteria	Proteobacteria	Gammaproteobacteria	Aeromonadales	Aeromonadaceae	Oceanimonas	Oceanimonas baumannii	WGS
1.32496e+06	Aeromonas salmonicida subsp. pectinolytica 34mel	1	5012649	4759	Bacteria	Proteobacteria	Gammaproteobacteria	Aeromonadales	Aeromonadaceae	Aeromonas	Aeromonas salmonicida subsp. pectinolytica	Complete
1.33923e+06	Aeromonas sp. ZOR0001	170	4457373	3989	Bacteria	Proteobacteria	Gammaproteobacteria	Aeromonadales	Aeromonadaceae	Aeromonas	Aeromonas sp. ZOR0001	WGS
1.33923e+06	Aeromonas sp. ZOR0002	407	4578066	4146	Bacteria	Proteobacteria	Gammaproteobacteria	Aeromonadales	Aeromonadaceae	Aeromonas	Aeromonas sp. ZOR0002	WGS
1.41465e+06	Oceanisphaera psychrotolerans strain LAM-WHM-ZC	70	3819538	3822	Bacteria	Proteobacteria	Gammaproteobacteria	Aeromonadales	Aeromonadaceae	Oceanisphaera	Oceanisphaera psychrotolerans	WGS
1.41663e+06	Oceanisphaera profunda strain SM1222	1	3508860	3223	Bacteria	Proteobacteria	Gammaproteobacteria	Aeromonadales	Aeromonadaceae	Oceanisphaera	Oceanisphaera profunda	Complete
1.45401e+06	Aeromonas hydrophila HZM	120	4451364	4066	Bacteria	Proteobacteria	Gammaproteobacteria	Aeromonadales	Aeromonadaceae	Aeromonas	Aeromonas sp. HZM	WGS
1.51921e+06	Aeromonas sp. SCS5	42	4428764	4192	Bacteria	Proteobacteria	Gammaproteobacteria	Aeromonadales	Aeromonadaceae	Aeromonas	Aeromonas sp. SCS5	WGS
1.53554e+06	Aeromonas sp. ANNP30	105	4781805	4625	Bacteria	Proteobacteria	Gammaproteobacteria	Aeromonadales	Aeromonadaceae	Aeromonas	Aeromonas sp. ANNP30	WGS
1.53554e+06	Aeromonas sp. ANP5	91	4775538	4599	Bacteria	Proteobacteria	Gammaproteobacteria	Aeromonadales	Aeromonadaceae	Aeromonas	Aeromonas sp. ANP5	WGS
1.53555e+06	Aeromonas sp. DNP9	75	4662933	4445	Bacteria	Proteobacteria	Gammaproteobacteria	Aeromonadales	Aeromonadaceae	Aeromonas	Aeromonas sp. DNP9	WGS
1.54338e+06	Aeromonas sp. 4287D	376	4717507	4207	Bacteria	Proteobacteria	Gammaproteobacteria	Aeromonadales	Aeromonadaceae	Aeromonas	Aeromonas finlandiensis	WGS
1.58863e+06	Aeromonas sp. L_1B5_3	182	4840667	4701	Bacteria	Proteobacteria	Gammaproteobacteria	Aeromonadales	Aeromonadaceae	Aeromonas	Aeromonas sp. L_1B5_3	WGS
1.63661e+06	Aeromonas sp. ASNIH1	3	5079402	4977	Bacteria	Proteobacteria	Gammaproteobacteria	Aeromonadales	Aeromonadaceae	Aeromonas	Aeromonas sp. ASNIH1	Complete
1.63661e+06	Aeromonas sp. ASNIH2	6	4864532	4736	Bacteria	Proteobacteria	Gammaproteobacteria	Aeromonadales	Aeromonadaceae	Aeromonas	Aeromonas sp. ASNIH2	Complete
1.63661e+06	Aeromonas sp. ASNIH3	4	5033911	4855	Bacteria	Proteobacteria	Gammaproteobacteria	Aeromonadales	Aeromonadaceae	Aeromonas	Aeromonas sp. ASNIH3	Complete
1.63661e+06	Aeromonas sp. ASNIH4	5	5480196	5296	Bacteria	Proteobacteria	Gammaproteobacteria	Aeromonadales	Aeromonadaceae	Aeromonas	Aeromonas sp. ASNIH4	Complete
1.74738e+06	Aeromonas sp. ARM81	140	4638584	4525	Bacteria	Proteobacteria	Gammaproteobacteria	Aeromonadales	Aeromonadaceae	Aeromonas	Aeromonas sp. ARM81	WGS
1.75818e+06	Aeromonas sp. ASNIH5	2	4783196	4549	Bacteria	Proteobacteria	Gammaproteobacteria	Aeromonadales	Aeromonadaceae	Aeromonas	Aeromonas sp. ASNIH5	Complete
1.75819e+06	Aeromonas sp. ASNIH6	132	5381872	5327	Bacteria	Proteobacteria	Gammaproteobacteria	Aeromonadales	Aeromonadaceae	Aeromonas	Aeromonas sp. ASNIH6	WGS
1.8957e+06	Aeromonas sp. 62-46	60	4467577	4265	Bacteria	Proteobacteria	Gammaproteobacteria	Aeromonadales	Aeromonadaceae	Aeromonas	Aeromonas sp. 62-46	WGS
1.90369e+06	Oceanisphaera sp. AMac2203 strain AMac2203	1	2902896	2732	Bacteria	Proteobacteria	Gammaproteobacteria	Aeromonadales	Aeromonadaceae	Oceanisphaera	Oceanisphaera avium	Complete
1.90742e+06	Aeromonas sp. RU39B strain RU39B	37	4221297	4026	Bacteria	Proteobacteria	Gammaproteobacteria	Aeromonadales	Aeromonadaceae	Aeromonas	Aeromonas sp. RU39B	WGS
1.90742e+06	Aeromonas sp. RU34C strain RU34C	23	4812501	4517	Bacteria	Proteobacteria	Gammaproteobacteria	Aeromonadales	Aeromonadaceae	Aeromonas	Aeromonas sp. RU34C	WGS
1.92011e+06	Aeromonas sp. ASNIH7	2	4868657	4729	Bacteria	Proteobacteria	Gammaproteobacteria	Aeromonadales	Aeromonadaceae	Aeromonas	Aeromonas sp. ASNIH7	Complete
1.92011e+06	Aeromonas sp. ASNIH8	295	4855357	5015	Bacteria	Proteobacteria	Gammaproteobacteria	Aeromonadales	Aeromonadaceae	Aeromonas	Aeromonas sp. ASNIH8	WGS
1.92156e+06	Aeromonas sp. YN13HZO-058	82	4581205	4321	Bacteria	Proteobacteria	Gammaproteobacteria	Aeromonadales	Aeromonadaceae	Aeromonas	Aeromonas sp. YN13HZO-058	WGS
196024	Aeromonas dhakensis strain KN-Mc-6U21	1	4868053	4532	Bacteria	Proteobacteria	Gammaproteobacteria	Aeromonadales	Aeromonadaceae	Aeromonas	Aeromonas dhakensis	Complete
1.97824e+06	Tolumonas sp. strain SZUA-498	446	2717329	3021	Bacteria	Proteobacteria	Gammaproteobacteria	Aeromonadales	Aeromonadaceae	Tolumonas	Tolumonas sp.	WGS
1.98381e+06	Aeromonas sp. A35_P	264	4609787	4607	Bacteria	Proteobacteria	Gammaproteobacteria	Aeromonadales	Aeromonadaceae	Aeromonas	Aeromonas sp. A35_P	WGS
2.03303e+06	Aeromonas sp. CA23	1	5099209	4881	Bacteria	Proteobacteria	Gammaproteobacteria	Aeromonadales	Aeromonadaceae	Aeromonas	Aeromonas sp. CA23	Complete
2.03303e+06	Aeromonas sp. CU5	1	4615599	4261	Bacteria	Proteobacteria	Gammaproteobacteria	Aeromonadales	Aeromonadaceae	Aeromonas	Aeromonas sp. CU5	Complete
2.05685e+06	Aeromonas sp. HMWF014	588	4397736	4874	Bacteria	Proteobacteria	Gammaproteobacteria	Aeromonadales	Aeromonadaceae	Aeromonas	Aeromonas sp. HMWF014	WGS
2.05685e+06	Aeromonas sp. HMWF015	448	4658495	4822	Bacteria	Proteobacteria	Gammaproteobacteria	Aeromonadales	Aeromonadaceae	Aeromonas	Aeromonas sp. HMWF015	WGS
2.05685e+06	Aeromonas sp. HMWF016	124	4523627	4412	Bacteria	Proteobacteria	Gammaproteobacteria	Aeromonadales	Aeromonadaceae	Aeromonas	Aeromonas sp. HMWF016	WGS
2.05685e+06	Aeromonas sp. HMWF017	187	4461702	4349	Bacteria	Proteobacteria	Gammaproteobacteria	Aeromonadales	Aeromonadaceae	Aeromonas	Aeromonas sp. HMWF017	WGS
2.05687e+06	Aeromonas sp. HMWF036	276	4455344	4441	Bacteria	Proteobacteria	Gammaproteobacteria	Aeromonadales	Aeromonadaceae	Aeromonas	Aeromonas sp. HMWF036	WGS
2.05972e+06	Oceanimonas sp. 102-Na3	95	3372076	3142	Bacteria	Proteobacteria	Gammaproteobacteria	Aeromonadales	Aeromonadaceae	Oceanimonas	Oceanimonas marisflavi	WGS
2.05973e+06	Zobellella sp. 102-Py4	28	3936921	3688	Bacteria	Proteobacteria	Gammaproteobacteria	Aeromonadales	Aeromonadaceae	Zobellella	Zobellella maritima	WGS
208958	Aeromonas hydrophila subsp. ranae CIP 107985	107	4682559	4268	Bacteria	Proteobacteria	Gammaproteobacteria	Aeromonadales	Aeromonadaceae	Aeromonas	Aeromonas hydrophila subsp. ranae	WGS
2.1167e+06	Zobellella sp. 59N8	61	4168059	3980	Bacteria	Proteobacteria	Gammaproteobacteria	Aeromonadales	Aeromonadaceae	Zobellella	Zobellella endophytica	WGS
218936	Aeromonas simiae CIP 107798	100	3987694	3640	Bacteria	Proteobacteria	Gammaproteobacteria	Aeromonadales	Aeromonadaceae	Aeromonas	Aeromonas simiae	WGS
29489.6	Aeromonas enteropelogenes strain LK14	49	4678346	4407	Bacteria	Proteobacteria	Gammaproteobacteria	Aeromonadales	Aeromonadaceae	Aeromonas	Aeromonas enteropelogenes	WGS
29491.1	Aeromonas salmonicida subsp. salmonicida strain JF3224	133	4806166	4904	Bacteria	Proteobacteria	Gammaproteobacteria	Aeromonadales	Aeromonadaceae	Aeromonas	Aeromonas salmonicida subsp. salmonicida	WGS
324617	Aeromonas tecta CECT 7082	51	4755221	4267	Bacteria	Proteobacteria	Gammaproteobacteria	Aeromonadales	Aeromonadaceae	Aeromonas	Aeromonas tecta	WGS
347534	Zobellella denitrificans strain ZD1	217	4051699	3990	Bacteria	Proteobacteria	Gammaproteobacteria	Aeromonadales	Aeromonadaceae	Zobellella	Zobellella denitrificans	WGS
347535	Zobellella taiwanensis strain JCM 13381	110	3618741	3478	Bacteria	Proteobacteria	Gammaproteobacteria	Aeromonadales	Aeromonadaceae	Zobellella	Zobellella taiwanensis	WGS
380704	Aeromonas hydrophila subsp. hydrophila ATCC 7966	1	4744448	4235	Bacteria	Proteobacteria	Gammaproteobacteria	Aeromonadales	Aeromonadaceae	Aeromonas	Aeromonas hydrophila subsp. hydrophila	Complete
440080	Aeromonas bivalvium strain ZJ19-2	38	4256224	3988	Bacteria	Proteobacteria	Gammaproteobacteria	Aeromonadales	Aeromonadaceae	Aeromonas	Aeromonas bivalvium	WGS
502790	Aeromonas diversa strain E2102	23	4502955	4166	Bacteria	Proteobacteria	Gammaproteobacteria	Aeromonadales	Aeromonadaceae	Aeromonas	Aeromonas diversa	WGS
511062	Oceanimonas sp. GK1	3	3527244	3230	Bacteria	Proteobacteria	Gammaproteobacteria	Aeromonadales	Aeromonadaceae	Oceanimonas	Oceanimonas sp. GK1	Complete
558884	Aeromonas sp. AE122	196	4394373	3914	Bacteria	Proteobacteria	Gammaproteobacteria	Aeromonadales	Aeromonadaceae	Aeromonas	Aeromonas lacus	WGS
558964	Aeromonas aquatica strain MX16A	1	4783504	4437	Bacteria	Proteobacteria	Gammaproteobacteria	Aeromonadales	Aeromonadaceae	Aeromonas	Aeromonas aquatica	Complete
591962	Aeromonas fluvialis LMG 24681	76	3904228	3602	Bacteria	Proteobacteria	Gammaproteobacteria	Aeromonadales	Aeromonadaceae	Aeromonas	Aeromonas fluvialis	WGS
595494	Tolumonas auensis DSM 9187	1	3471292	3160	Bacteria	Proteobacteria	Gammaproteobacteria	Aeromonadales	Aeromonadaceae	Tolumonas	Tolumonas auensis	Complete
600645	Aeromonas piscicola LMG 24783	91	5177970	4662	Bacteria	Proteobacteria	Gammaproteobacteria	Aeromonadales	Aeromonadaceae	Aeromonas	Aeromonas piscicola	WGS
633415	Aeromonas sanarellii LMG 24682	98	4186903	3829	Bacteria	Proteobacteria	Gammaproteobacteria	Aeromonadales	Aeromonadaceae	Aeromonas	Aeromonas sanarellii	WGS
633417	Aeromonas taiwanensis strain LMG 24683	104	4230588	3919	Bacteria	Proteobacteria	Gammaproteobacteria	Aeromonadales	Aeromonadaceae	Aeromonas	Aeromonas taiwanensis	WGS
641510	Oceanisphaera arctica strain V1-41	106	3541369	3446	Bacteria	Proteobacteria	Gammaproteobacteria	Aeromonadales	Aeromonadaceae	Oceanisphaera	Oceanisphaera arctica	WGS
644.186	Aeromonas hydrophila strain AHNIH2	137	5364399	5323	Bacteria	Proteobacteria	Gammaproteobacteria	Aeromonadales	Aeromonadaceae	Aeromonas	Aeromonas hydrophila	WGS
645.14	Aeromonas salmonicida strain Y577	104	4736406	4591	Bacteria	Proteobacteria	Gammaproteobacteria	Aeromonadales	Aeromonadaceae	Aeromonas	Aeromonas salmonicida	WGS
646.17	Aeromonas sobria strain TM18	101	4695545	4562	Bacteria	Proteobacteria	Gammaproteobacteria	Aeromonadales	Aeromonadaceae	Aeromonas	Aeromonas sobria	WGS
647.26	Aeromonas sp. strain UBA10730	96	3956938	3835	Bacteria	Proteobacteria	Gammaproteobacteria	Aeromonadales	Aeromonadaceae	Aeromonas	Aeromonas sp.	WGS
648.89	Aeromonas caviae strain CH129	26	4415152	4249	Bacteria	Proteobacteria	Gammaproteobacteria	Aeromonadales	Aeromonadaceae	Aeromonas	Aeromonas caviae	WGS
648794	Aeromonas rivuli DSM 22539	102	4534147	4153	Bacteria	Proteobacteria	Gammaproteobacteria	Aeromonadales	Aeromonadaceae	Aeromonas	Aeromonas rivuli	WGS
649.3	Aeromonas eucrenophila CECT 4224	22	4540059	4096	Bacteria	Proteobacteria	Gammaproteobacteria	Aeromonadales	Aeromonadaceae	Aeromonas	Aeromonas eucrenophila	WGS
650.5	Aeromonas jandaei strain IMET J	20	4726205	4584	Bacteria	Proteobacteria	Gammaproteobacteria	Aeromonadales	Aeromonadaceae	Aeromonas	Aeromonas jandaei	WGS
651.4	Aeromonas media strain ARB13	180	4612357	4196	Bacteria	Proteobacteria	Gammaproteobacteria	Aeromonadales	Aeromonadaceae	Aeromonas	Aeromonas media	WGS
652.5	Aeromonas schubertii strain WL1483	1	4400034	4435	Bacteria	Proteobacteria	Gammaproteobacteria	Aeromonadales	Aeromonadaceae	Aeromonas	Aeromonas schubertii	Complete
654.27	Aeromonas veronii strain TTU2014-108AME	62	4533329	4299	Bacteria	Proteobacteria	Gammaproteobacteria	Aeromonadales	Aeromonadaceae	Aeromonas	Aeromonas veronii	WGS
656.8	Aeromonas allosaccharophila strain Z9-6	66	4585928	4244	Bacteria	Proteobacteria	Gammaproteobacteria	Aeromonadales	Aeromonadaceae	Aeromonas	Aeromonas allosaccharophila	WGS
697046	Aeromonas sp. O23A strain O23A	5	4935342	4717	Bacteria	Proteobacteria	Gammaproteobacteria	Aeromonadales	Aeromonadaceae	Aeromonas	Aeromonas sp. O23A	Complete
70856.3	Aeromonas popoffii CIP 105493	105	4762473	4280	Bacteria	Proteobacteria	Gammaproteobacteria	Aeromonadales	Aeromonadaceae	Aeromonas	Aeromonas popoffii	WGS
73010.3	Aeromonas encheleia CECT 4342	35	4472527	4053	Bacteria	Proteobacteria	Gammaproteobacteria	Aeromonadales	Aeromonadaceae	Aeromonas	Aeromonas encheleia	WGS
80745.4	Aeromonas salmonicida subsp. smithia strain JF4097	344	4307636	4707	Bacteria	Proteobacteria	Gammaproteobacteria	Aeromonadales	Aeromonadaceae	Aeromonas	Aeromonas salmonicida subsp. smithia	WGS
84158.3	Oceanimonas doudoroffii strain ATCC 27123	19	3832938	3659	Bacteria	Proteobacteria	Gammaproteobacteria	Aeromonadales	Aeromonadaceae	Oceanimonas	Oceanimonas doudoroffii	WGS
931530	Aeromonas lusitana strain MDC 2473	66	4537799	4232	Bacteria	Proteobacteria	Gammaproteobacteria	Aeromonadales	Aeromonadaceae	Aeromonas	Aeromonas lusitana	WGS
948519	Aeromonas rivipollensis strain KN-Mc-11N1	1	4508901	4238	Bacteria	Proteobacteria	Gammaproteobacteria	Aeromonadales	Aeromonadaceae	Aeromonas	Aeromonas rivipollensis	Complete
1.13134e+06	Akkermansia sp. KLE1605	54	3108219	3258	Bacteria	Verrucomicrobia	Verrucomicrobiae	Verrucomicrobiales	Akkermansiaceae	Akkermansia	Akkermansia sp. KLE1605	WGS
1.26269e+06	Akkermansia sp. CAG:344	78	3024253	2985	Bacteria	Verrucomicrobia	Verrucomicrobiae	Verrucomicrobiales	Akkermansiaceae	Akkermansia	Akkermansia sp. CAG	WGS
1.26303e+06	Akkermansia muciniphila CAG:154	81	2721828	2811	Bacteria	Verrucomicrobia	Verrucomicrobiae	Verrucomicrobiales	Akkermansiaceae	Akkermansia	Akkermansia muciniphila CAG	WGS
1.57426e+06	Akkermansia sp. KLE1797	51	3109783	3281	Bacteria	Verrucomicrobia	Verrucomicrobiae	Verrucomicrobiales	Akkermansiaceae	Akkermansia	Akkermansia sp. KLE1797	WGS
1.57427e+06	Akkermansia sp. KLE1798	40	3113726	3272	Bacteria	Verrucomicrobia	Verrucomicrobiae	Verrucomicrobiales	Akkermansiaceae	Akkermansia	Akkermansia sp. KLE1798	WGS
1.63878e+06	Akkermansia sp. UNK.MGS-1	40	2770805	2876	Bacteria	Verrucomicrobia	Verrucomicrobiae	Verrucomicrobiales	Akkermansiaceae	Akkermansia	Akkermansia sp. UNK.MGS-1	WGS
1.67944e+06	Akkermansia glycaniphila strain APytT	1	3074078	2797	Bacteria	Verrucomicrobia	Verrucomicrobiae	Verrucomicrobiales	Akkermansiaceae	Akkermansia	Akkermansia glycaniphila	Complete
1.87242e+06	Akkermansia sp. strain UBA9119	59	2925157	2931	Bacteria	Verrucomicrobia	Verrucomicrobiae	Verrucomicrobiales	Akkermansiaceae	Akkermansia	Akkermansia sp.	WGS
1.89697e+06	Akkermansia sp. 54_46	36	2966498	3025	Bacteria	Verrucomicrobia	Verrucomicrobiae	Verrucomicrobiales	Akkermansiaceae	Akkermansia	Akkermansia sp. 54_46	WGS
1.93e+06	Akkermansia sp. Phil8	37	2437735	2450	Bacteria	Verrucomicrobia	Verrucomicrobiae	Verrucomicrobiales	Akkermansiaceae	Akkermansia	Akkermansia sp. Phil8	WGS
1.94596e+06	Akkermansia sp. UBA3271	37	2450463	2447	Bacteria	Verrucomicrobia	Verrucomicrobiae	Verrucomicrobiales	Akkermansiaceae	Akkermansia	Akkermansia sp. UBA3271	WGS
1.94596e+06	Akkermansia sp. UBA5128	191	2051804	2719	Bacteria	Verrucomicrobia	Verrucomicrobiae	Verrucomicrobiales	Akkermansiaceae	Akkermansia	Akkermansia sp. UBA5128	WGS
1.94597e+06	Akkermansia sp. UBA7059	31	2439829	2386	Bacteria	Verrucomicrobia	Verrucomicrobiae	Verrucomicrobiales	Akkermansiaceae	Akkermansia	Akkermansia sp. UBA7059	WGS
1.94597e+06	Akkermansia sp. UBA7090	31	2447227	2384	Bacteria	Verrucomicrobia	Verrucomicrobiae	Verrucomicrobiales	Akkermansiaceae	Akkermansia	Akkermansia sp. UBA7090	WGS
1.95135e+06	Akkermansiaceae bacterium UBA1009	147	3571133	3215	Bacteria	Verrucomicrobia	Verrucomicrobiae	Verrucomicrobiales	Akkermansiaceae		Akkermansiaceae bacterium UBA1009	WGS
1.95135e+06	Akkermansiaceae bacterium UBA1011	380	3205220	3106	Bacteria	Verrucomicrobia	Verrucomicrobiae	Verrucomicrobiales	Akkermansiaceae		Akkermansiaceae bacterium UBA1011	WGS
1.95135e+06	Akkermansiaceae bacterium UBA1090	213	3746170	3307	Bacteria	Verrucomicrobia	Verrucomicrobiae	Verrucomicrobiales	Akkermansiaceae		Akkermansiaceae bacterium UBA1090	WGS
1.95135e+06	Akkermansiaceae bacterium UBA1315	50	3090470	3161	Bacteria	Verrucomicrobia	Verrucomicrobiae	Verrucomicrobiales	Akkermansiaceae		Akkermansiaceae bacterium UBA1315	WGS
1.95135e+06	Akkermansiaceae bacterium UBA1506	142	3541285	3203	Bacteria	Verrucomicrobia	Verrucomicrobiae	Verrucomicrobiales	Akkermansiaceae		Akkermansiaceae bacterium UBA1506	WGS
1.95135e+06	Akkermansiaceae bacterium UBA1507	230	3863479	3412	Bacteria	Verrucomicrobia	Verrucomicrobiae	Verrucomicrobiales	Akkermansiaceae		Akkermansiaceae bacterium UBA1507	WGS
1.95135e+06	Akkermansiaceae bacterium UBA1518	229	3759364	3367	Bacteria	Verrucomicrobia	Verrucomicrobiae	Verrucomicrobiales	Akkermansiaceae		Akkermansiaceae bacterium UBA1518	WGS
1.95135e+06	Akkermansiaceae bacterium UBA1527	137	3611702	3281	Bacteria	Verrucomicrobia	Verrucomicrobiae	Verrucomicrobiales	Akkermansiaceae		Akkermansiaceae bacterium UBA1527	WGS
1.95136e+06	Akkermansiaceae bacterium UBA1955	271	3230567	2887	Bacteria	Verrucomicrobia	Verrucomicrobiae	Verrucomicrobiales	Akkermansiaceae		Akkermansiaceae bacterium UBA1955	WGS
1.95136e+06	Akkermansiaceae bacterium UBA1982	387	3387273	3116	Bacteria	Verrucomicrobia	Verrucomicrobiae	Verrucomicrobiales	Akkermansiaceae		Akkermansiaceae bacterium UBA1982	WGS
1.95136e+06	Akkermansiaceae bacterium UBA2367	110	4377242	4056	Bacteria	Verrucomicrobia	Verrucomicrobiae	Verrucomicrobiales	Akkermansiaceae		Akkermansiaceae bacterium UBA2367	WGS
1.95136e+06	Akkermansiaceae bacterium UBA2381	60	5919985	5278	Bacteria	Verrucomicrobia	Verrucomicrobiae	Verrucomicrobiales	Akkermansiaceae		Akkermansiaceae bacterium UBA2381	WGS
1.95136e+06	Akkermansiaceae bacterium UBA3157	237	3643893	3260	Bacteria	Verrucomicrobia	Verrucomicrobiae	Verrucomicrobiales	Akkermansiaceae		Akkermansiaceae bacterium UBA3157	WGS
1.95136e+06	Akkermansiaceae bacterium UBA3385	75	2562533	2282	Bacteria	Verrucomicrobia	Verrucomicrobiae	Verrucomicrobiales	Akkermansiaceae		Akkermansiaceae bacterium UBA3385	WGS
1.95136e+06	Akkermansiaceae bacterium UBA4145	376	3479532	3241	Bacteria	Verrucomicrobia	Verrucomicrobiae	Verrucomicrobiales	Akkermansiaceae		Akkermansiaceae bacterium UBA4145	WGS
1.95136e+06	Akkermansiaceae bacterium UBA4581	57	1647218	1539	Bacteria	Verrucomicrobia	Verrucomicrobiae	Verrucomicrobiales	Akkermansiaceae		Akkermansiaceae bacterium UBA4581	WGS
1.95136e+06	Akkermansiaceae bacterium UBA4589	63	1489546	1465	Bacteria	Verrucomicrobia	Verrucomicrobiae	Verrucomicrobiales	Akkermansiaceae		Akkermansiaceae bacterium UBA4589	WGS
1.95136e+06	Akkermansiaceae bacterium UBA5020	144	5373579	4806	Bacteria	Verrucomicrobia	Verrucomicrobiae	Verrucomicrobiales	Akkermansiaceae		Akkermansiaceae bacterium UBA5020	WGS
1.95137e+06	Akkermansiaceae bacterium UBA5688	269	3749609	3384	Bacteria	Verrucomicrobia	Verrucomicrobiae	Verrucomicrobiales	Akkermansiaceae		Akkermansiaceae bacterium UBA5688	WGS
1.95137e+06	Akkermansiaceae bacterium UBA5689	184	3809177	3313	Bacteria	Verrucomicrobia	Verrucomicrobiae	Verrucomicrobiales	Akkermansiaceae		Akkermansiaceae bacterium UBA5689	WGS
1.95137e+06	Akkermansiaceae bacterium UBA6138	92	4248597	3794	Bacteria	Verrucomicrobia	Verrucomicrobiae	Verrucomicrobiales	Akkermansiaceae		Akkermansiaceae bacterium UBA6138	WGS
1.95137e+06	Akkermansiaceae bacterium UBA6541	368	3354277	3129	Bacteria	Verrucomicrobia	Verrucomicrobiae	Verrucomicrobiales	Akkermansiaceae		Akkermansiaceae bacterium UBA6541	WGS
1.95137e+06	Akkermansiaceae bacterium UBA6946	265	2233030	1994	Bacteria	Verrucomicrobia	Verrucomicrobiae	Verrucomicrobiales	Akkermansiaceae		Akkermansiaceae bacterium UBA6946	WGS
1.95137e+06	Akkermansiaceae bacterium UBA7329	315	2734174	2778	Bacteria	Verrucomicrobia	Verrucomicrobiae	Verrucomicrobiales	Akkermansiaceae		Akkermansiaceae bacterium UBA7329	WGS
1.95137e+06	Akkermansiaceae bacterium UBA7331	13	2124651	1829	Bacteria	Verrucomicrobia	Verrucomicrobiae	Verrucomicrobiales	Akkermansiaceae		Akkermansiaceae bacterium UBA7331	WGS
1.95137e+06	Akkermansiaceae bacterium UBA7421	241	1981059	2111	Bacteria	Verrucomicrobia	Verrucomicrobiae	Verrucomicrobiales	Akkermansiaceae		Akkermansiaceae bacterium UBA7421	WGS
1.95137e+06	Akkermansiaceae bacterium UBA7811	304	3720675	3439	Bacteria	Verrucomicrobia	Verrucomicrobiae	Verrucomicrobiales	Akkermansiaceae		Akkermansiaceae bacterium UBA7811	WGS
1.95137e+06	Akkermansiaceae bacterium UBA7890	215	5043582	4117	Bacteria	Verrucomicrobia	Verrucomicrobiae	Verrucomicrobiales	Akkermansiaceae		Akkermansiaceae bacterium UBA7890	WGS
1.95138e+06	Akkermansiaceae bacterium UBA956	40	3381575	3152	Bacteria	Verrucomicrobia	Verrucomicrobiae	Verrucomicrobiales	Akkermansiaceae		Akkermansiaceae bacterium UBA956	WGS
1.95138e+06	Akkermansiaceae bacterium UBA985	199	1948588	2065	Bacteria	Verrucomicrobia	Verrucomicrobiae	Verrucomicrobiales	Akkermansiaceae		Akkermansiaceae bacterium UBA985	WGS
239935	Akkermansia muciniphila strain GP40	12	2790720	2776	Bacteria	Verrucomicrobia	Verrucomicrobiae	Verrucomicrobiales	Akkermansiaceae	Akkermansia	Akkermansia muciniphila	WGS
1.00711e+06	Pusillimonas sp. T7-7	2	3924810	3706	Bacteria	Proteobacteria	Betaproteobacteria	Burkholderiales	Alcaligenaceae	Pusillimonas	Pusillimonas sp. T7-7	Complete
103855	Bordetella hinzii strain H568	1	4859884	4527	Bacteria	Proteobacteria	Betaproteobacteria	Burkholderiales	Alcaligenaceae	Bordetella	Bordetella hinzii	Complete
1.06963e+06	Alcaligenes sp. HPC1271	78	4270933	4486	Bacteria	Proteobacteria	Betaproteobacteria	Burkholderiales	Alcaligenaceae	Alcaligenes	Alcaligenes sp. HPC1271	WGS
1.07269e+06	Basilea psittacipulmonis DSM 24701	1	1959069	1692	Bacteria	Proteobacteria	Betaproteobacteria	Burkholderiales	Alcaligenaceae	Basilea	Basilea psittacipulmonis	Complete
1.12062e+06	Achromobacter sp. LC458	106	6587560	6105	Bacteria	Proteobacteria	Betaproteobacteria	Burkholderiales	Alcaligenaceae	Achromobacter	Achromobacter sp. LC458	WGS
1.12103e+06	Azohydromonas australica DSM 1124	180	8749129	8073	Bacteria	Proteobacteria	Betaproteobacteria	Burkholderiales	Alcaligenaceae	Azohydromonas	Azohydromonas australica	WGS
1.12112e+06	Brackiella oedipodis DSM 13743	15	1915880	1687	Bacteria	Proteobacteria	Betaproteobacteria	Burkholderiales	Alcaligenaceae	Brackiella	Brackiella oedipodis	WGS
1.12139e+06	Derxia gummosa DSM 723	19	5181708	4420	Bacteria	Proteobacteria	Betaproteobacteria	Burkholderiales	Alcaligenaceae	Derxia	Derxia gummosa	WGS
1.15987e+06	Bordetella sp. FB-8	6	4072817	3871	Bacteria	Proteobacteria	Betaproteobacteria	Burkholderiales	Alcaligenaceae	Bordetella	Bordetella sp. FB-8	WGS
1.23139e+06	Pusillimonas noertemannii BS8	121	3916977	3602	Bacteria	Proteobacteria	Betaproteobacteria	Burkholderiales	Alcaligenaceae	Pusillimonas	Pusillimonas noertemannii	WGS
123899	Bordetella trematum strain H064000408	45	4356133	4081	Bacteria	Proteobacteria	Betaproteobacteria	Burkholderiales	Alcaligenaceae	Bordetella	Bordetella trematum	WGS
1.24773e+06	Advenella mimigardefordensis DPN7	2	4764126	4564	Bacteria	Proteobacteria	Betaproteobacteria	Burkholderiales	Alcaligenaceae	Advenella	Advenella mimigardefordensis	Complete
1.28774e+06	Achromobacter insuavis strain 7393	147	6891425	6396	Bacteria	Proteobacteria	Betaproteobacteria	Burkholderiales	Alcaligenaceae	Achromobacter	Achromobacter insuavis	WGS
1.28774e+06	Achromobacter dolens strain 4530	90	6322265	5889	Bacteria	Proteobacteria	Betaproteobacteria	Burkholderiales	Alcaligenaceae	Achromobacter	Achromobacter dolens	WGS
1.33126e+06	Bordetella pseudohinzii strain HI4681	2	4558891	4258	Bacteria	Proteobacteria	Betaproteobacteria	Burkholderiales	Alcaligenaceae	Bordetella	Bordetella pseudohinzii	Complete
134375	Achromobacter sp. strain ATCC31444	32	6720738	6073	Bacteria	Proteobacteria	Betaproteobacteria	Burkholderiales	Alcaligenaceae	Achromobacter	Achromobacter sp.	WGS
1.34847e+06	Pusillimonas caeni strain KCTC 42353	23	4436390	4315	Bacteria	Proteobacteria	Betaproteobacteria	Burkholderiales	Alcaligenaceae	Pusillimonas	Pusillimonas caeni	WGS
1.38608e+06	Alcaligenes sp. EGD-AK7	5	2781137	2600	Bacteria	Proteobacteria	Betaproteobacteria	Burkholderiales	Alcaligenaceae	Alcaligenes	Alcaligenes sp. EGD-AK7	WGS
1.38992e+06	Achromobacter mucicolens strain KCJK8006	119	5856345	5525	Bacteria	Proteobacteria	Betaproteobacteria	Burkholderiales	Alcaligenaceae	Achromobacter	Achromobacter mucicolens	WGS
1.38993e+06	Achromobacter pulmonis strain ANB-1	100	6943547	6966	Bacteria	Proteobacteria	Betaproteobacteria	Burkholderiales	Alcaligenaceae	Achromobacter	Achromobacter pulmonis	WGS
1.39561e+06	Bordetella genomosp. 1 strain AU9795	7	5352560	4989	Bacteria	Proteobacteria	Betaproteobacteria	Burkholderiales	Alcaligenaceae	Bordetella	Bordetella genomosp. 1	WGS
1.39561e+06	Bordetella genomosp. 5 strain AU14646	13	5206962	4756	Bacteria	Proteobacteria	Betaproteobacteria	Burkholderiales	Alcaligenaceae	Bordetella	Bordetella genomosp. 5	WGS
1.39728e+06	Alcaligenes sp. DH1f	148	7138953	6442	Bacteria	Proteobacteria	Betaproteobacteria	Burkholderiales	Alcaligenaceae	Achromobacter	Achromobacter sp. DH1f	WGS
1.41485e+06	Pelistega sp. HM-7	147	2504912	2662	Bacteria	Proteobacteria	Betaproteobacteria	Burkholderiales	Alcaligenaceae	Pelistega	Pelistega indica	WGS
1.4168e+06	Bordetella genomosp. 9 strain AU14267	1	4497105	4222	Bacteria	Proteobacteria	Betaproteobacteria	Burkholderiales	Alcaligenaceae	Bordetella	Bordetella genomosp. 9	Complete
1.4168e+06	Bordetella genomosp. 10 strain AU16122	5	7153977	6392	Bacteria	Proteobacteria	Betaproteobacteria	Burkholderiales	Alcaligenaceae	Bordetella	Bordetella genomosp. 10	WGS
1.41681e+06	Bordetella genomosp. 7 strain AU18089	8	4130889	3953	Bacteria	Proteobacteria	Betaproteobacteria	Burkholderiales	Alcaligenaceae	Bordetella	Bordetella genomosp. 7	WGS
1.41681e+06	Bordetella genomosp. 8 strain AU19157	1	6167536	5580	Bacteria	Proteobacteria	Betaproteobacteria	Burkholderiales	Alcaligenaceae	Bordetella	Bordetella genomosp. 8	Complete
1.41681e+06	Bordetella genomosp. 11 strain AU8856	4	6508711	6010	Bacteria	Proteobacteria	Betaproteobacteria	Burkholderiales	Alcaligenaceae	Bordetella	Bordetella genomosp. 11	WGS
1.41689e+06	Achromobacter sp. HZ01	12	5532918	5213	Bacteria	Proteobacteria	Betaproteobacteria	Burkholderiales	Alcaligenaceae	Achromobacter	Achromobacter sp. HZ01	WGS
1.42433e+06	Advenella kashmirensis W13003	15	4845990	4607	Bacteria	Proteobacteria	Betaproteobacteria	Burkholderiales	Alcaligenaceae	Advenella	Advenella kashmirensis	WGS
1.43782e+06	Castellaniella defragrans 65Phen	1	3952818	3616	Bacteria	Proteobacteria	Betaproteobacteria	Burkholderiales	Alcaligenaceae	Castellaniella	Castellaniella defragrans	Complete
1.53256e+06	Achromobacter sp. RTa	48	6476495	5977	Bacteria	Proteobacteria	Betaproteobacteria	Burkholderiales	Alcaligenaceae	Achromobacter	Achromobacter sp. RTa	WGS
1.54812e+06	Pusillimonas sp. T2	54	3315400	3229	Bacteria	Proteobacteria	Betaproteobacteria	Burkholderiales	Alcaligenaceae	Pusillimonas	Pusillimonas sp. T2	WGS
1.58111e+06	Achromobacter sp. HMSC15D03	356	6633798	6425	Bacteria	Proteobacteria	Betaproteobacteria	Burkholderiales	Alcaligenaceae	Achromobacter	Achromobacter sp. HMSC15D03	WGS
1.63162e+06	Achromobacter sp. AR476-2	57	6515216	6156	Bacteria	Proteobacteria	Betaproteobacteria	Burkholderiales	Alcaligenaceae	Achromobacter	Achromobacter sp. AR476-2	WGS
1.66009e+06	Bordetella sp. SCN 67-23	187	6725326	6557	Bacteria	Proteobacteria	Betaproteobacteria	Burkholderiales	Alcaligenaceae	Bordetella	Bordetella sp. SCN 67-23	WGS
1.66009e+06	Bordetella sp. SCN 68-11	486	4799183	5023	Bacteria	Proteobacteria	Betaproteobacteria	Burkholderiales	Alcaligenaceae	Bordetella	Bordetella sp. SCN 68-11	WGS
1.68841e+06	Achromobacter sp. DMS1	356	4941236	5496	Bacteria	Proteobacteria	Betaproteobacteria	Burkholderiales	Alcaligenaceae	Achromobacter	Achromobacter sp. DMS1	WGS
1.69704e+06	Bordetella sp. H567	1	5532470	5072	Bacteria	Proteobacteria	Betaproteobacteria	Burkholderiales	Alcaligenaceae	Bordetella	Bordetella sp. H567	Complete
1.7203e+06	Pelistega sp. MC2	8	2545543	2415	Bacteria	Proteobacteria	Betaproteobacteria	Burkholderiales	Alcaligenaceae	Pelistega	Pelistega sp. MC2	WGS
1.73648e+06	Achromobacter sp. Root170	21	5811388	5429	Bacteria	Proteobacteria	Betaproteobacteria	Burkholderiales	Alcaligenaceae	Achromobacter	Achromobacter sp. Root170	WGS
1.73656e+06	Achromobacter sp. Root565	11	6065509	5609	Bacteria	Proteobacteria	Betaproteobacteria	Burkholderiales	Alcaligenaceae	Achromobacter	Achromobacter sp. Root565	WGS
1.7366e+06	Achromobacter sp. Root83	28	6212786	5804	Bacteria	Proteobacteria	Betaproteobacteria	Burkholderiales	Alcaligenaceae	Achromobacter	Achromobacter sp. Root83	WGS
1.73928e+06	Achromobacter sp. HMSC070F04	98	6741417	6392	Bacteria	Proteobacteria	Betaproteobacteria	Burkholderiales	Alcaligenaceae	Achromobacter	Achromobacter sp. HMSC070F04	WGS
1.73944e+06	Achromobacter sp. HMSC056C09	80	6433428	6075	Bacteria	Proteobacteria	Betaproteobacteria	Burkholderiales	Alcaligenaceae	Achromobacter	Achromobacter sp. HMSC056C09	WGS
1.73953e+06	Achromobacter sp. HMSC057D05	92	6481690	6176	Bacteria	Proteobacteria	Betaproteobacteria	Burkholderiales	Alcaligenaceae	Achromobacter	Achromobacter sp. HMSC057D05	WGS
1.7462e+06	Bordetella sp. N	1	6989698	6135	Bacteria	Proteobacteria	Betaproteobacteria	Burkholderiales	Alcaligenaceae	Bordetella	Bordetella sp. N	Complete
1.75819e+06	Achromobacter sp. AONIH1	1	6648943	6265	Bacteria	Proteobacteria	Betaproteobacteria	Burkholderiales	Alcaligenaceae	Achromobacter	Achromobacter sp. AONIH1	Complete
1.82728e+06	Achromobacter sp. MYb9	59	6682547	6224	Bacteria	Proteobacteria	Betaproteobacteria	Burkholderiales	Alcaligenaceae	Achromobacter	Achromobacter sp. MYb9	WGS
1.84816e+06	Achromobacter sp. KCJK1724	119	6659469	6301	Bacteria	Proteobacteria	Betaproteobacteria	Burkholderiales	Alcaligenaceae	Achromobacter	Achromobacter sp. KCJK1724	WGS
1.88102e+06	Achromobacter sp. MFA1 R4 strain MFA1 R4	1	6227325	5776	Bacteria	Proteobacteria	Betaproteobacteria	Burkholderiales	Alcaligenaceae	Achromobacter	Achromobacter sp. MFA1 R4	Complete
1.88889e+06	Parvibium lacunae strain KMB9	18	2634037	2542	Bacteria	Proteobacteria	Betaproteobacteria	Burkholderiales	Alcaligenaceae	Parvibium	Parvibium lacunae	WGS
1.94591e+06	Achromobacter sp. UBA1170	18	6309289	5944	Bacteria	Proteobacteria	Betaproteobacteria	Burkholderiales	Alcaligenaceae	Achromobacter	Achromobacter sp. UBA1170	WGS
1.94591e+06	Achromobacter sp. UBA1582	447	6229808	6362	Bacteria	Proteobacteria	Betaproteobacteria	Burkholderiales	Alcaligenaceae	Achromobacter	Achromobacter sp. UBA1582	WGS
1.94591e+06	Achromobacter sp. UBA2119	23	6183636	5865	Bacteria	Proteobacteria	Betaproteobacteria	Burkholderiales	Alcaligenaceae	Achromobacter	Achromobacter sp. UBA2119	WGS
1.94591e+06	Achromobacter sp. UBA4530	51	6168110	5738	Bacteria	Proteobacteria	Betaproteobacteria	Burkholderiales	Alcaligenaceae	Achromobacter	Achromobacter sp. UBA4530	WGS
1.94591e+06	Achromobacter sp. UBA5777	325	5948297	5811	Bacteria	Proteobacteria	Betaproteobacteria	Burkholderiales	Alcaligenaceae	Achromobacter	Achromobacter sp. UBA5777	WGS
1.94591e+06	Achromobacter sp. UBA5986	477	4864350	5058	Bacteria	Proteobacteria	Betaproteobacteria	Burkholderiales	Alcaligenaceae	Achromobacter	Achromobacter sp. UBA5986	WGS
1.94623e+06	Castellaniella sp. UBA6218	138	2765089	2830	Bacteria	Proteobacteria	Betaproteobacteria	Burkholderiales	Alcaligenaceae	Castellaniella	Castellaniella sp. UBA6218	WGS
1.94736e+06	Pusillimonas sp. UBA1905	30	3244897	3207	Bacteria	Proteobacteria	Betaproteobacteria	Burkholderiales	Alcaligenaceae	Pusillimonas	Pusillimonas sp. UBA1905	WGS
1.94736e+06	Pusillimonas sp. UBA1915	23	3312148	3199	Bacteria	Proteobacteria	Betaproteobacteria	Burkholderiales	Alcaligenaceae	Pusillimonas	Pusillimonas sp. UBA1915	WGS
1.94736e+06	Pusillimonas sp. UBA2505	95	3155995	3327	Bacteria	Proteobacteria	Betaproteobacteria	Burkholderiales	Alcaligenaceae	Pusillimonas	Pusillimonas sp. UBA2505	WGS
1.94737e+06	Pusillimonas sp. UBA2666	31	3186728	3143	Bacteria	Proteobacteria	Betaproteobacteria	Burkholderiales	Alcaligenaceae	Pusillimonas	Pusillimonas sp. UBA2666	WGS
1.94737e+06	Pusillimonas sp. UBA2680	30	3239391	3172	Bacteria	Proteobacteria	Betaproteobacteria	Burkholderiales	Alcaligenaceae	Pusillimonas	Pusillimonas sp. UBA2680	WGS
1.94737e+06	Pusillimonas sp. UBA3600	122	3385274	3707	Bacteria	Proteobacteria	Betaproteobacteria	Burkholderiales	Alcaligenaceae	Pusillimonas	Pusillimonas sp. UBA3600	WGS
1.94737e+06	Pusillimonas sp. UBA3615	17	3026563	2917	Bacteria	Proteobacteria	Betaproteobacteria	Burkholderiales	Alcaligenaceae	Pusillimonas	Pusillimonas sp. UBA3615	WGS
1.94737e+06	Pusillimonas sp. UBA3987	21	3269479	3160	Bacteria	Proteobacteria	Betaproteobacteria	Burkholderiales	Alcaligenaceae	Pusillimonas	Pusillimonas sp. UBA3987	WGS
1.94737e+06	Pusillimonas sp. UBA4517	64	3067601	3233	Bacteria	Proteobacteria	Betaproteobacteria	Burkholderiales	Alcaligenaceae	Pusillimonas	Pusillimonas sp. UBA4517	WGS
1.94737e+06	Pusillimonas sp. UBA5062	190	3102554	3407	Bacteria	Proteobacteria	Betaproteobacteria	Burkholderiales	Alcaligenaceae	Pusillimonas	Pusillimonas sp. UBA5062	WGS
1.94737e+06	Pusillimonas sp. UBA6240	177	3889997	4022	Bacteria	Proteobacteria	Betaproteobacteria	Burkholderiales	Alcaligenaceae	Pusillimonas	Pusillimonas sp. UBA6240	WGS
1.95138e+06	Alcaligenaceae bacterium UBA6179	210	2161144	2398	Bacteria	Proteobacteria	Betaproteobacteria	Burkholderiales	Alcaligenaceae		Alcaligenaceae bacterium UBA6179	WGS
1.95138e+06	Alcaligenaceae bacterium UBA971	324	2792326	3104	Bacteria	Proteobacteria	Betaproteobacteria	Burkholderiales	Alcaligenaceae		Alcaligenaceae bacterium UBA971	WGS
1.97785e+06	Bordetella sp. J329	1	3925525	3727	Bacteria	Proteobacteria	Betaproteobacteria	Burkholderiales	Alcaligenaceae	Bordetella	Bordetella sp. J329	Complete
1.97996e+06	Pusillimonas sp. strain EAC49	69	3923695	3923	Bacteria	Proteobacteria	Betaproteobacteria	Burkholderiales	Alcaligenaceae	Pusillimonas	Pusillimonas sp.	WGS
1.98276e+06	Advenella sp. S44	17	4305312	4405	Bacteria	Proteobacteria	Betaproteobacteria	Burkholderiales	Alcaligenaceae	Advenella	Advenella sp. S44	WGS
1.98346e+06	Bordetella genomosp. 2 strain AU8256	9	5020448	4814	Bacteria	Proteobacteria	Betaproteobacteria	Burkholderiales	Alcaligenaceae	Bordetella	Bordetella genomosp. 2	WGS
2.00868e+06	Pigmentiphaga sp. NML080357 strain NML080357	59	5734860	5593	Bacteria	Proteobacteria	Betaproteobacteria	Burkholderiales	Alcaligenaceae	Pigmentiphaga	Pigmentiphaga sp. NML080357	WGS
2.00868e+06	Pigmentiphaga sp. NML030171 strain NML030171	57	5862145	5686	Bacteria	Proteobacteria	Betaproteobacteria	Burkholderiales	Alcaligenaceae	Pigmentiphaga	Pigmentiphaga sp. NML030171	WGS
2.01517e+06	Achromobacter sp. HZ34 strain HZ34	21	7049357	6268	Bacteria	Proteobacteria	Betaproteobacteria	Burkholderiales	Alcaligenaceae	Achromobacter	Achromobacter sp. HZ34	WGS
2.01517e+06	Achromobacter sp. HZ28 strain HZ28	24	7047938	6264	Bacteria	Proteobacteria	Betaproteobacteria	Burkholderiales	Alcaligenaceae	Achromobacter	Achromobacter sp. HZ28	WGS
2.02137e+06	Alcaligenaceae bacterium strain Baikal-G1	50	3379891	3364	Bacteria	Proteobacteria	Betaproteobacteria	Burkholderiales	Alcaligenaceae		Alcaligenaceae bacterium	WGS
2.02323e+06	Pusillimonas sp. NJUB218	29	3290567	3225	Bacteria	Proteobacteria	Betaproteobacteria	Burkholderiales	Alcaligenaceae	Pusillimonas	Pusillimonas sp. NJUB218	WGS
2.02624e+06	Pusillimonas sp. 17-4A	26	3252977	3142	Bacteria	Proteobacteria	Betaproteobacteria	Burkholderiales	Alcaligenaceae	Pusillimonas	Pusillimonas sp. 17-4A	WGS
2.02668e+06	Pusillimonas sp. L52-1-41	40	3414730	3352	Bacteria	Proteobacteria	Betaproteobacteria	Burkholderiales	Alcaligenaceae	Pusillimonas	Pusillimonas sp. L52-1-41	WGS
2.16301e+06	Bordetella sp. HZ20	1	4227194	4488	Bacteria	Proteobacteria	Betaproteobacteria	Burkholderiales	Alcaligenaceae	Bordetella	Bordetella sp. HZ20	Complete
217203	Achromobacter spanius strain 6	57	6571324	6137	Bacteria	Proteobacteria	Betaproteobacteria	Burkholderiales	Alcaligenaceae	Achromobacter	Achromobacter spanius	WGS
217204	Achromobacter insolitus strain LMG 6003	29	6444435	6014	Bacteria	Proteobacteria	Betaproteobacteria	Burkholderiales	Alcaligenaceae	Achromobacter	Achromobacter insolitus	WGS
2.17523e+06	Bordetella sp. 3d-2-2	17	3552643	3343	Bacteria	Proteobacteria	Betaproteobacteria	Burkholderiales	Alcaligenaceae	Bordetella	Bordetella sp. 3d-2-2	WGS
2.18398e+06	Pusillimonas sp. EA3	23	3136072	3002	Bacteria	Proteobacteria	Betaproteobacteria	Burkholderiales	Alcaligenaceae	Pusillimonas	Pusillimonas sp. EA3	WGS
2.2029e+06	Achromobacter sp. RW408	49	6532250	6159	Bacteria	Proteobacteria	Betaproteobacteria	Burkholderiales	Alcaligenaceae	Achromobacter	Achromobacter sp. RW408	WGS
222.8	Achromobacter undefined 7393	147	6891463	6193	Bacteria	Proteobacteria	Betaproteobacteria	Burkholderiales	Alcaligenaceae	Achromobacter		WGS
2.28248e+06	Achromobacter sp. B7	1	6236552	5697	Bacteria	Proteobacteria	Betaproteobacteria	Burkholderiales	Alcaligenaceae	Achromobacter	Achromobacter sp. B7	Complete
2.29226e+06	Achromobacter sp. K91	90	6783797	6450	Bacteria	Proteobacteria	Betaproteobacteria	Burkholderiales	Alcaligenaceae	Achromobacter	Achromobacter sp. K91	WGS
232847	Alcaligenes faecalis subsp. phenolicus strain MB207	9	4156217	3850	Bacteria	Proteobacteria	Betaproteobacteria	Burkholderiales	Alcaligenaceae	Alcaligenes	Alcaligenes faecalis subsp. phenolicus	WGS
257314	Bordetella pertussis Tohama I	1	4086189	4170	Bacteria	Proteobacteria	Betaproteobacteria	Burkholderiales	Alcaligenaceae	Bordetella	Bordetella pertussis	Complete
266123	Castellaniella caeni strain CD04	94	3414267	3297	Bacteria	Proteobacteria	Betaproteobacteria	Burkholderiales	Alcaligenaceae	Castellaniella	Castellaniella caeni	WGS
288769	Bordetella ansorpii strain H050680373	10	6205182	5738	Bacteria	Proteobacteria	Betaproteobacteria	Burkholderiales	Alcaligenaceae	Bordetella	Bordetella ansorpii	WGS
29575.2	Taylorella equigenitalis strain 15-1587	1	1739054	1621	Bacteria	Proteobacteria	Betaproteobacteria	Burkholderiales	Alcaligenaceae	Taylorella	Taylorella equigenitalis	Complete
32001.3	Alcaligenes faecalis subsp. faecalis strain NCTC10388	8	4245241	3895	Bacteria	Proteobacteria	Betaproteobacteria	Burkholderiales	Alcaligenaceae	Alcaligenes	Alcaligenes faecalis subsp. faecalis	WGS
32002.2	Achromobacter denitrificans strain MT3	193	6691443	6474	Bacteria	Proteobacteria	Betaproteobacteria	Burkholderiales	Alcaligenaceae	Achromobacter	Achromobacter denitrificans	WGS
323284	Alcaligenes aquatilis strain BU33N	1	3838399	3588	Bacteria	Proteobacteria	Betaproteobacteria	Burkholderiales	Alcaligenaceae	Alcaligenes	Alcaligenes aquatilis	WGS
35814.1	Bordetella holmesii strain H903	1	3694378	3738	Bacteria	Proteobacteria	Betaproteobacteria	Burkholderiales	Alcaligenaceae	Bordetella	Bordetella holmesii	Complete
360910	Bordetella avium 197N	1	3732255	3467	Bacteria	Proteobacteria	Betaproteobacteria	Burkholderiales	Alcaligenaceae	Bordetella	Bordetella avium	Complete
463014	Bordetella flabilis strain AU10664	2	5954318	5476	Bacteria	Proteobacteria	Betaproteobacteria	Burkholderiales	Alcaligenaceae	Bordetella	Bordetella flabilis	Complete
463024	Bordetella genomosp. 6 strain AU22978	1	5163295	4883	Bacteria	Proteobacteria	Betaproteobacteria	Burkholderiales	Alcaligenaceae	Bordetella	Bordetella genomosp. 6	Complete
463025	Bordetella bronchialis strain AU3182	1	5878756	5289	Bacteria	Proteobacteria	Betaproteobacteria	Burkholderiales	Alcaligenaceae	Bordetella	Bordetella bronchialis	Complete
463035	Bordetella genomosp. 12 strain AU6712	3	4507212	4224	Bacteria	Proteobacteria	Betaproteobacteria	Burkholderiales	Alcaligenaceae	Bordetella	Bordetella genomosp. 12	WGS
463040	Bordetella genomosp. 13 strain AU7206	1	5380929	4937	Bacteria	Proteobacteria	Betaproteobacteria	Burkholderiales	Alcaligenaceae	Bordetella	Bordetella genomosp. 13	Complete
463044	Bordetella genomosp. 4 strain AU9919	23	5526746	5209	Bacteria	Proteobacteria	Betaproteobacteria	Burkholderiales	Alcaligenaceae	Bordetella	Bordetella genomosp. 4	WGS
470868	Achromobacter marplatensis strain B2	61	6885213	6469	Bacteria	Proteobacteria	Betaproteobacteria	Burkholderiales	Alcaligenaceae	Achromobacter	Achromobacter marplatensis	WGS
477184	Achromobacter arsenitoxydans SY8	105	6156664	5646	Bacteria	Proteobacteria	Betaproteobacteria	Burkholderiales	Alcaligenaceae	Achromobacter	Achromobacter arsenitoxydans	WGS
511.43	Alcaligenes faecalis strain GZAF3	31	4349624	4095	Bacteria	Proteobacteria	Betaproteobacteria	Burkholderiales	Alcaligenaceae	Alcaligenes	Alcaligenes faecalis	WGS
518.54	Bordetella bronchiseptica strain D973	1	5200288	4927	Bacteria	Proteobacteria	Betaproteobacteria	Burkholderiales	Alcaligenaceae	Bordetella	Bordetella bronchiseptica	Complete
519.16	Bordetella parapertussis strain KACC 11942	61	4727047	4663	Bacteria	Proteobacteria	Betaproteobacteria	Burkholderiales	Alcaligenaceae	Bordetella	Bordetella parapertussis	WGS
643674	Paenalcaligenes hominis strain 15S00501	1	2688496	3107	Bacteria	Proteobacteria	Betaproteobacteria	Burkholderiales	Alcaligenaceae	Paenalcaligenes	Paenalcaligenes hominis	Complete
645616	Eoetvoesia caeni strain DSM 25520	50	4752396	4742	Bacteria	Proteobacteria	Betaproteobacteria	Burkholderiales	Alcaligenaceae	Eoetvoesia	Eoetvoesia caeni	WGS
658167	Candidimonas bauzanensis strain CGMCC 1.10190	41	5641410	5422	Bacteria	Proteobacteria	Betaproteobacteria	Burkholderiales	Alcaligenaceae	Candidimonas	Candidimonas bauzanensis	WGS
683354	Candidimonas nitroreducens strain SC-089	34	5606995	5452	Bacteria	Proteobacteria	Betaproteobacteria	Burkholderiales	Alcaligenaceae	Candidimonas	Candidimonas nitroreducens	WGS
72557.4	Achromobacter ruhlandii strain Ar319	67	6591321	6218	Bacteria	Proteobacteria	Betaproteobacteria	Burkholderiales	Alcaligenaceae	Achromobacter	Achromobacter ruhlandii	WGS
742159	Achromobacter piechaudii ATCC 43553	26	6154438	5547	Bacteria	Proteobacteria	Betaproteobacteria	Burkholderiales	Alcaligenaceae	Achromobacter	Achromobacter piechaudii	WGS
764842	Derxia lacustris strain HL-12	58	5470456	4818	Bacteria	Proteobacteria	Betaproteobacteria	Burkholderiales	Alcaligenaceae	Derxia	Derxia lacustris	WGS
84590.3	Taylorella asinigenitalis T07-521	36	1620520	1538	Bacteria	Proteobacteria	Betaproteobacteria	Burkholderiales	Alcaligenaceae	Taylorella	Taylorella asinigenitalis	WGS
85698.5	Achromobacter xylosoxidans strain ADAF13	120	5837249	5476	Bacteria	Proteobacteria	Betaproteobacteria	Burkholderiales	Alcaligenaceae	Achromobacter	Achromobacter xylosoxidans	WGS
90244.3	Oligella ureolytica strain NCTC11997	2	2838494	2793	Bacteria	Proteobacteria	Betaproteobacteria	Burkholderiales	Alcaligenaceae	Oligella	Oligella ureolytica	WGS
90245.6	Oligella urethralis strain NCTC11999	6	2732245	2644	Bacteria	Proteobacteria	Betaproteobacteria	Burkholderiales	Alcaligenaceae	Oligella	Oligella urethralis	WGS
935860	Bordetella petrii J49	67	4204974	3987	Bacteria	Proteobacteria	Betaproteobacteria	Burkholderiales	Alcaligenaceae	Bordetella	Bordetella petrii	WGS
1.09434e+06	Alcanivorax xenomutans strain JC109	47	4350020	3980	Bacteria	Proteobacteria	Gammaproteobacteria	Oceanospirillales	Alcanivoracaceae	Alcanivorax	Alcanivorax xenomutans	WGS
1.11373e+06	Alcanivorax sp. NBRC 101098	1	3095417	2927	Bacteria	Proteobacteria	Gammaproteobacteria	Oceanospirillales	Alcanivoracaceae	Alcanivorax	Alcanivorax sp. NBRC 101098	Complete
1.1139e+06	Alcanivorax sp. NBRC 102024	30	3732092	3456	Bacteria	Proteobacteria	Gammaproteobacteria	Oceanospirillales	Alcanivoracaceae	Alcanivorax	Alcanivorax sp. NBRC 102024	WGS
1.1139e+06	Alcanivorax sp. NBRC 102028	31	3128742	2970	Bacteria	Proteobacteria	Gammaproteobacteria	Oceanospirillales	Alcanivoracaceae	Alcanivorax	Alcanivorax sp. NBRC 102028	WGS
1.17715e+06	Alcanivorax sp. 19-m-6	35	4132804	3772	Bacteria	Proteobacteria	Gammaproteobacteria	Oceanospirillales	Alcanivoracaceae	Alcanivorax	Alcanivorax nanhaiticus	WGS
1.17716e+06	Alcanivorax sp. MD8A	82	3749995	3490	Bacteria	Proteobacteria	Gammaproteobacteria	Oceanospirillales	Alcanivoracaceae	Alcanivorax	Alcanivorax sp. MD8A	WGS
1.17718e+06	Alcanivorax hongdengensis A-11-3	93	3664876	3360	Bacteria	Proteobacteria	Gammaproteobacteria	Oceanospirillales	Alcanivoracaceae	Alcanivorax	Alcanivorax hongdengensis	WGS
1.17718e+06	Alcanivorax jadensis T9	30	3629371	3238	Bacteria	Proteobacteria	Gammaproteobacteria	Oceanospirillales	Alcanivoracaceae	Alcanivorax	Alcanivorax jadensis	WGS
1.38039e+06	Alcanivorax sp. 43B_GOM-46m	51	4740628	4326	Bacteria	Proteobacteria	Gammaproteobacteria	Oceanospirillales	Alcanivoracaceae	Alcanivorax	Alcanivorax sp. 43B_GOM-46m	WGS
1.39753e+06	Alcanivorax sp. PN-3	104	4697326	4288	Bacteria	Proteobacteria	Gammaproteobacteria	Oceanospirillales	Alcanivoracaceae	Alcanivorax	Alcanivorax sp. PN-3	WGS
1.39753e+06	Alcanivorax sp. P2S70	76	3636972	3320	Bacteria	Proteobacteria	Gammaproteobacteria	Oceanospirillales	Alcanivoracaceae	Alcanivorax	Alcanivorax sp. P2S70	WGS
1.43597e+06	Alcanivorax sp. 97CO-5	37	3251558	3054	Bacteria	Proteobacteria	Gammaproteobacteria	Oceanospirillales	Alcanivoracaceae	Alcanivorax	Alcanivorax sp. 97CO-5	WGS
1.43598e+06	Alcanivorax sp. 97CO-6	34	3254457	3127	Bacteria	Proteobacteria	Gammaproteobacteria	Oceanospirillales	Alcanivoracaceae	Alcanivorax	Alcanivorax sp. 97CO-6	WGS
1.79283e+06	Marinicella sp. F2 strain F2	44	3989979	3699	Bacteria	Proteobacteria	Gammaproteobacteria	Oceanospirillales	Alcanivoracaceae	Marinicella	Marinicella sediminis	WGS
1.79587e+06	Alcanivorax sp. Nap_24	110	2704258	2588	Bacteria	Proteobacteria	Gammaproteobacteria	Oceanospirillales	Alcanivoracaceae	Alcanivorax	Alcanivorax sp. Nap_24	WGS
1.79824e+06	Alcanivorax sp. DSM 26293	22	3706254	3472	Bacteria	Proteobacteria	Gammaproteobacteria	Oceanospirillales	Alcanivoracaceae	Alcanivorax	Alcanivorax sp. DSM 26293	WGS
1.79964e+06	Alcanivorax sp. E4	1	1637322	1518	Bacteria	Proteobacteria	Gammaproteobacteria	Oceanospirillales	Alcanivoracaceae	Alcanivorax	Alcanivorax sp. E4	Complete
1.81779e+06	Alcanivorax sp. KX64203	79	4757396	4634	Bacteria	Proteobacteria	Gammaproteobacteria	Oceanospirillales	Alcanivoracaceae	Alcanivorax	Alcanivorax sp. KX64203	WGS
1.82222e+06	Alcanivorax sp. HI0003	378	3635447	3645	Bacteria	Proteobacteria	Gammaproteobacteria	Oceanospirillales	Alcanivoracaceae	Alcanivorax	Alcanivorax sp. HI0003	WGS
1.82222e+06	Alcanivorax sp. HI0007	286	3620498	3578	Bacteria	Proteobacteria	Gammaproteobacteria	Oceanospirillales	Alcanivoracaceae	Alcanivorax	Alcanivorax sp. HI0007	WGS
1.82223e+06	Alcanivorax sp. HI0033	509	3659598	3784	Bacteria	Proteobacteria	Gammaproteobacteria	Oceanospirillales	Alcanivoracaceae	Alcanivorax	Alcanivorax sp. HI0033	WGS
1.87243e+06	Alcanivorax sp. strain NORP25	64	3596023	3448	Bacteria	Proteobacteria	Gammaproteobacteria	Oceanospirillales	Alcanivoracaceae	Alcanivorax	Alcanivorax sp.	WGS
1.94597e+06	Alcanivorax sp. UBA1092	55	4122701	3884	Bacteria	Proteobacteria	Gammaproteobacteria	Oceanospirillales	Alcanivoracaceae	Alcanivorax	Alcanivorax sp. UBA1092	WGS
1.94597e+06	Alcanivorax sp. UBA1475	151	3233757	3385	Bacteria	Proteobacteria	Gammaproteobacteria	Oceanospirillales	Alcanivoracaceae	Alcanivorax	Alcanivorax sp. UBA1475	WGS
1.94597e+06	Alcanivorax sp. UBA1504	351	2997043	3127	Bacteria	Proteobacteria	Gammaproteobacteria	Oceanospirillales	Alcanivoracaceae	Alcanivorax	Alcanivorax sp. UBA1504	WGS
1.94597e+06	Alcanivorax sp. UBA1608	164	3299902	3201	Bacteria	Proteobacteria	Gammaproteobacteria	Oceanospirillales	Alcanivoracaceae	Alcanivorax	Alcanivorax sp. UBA1608	WGS
1.94597e+06	Alcanivorax sp. UBA1614	335	2845481	2990	Bacteria	Proteobacteria	Gammaproteobacteria	Oceanospirillales	Alcanivoracaceae	Alcanivorax	Alcanivorax sp. UBA1614	WGS
1.94597e+06	Alcanivorax sp. UBA1911	39	3397570	3205	Bacteria	Proteobacteria	Gammaproteobacteria	Oceanospirillales	Alcanivoracaceae	Alcanivorax	Alcanivorax sp. UBA1911	WGS
1.94597e+06	Alcanivorax sp. UBA1913	46	3948540	3628	Bacteria	Proteobacteria	Gammaproteobacteria	Oceanospirillales	Alcanivoracaceae	Alcanivorax	Alcanivorax sp. UBA1913	WGS
1.94597e+06	Alcanivorax sp. UBA1972	226	3170769	3175	Bacteria	Proteobacteria	Gammaproteobacteria	Oceanospirillales	Alcanivoracaceae	Alcanivorax	Alcanivorax sp. UBA1972	WGS
1.94598e+06	Alcanivorax sp. UBA2114	240	3210342	3231	Bacteria	Proteobacteria	Gammaproteobacteria	Oceanospirillales	Alcanivoracaceae	Alcanivorax	Alcanivorax sp. UBA2114	WGS
1.94598e+06	Alcanivorax sp. UBA2509	147	3307533	3321	Bacteria	Proteobacteria	Gammaproteobacteria	Oceanospirillales	Alcanivoracaceae	Alcanivorax	Alcanivorax sp. UBA2509	WGS
1.94598e+06	Alcanivorax sp. UBA2512	123	3207653	3100	Bacteria	Proteobacteria	Gammaproteobacteria	Oceanospirillales	Alcanivoracaceae	Alcanivorax	Alcanivorax sp. UBA2512	WGS
1.94598e+06	Alcanivorax sp. UBA2685	63	3413050	3271	Bacteria	Proteobacteria	Gammaproteobacteria	Oceanospirillales	Alcanivoracaceae	Alcanivorax	Alcanivorax sp. UBA2685	WGS
1.94598e+06	Alcanivorax sp. UBA2694	103	3462569	3438	Bacteria	Proteobacteria	Gammaproteobacteria	Oceanospirillales	Alcanivoracaceae	Alcanivorax	Alcanivorax sp. UBA2694	WGS
1.94598e+06	Alcanivorax sp. UBA3183	49	3490793	3360	Bacteria	Proteobacteria	Gammaproteobacteria	Oceanospirillales	Alcanivoracaceae	Alcanivorax	Alcanivorax sp. UBA3183	WGS
1.94598e+06	Alcanivorax sp. UBA3194	40	3480981	3301	Bacteria	Proteobacteria	Gammaproteobacteria	Oceanospirillales	Alcanivoracaceae	Alcanivorax	Alcanivorax sp. UBA3194	WGS
1.94598e+06	Alcanivorax sp. UBA3353	126	3364500	3251	Bacteria	Proteobacteria	Gammaproteobacteria	Oceanospirillales	Alcanivoracaceae	Alcanivorax	Alcanivorax sp. UBA3353	WGS
1.94598e+06	Alcanivorax sp. UBA3585	45	3471013	3287	Bacteria	Proteobacteria	Gammaproteobacteria	Oceanospirillales	Alcanivoracaceae	Alcanivorax	Alcanivorax sp. UBA3585	WGS
1.94598e+06	Alcanivorax sp. UBA3985	52	3436210	3282	Bacteria	Proteobacteria	Gammaproteobacteria	Oceanospirillales	Alcanivoracaceae	Alcanivorax	Alcanivorax sp. UBA3985	WGS
1.94599e+06	Alcanivorax sp. UBA3989	59	3922506	3610	Bacteria	Proteobacteria	Gammaproteobacteria	Oceanospirillales	Alcanivoracaceae	Alcanivorax	Alcanivorax sp. UBA3989	WGS
1.94599e+06	Alcanivorax sp. UBA4150	188	3940975	3821	Bacteria	Proteobacteria	Gammaproteobacteria	Oceanospirillales	Alcanivoracaceae	Alcanivorax	Alcanivorax sp. UBA4150	WGS
1.94599e+06	Alcanivorax sp. UBA4152	141	3442714	3385	Bacteria	Proteobacteria	Gammaproteobacteria	Oceanospirillales	Alcanivoracaceae	Alcanivorax	Alcanivorax sp. UBA4152	WGS
1.94599e+06	Alcanivorax sp. UBA4485	224	3343299	3269	Bacteria	Proteobacteria	Gammaproteobacteria	Oceanospirillales	Alcanivoracaceae	Alcanivorax	Alcanivorax sp. UBA4485	WGS
1.94599e+06	Alcanivorax sp. UBA4488	224	2425606	2371	Bacteria	Proteobacteria	Gammaproteobacteria	Oceanospirillales	Alcanivoracaceae	Alcanivorax	Alcanivorax sp. UBA4488	WGS
1.94599e+06	Alcanivorax sp. UBA4521	206	2924200	3076	Bacteria	Proteobacteria	Gammaproteobacteria	Oceanospirillales	Alcanivoracaceae	Alcanivorax	Alcanivorax sp. UBA4521	WGS
1.94599e+06	Alcanivorax sp. UBA4527	318	2981392	3285	Bacteria	Proteobacteria	Gammaproteobacteria	Oceanospirillales	Alcanivoracaceae	Alcanivorax	Alcanivorax sp. UBA4527	WGS
1.94599e+06	Alcanivorax sp. UBA4543	222	3245833	3240	Bacteria	Proteobacteria	Gammaproteobacteria	Oceanospirillales	Alcanivoracaceae	Alcanivorax	Alcanivorax sp. UBA4543	WGS
1.94599e+06	Alcanivorax sp. UBA5084	192	3149111	3307	Bacteria	Proteobacteria	Gammaproteobacteria	Oceanospirillales	Alcanivoracaceae	Alcanivorax	Alcanivorax sp. UBA5084	WGS
1.94599e+06	Alcanivorax sp. UBA5099	100	3302092	3306	Bacteria	Proteobacteria	Gammaproteobacteria	Oceanospirillales	Alcanivoracaceae	Alcanivorax	Alcanivorax sp. UBA5099	WGS
1.946e+06	Alcanivorax sp. UBA5163	305	2895985	2988	Bacteria	Proteobacteria	Gammaproteobacteria	Oceanospirillales	Alcanivoracaceae	Alcanivorax	Alcanivorax sp. UBA5163	WGS
1.946e+06	Alcanivorax sp. UBA5595	308	3040413	3100	Bacteria	Proteobacteria	Gammaproteobacteria	Oceanospirillales	Alcanivoracaceae	Alcanivorax	Alcanivorax sp. UBA5595	WGS
1.946e+06	Alcanivorax sp. UBA6607	275	3135638	3211	Bacteria	Proteobacteria	Gammaproteobacteria	Oceanospirillales	Alcanivoracaceae	Alcanivorax	Alcanivorax sp. UBA6607	WGS
1.946e+06	Alcanivorax sp. UBA679	292	3152591	3250	Bacteria	Proteobacteria	Gammaproteobacteria	Oceanospirillales	Alcanivoracaceae	Alcanivorax	Alcanivorax sp. UBA679	WGS
2.01115e+06	Alcanivorax sp. ESRF-bin36	307	2614086	2631	Bacteria	Proteobacteria	Gammaproteobacteria	Oceanospirillales	Alcanivoracaceae	Alcanivorax	Alcanivorax sp. ESRF-bin36	WGS
2.01115e+06	Alcanivorax sp. ESRF-bin82	213	1672415	1674	Bacteria	Proteobacteria	Gammaproteobacteria	Oceanospirillales	Alcanivoracaceae	Alcanivorax	Alcanivorax sp. ESRF-bin82	WGS
2.01454e+06	Alcanivorax sp. N3-7A strain N3-7A	3	4748180	4491	Bacteria	Proteobacteria	Gammaproteobacteria	Oceanospirillales	Alcanivoracaceae	Alcanivorax	Alcanivorax sp. N3-2A	WGS
2.0249e+06	Alcanivoracaceae bacterium strain SAT93	67	3781349	3582	Bacteria	Proteobacteria	Gammaproteobacteria	Oceanospirillales	Alcanivoracaceae		Alcanivoracaceae bacterium	WGS
2.0835e+06	Ketobacter sp. strain BinA2_TS13_40	31	5379421	4785	Bacteria	Proteobacteria	Gammaproteobacteria	Oceanospirillales	Alcanivoracaceae	Ketobacter	Ketobacter sp.	WGS
2.18398e+06	Alcanivorax sp. EA2	19	4523939	4180	Bacteria	Proteobacteria	Gammaproteobacteria	Oceanospirillales	Alcanivoracaceae	Alcanivorax	Alcanivorax sp. EA2	WGS
2.20265e+06	Alcanivorax sp. SW127	10	3445459	3128	Bacteria	Proteobacteria	Gammaproteobacteria	Oceanospirillales	Alcanivoracaceae	Alcanivorax	Alcanivorax indicus	WGS
2.33837e+06	Alcanivorax sp. MTEO17	227	3737376	3596	Bacteria	Proteobacteria	Gammaproteobacteria	Oceanospirillales	Alcanivoracaceae	Alcanivorax	Alcanivorax profundi	WGS
236097	Alcanivorax sp. DG881	4	3804728	3352	Bacteria	Proteobacteria	Gammaproteobacteria	Oceanospirillales	Alcanivoracaceae	Alcanivorax	Alcanivorax sp. DG881	WGS
285092	Alcanivorax dieselolei strain KS-293	57	4790658	4493	Bacteria	Proteobacteria	Gammaproteobacteria	Oceanospirillales	Alcanivoracaceae	Alcanivorax	Alcanivorax dieselolei	WGS
391936	Alcanivorax pacificus W11-5	42	4137438	3879	Bacteria	Proteobacteria	Gammaproteobacteria	Oceanospirillales	Alcanivoracaceae	Alcanivorax	Alcanivorax pacificus	WGS
393595	Alcanivorax borkumensis SK2	1	3120143	2873	Bacteria	Proteobacteria	Gammaproteobacteria	Oceanospirillales	Alcanivoracaceae	Alcanivorax	Alcanivorax borkumensis	Complete
644220	Marinicella litoralis strain KMM 3900	21	3347334	3056	Bacteria	Proteobacteria	Gammaproteobacteria	Oceanospirillales	Alcanivoracaceae	Marinicella	Marinicella litoralis	WGS
1.11148e+06	Alicyclobacillus pomorum DSM 14955	37	3398443	3476	Bacteria	Firmicutes	Bacilli	Bacillales	Alicyclobacillaceae	Alicyclobacillus	Alicyclobacillus pomorum	WGS
1.12097e+06	Alicyclobacillus contaminans DSM 17975	112	3271232	3405	Bacteria	Firmicutes	Bacilli	Bacillales	Alicyclobacillaceae	Alicyclobacillus	Alicyclobacillus contaminans	WGS
1.12097e+06	Alicyclobacillus herbarius DSM 13609	58	3308484	3270	Bacteria	Firmicutes	Bacilli	Bacillales	Alicyclobacillaceae	Alicyclobacillus	Alicyclobacillus herbarius	WGS
1.12097e+06	Alicyclobacillus pohliae DSM 22757	135	3363524	3580	Bacteria	Firmicutes	Bacilli	Bacillales	Alicyclobacillaceae	Effusibacillus	Effusibacillus pohliae	WGS
1.15749e+06	Tumebacillus flagellatus strain GST4	108	4874793	4680	Bacteria	Firmicutes	Bacilli	Bacillales	Alicyclobacillaceae	Tumebacillus	Tumebacillus flagellatus	WGS
1.20035e+06	Alicyclobacillus hesperidum URH17-3-68	78	2967160	3006	Bacteria	Firmicutes	Bacilli	Bacillales	Alicyclobacillaceae	Alicyclobacillus	Alicyclobacillus hesperidum	WGS
1.2146e+06	Tumebacillus algifaecis strain THMBR28	1	4516965	4183	Bacteria	Firmicutes	Bacilli	Bacillales	Alicyclobacillaceae	Tumebacillus	Tumebacillus algifaecis	Complete
1.22057e+06	Alicyclobacillus kakegawensis NBRC 103104	71	3421583	3564	Bacteria	Firmicutes	Bacilli	Bacillales	Alicyclobacillaceae	Alicyclobacillus	Alicyclobacillus kakegawensis	WGS
1.22057e+06	Alicyclobacillus sendaiensis NBRC 100866	153	2793850	2936	Bacteria	Firmicutes	Bacilli	Bacillales	Alicyclobacillaceae	Alicyclobacillus	Alicyclobacillus sendaiensis	WGS
1.22057e+06	Alicyclobacillus shizuokensis NBRC 103103	148	3628929	3852	Bacteria	Firmicutes	Bacilli	Bacillales	Alicyclobacillaceae	Alicyclobacillus	Alicyclobacillus shizuokensis	WGS
1.25528e+06	Alicyclobacillus acidiphilus NBRC 100859	165	3865262	4093	Bacteria	Firmicutes	Bacilli	Bacillales	Alicyclobacillaceae	Alicyclobacillus	Alicyclobacillus acidiphilus	WGS
1.31475e+06	Alicyclobacillus mali NBRC 102425	85	2786970	2816	Bacteria	Firmicutes	Bacilli	Bacillales	Alicyclobacillaceae	Alicyclobacillus	Alicyclobacillus mali	WGS
1.34843e+06	Effusibacillus lacus strain skLN1	127	3908050	4284	Bacteria	Firmicutes	Bacilli	Bacillales	Alicyclobacillaceae	Effusibacillus	Effusibacillus lacus	WGS
1.35685e+06	Alicyclobacillus acidoterrestris ATCC 49025	207	4063548	4144	Bacteria	Firmicutes	Bacilli	Bacillales	Alicyclobacillaceae	Alicyclobacillus	Alicyclobacillus acidoterrestris	WGS
1.3823e+06	Alicyclobacillus macrosporangiidus CPP55	2	4091649	4138	Bacteria	Firmicutes	Bacilli	Bacillales	Alicyclobacillaceae	Alicyclobacillus	Alicyclobacillus macrosporangiidus	WGS
1.79724e+06	Alicyclobacillus sp. RIFOXYA1_FULL_53_8	363	2646965	3235	Bacteria	Firmicutes	Bacilli	Bacillales	Alicyclobacillaceae	Alicyclobacillus	Alicyclobacillus sp. RIFOXYA1_FULL_53_8	WGS
1.88241e+06	Alicyclobacillus sp. USBA-503	74	3045912	3268	Bacteria	Firmicutes	Bacilli	Bacillales	Alicyclobacillaceae	Alicyclobacillus	Alicyclobacillus sp. USBA-503	WGS
1.9037e+06	Tumebacillus sp. AR23208 strain AR23208	1	5249768	4686	Bacteria	Firmicutes	Bacilli	Bacillales	Alicyclobacillaceae	Tumebacillus	Tumebacillus avium	Complete
2.05516e+06	Kyrpidia sp. EA-1	1	3352175	3544	Bacteria	Firmicutes	Bacilli	Bacillales	Alicyclobacillaceae	Kyrpidia	Kyrpidia spormannii	Complete
252246	Alicyclobacillus vulcanalis strain DSM 16176	34	2994480	3072	Bacteria	Firmicutes	Bacilli	Bacillales	Alicyclobacillaceae	Alicyclobacillus	Alicyclobacillus vulcanalis	WGS
368812	Alicyclobacillus tengchongensis strain CGMCC1504	55	2809442	2936	Bacteria	Firmicutes	Bacilli	Bacillales	Alicyclobacillaceae	Alicyclobacillus	Alicyclobacillus tengchongensis	WGS
378543	Tumebacillus permanentifrigoris strain DSM 18773	61	4689798	4504	Bacteria	Firmicutes	Bacilli	Bacillales	Alicyclobacillaceae	Tumebacillus	Tumebacillus permanentifrigoris	WGS
471514	Alicyclobacillus ferrooxydans strain TC-34	109	5044184	5242	Bacteria	Firmicutes	Bacilli	Bacillales	Alicyclobacillaceae	Alicyclobacillus	Alicyclobacillus ferrooxydans	WGS
521098	Alicyclobacillus acidocaldarius subsp. acidocaldarius DSM 446	4	3205686	3103	Bacteria	Firmicutes	Bacilli	Bacillales	Alicyclobacillaceae	Alicyclobacillus	Alicyclobacillus acidocaldarius subsp. acidocaldarius	Complete
543302	Alicyclobacillus acidocaldarius LAA1	58	2943284	3013	Bacteria	Firmicutes	Bacilli	Bacillales	Alicyclobacillaceae	Alicyclobacillus	Alicyclobacillus acidocaldarius	WGS
562970	Kyrpidia tusciae DSM 2912	1	3384766	3466	Bacteria	Firmicutes	Bacilli	Bacillales	Alicyclobacillaceae	Kyrpidia	Kyrpidia tusciae	Complete
1.08562e+06	Glaciecola nitratireducens FR1064	1	4134229	3637	Bacteria	Proteobacteria	Gammaproteobacteria	Alteromonadales	Alteromonadaceae	Glaciecola	Glaciecola nitratireducens	Complete
1.09498e+06	Marinobacter manganoxydans MnI7-9	88	4549590	4152	Bacteria	Proteobacteria	Gammaproteobacteria	Alteromonadales	Alteromonadaceae	Marinobacter	Marinobacter manganoxydans	WGS
1.11953e+06	Marinobacter sp. P4B1	15	3740877	3480	Bacteria	Proteobacteria	Gammaproteobacteria	Alteromonadales	Alteromonadaceae	Marinobacter	Marinobacter sp. P4B1	WGS
1.12095e+06	Aestuariibacter salexigens DSM 15300	23	3782675	3481	Bacteria	Proteobacteria	Gammaproteobacteria	Alteromonadales	Alteromonadaceae	Aestuariibacter	Aestuariibacter salexigens	WGS
1.12097e+06	Aliagarivorans marinus DSM 23064	47	4876475	4333	Bacteria	Proteobacteria	Gammaproteobacteria	Alteromonadales	Alteromonadaceae	Aliagarivorans	Aliagarivorans marinus	WGS
1.12097e+06	Aliagarivorans taiwanensis DSM 22990	83	4411909	4005	Bacteria	Proteobacteria	Gammaproteobacteria	Alteromonadales	Alteromonadaceae	Aliagarivorans	Aliagarivorans taiwanensis	WGS
1.12192e+06	Glaciecola pallidula DSM 14239 = ACAM 615	68	4360693	4057	Bacteria	Proteobacteria	Gammaproteobacteria	Alteromonadales	Alteromonadaceae	Glaciecola	Glaciecola pallidula	WGS
1.1222e+06	Marinobacter daepoensis DSM 16072	16	3830061	3545	Bacteria	Proteobacteria	Gammaproteobacteria	Alteromonadales	Alteromonadaceae	Marinobacter	Marinobacter daepoensis	WGS
1.12324e+06	Salinimonas chungwhensis DSM 16280	37	3981974	3786	Bacteria	Proteobacteria	Gammaproteobacteria	Alteromonadales	Alteromonadaceae	Salinimonas	Salinimonas chungwhensis	WGS
1.12767e+06	Glaciecola chathamensis S18K6	63	5265460	4658	Bacteria	Proteobacteria	Gammaproteobacteria	Alteromonadales	Alteromonadaceae	Paraglaciecola	Paraglaciecola chathamensis	WGS
1.12767e+06	Glaciecola lipolytica E3	76	4842140	4325	Bacteria	Proteobacteria	Gammaproteobacteria	Alteromonadales	Alteromonadaceae	Aliiglaciecola	Aliiglaciecola lipolytica	WGS
1.12891e+06	Glaciecola mesophila KMM 241	90	5055761	4574	Bacteria	Proteobacteria	Gammaproteobacteria	Alteromonadales	Alteromonadaceae	Paraglaciecola	Paraglaciecola mesophila	WGS
1.12937e+06	Alishewanella jeotgali KCTC 22429	65	3831357	3516	Bacteria	Proteobacteria	Gammaproteobacteria	Alteromonadales	Alteromonadaceae	Alishewanella	Alishewanella jeotgali	WGS
1.12979e+06	Glaciecola polaris LMG 21857	146	5239503	4832	Bacteria	Proteobacteria	Gammaproteobacteria	Alteromonadales	Alteromonadaceae	Paraglaciecola	Paraglaciecola polaris	WGS
1.12979e+06	Glaciecola psychrophila 170	107	5335596	5185	Bacteria	Proteobacteria	Gammaproteobacteria	Alteromonadales	Alteromonadaceae	Paraglaciecola	Paraglaciecola psychrophila	WGS
1.13728e+06	Marinobacter sp. AK21	22	3890033	3519	Bacteria	Proteobacteria	Gammaproteobacteria	Alteromonadales	Alteromonadaceae	Marinobacter	Marinobacter nitratireducens	WGS
1.19525e+06	Alishewanella agri BL06	30	3491709	3175	Bacteria	Proteobacteria	Gammaproteobacteria	Alteromonadales	Alteromonadaceae	Alishewanella	Alishewanella agri	WGS
1.19717e+06	Alishewanella aestuarii B11	43	3588054	3309	Bacteria	Proteobacteria	Gammaproteobacteria	Alteromonadales	Alteromonadaceae	Alishewanella	Alishewanella aestuarii	WGS
1.28883e+06	Marinobacter santoriniensis NKSG1	41	4033468	3699	Bacteria	Proteobacteria	Gammaproteobacteria	Alteromonadales	Alteromonadaceae	Marinobacter	Marinobacter santoriniensis	WGS
1.29887e+06	Alteromonas sp. ALT199	1	4635666	4094	Bacteria	Proteobacteria	Gammaproteobacteria	Alteromonadales	Alteromonadaceae	Alteromonas	Alteromonas sp. ALT199	WGS
1.30026e+06	Alteromonas macleodii str. 'Ionian Sea UM7'	2	4931660	4604	Bacteria	Proteobacteria	Gammaproteobacteria	Alteromonadales	Alteromonadaceae	Alteromonas	Alteromonas mediterranea	Complete
1.3049e+06	Alteromonadaceae bacterium 2052S.S.stab0a.01	3	5635926	4898	Bacteria	Proteobacteria	Gammaproteobacteria	Alteromonadales	Alteromonadaceae		Alteromonadaceae bacterium 2052S.S.stab0a.01	WGS
1.3049e+06	Alteromonadaceae bacterium Bs31 strain Bs31	46	5017353	4792	Bacteria	Proteobacteria	Gammaproteobacteria	Alteromonadales	Alteromonadaceae		Alteromonadaceae bacterium Bs31	WGS
1.30573e+06	Marinobacter excellens HL-55	1	3998985	3741	Bacteria	Proteobacteria	Gammaproteobacteria	Alteromonadales	Alteromonadaceae	Marinobacter	Marinobacter excellens	Complete
1.31863e+06	Marinobacter lipolyticus SM19	43	4023208	3641	Bacteria	Proteobacteria	Gammaproteobacteria	Alteromonadales	Alteromonadaceae	Marinobacter	Marinobacter lipolyticus	WGS
1.32374e+06	Marinobacter halophilus strain JCM 30472	17	3917476	3653	Bacteria	Proteobacteria	Gammaproteobacteria	Alteromonadales	Alteromonadaceae	Marinobacter	Marinobacter halophilus	WGS
1.33101e+06	Agarivorans albus MKT 106	67	4734285	4397	Bacteria	Proteobacteria	Gammaproteobacteria	Alteromonadales	Alteromonadaceae	Agarivorans	Agarivorans albus	WGS
135739	Marinobacter lutaoensis strain T5054	25	3827309	3564	Bacteria	Proteobacteria	Gammaproteobacteria	Alteromonadales	Alteromonadaceae	Marinobacter	Marinobacter lutaoensis	WGS
1.38922e+06	Marinobacter shengliensis strain SL013A34A2	28	4171270	3847	Bacteria	Proteobacteria	Gammaproteobacteria	Alteromonadales	Alteromonadaceae	Marinobacter	Marinobacter shengliensis	WGS
1.39686e+06	Marinobacter sp. ES-1	117	3559739	3255	Bacteria	Proteobacteria	Gammaproteobacteria	Alteromonadales	Alteromonadaceae	Marinobacter	Marinobacter sp. ES-1	WGS
1.39686e+06	Marinobacter sp. C1S70	105	4126405	3781	Bacteria	Proteobacteria	Gammaproteobacteria	Alteromonadales	Alteromonadaceae	Marinobacter	Marinobacter sp. C1S70	WGS
1.39753e+06	Marinobacter sp. EVN1	71	4301017	3928	Bacteria	Proteobacteria	Gammaproteobacteria	Alteromonadales	Alteromonadaceae	Marinobacter	Marinobacter sp. EVN1	WGS
1.39753e+06	Marinobacter sp. EN3	106	3979725	3639	Bacteria	Proteobacteria	Gammaproteobacteria	Alteromonadales	Alteromonadaceae	Marinobacter	Marinobacter sp. EN3	WGS
1.41557e+06	Marinobacter sp. LV10MA510-1	1	4447234	4606	Bacteria	Proteobacteria	Gammaproteobacteria	Alteromonadales	Alteromonadaceae	Marinobacter	Marinobacter sp. LV10MA510-1	WGS
1.41557e+06	Marinobacter sp. LV10R510-11A	1	4436589	4503	Bacteria	Proteobacteria	Gammaproteobacteria	Alteromonadales	Alteromonadaceae	Marinobacter	Marinobacter sp. LV10R510-11A	Complete
1.41557e+06	Marinobacter sp. LV10R510-8	1	4333333	4473	Bacteria	Proteobacteria	Gammaproteobacteria	Alteromonadales	Alteromonadaceae	Marinobacter	Marinobacter sp. LV10R510-8	WGS
1.41575e+06	Marinobacter sp. MCTG268	14	4449396	4066	Bacteria	Proteobacteria	Gammaproteobacteria	Alteromonadales	Alteromonadaceae	Marinobacter	Marinobacter sp. MCTG268	WGS
1.42092e+06	Marinobacter similis A3d10	1	3975896	4656	Bacteria	Proteobacteria	Gammaproteobacteria	Alteromonadales	Alteromonadaceae	Marinobacter	Marinobacter similis	Complete
1.42092e+06	Marinobacter salarius strain UBA1133	85	4352927	4153	Bacteria	Proteobacteria	Gammaproteobacteria	Alteromonadales	Alteromonadaceae	Marinobacter	Marinobacter salarius	WGS
1.47924e+06	Marinobacter sp. HL-58	1	4291518	3898	Bacteria	Proteobacteria	Gammaproteobacteria	Alteromonadales	Alteromonadaceae	Marinobacter	Marinobacter sp. HL-58	WGS
1.47952e+06	Alteromonas gracilis strain 9a2	31	4324193	3831	Bacteria	Proteobacteria	Gammaproteobacteria	Alteromonadales	Alteromonadaceae	Alteromonas	Alteromonas gracilis	WGS
1.48406e+06	Tamilnaduibacter salinus strain DSM 28688	23	3400134	3153	Bacteria	Proteobacteria	Gammaproteobacteria	Alteromonadales	Alteromonadaceae	Tamilnaduibacter	Tamilnaduibacter salinus	WGS
1.49408e+06	Marinobacter aromaticivorans strain D15-8P	47	4110204	3908	Bacteria	Proteobacteria	Gammaproteobacteria	Alteromonadales	Alteromonadaceae	Marinobacter	Marinobacter aromaticivorans	WGS
1.52657e+06	Lacimicrobium alkaliphilum strain X13M-12	51	4303449	4055	Bacteria	Proteobacteria	Gammaproteobacteria	Alteromonadales	Alteromonadaceae	Lacimicrobium	Lacimicrobium alkaliphilum	WGS
1.53799e+06	Alteromonas sp. LOR	57	4409819	3955	Bacteria	Proteobacteria	Gammaproteobacteria	Alteromonadales	Alteromonadaceae	Alteromonas	Alteromonas sp. LOR	WGS
1.5381e+06	Alteromonas sp. LTR	60	4410310	3952	Bacteria	Proteobacteria	Gammaproteobacteria	Alteromonadales	Alteromonadaceae	Alteromonas	Alteromonas sp. LTR	WGS
1.65109e+06	Alishewanella sp. WH16-1	149	3488867	3349	Bacteria	Proteobacteria	Gammaproteobacteria	Alteromonadales	Alteromonadaceae	Alishewanella	Alishewanella sp. WH16-1	WGS
1.65609e+06	Alteromonas confluentis strain KCTC 42603	46	4864964	4381	Bacteria	Proteobacteria	Gammaproteobacteria	Alteromonadales	Alteromonadaceae	Alteromonas	Alteromonas confluentis	WGS
1.65877e+06	Marinobacter sp. JG233	2	4453613	4260	Bacteria	Proteobacteria	Gammaproteobacteria	Alteromonadales	Alteromonadaceae	Marinobacter	Marinobacter subterrani	WGS
1.67172e+06	Marinobacter sp. CP1	1	4768422	4518	Bacteria	Proteobacteria	Gammaproteobacteria	Alteromonadales	Alteromonadaceae	Marinobacter	Marinobacter sp. CP1	Complete
1.71485e+06	Alteromonas sp. BL110	1	4458618	3993	Bacteria	Proteobacteria	Gammaproteobacteria	Alteromonadales	Alteromonadaceae	Alteromonas	Alteromonas sp. BL110	Complete
1.74286e+06	Marinobacter sp. tcs-11 strain tcs-11	51	4266557	3994	Bacteria	Proteobacteria	Gammaproteobacteria	Alteromonadales	Alteromonadaceae	Marinobacter	Marinobacter sp. tcs-11	WGS
1.74926e+06	Marinobacter sp. LQ44	89	4322708	4108	Bacteria	Proteobacteria	Gammaproteobacteria	Alteromonadales	Alteromonadaceae	Marinobacter	Marinobacter sp. LQ44	WGS
1.76179e+06	Marinobacter sp. DSM 26291	53	4492204	4240	Bacteria	Proteobacteria	Gammaproteobacteria	Alteromonadales	Alteromonadaceae	Marinobacter	Marinobacter sp. DSM 26291	WGS
1.76179e+06	Marinobacter sp. DSM 26671	77	4867885	4542	Bacteria	Proteobacteria	Gammaproteobacteria	Alteromonadales	Alteromonadaceae	Marinobacter	Marinobacter sp. DSM 26671	WGS
1.76179e+06	Marinobacter sp. es.042 strain ES.042	1	3936236	3628	Bacteria	Proteobacteria	Gammaproteobacteria	Alteromonadales	Alteromonadaceae	Marinobacter	Marinobacter sp. es.042	Complete
1.7618e+06	Marinobacter sp. es.048 strain ES.048	2	4063301	3834	Bacteria	Proteobacteria	Gammaproteobacteria	Alteromonadales	Alteromonadaceae	Marinobacter	Marinobacter sp. es.048	WGS
1.7618e+06	Marinobacter sp. LV10R520-4	1	4421958	4544	Bacteria	Proteobacteria	Gammaproteobacteria	Alteromonadales	Alteromonadaceae	Marinobacter	Marinobacter sp. LV10R520-4	WGS
1.76672e+06	Marinobacter sp. YWL01	965	4847855	5165	Bacteria	Proteobacteria	Gammaproteobacteria	Alteromonadales	Alteromonadaceae	Marinobacter	Marinobacter sp. YWL01	WGS
1.77229e+06	Marinobacter sp. C18	42	4934532	4722	Bacteria	Proteobacteria	Gammaproteobacteria	Alteromonadales	Alteromonadaceae	Marinobacter	Marinobacter sp. C18	WGS
1.77229e+06	Alteromonas sp. W12	14	4604222	4070	Bacteria	Proteobacteria	Gammaproteobacteria	Alteromonadales	Alteromonadaceae	Alteromonas	Alteromonas sp. W12	WGS
1.77749e+06	Alteromonas sp. Mac1	1	4696291	4082	Bacteria	Proteobacteria	Gammaproteobacteria	Alteromonadales	Alteromonadaceae	Alteromonas	Alteromonas sp. Mac1	Complete
1.77749e+06	Alteromonas sp. Mac2	1	4666357	4039	Bacteria	Proteobacteria	Gammaproteobacteria	Alteromonadales	Alteromonadaceae	Alteromonas	Alteromonas sp. Mac2	Complete
1.79587e+06	Alteromonas sp. Nap_26	263	4308288	3951	Bacteria	Proteobacteria	Gammaproteobacteria	Alteromonadales	Alteromonadaceae	Alteromonas	Alteromonas sp. Nap_26	WGS
1.79979e+06	Paraglaciecola sp. S66	20	5221450	4721	Bacteria	Proteobacteria	Gammaproteobacteria	Alteromonadales	Alteromonadaceae	Paraglaciecola	Paraglaciecola hydrolytica	WGS
1.81154e+06	Marinobacter sp. REDSEA-S15_B16	527	2885464	3458	Bacteria	Proteobacteria	Gammaproteobacteria	Alteromonadales	Alteromonadaceae	Marinobacter	Marinobacter sp. REDSEA-S15_B16	WGS
1.81154e+06	Marinobacter sp. REDSEA-S21_B2N3	262	4372218	4355	Bacteria	Proteobacteria	Gammaproteobacteria	Alteromonadales	Alteromonadaceae	Marinobacter	Marinobacter sp. REDSEA-S21_B2N3	WGS
1.81155e+06	Marinobacter sp. REDSEA-S27_B10	500	3266366	3742	Bacteria	Proteobacteria	Gammaproteobacteria	Alteromonadales	Alteromonadaceae	Marinobacter	Marinobacter sp. REDSEA-S27_B10	WGS
1.85641e+06	Alteromonas lipolytica strain JW12	21	5018451	4624	Bacteria	Proteobacteria	Gammaproteobacteria	Alteromonadales	Alteromonadaceae	Alteromonas	Alteromonas lipolytica	WGS
1.85668e+06	Alishewanella sp. HH-ZS	114	3531586	3343	Bacteria	Proteobacteria	Gammaproteobacteria	Alteromonadales	Alteromonadaceae	Alishewanella	Alishewanella sp. HH-ZS	WGS
1.85866e+06	Alteromonas pelagimontana strain 5.12	58	4476841	4356	Bacteria	Proteobacteria	Gammaproteobacteria	Alteromonadales	Alteromonadaceae	Alteromonas	Alteromonas pelagimontana	WGS
1.8724e+06	Aestuariibacter sp. strain ARS1024	91	2465608	2438	Bacteria	Proteobacteria	Gammaproteobacteria	Alteromonadales	Alteromonadaceae	Aestuariibacter	Aestuariibacter sp.	WGS
1.87432e+06	Marinobacter sp. Hb8	1	4121005	3875	Bacteria	Proteobacteria	Gammaproteobacteria	Alteromonadales	Alteromonadaceae	Marinobacter	Marinobacter salinus	Complete
1.87903e+06	Marinobacter sp. AC-23	105	4149715	4678	Bacteria	Proteobacteria	Gammaproteobacteria	Alteromonadales	Alteromonadaceae	Marinobacter	Marinobacter sp. AC-23	WGS
187981	Marinobacter litoralis strain Sw-45	9	3452504	3201	Bacteria	Proteobacteria	Gammaproteobacteria	Alteromonadales	Alteromonadaceae	Marinobacter	Marinobacter litoralis	WGS
1.8929e+06	Alteromonas sp. PEL 68C strain PEL 68C	274	4415761	4199	Bacteria	Proteobacteria	Gammaproteobacteria	Alteromonadales	Alteromonadaceae	Alteromonas	Alteromonas sp. PEL 68C	WGS
1.8929e+06	Alteromonas sp. PEL 67E strain PEL 67E	29	4433598	3967	Bacteria	Proteobacteria	Gammaproteobacteria	Alteromonadales	Alteromonadaceae	Alteromonas	Alteromonas abrolhosensis	WGS
1.89762e+06	Marinobacter sp. X15-166B	4	3490661	3407	Bacteria	Proteobacteria	Gammaproteobacteria	Alteromonadales	Alteromonadaceae	Marinobacter	Marinobacter sp. X15-166B	WGS
1.90568e+06	Glaciecola sp. strain UBA11045	320	1982829	2108	Bacteria	Proteobacteria	Gammaproteobacteria	Alteromonadales	Alteromonadaceae	Glaciecola	Glaciecola sp.	WGS
1.91214e+06	Alteromonas sp. V450	5	4394900	4027	Bacteria	Proteobacteria	Gammaproteobacteria	Alteromonadales	Alteromonadaceae	Alteromonas	Alteromonas sp. V450	WGS
1.91608e+06	Alteromonadaceae bacterium strain CPC17	53	4947698	4506	Bacteria	Proteobacteria	Gammaproteobacteria	Alteromonadales	Alteromonadaceae		Alteromonadaceae bacterium	WGS
1.91716e+06	Alteromonas sp. Mex14	1	4489455	3984	Bacteria	Proteobacteria	Gammaproteobacteria	Alteromonadales	Alteromonadaceae	Alteromonas	Alteromonas sp. Mex14	Complete
1.91716e+06	Alteromonas sp. RW2A1	1	4143824	3830	Bacteria	Proteobacteria	Gammaproteobacteria	Alteromonadales	Alteromonadaceae	Alteromonas	Alteromonas sp. RW2A1	Complete
1.92576e+06	Marinobacter salexigens strain HJR7	30	3820421	3559	Bacteria	Proteobacteria	Gammaproteobacteria	Alteromonadales	Alteromonadaceae	Marinobacter	Marinobacter salexigens	WGS
1.92833e+06	Marinobacter sp. F01	69	3811936	3635	Bacteria	Proteobacteria	Gammaproteobacteria	Alteromonadales	Alteromonadaceae	Marinobacter	Marinobacter sp. F01	WGS
1.93834e+06	Alteromonas aestuariivivens strain KCTC 52655	35	3848892	3552	Bacteria	Proteobacteria	Gammaproteobacteria	Alteromonadales	Alteromonadaceae	Alteromonas	Alteromonas aestuariivivens	WGS
1.93874e+06	Alteromonas sp. I10	30	4673900	4157	Bacteria	Proteobacteria	Gammaproteobacteria	Alteromonadales	Alteromonadaceae	Alteromonas	Alteromonas sp. I10	WGS
1.94602e+06	Alteromonas sp. UBA1848	195	4238130	4049	Bacteria	Proteobacteria	Gammaproteobacteria	Alteromonadales	Alteromonadaceae	Alteromonas	Alteromonas sp. UBA1848	WGS
1.94602e+06	Alteromonas sp. UBA2493	171	3902298	3783	Bacteria	Proteobacteria	Gammaproteobacteria	Alteromonadales	Alteromonadaceae	Alteromonas	Alteromonas sp. UBA2493	WGS
1.94657e+06	Glaciecola sp. UBA1851	208	4069068	3737	Bacteria	Proteobacteria	Gammaproteobacteria	Alteromonadales	Alteromonadaceae	Glaciecola	Glaciecola sp. UBA1851	WGS
1.94657e+06	Glaciecola sp. UBA2563	170	4602428	4432	Bacteria	Proteobacteria	Gammaproteobacteria	Alteromonadales	Alteromonadaceae	Glaciecola	Glaciecola sp. UBA2563	WGS
1.94657e+06	Glaciecola sp. UBA7419	117	2737941	2550	Bacteria	Proteobacteria	Gammaproteobacteria	Alteromonadales	Alteromonadaceae	Glaciecola	Glaciecola sp. UBA7419	WGS
1.94657e+06	Glaciecola sp. UBA983	129	2684593	2572	Bacteria	Proteobacteria	Gammaproteobacteria	Alteromonadales	Alteromonadaceae	Glaciecola	Glaciecola sp. UBA983	WGS
1.94681e+06	Marinobacter sp. UBA1922	427	3809479	4118	Bacteria	Proteobacteria	Gammaproteobacteria	Alteromonadales	Alteromonadaceae	Marinobacter	Marinobacter sp. UBA1922	WGS
1.94681e+06	Marinobacter sp. UBA2498	160	4285523	4486	Bacteria	Proteobacteria	Gammaproteobacteria	Alteromonadales	Alteromonadaceae	Marinobacter	Marinobacter sp. UBA2498	WGS
1.94681e+06	Marinobacter sp. UBA2504	150	4646018	4694	Bacteria	Proteobacteria	Gammaproteobacteria	Alteromonadales	Alteromonadaceae	Marinobacter	Marinobacter sp. UBA2504	WGS
1.94682e+06	Marinobacter sp. UBA2678	249	5099636	5110	Bacteria	Proteobacteria	Gammaproteobacteria	Alteromonadales	Alteromonadaceae	Marinobacter	Marinobacter sp. UBA2678	WGS
1.94682e+06	Marinobacter sp. UBA2688	32	4256539	4033	Bacteria	Proteobacteria	Gammaproteobacteria	Alteromonadales	Alteromonadaceae	Marinobacter	Marinobacter sp. UBA2688	WGS
1.94682e+06	Marinobacter sp. UBA2698	34	4210793	3968	Bacteria	Proteobacteria	Gammaproteobacteria	Alteromonadales	Alteromonadaceae	Marinobacter	Marinobacter sp. UBA2698	WGS
1.94682e+06	Marinobacter sp. UBA3182	80	3560117	3663	Bacteria	Proteobacteria	Gammaproteobacteria	Alteromonadales	Alteromonadaceae	Marinobacter	Marinobacter sp. UBA3182	WGS
1.94682e+06	Marinobacter sp. UBA3604	63	4149022	3890	Bacteria	Proteobacteria	Gammaproteobacteria	Alteromonadales	Alteromonadaceae	Marinobacter	Marinobacter sp. UBA3604	WGS
1.94682e+06	Marinobacter sp. UBA3607	38	3099259	2864	Bacteria	Proteobacteria	Gammaproteobacteria	Alteromonadales	Alteromonadaceae	Marinobacter	Marinobacter sp. UBA3607	WGS
1.94682e+06	Marinobacter sp. UBA4153	343	3660207	3765	Bacteria	Proteobacteria	Gammaproteobacteria	Alteromonadales	Alteromonadaceae	Marinobacter	Marinobacter sp. UBA4153	WGS
1.94682e+06	Marinobacter sp. UBA4489	46	4319331	4101	Bacteria	Proteobacteria	Gammaproteobacteria	Alteromonadales	Alteromonadaceae	Marinobacter	Marinobacter sp. UBA4489	WGS
1.94682e+06	Marinobacter sp. UBA5687	162	3713124	3586	Bacteria	Proteobacteria	Gammaproteobacteria	Alteromonadales	Alteromonadaceae	Marinobacter	Marinobacter sp. UBA5687	WGS
1.94682e+06	Marinobacter sp. UBA6499	103	3052142	2957	Bacteria	Proteobacteria	Gammaproteobacteria	Alteromonadales	Alteromonadaceae	Marinobacter	Marinobacter sp. UBA6499	WGS
1.94683e+06	Marinobacter sp. UBA6604	398	3156215	3326	Bacteria	Proteobacteria	Gammaproteobacteria	Alteromonadales	Alteromonadaceae	Marinobacter	Marinobacter sp. UBA6604	WGS
1.94683e+06	Marinobacter sp. UBA7807	132	3198257	3019	Bacteria	Proteobacteria	Gammaproteobacteria	Alteromonadales	Alteromonadaceae	Marinobacter	Marinobacter sp. UBA7807	WGS
1.94683e+06	Marinobacter sp. UBA856	100	3068412	2874	Bacteria	Proteobacteria	Gammaproteobacteria	Alteromonadales	Alteromonadaceae	Marinobacter	Marinobacter sp. UBA856	WGS
1.95138e+06	Alteromonadaceae bacterium UBA1089	337	3304875	3376	Bacteria	Proteobacteria	Gammaproteobacteria	Alteromonadales	Alteromonadaceae		Alteromonadaceae bacterium UBA1089	WGS
1.95138e+06	Alteromonadaceae bacterium UBA1099	318	4227319	4147	Bacteria	Proteobacteria	Gammaproteobacteria	Alteromonadales	Alteromonadaceae		Alteromonadaceae bacterium UBA1099	WGS
1.95138e+06	Alteromonadaceae bacterium UBA1282	135	4488464	4208	Bacteria	Proteobacteria	Gammaproteobacteria	Alteromonadales	Alteromonadaceae		Alteromonadaceae bacterium UBA1282	WGS
1.95138e+06	Alteromonadaceae bacterium UBA1334	159	3657342	3503	Bacteria	Proteobacteria	Gammaproteobacteria	Alteromonadales	Alteromonadaceae		Alteromonadaceae bacterium UBA1334	WGS
1.95138e+06	Alteromonadaceae bacterium UBA1517	386	3268934	3403	Bacteria	Proteobacteria	Gammaproteobacteria	Alteromonadales	Alteromonadaceae		Alteromonadaceae bacterium UBA1517	WGS
1.95138e+06	Alteromonadaceae bacterium UBA1974	93	4994176	4670	Bacteria	Proteobacteria	Gammaproteobacteria	Alteromonadales	Alteromonadaceae		Alteromonadaceae bacterium UBA1974	WGS
1.95139e+06	Alteromonadaceae bacterium UBA1980	105	4305449	4050	Bacteria	Proteobacteria	Gammaproteobacteria	Alteromonadales	Alteromonadaceae		Alteromonadaceae bacterium UBA1980	WGS
1.95139e+06	Alteromonadaceae bacterium UBA2620	164	4368566	4181	Bacteria	Proteobacteria	Gammaproteobacteria	Alteromonadales	Alteromonadaceae		Alteromonadaceae bacterium UBA2620	WGS
1.95139e+06	Alteromonadaceae bacterium UBA3345	72	4833390	4490	Bacteria	Proteobacteria	Gammaproteobacteria	Alteromonadales	Alteromonadaceae		Alteromonadaceae bacterium UBA3345	WGS
1.95139e+06	Alteromonadaceae bacterium UBA6945	438	4107551	4180	Bacteria	Proteobacteria	Gammaproteobacteria	Alteromonadales	Alteromonadaceae		Alteromonadaceae bacterium UBA6945	WGS
1.95139e+06	Alteromonadaceae bacterium UBA7296	123	4516106	4306	Bacteria	Proteobacteria	Gammaproteobacteria	Alteromonadales	Alteromonadaceae		Alteromonadaceae bacterium UBA7296	WGS
1.95139e+06	Alteromonadaceae bacterium UBA7313	322	3612378	3591	Bacteria	Proteobacteria	Gammaproteobacteria	Alteromonadales	Alteromonadaceae		Alteromonadaceae bacterium UBA7313	WGS
1.95139e+06	Alteromonadaceae bacterium UBA7387	239	4345320	4232	Bacteria	Proteobacteria	Gammaproteobacteria	Alteromonadales	Alteromonadaceae		Alteromonadaceae bacterium UBA7387	WGS
1.95139e+06	Alteromonadaceae bacterium UBA7799	370	3435975	3499	Bacteria	Proteobacteria	Gammaproteobacteria	Alteromonadales	Alteromonadaceae		Alteromonadaceae bacterium UBA7799	WGS
1.95139e+06	Alteromonadaceae bacterium UBA7877	386	3801358	3853	Bacteria	Proteobacteria	Gammaproteobacteria	Alteromonadales	Alteromonadaceae		Alteromonadaceae bacterium UBA7877	WGS
1.95139e+06	Alteromonadaceae bacterium UBA820	319	3882376	3865	Bacteria	Proteobacteria	Gammaproteobacteria	Alteromonadales	Alteromonadaceae		Alteromonadaceae bacterium UBA820	WGS
1.9514e+06	Alteromonadaceae bacterium UBA858	195	4329415	4141	Bacteria	Proteobacteria	Gammaproteobacteria	Alteromonadales	Alteromonadaceae		Alteromonadaceae bacterium UBA858	WGS
1.9514e+06	Alteromonadaceae bacterium UBA884	199	4153936	4008	Bacteria	Proteobacteria	Gammaproteobacteria	Alteromonadales	Alteromonadaceae		Alteromonadaceae bacterium UBA884	WGS
1.97032e+06	Alishewanella sp. 34-51-39	398	2882072	3289	Bacteria	Proteobacteria	Gammaproteobacteria	Alteromonadales	Alteromonadaceae	Alishewanella	Alishewanella sp. 34-51-39	WGS
1.98204e+06	Mangrovitalea sediminis strain M11-4	14	4390369	4088	Bacteria	Proteobacteria	Gammaproteobacteria	Alteromonadales	Alteromonadaceae	Mangrovitalea	Mangrovitalea sediminis	WGS
1.9866e+06	Alteromonas sp. TMED35 strain TMED35	103	4357171	4080	Bacteria	Proteobacteria	Gammaproteobacteria	Alteromonadales	Alteromonadaceae	Alteromonas	Alteromonas sp. TMED35	WGS
1.98665e+06	Alteromonadaceae bacterium TMED101 strain TMED101	97	1960575	1942	Bacteria	Proteobacteria	Gammaproteobacteria	Alteromonadales	Alteromonadaceae		Alteromonadaceae bacterium TMED101	WGS
1.98665e+06	Alteromonadaceae bacterium TMED7 strain TMED7	177	5401669	5311	Bacteria	Proteobacteria	Gammaproteobacteria	Alteromonadales	Alteromonadaceae		Alteromonadaceae bacterium TMED7	WGS
2.00557e+06	Lacimicrobium sp. SS2-24 strain SS2-24	21	3708726	3507	Bacteria	Proteobacteria	Gammaproteobacteria	Alteromonadales	Alteromonadaceae	Lacimicrobium	Lacimicrobium sp. SS2-24	WGS
2.01115e+06	Marinobacter sp. ESRF-bin10	579	3439775	3709	Bacteria	Proteobacteria	Gammaproteobacteria	Alteromonadales	Alteromonadaceae	Marinobacter	Marinobacter sp. ESRF-bin10	WGS
2.01115e+06	Marinobacter sp. ESRF-bin16	848	4737964	5130	Bacteria	Proteobacteria	Gammaproteobacteria	Alteromonadales	Alteromonadaceae	Marinobacter	Marinobacter sp. ESRF-bin16	WGS
2.01116e+06	Marinobacter sp. ESRF-bin25	199	1743645	1747	Bacteria	Proteobacteria	Gammaproteobacteria	Alteromonadales	Alteromonadaceae	Marinobacter	Marinobacter sp. ESRF-bin25	WGS
2.03373e+06	Marinobacter sp. PWS21	32	4034607	3700	Bacteria	Proteobacteria	Gammaproteobacteria	Alteromonadales	Alteromonadaceae	Marinobacter	Marinobacter sp. PWS21	WGS
2.03522e+06	Alteromonas sp. DSM 26665	19	4561795	4036	Bacteria	Proteobacteria	Gammaproteobacteria	Alteromonadales	Alteromonadaceae	Alteromonas	Alteromonas sp. DSM 26665	WGS
203795	Alteromonas marina AD001	67	4314556	3805	Bacteria	Proteobacteria	Gammaproteobacteria	Alteromonadales	Alteromonadaceae	Alteromonas	Alteromonas marina	WGS
2.03947e+06	Marinobacter sp. ANT_B65	8	4173840	3967	Bacteria	Proteobacteria	Gammaproteobacteria	Alteromonadales	Alteromonadaceae	Marinobacter	Marinobacter sp. ANT_B65	WGS
2.048e+06	Alteromonas sp. P0211	42	3646037	3498	Bacteria	Proteobacteria	Gammaproteobacteria	Alteromonadales	Alteromonadaceae	Alteromonas	Alteromonas flava	WGS
2.048e+06	Alteromonas sp. P0213	23	3914585	3637	Bacteria	Proteobacteria	Gammaproteobacteria	Alteromonadales	Alteromonadaceae	Alteromonas	Alteromonas facilis	WGS
2.05514e+06	Marinobacter sp. N4	61	4340695	4064	Bacteria	Proteobacteria	Gammaproteobacteria	Alteromonadales	Alteromonadaceae	Marinobacter	Marinobacter sp. N4	WGS
2.05781e+06	Glaciecola sp. 33A	44	4517900	4213	Bacteria	Proteobacteria	Gammaproteobacteria	Alteromonadales	Alteromonadaceae	Glaciecola	Glaciecola sp. 33A	WGS
2.05813e+06	Alteromonas sp. MB-3u-76	1	4360928	4076	Bacteria	Proteobacteria	Gammaproteobacteria	Alteromonadales	Alteromonadaceae	Alteromonas	Alteromonas sp. MB-3u-76	Complete
2.05833e+06	Paraglaciecola sp. MB-3u-78	87	6478889	6448	Bacteria	Proteobacteria	Gammaproteobacteria	Alteromonadales	Alteromonadaceae	Paraglaciecola	Paraglaciecola sp. MB-3u-78	WGS
2.07161e+06	Alteromonas oceani strain S35	90	4987953	4675	Bacteria	Proteobacteria	Gammaproteobacteria	Alteromonadales	Alteromonadaceae	Alteromonas	Alteromonas oceani	WGS
2.07925e+06	Alteromonas sp. IO390401	46	4364852	4199	Bacteria	Proteobacteria	Gammaproteobacteria	Alteromonadales	Alteromonadaceae	Alteromonas	Alteromonas indica	WGS
2.07953e+06	Alteromonas sp. 190	221	5159414	5109	Bacteria	Proteobacteria	Gammaproteobacteria	Alteromonadales	Alteromonadaceae	Alteromonas	Alteromonas sp. 190	WGS
2.10994e+06	Marinobacter sp. NH169-3	111	4125126	4047	Bacteria	Proteobacteria	Gammaproteobacteria	Alteromonadales	Alteromonadaceae	Marinobacter	Marinobacter fuscus	WGS
2.13561e+06	Marinobacter sp. PT19DW	21	4411575	4146	Bacteria	Proteobacteria	Gammaproteobacteria	Alteromonadales	Alteromonadaceae	Marinobacter	Marinobacter sp. PT19DW	WGS
2.1372e+06	Marinobacter sp. B9-2	480	3358525	3655	Bacteria	Proteobacteria	Gammaproteobacteria	Alteromonadales	Alteromonadaceae	Marinobacter	Marinobacter sp. B9-2	WGS
2.1372e+06	Marinobacter sp. Z-F4-2	890	2323234	3043	Bacteria	Proteobacteria	Gammaproteobacteria	Alteromonadales	Alteromonadaceae	Marinobacter	Marinobacter sp. Z-F4-2	WGS
2.16181e+06	Glaciecola sp. KUL10	33	4221649	3842	Bacteria	Proteobacteria	Gammaproteobacteria	Alteromonadales	Alteromonadaceae	Glaciecola	Glaciecola sp. KUL10	WGS
2.16407e+06	Alteromonadaceae bacterium ALS 81	18	4474452	4209	Bacteria	Proteobacteria	Gammaproteobacteria	Alteromonadales	Alteromonadaceae		Alteromonadaceae bacterium ALS 81	WGS
2.1721e+06	Catenovulum sp. CCB-QB4	2	5871129	4659	Bacteria	Proteobacteria	Gammaproteobacteria	Alteromonadales	Alteromonadaceae	Catenovulum	Catenovulum sp. CCB-QB4	Complete
2.18358e+06	Salinimonas sp. HMF8227	1	3214946	2971	Bacteria	Proteobacteria	Gammaproteobacteria	Alteromonadales	Alteromonadaceae	Salinimonas	Salinimonas sp. HMF8227	Complete
2.2019e+06	Marinobacter bohaiensis strain T17	11	4755891	4320	Bacteria	Proteobacteria	Gammaproteobacteria	Alteromonadales	Alteromonadaceae	Marinobacter	Marinobacter bohaiensis	WGS
2.23413e+06	Catenovulum sp. RQJ05	82	5409267	4468	Bacteria	Proteobacteria	Gammaproteobacteria	Alteromonadales	Alteromonadaceae	Catenovulum	Catenovulum sp. RQJ05	WGS
2.25934e+06	Alteromonas sp. U0105	14	3963939	3709	Bacteria	Proteobacteria	Gammaproteobacteria	Alteromonadales	Alteromonadaceae	Alteromonas	Alteromonas sp. U0105	WGS
225937	Marinobacter adhaerens HP15	3	4651725	4371	Bacteria	Proteobacteria	Gammaproteobacteria	Alteromonadales	Alteromonadaceae	Marinobacter	Marinobacter adhaerens	Complete
2.26723e+06	Marinobacter sp. F3R11	19	3383601	3150	Bacteria	Proteobacteria	Gammaproteobacteria	Alteromonadales	Alteromonadaceae	Marinobacter	Marinobacter sp. F3R11	WGS
2.26726e+06	Alteromonas sp. RKMC-009	1	4934803	4460	Bacteria	Proteobacteria	Gammaproteobacteria	Alteromonadales	Alteromonadaceae	Alteromonas	Alteromonas sp. RKMC-009	Complete
2.30354e+06	Salinimonas sp. N102	1	4440293	4238	Bacteria	Proteobacteria	Gammaproteobacteria	Alteromonadales	Alteromonadaceae	Salinimonas	Salinimonas sediminis	Complete
2.30459e+06	Marinobacter sp. Arc7-DN-1	1	4300456	4144	Bacteria	Proteobacteria	Gammaproteobacteria	Alteromonadales	Alteromonadaceae	Marinobacter	Marinobacter sp. Arc7-DN-1	Complete
232.8	Alteromonas sp. strain MED668	100	4366915	4148	Bacteria	Proteobacteria	Gammaproteobacteria	Alteromonadales	Alteromonadaceae	Alteromonas	Alteromonas sp.	WGS
233316	Alteromonas stellipolaris strain PQQ-42	1	4755740	4196	Bacteria	Proteobacteria	Gammaproteobacteria	Alteromonadales	Alteromonadaceae	Alteromonas	Alteromonas stellipolaris	Complete
262076	Marinobacter flavimaris strain KCTC 12185	41	4462136	4202	Bacteria	Proteobacteria	Gammaproteobacteria	Alteromonadales	Alteromonadaceae	Marinobacter	Marinobacter flavimaris	WGS
270374	Marinobacter sp. ELB17	75	4894744	4643	Bacteria	Proteobacteria	Gammaproteobacteria	Alteromonadales	Alteromonadaceae	Marinobacter	Marinobacter sp. ELB17	WGS
2743.3	Marinobacter hydrocarbonoclasticus ATCC 49840	1	3989480	3615	Bacteria	Proteobacteria	Gammaproteobacteria	Alteromonadales	Alteromonadaceae	Marinobacter	Marinobacter hydrocarbonoclasticus	Complete
28108.5	Alteromonas macleodii strain HOT1A3	2	4801807	4325	Bacteria	Proteobacteria	Gammaproteobacteria	Alteromonadales	Alteromonadaceae	Alteromonas	Alteromonas macleodii	Complete
287094	Alteromonas addita strain R10SW13	1	4649146	4087	Bacteria	Proteobacteria	Gammaproteobacteria	Alteromonadales	Alteromonadaceae	Alteromonas	Alteromonas addita	Complete
330734	Marinobacter psychrophilus strain 20041	1	3998597	3828	Bacteria	Proteobacteria	Gammaproteobacteria	Alteromonadales	Alteromonadaceae	Marinobacter	Marinobacter psychrophilus	Complete
355592	Marinobacter vinifirmus strain FB1	60	3836576	3656	Bacteria	Proteobacteria	Gammaproteobacteria	Alteromonadales	Alteromonadaceae	Marinobacter	Marinobacter vinifirmus	WGS
366582	Bowmanella denitrificans strain JL63	39	5479914	5111	Bacteria	Proteobacteria	Gammaproteobacteria	Alteromonadales	Alteromonadaceae	Bowmanella	Bowmanella denitrificans	WGS
379482	Marinobacter pelagius strain 114J	55	4132091	3878	Bacteria	Proteobacteria	Gammaproteobacteria	Alteromonadales	Alteromonadaceae	Marinobacter	Marinobacter pelagius	WGS
395568	Paraglaciecola agarilytica strain UBA5045	57	5482757	5058	Bacteria	Proteobacteria	Gammaproteobacteria	Alteromonadales	Alteromonadaceae	Paraglaciecola	Paraglaciecola agarilytica	WGS
432303	Marinobacter guineae strain M3B	28	4458884	4265	Bacteria	Proteobacteria	Gammaproteobacteria	Alteromonadales	Alteromonadaceae	Marinobacter	Marinobacter guineae	WGS
443152	Marinobacter algicola DG893	104	4413003	4086	Bacteria	Proteobacteria	Gammaproteobacteria	Alteromonadales	Alteromonadaceae	Marinobacter	Marinobacter algicola	WGS
455436	Glaciecola sp. HTCC2999	8	2555545	2148	Bacteria	Proteobacteria	Gammaproteobacteria	Alteromonadales	Alteromonadaceae	Glaciecola	Glaciecola sp. HTCC2999	WGS
488533	Marinobacter mobilis strain CGMCC 1.7059	26	3971609	3681	Bacteria	Proteobacteria	Gammaproteobacteria	Alteromonadales	Alteromonadaceae	Marinobacter	Marinobacter mobilis	WGS
488535	Marinobacter zhejiangensis strain CGMCC 1.7061	12	4029256	3712	Bacteria	Proteobacteria	Gammaproteobacteria	Alteromonadales	Alteromonadaceae	Marinobacter	Marinobacter zhejiangensis	WGS
490759	Marinobacter sp. BSs20148	1	4063864	3855	Bacteria	Proteobacteria	Gammaproteobacteria	Alteromonadales	Alteromonadaceae	Marinobacter	Marinobacter sp. BSs20148	Complete
493475	Glaciecola arctica BSs20135	72	5964456	5344	Bacteria	Proteobacteria	Gammaproteobacteria	Alteromonadales	Alteromonadaceae	Paraglaciecola	Paraglaciecola arctica	WGS
50741.3	Marinobacter sp. strain CPC8	95	4656670	4587	Bacteria	Proteobacteria	Gammaproteobacteria	Alteromonadales	Alteromonadaceae	Marinobacter	Marinobacter sp.	WGS
564117	Marinobacter antarcticus strain CGMCC 1.10835	11	3740786	3555	Bacteria	Proteobacteria	Gammaproteobacteria	Alteromonadales	Alteromonadaceae	Marinobacter	Marinobacter antarcticus	WGS
56804.3	Glaciecola punicea strain IC056	28	3201741	3056	Bacteria	Proteobacteria	Gammaproteobacteria	Alteromonadales	Alteromonadaceae	Glaciecola	Glaciecola punicea	WGS
589873	Alteromonas australica strain UBA2516	70	4405471	4075	Bacteria	Proteobacteria	Gammaproteobacteria	Alteromonadales	Alteromonadaceae	Alteromonas	Alteromonas australica	WGS
626887	Marinobacter nanhaiticus D15-8W	14	5358309	4800	Bacteria	Proteobacteria	Gammaproteobacteria	Alteromonadales	Alteromonadaceae	Marinobacter	Marinobacter nanhaiticus	WGS
634436	Aestuariibacter aggregatus strain CGMCC 1.8995	19	4910645	4511	Bacteria	Proteobacteria	Gammaproteobacteria	Alteromonadales	Alteromonadaceae	Aestuariibacter	Aestuariibacter aggregatus	WGS
650891	Marinobacter daqiaonensis strain CGMCC 1.9167	8	3933786	3623	Bacteria	Proteobacteria	Gammaproteobacteria	Alteromonadales	Alteromonadaceae	Marinobacter	Marinobacter daqiaonensis	WGS
659495	Catenovulum agarivorans YM01	141	5025099	4176	Bacteria	Proteobacteria	Gammaproteobacteria	Alteromonadales	Alteromonadaceae	Catenovulum	Catenovulum agarivorans	WGS
715451	Alteromonas sp. SN2	1	4972148	4476	Bacteria	Proteobacteria	Gammaproteobacteria	Alteromonadales	Alteromonadaceae	Alteromonas	Alteromonas naphthalenivorans	Complete
930119	Marinobacter persicus strain UTICA-S1B9	100	3579257	3375	Bacteria	Proteobacteria	Gammaproteobacteria	Alteromonadales	Alteromonadaceae	Marinobacter	Marinobacter persicus	WGS
983545	Glaciecola sp. 4H-3-7+YE-5	2	5393591	4842	Bacteria	Proteobacteria	Gammaproteobacteria	Alteromonadales	Alteromonadaceae	Glaciecola	Glaciecola sp. 4H-3-7+YE-5	Complete
1.88981e+06	Anaerolineaceae bacterium oral taxon 439 strain W11661	1	2945494	2751	Bacteria	Chloroflexi	Anaerolineae	Anaerolineales	Anaerolineaceae		Anaerolineaceae bacterium oral taxon 439	Complete
1.94675e+06	Leptolinea sp. UBA1387	173	2786785	2986	Bacteria	Chloroflexi	Anaerolineae	Anaerolineales	Anaerolineaceae	Leptolinea	Leptolinea sp. UBA1387	WGS
1.94675e+06	Leptolinea sp. UBA1437	151	2003742	2115	Bacteria	Chloroflexi	Anaerolineae	Anaerolineales	Anaerolineaceae	Leptolinea	Leptolinea sp. UBA1437	WGS
1.94675e+06	Leptolinea sp. UBA2195	78	2203857	2183	Bacteria	Chloroflexi	Anaerolineae	Anaerolineales	Anaerolineaceae	Leptolinea	Leptolinea sp. UBA2195	WGS
1.94675e+06	Leptolinea sp. UBA4782	55	2255585	2210	Bacteria	Chloroflexi	Anaerolineae	Anaerolineales	Anaerolineaceae	Leptolinea	Leptolinea sp. UBA4782	WGS
1.94675e+06	Leptolinea sp. UBA5203	84	4449547	4180	Bacteria	Chloroflexi	Anaerolineae	Anaerolineales	Anaerolineaceae	Leptolinea	Leptolinea sp. UBA5203	WGS
1.94675e+06	Leptolinea sp. UBA5366	36	2604519	2515	Bacteria	Chloroflexi	Anaerolineae	Anaerolineales	Anaerolineaceae	Leptolinea	Leptolinea sp. UBA5366	WGS
1.9514e+06	Anaerolineaceae bacterium UBA1024	105	2206680	2168	Bacteria	Chloroflexi	Anaerolineae	Anaerolineales	Anaerolineaceae		Anaerolineaceae bacterium UBA1024	WGS
1.9514e+06	Anaerolineaceae bacterium UBA1363	49	2157371	2042	Bacteria	Chloroflexi	Anaerolineae	Anaerolineales	Anaerolineaceae		Anaerolineaceae bacterium UBA1363	WGS
1.9514e+06	Anaerolineaceae bacterium UBA1415	31	1651866	1535	Bacteria	Chloroflexi	Anaerolineae	Anaerolineales	Anaerolineaceae		Anaerolineaceae bacterium UBA1415	WGS
1.9514e+06	Anaerolineaceae bacterium UBA2178	35	1924920	1876	Bacteria	Chloroflexi	Anaerolineae	Anaerolineales	Anaerolineaceae		Anaerolineaceae bacterium UBA2178	WGS
1.95141e+06	Anaerolineaceae bacterium UBA2260	66	2043167	2072	Bacteria	Chloroflexi	Anaerolineae	Anaerolineales	Anaerolineaceae		Anaerolineaceae bacterium UBA2260	WGS
1.95141e+06	Anaerolineaceae bacterium UBA2274	106	2026914	1962	Bacteria	Chloroflexi	Anaerolineae	Anaerolineales	Anaerolineaceae		Anaerolineaceae bacterium UBA2274	WGS
1.95141e+06	Anaerolineaceae bacterium UBA2275	223	1917411	2103	Bacteria	Chloroflexi	Anaerolineae	Anaerolineales	Anaerolineaceae		Anaerolineaceae bacterium UBA2275	WGS
1.95141e+06	Anaerolineaceae bacterium UBA3924	49	2700650	2521	Bacteria	Chloroflexi	Anaerolineae	Anaerolineales	Anaerolineaceae		Anaerolineaceae bacterium UBA3924	WGS
1.95141e+06	Anaerolineaceae bacterium UBA4063	206	2274170	2504	Bacteria	Chloroflexi	Anaerolineae	Anaerolineales	Anaerolineaceae		Anaerolineaceae bacterium UBA4063	WGS
1.95141e+06	Anaerolineaceae bacterium UBA4081	183	1678382	1998	Bacteria	Chloroflexi	Anaerolineae	Anaerolineales	Anaerolineaceae		Anaerolineaceae bacterium UBA4081	WGS
1.95141e+06	Anaerolineaceae bacterium UBA4775	36	1908376	1848	Bacteria	Chloroflexi	Anaerolineae	Anaerolineales	Anaerolineaceae		Anaerolineaceae bacterium UBA4775	WGS
1.95141e+06	Anaerolineaceae bacterium UBA4781	111	1916756	1913	Bacteria	Chloroflexi	Anaerolineae	Anaerolineales	Anaerolineaceae		Anaerolineaceae bacterium UBA4781	WGS
1.95141e+06	Anaerolineaceae bacterium UBA4784	214	2066437	2183	Bacteria	Chloroflexi	Anaerolineae	Anaerolineales	Anaerolineaceae		Anaerolineaceae bacterium UBA4784	WGS
1.95141e+06	Anaerolineaceae bacterium UBA4799	48	1344617	1339	Bacteria	Chloroflexi	Anaerolineae	Anaerolineales	Anaerolineaceae		Anaerolineaceae bacterium UBA4799	WGS
1.95142e+06	Anaerolineaceae bacterium UBA4841	131	2159046	2181	Bacteria	Chloroflexi	Anaerolineae	Anaerolineales	Anaerolineaceae		Anaerolineaceae bacterium UBA4841	WGS
1.95142e+06	Anaerolineaceae bacterium UBA4864	135	2169038	2157	Bacteria	Chloroflexi	Anaerolineae	Anaerolineales	Anaerolineaceae		Anaerolineaceae bacterium UBA4864	WGS
1.95142e+06	Anaerolineaceae bacterium UBA4890	44	2369052	2180	Bacteria	Chloroflexi	Anaerolineae	Anaerolineales	Anaerolineaceae		Anaerolineaceae bacterium UBA4890	WGS
1.95142e+06	Anaerolineaceae bacterium UBA4918	83	1979571	1906	Bacteria	Chloroflexi	Anaerolineae	Anaerolineales	Anaerolineaceae		Anaerolineaceae bacterium UBA4918	WGS
1.95142e+06	Anaerolineaceae bacterium UBA4929	129	2105417	2144	Bacteria	Chloroflexi	Anaerolineae	Anaerolineales	Anaerolineaceae		Anaerolineaceae bacterium UBA4929	WGS
1.95142e+06	Anaerolineaceae bacterium UBA4931	124	1742238	1686	Bacteria	Chloroflexi	Anaerolineae	Anaerolineales	Anaerolineaceae		Anaerolineaceae bacterium UBA4931	WGS
1.95142e+06	Anaerolineaceae bacterium UBA5199	108	2372142	2264	Bacteria	Chloroflexi	Anaerolineae	Anaerolineales	Anaerolineaceae		Anaerolineaceae bacterium UBA5199	WGS
1.95142e+06	Anaerolineaceae bacterium UBA5211	65	2702868	2593	Bacteria	Chloroflexi	Anaerolineae	Anaerolineales	Anaerolineaceae		Anaerolineaceae bacterium UBA5211	WGS
1.95142e+06	Anaerolineaceae bacterium UBA5224	108	2129614	2193	Bacteria	Chloroflexi	Anaerolineae	Anaerolineales	Anaerolineaceae		Anaerolineaceae bacterium UBA5224	WGS
1.95142e+06	Anaerolineaceae bacterium UBA5229	108	1706199	1700	Bacteria	Chloroflexi	Anaerolineae	Anaerolineales	Anaerolineaceae		Anaerolineaceae bacterium UBA5229	WGS
1.95143e+06	Anaerolineaceae bacterium UBA5241	19	1746849	1595	Bacteria	Chloroflexi	Anaerolineae	Anaerolineales	Anaerolineaceae		Anaerolineaceae bacterium UBA5241	WGS
1.95143e+06	Anaerolineaceae bacterium UBA5243	138	2125721	2181	Bacteria	Chloroflexi	Anaerolineae	Anaerolineales	Anaerolineaceae		Anaerolineaceae bacterium UBA5243	WGS
1.95143e+06	Anaerolineaceae bacterium UBA5311	108	2235931	2245	Bacteria	Chloroflexi	Anaerolineae	Anaerolineales	Anaerolineaceae		Anaerolineaceae bacterium UBA5311	WGS
1.95143e+06	Anaerolineaceae bacterium UBA5344	141	2159803	2285	Bacteria	Chloroflexi	Anaerolineae	Anaerolineales	Anaerolineaceae		Anaerolineaceae bacterium UBA5344	WGS
1.95143e+06	Anaerolineaceae bacterium UBA5355	27	1695230	1569	Bacteria	Chloroflexi	Anaerolineae	Anaerolineales	Anaerolineaceae		Anaerolineaceae bacterium UBA5355	WGS
1.95143e+06	Anaerolineaceae bacterium UBA5358	113	2307979	2357	Bacteria	Chloroflexi	Anaerolineae	Anaerolineales	Anaerolineaceae		Anaerolineaceae bacterium UBA5358	WGS
1.95143e+06	Anaerolineaceae bacterium UBA5365	69	2345665	2381	Bacteria	Chloroflexi	Anaerolineae	Anaerolineales	Anaerolineaceae		Anaerolineaceae bacterium UBA5365	WGS
1.95143e+06	Anaerolineaceae bacterium UBA5404	17	2110190	1909	Bacteria	Chloroflexi	Anaerolineae	Anaerolineales	Anaerolineaceae		Anaerolineaceae bacterium UBA5404	WGS
1.95143e+06	Anaerolineaceae bacterium UBA5440	28	2110077	1907	Bacteria	Chloroflexi	Anaerolineae	Anaerolineales	Anaerolineaceae		Anaerolineaceae bacterium UBA5440	WGS
1.95143e+06	Anaerolineaceae bacterium UBA5728	203	1747653	2017	Bacteria	Chloroflexi	Anaerolineae	Anaerolineales	Anaerolineaceae		Anaerolineaceae bacterium UBA5728	WGS
1.95144e+06	Anaerolineaceae bacterium UBA5823	124	1691703	1711	Bacteria	Chloroflexi	Anaerolineae	Anaerolineales	Anaerolineaceae		Anaerolineaceae bacterium UBA5823	WGS
1.95144e+06	Anaerolineaceae bacterium UBA5838	140	2140037	2148	Bacteria	Chloroflexi	Anaerolineae	Anaerolineales	Anaerolineaceae		Anaerolineaceae bacterium UBA5838	WGS
1.95144e+06	Anaerolineaceae bacterium UBA6073	35	2156678	2027	Bacteria	Chloroflexi	Anaerolineae	Anaerolineales	Anaerolineaceae		Anaerolineaceae bacterium UBA6073	WGS
1.95144e+06	Anaerolineaceae bacterium UBA6086	105	1834552	1815	Bacteria	Chloroflexi	Anaerolineae	Anaerolineales	Anaerolineaceae		Anaerolineaceae bacterium UBA6086	WGS
1.95144e+06	Anaerolineaceae bacterium UBA6105	103	2336206	2248	Bacteria	Chloroflexi	Anaerolineae	Anaerolineales	Anaerolineaceae		Anaerolineaceae bacterium UBA6105	WGS
1.95144e+06	Anaerolineaceae bacterium UBA6107	93	2213233	2245	Bacteria	Chloroflexi	Anaerolineae	Anaerolineales	Anaerolineaceae		Anaerolineaceae bacterium UBA6107	WGS
1.95144e+06	Anaerolineaceae bacterium UBA6133	76	2011597	1907	Bacteria	Chloroflexi	Anaerolineae	Anaerolineales	Anaerolineaceae		Anaerolineaceae bacterium UBA6133	WGS
1.95144e+06	Anaerolineaceae bacterium UBA6170	188	2090923	2248	Bacteria	Chloroflexi	Anaerolineae	Anaerolineales	Anaerolineaceae		Anaerolineaceae bacterium UBA6170	WGS
1.95144e+06	Anaerolineaceae bacterium UBA6801	204	1926903	2074	Bacteria	Chloroflexi	Anaerolineae	Anaerolineales	Anaerolineaceae		Anaerolineaceae bacterium UBA6801	WGS
1.95144e+06	Anaerolineaceae bacterium UBA700	366	3832749	3390	Bacteria	Chloroflexi	Anaerolineae	Anaerolineales	Anaerolineaceae		Anaerolineaceae bacterium UBA700	WGS
1.95145e+06	Anaerolineaceae bacterium UBA7644	133	2184832	2172	Bacteria	Chloroflexi	Anaerolineae	Anaerolineales	Anaerolineaceae		Anaerolineaceae bacterium UBA7644	WGS
1.96853e+06	Anaerolinea sp. 4484_236 strain 4484_236	300	1955540	2289	Bacteria	Chloroflexi	Anaerolineae	Anaerolineales	Anaerolineaceae	Anaerolinea	Anaerolinea sp. 4484_236	WGS
1.97162e+06	Anaerolineaceae bacterium 4572_32.1 strain 4572_32.1	264	2439481	2474	Bacteria	Chloroflexi	Anaerolineae	Anaerolineales	Anaerolineaceae		Anaerolineaceae bacterium 4572_32.1	WGS
1.97162e+06	Anaerolineaceae bacterium 4572_32.2 strain 4572_32.2	283	3496831	3500	Bacteria	Chloroflexi	Anaerolineae	Anaerolineales	Anaerolineaceae		Anaerolineaceae bacterium 4572_32.2	WGS
1.97172e+06	Anaerolineaceae bacterium 4572_5.1 strain 4572_5.1	274	2550588	2746	Bacteria	Chloroflexi	Anaerolineae	Anaerolineales	Anaerolineaceae		Anaerolineaceae bacterium 4572_5.1	WGS
1.97173e+06	Anaerolineaceae bacterium 4572_5.2 strain 4572_5.2	311	2814170	3210	Bacteria	Chloroflexi	Anaerolineae	Anaerolineales	Anaerolineaceae		Anaerolineaceae bacterium 4572_5.2	WGS
1.97246e+06	Anaerolineaceae bacterium 4572_78 strain 4572_78	252	4104200	3890	Bacteria	Chloroflexi	Anaerolineae	Anaerolineales	Anaerolineaceae		Anaerolineaceae bacterium 4572_78	WGS
1.9862e+06	Anaerolineaceae bacterium CAMBI-1 strain CAMBI-1	1	2574431	2464	Bacteria	Chloroflexi	Anaerolineae	Anaerolineales	Anaerolineaceae	Brevefilum	Brevefilum fermentans	Complete
2.0249e+06	Anaerolineaceae bacterium strain NAT124	74	5885093	5468	Bacteria	Chloroflexi	Anaerolineae	Anaerolineales	Anaerolineaceae		Anaerolineaceae bacterium	WGS
229920	Anaerolinea thermolimosa strain UBA8781	49	2791478	2550	Bacteria	Chloroflexi	Anaerolineae	Anaerolineales	Anaerolineaceae	Anaerolinea	Anaerolinea thermolimosa	WGS
913108	Pelolinea submarina strain DSM 23923	7	3519570	3228	Bacteria	Chloroflexi	Anaerolineae	Anaerolineales	Anaerolineaceae	Pelolinea	Pelolinea submarina	WGS
926569	Anaerolinea thermophila UNI-1	1	3532378	3273	Bacteria	Chloroflexi	Anaerolineae	Anaerolineales	Anaerolineaceae	Anaerolinea	Anaerolinea thermophila	Complete
100902	Wolbachia endosymbiont of Onchocerca ochengi strain wOo	1	957990	886	Bacteria	Proteobacteria	Alphaproteobacteria	Rickettsiales	Anaplasmataceae	Wolbachia	Wolbachia endosymbiont of Onchocerca ochengi	Complete
1.15095e+06	Wolbachia endosymbiont of Glossina morsitans morsitans	201	1019510	1197	Bacteria	Proteobacteria	Alphaproteobacteria	Rickettsiales	Anaplasmataceae	Wolbachia	Wolbachia endosymbiont of Glossina morsitans morsitans	WGS
116598	Wolbachia endosymbiont of Diaphorina citri	124	1216102	1196	Bacteria	Proteobacteria	Alphaproteobacteria	Rickettsiales	Anaplasmataceae	Wolbachia	Wolbachia endosymbiont of Diaphorina citri	WGS
1.18425e+06	Anaplasma phagocytophilum Dog2	1	1473302	1444	Bacteria	Proteobacteria	Alphaproteobacteria	Rickettsiales	Anaplasmataceae	Anaplasma	Anaplasma phagocytophilum	Complete
118728	Wolbachia endosymbiont of Cylisticus convexus strain Wcon	237	2109518	2876	Bacteria	Proteobacteria	Alphaproteobacteria	Rickettsiales	Anaplasmataceae	Wolbachia	Wolbachia endosymbiont of Cylisticus convexus	WGS
1.23691e+06	Wolbachia endosymbiont of Drosophila simulans wNo	1	1301823	1303	Bacteria	Proteobacteria	Alphaproteobacteria	Rickettsiales	Anaplasmataceae	Wolbachia	Wolbachia endosymbiont of Drosophila simulans	Complete
1.24299e+06	Ehrlichia mineirensis UFMG-EV	187	1414910	1137	Bacteria	Proteobacteria	Alphaproteobacteria	Rickettsiales	Anaplasmataceae	Ehrlichia	Ehrlichia minasensis	WGS
1.24844e+06	Anaplasma ovis str. Haibei	1	1191577	1131	Bacteria	Proteobacteria	Alphaproteobacteria	Rickettsiales	Anaplasmataceae	Anaplasma	Anaplasma ovis	Complete
1.24965e+06	Ehrlichia chaffeensis str. Jax	1	1176890	992	Bacteria	Proteobacteria	Alphaproteobacteria	Rickettsiales	Anaplasmataceae	Ehrlichia	Ehrlichia chaffeensis	Complete
125593	Wolbachia endosymbiont of Trichogramma pretiosum strain wTpre	1	1133809	1382	Bacteria	Proteobacteria	Alphaproteobacteria	Rickettsiales	Anaplasmataceae	Wolbachia	Wolbachia endosymbiont of Trichogramma pretiosum	Complete
1.26156e+06	Wolbachia endosymbiont str. valsugana of Drosophila suzukii	110	1415350	1500	Bacteria	Proteobacteria	Alphaproteobacteria	Rickettsiales	Anaplasmataceae	Wolbachia	Wolbachia endosymbiont of Drosophila suzukii	WGS
1.28653e+06	Neorickettsia helminthoeca str. Oregon	1	884232	894	Bacteria	Proteobacteria	Alphaproteobacteria	Rickettsiales	Anaplasmataceae	Neorickettsia	Neorickettsia helminthoeca	Complete
1.31768e+06	Wolbachia pipientis wMelPop	80	1201350	1310	Bacteria	Proteobacteria	Alphaproteobacteria	Rickettsiales	Anaplasmataceae	Wolbachia	Wolbachia endosymbiont of Drosophila melanogaster	WGS
1.35917e+06	Ehrlichia cf. muris str. EmCRT	3	1148958	958	Bacteria	Proteobacteria	Alphaproteobacteria	Rickettsiales	Anaplasmataceae	Ehrlichia	Ehrlichia muris	WGS
1.37979e+06	Wolbachia pipientis wVitA strain wVitA	142	1211929	1418	Bacteria	Proteobacteria	Alphaproteobacteria	Rickettsiales	Anaplasmataceae	Wolbachia	Wolbachia pipientis	WGS
1.40169e+06	Candidatus Xenolissoclinum pacificiensis L6	9	1039565	989	Bacteria	Proteobacteria	Alphaproteobacteria	Rickettsiales	Anaplasmataceae	Candidatus Xenolissoclinum	Candidatus Xenolissoclinum pacificiensis	WGS
1.40216e+06	Wolbachia endosymbiont wPip_Mol of Culex molestus	1	1340443	1332	Bacteria	Proteobacteria	Alphaproteobacteria	Rickettsiales	Anaplasmataceae	Wolbachia	Wolbachia endosymbiont of Culex molestus	Complete
1.41038e+06	Wolbachia endosymbiont of Onchocerca volvulus str. Cameroon	1	960618	886	Bacteria	Proteobacteria	Alphaproteobacteria	Rickettsiales	Anaplasmataceae	Wolbachia	Wolbachia endosymbiont of Onchocerca volvulus	Complete
1.42342e+06	Ehrlichia sp. Wisconsin_h strain Wisconsin_h	11	1056266	881	Bacteria	Proteobacteria	Alphaproteobacteria	Rickettsiales	Anaplasmataceae	Ehrlichia	Ehrlichia sp. Wisconsin_h	WGS
1.60599e+06	Wolbachia endosymbiont of Dactylopius coccus strain wDacA	157	1170639	1435	Bacteria	Proteobacteria	Alphaproteobacteria	Rickettsiales	Anaplasmataceae	Wolbachia	Wolbachia endosymbiont of Dactylopius coccus	WGS
1.62042e+06	Wolbachia endosymbiont of Operophtera brumata strain Ob_Wba	120	1121046	1175	Bacteria	Proteobacteria	Alphaproteobacteria	Rickettsiales	Anaplasmataceae	Wolbachia	Wolbachia endosymbiont of Operophtera brumata	WGS
1.63379e+06	Wolbachia endosymbiont of Drosophila incompta strain wInc_Cu	1	1267840	1487	Bacteria	Proteobacteria	Alphaproteobacteria	Rickettsiales	Anaplasmataceae	Wolbachia	Wolbachia endosymbiont of Drosophila incompta	Complete
169402	Wolbachia endosymbiont of Folsomia candida strain Berlin	1	1801583	1703	Bacteria	Proteobacteria	Alphaproteobacteria	Rickettsiales	Anaplasmataceae	Wolbachia	Wolbachia endosymbiont of Folsomia candida	Complete
1.71437e+06	Neorickettsia sp. 179522	1	859205	843	Bacteria	Proteobacteria	Alphaproteobacteria	Rickettsiales	Anaplasmataceae	Neorickettsia	Neorickettsia sp. 179522	Complete
1.91152e+06	Wolbachia sp. wMel_KL	179	1107386	1192	Bacteria	Proteobacteria	Alphaproteobacteria	Rickettsiales	Anaplasmataceae	Wolbachia	Wolbachia sp. wMel_KL	WGS
1.9121e+06	Wolbachia sp. wMel_AMD	179	1116783	1198	Bacteria	Proteobacteria	Alphaproteobacteria	Rickettsiales	Anaplasmataceae	Wolbachia	Wolbachia sp. wMel_AMD	WGS
2.03366e+06	Wolbachia endosymbiont of Drosophila subpulchrella	106	1420341	1637	Bacteria	Proteobacteria	Alphaproteobacteria	Rickettsiales	Anaplasmataceae	Wolbachia	Wolbachia endosymbiont of Drosophila subpulchrella	WGS
215174	Wolbachia endosymbiont of Bemisia tabaci strain WBT1	297	1251074	1480	Bacteria	Proteobacteria	Alphaproteobacteria	Rickettsiales	Anaplasmataceae	Wolbachia	Wolbachia endosymbiont of Bemisia tabaci	WGS
222892	Neorickettsia sennetsu str. Miyayama	1	859006	868	Bacteria	Proteobacteria	Alphaproteobacteria	Rickettsiales	Anaplasmataceae	Neorickettsia	Neorickettsia sennetsu	Complete
234826	Anaplasma marginale str. St. Maries (Prj:64635)	60	1155236	1177	Bacteria	Proteobacteria	Alphaproteobacteria	Rickettsiales	Anaplasmataceae	Anaplasma	Anaplasma marginale	WGS
246273	Wolbachia endosymbiont of Cimex lectularius wCle	1	1250060	1461	Bacteria	Proteobacteria	Alphaproteobacteria	Rickettsiales	Anaplasmataceae	Wolbachia	Wolbachia endosymbiont of Cimex lectularius	Complete
263438	Wolbachia endosymbiont of Culex pipiens molestus strain wPip Mol	888	1479531	1302	Bacteria	Proteobacteria	Alphaproteobacteria	Rickettsiales	Anaplasmataceae	Wolbachia	Wolbachia endosymbiont of Culex pipiens molestus	WGS
269485	Ehrlichia canis str. Jake	1	1315030	1030	Bacteria	Proteobacteria	Alphaproteobacteria	Rickettsiales	Anaplasmataceae	Ehrlichia	Ehrlichia canis	Complete
292806	Wolbachia endosymbiont strain TRS of Brugia malayi	1	1080084	1328	Bacteria	Proteobacteria	Alphaproteobacteria	Rickettsiales	Anaplasmataceae	Wolbachia	Wolbachia endosymbiont of Brugia malayi	Complete
302410	Ehrlichia ruminantium str. Gardel	1	1499920	1003	Bacteria	Proteobacteria	Alphaproteobacteria	Rickettsiales	Anaplasmataceae	Ehrlichia	Ehrlichia ruminantium	Complete
307503	Wolbachia endosymbiont of Drosophila ananassae strain wAna_India	121	1236914	1352	Bacteria	Proteobacteria	Alphaproteobacteria	Rickettsiales	Anaplasmataceae	Wolbachia	Wolbachia endosymbiont of Drosophila ananassae	WGS
368602	Wolbachia endosymbiont of Laodelphax striatella strain wStri	99	1232346	1249	Bacteria	Proteobacteria	Alphaproteobacteria	Rickettsiales	Anaplasmataceae	Wolbachia	Wolbachia endosymbiont of Laodelphax striatellus	WGS
384035	Wolbachia endosymbiont of Drosophila willistoni TSC#14030-0811.24	18	1092888	937	Bacteria	Proteobacteria	Alphaproteobacteria	Rickettsiales	Anaplasmataceae	Wolbachia	Wolbachia endosymbiont of Drosophila willistoni	WGS
391036	Ehrlichia sp. HF	1	1148904	942	Bacteria	Proteobacteria	Alphaproteobacteria	Rickettsiales	Anaplasmataceae	Ehrlichia	Ehrlichia sp. HF	Complete
434131	Neorickettsia risticii str. Illinois	1	879977	869	Bacteria	Proteobacteria	Alphaproteobacteria	Rickettsiales	Anaplasmataceae	Neorickettsia	Neorickettsia risticii	Complete
569881	Wolbachia endosymbiont of Culex quinquefasciatus JHB	16	1543661	1545	Bacteria	Proteobacteria	Alphaproteobacteria	Rickettsiales	Anaplasmataceae	Wolbachia	Wolbachia endosymbiont of Culex quinquefasciatus	WGS
574556	Anaplasma centrale str. Israel	1	1206806	1153	Bacteria	Proteobacteria	Alphaproteobacteria	Rickettsiales	Anaplasmataceae	Anaplasma	Anaplasma centrale	Complete
66084.3	Wolbachia sp. wRi	1	1445873	1526	Bacteria	Proteobacteria	Alphaproteobacteria	Rickettsiales	Anaplasmataceae	Wolbachia	Wolbachia sp. wRi	Complete
77037.3	Wolbachia endosymbiont of Muscidifurax uniraptor strain wUni	256	867873	931	Bacteria	Proteobacteria	Alphaproteobacteria	Rickettsiales	Anaplasmataceae	Wolbachia	Wolbachia endosymbiont of Muscidifurax uniraptor	WGS
941258	Wolbachia endosymbiont wVitB of Nasonia vitripennis	523	1105410	1027	Bacteria	Proteobacteria	Alphaproteobacteria	Rickettsiales	Anaplasmataceae	Wolbachia	Wolbachia endosymbiont of Nasonia vitripennis	WGS
953.47	Wolbachia strain wAu	1	1268461	1390	Bacteria	Proteobacteria	Alphaproteobacteria	Rickettsiales	Anaplasmataceae	Wolbachia		Complete
956.12	Wolbachia sp. strain UBA8879	117	668079	697	Bacteria	Proteobacteria	Alphaproteobacteria	Rickettsiales	Anaplasmataceae	Wolbachia	Wolbachia sp.	WGS
96496.8	Wolbachia endosymbiont of Wuchereria bancrofti strain wWb	100	1060850	1408	Bacteria	Proteobacteria	Alphaproteobacteria	Rickettsiales	Anaplasmataceae	Wolbachia	Wolbachia endosymbiont of Wuchereria bancrofti	WGS
1.91557e+06	Archaeoglobus sp. UBA230	50	2274654	2718	Archaea	Euryarchaeota	Archaeoglobi	Archaeoglobales	Archaeoglobaceae	Archaeoglobus	Archaeoglobus sp. UBA230	WGS
1.91557e+06	Archaeoglobus sp. UBA231	45	2176051	2596	Archaea	Euryarchaeota	Archaeoglobi	Archaeoglobales	Archaeoglobaceae	Archaeoglobus	Archaeoglobus sp. UBA231	WGS
1.91557e+06	Archaeoglobus sp. UBA234	22	2090826	2332	Archaea	Euryarchaeota	Archaeoglobi	Archaeoglobales	Archaeoglobaceae	Archaeoglobus	Archaeoglobus sp. UBA234	WGS
1.91557e+06	Archaeoglobus sp. UBA236	75	2227330	2696	Archaea	Euryarchaeota	Archaeoglobi	Archaeoglobales	Archaeoglobaceae	Archaeoglobus	Archaeoglobus sp. UBA236	WGS
1.91557e+06	Geoglobus sp. UBA232	70	1521336	1759	Archaea	Euryarchaeota	Archaeoglobi	Archaeoglobales	Archaeoglobaceae	Geoglobus	Geoglobus sp. UBA232	WGS
1.91557e+06	Geoglobus sp. UBA235	32	1849604	2129	Archaea	Euryarchaeota	Archaeoglobi	Archaeoglobales	Archaeoglobaceae	Geoglobus	Geoglobus sp. UBA235	WGS
1.93498e+06	Archaeoglobus sp. JdFR-22 strain JdFR-22	130	2062531	2397	Archaea	Euryarchaeota	Archaeoglobi	Archaeoglobales	Archaeoglobaceae	Archaeoglobus	Archaeoglobus sp. JdFR-22	WGS
1.93498e+06	Archaeoglobus sp. JdFR-23 strain JdFR-23	101	1629140	1943	Archaea	Euryarchaeota	Archaeoglobi	Archaeoglobales	Archaeoglobaceae	Archaeoglobus	Archaeoglobus sp. JdFR-23	WGS
1.93498e+06	Archaeoglobus sp. JdFR-24 strain JdFR-24	154	2701738	3047	Archaea	Euryarchaeota	Archaeoglobi	Archaeoglobales	Archaeoglobaceae	Archaeoglobus	Archaeoglobus sp. JdFR-24	WGS
1.93498e+06	Archaeoglobus sp. JdFR-25 strain JdFR-25	31	885114	993	Archaea	Euryarchaeota	Archaeoglobi	Archaeoglobales	Archaeoglobaceae	Archaeoglobus	Archaeoglobus sp. JdFR-25	WGS
1.93498e+06	Archaeoglobus sp. JdFR-27 strain JdFR-27	67	2360045	2689	Archaea	Euryarchaeota	Archaeoglobi	Archaeoglobales	Archaeoglobaceae	Archaeoglobus	Archaeoglobus sp. JdFR-27	WGS
1.93499e+06	Archaeoglobus sp. JdFR-30 strain JdFR-30	55	1100408	1290	Archaea	Euryarchaeota	Archaeoglobi	Archaeoglobales	Archaeoglobaceae	Archaeoglobus	Archaeoglobus sp. JdFR-30	WGS
1.93499e+06	Archaeoglobus sp. JdFR-31 strain JdFR-31	103	2351345	2777	Archaea	Euryarchaeota	Archaeoglobi	Archaeoglobales	Archaeoglobaceae	Archaeoglobus	Archaeoglobus sp. JdFR-31	WGS
1.93499e+06	Archaeoglobus sp. JdFR-32 strain JdFR-32	120	1966558	2230	Archaea	Euryarchaeota	Archaeoglobi	Archaeoglobales	Archaeoglobaceae	Archaeoglobus	Archaeoglobus sp. JdFR-32	WGS
1.93499e+06	Archaeoglobus sp. JdFR-34 strain JdFR-34	88	1088064	1248	Archaea	Euryarchaeota	Archaeoglobi	Archaeoglobales	Archaeoglobaceae	Archaeoglobus	Archaeoglobus sp. JdFR-34	WGS
1.93499e+06	Archaeoglobus sp. JdFR-35 strain JdFR-35	167	1703394	2010	Archaea	Euryarchaeota	Archaeoglobi	Archaeoglobales	Archaeoglobaceae	Archaeoglobus	Archaeoglobus sp. JdFR-35	WGS
1.93499e+06	Archaeoglobus sp. JdFR-37 strain JdFR-37	52	1972400	2264	Archaea	Euryarchaeota	Archaeoglobi	Archaeoglobales	Archaeoglobaceae	Archaeoglobus	Archaeoglobus sp. JdFR-37	WGS
1.935e+06	Archaeoglobus sp. JdFR-38 strain JdFR-38	99	1025490	1212	Archaea	Euryarchaeota	Archaeoglobi	Archaeoglobales	Archaeoglobaceae	Archaeoglobus	Archaeoglobus sp. JdFR-38	WGS
1.935e+06	Archaeoglobus sp. JdFR-39 strain JdFR-39	93	2279225	2743	Archaea	Euryarchaeota	Archaeoglobi	Archaeoglobales	Archaeoglobaceae	Archaeoglobus	Archaeoglobus sp. JdFR-39	WGS
1.935e+06	Archaeoglobus sp. JdFR-41 strain JdFR-41	103	1752477	1895	Archaea	Euryarchaeota	Archaeoglobi	Archaeoglobales	Archaeoglobaceae	Archaeoglobus	Archaeoglobus sp. JdFR-41	WGS
224325	Archaeoglobus fulgidus DSM 4304	1	2178400	2504	Archaea	Euryarchaeota	Archaeoglobi	Archaeoglobales	Archaeoglobaceae	Archaeoglobus	Archaeoglobus fulgidus	Complete
387632	Archaeoglobus sulfaticallidus PM70-1	1	2076931	2275	Archaea	Euryarchaeota	Archaeoglobi	Archaeoglobales	Archaeoglobaceae	Archaeoglobus	Archaeoglobus sulfaticallidus	Complete
565033	Geoglobus acetivorans SBH6	1	1860815	2232	Archaea	Euryarchaeota	Archaeoglobi	Archaeoglobales	Archaeoglobaceae	Geoglobus	Geoglobus acetivorans	Complete
572546	Archaeoglobus profundus DSM 5631	2	1563423	1835	Archaea	Euryarchaeota	Archaeoglobi	Archaeoglobales	Archaeoglobaceae	Archaeoglobus	Archaeoglobus profundus	Complete
589924	Ferroglobus placidus DSM 10642	1	2196266	2568	Archaea	Euryarchaeota	Archaeoglobi	Archaeoglobales	Archaeoglobaceae	Ferroglobus	Ferroglobus placidus	Complete
693662	Archaeoglobus veneficus SNP6	1	1901943	2137	Archaea	Euryarchaeota	Archaeoglobi	Archaeoglobales	Archaeoglobaceae	Archaeoglobus	Archaeoglobus veneficus	Complete
1.11112e+06	Atopobium sp. BV3Ac4	8	1717627	1571	Bacteria	Actinobacteria	Coriobacteriia	Coriobacteriales	Atopobiaceae	Atopobium	Atopobium sp. BV3Ac4	WGS
1.12102e+06	Atopobium fossor DSM 15642	4	1657369	1511	Bacteria	Actinobacteria	Coriobacteriia	Coriobacteriales	Atopobiaceae	Atopobium	Atopobium fossor	WGS
1.12571e+06	Olsenella profusa F0195	73	2724935	2570	Bacteria	Actinobacteria	Coriobacteriia	Coriobacteriales	Atopobiaceae	Olsenella	Olsenella profusa	WGS
1.19062e+06	Atopobium sp. ICM42b	36	1557083	1321	Bacteria	Actinobacteria	Coriobacteriia	Coriobacteriales	Atopobiaceae	Atopobium	Atopobium sp. ICM42b	WGS
1.19062e+06	Olsenella uli MSTE5	14	2153240	1925	Bacteria	Actinobacteria	Coriobacteriia	Coriobacteriales	Atopobiaceae	Olsenella	Olsenella uli	WGS
1.2036e+06	Atopobium sp. oral taxon 199 str. F0494	5	1660282	1499	Bacteria	Actinobacteria	Coriobacteriia	Coriobacteriales	Atopobiaceae	Atopobium	Atopobium sp. oral taxon 199	WGS
1.28747e+06	Atopobium parvulum DNF00906	43	1527867	1303	Bacteria	Actinobacteria	Coriobacteriia	Coriobacteriales	Atopobiaceae	Atopobium	Atopobium parvulum	WGS
1.3e+06	Olsenella scatoligenes strain SK9K4	16	2469565	2192	Bacteria	Actinobacteria	Coriobacteriia	Coriobacteriales	Atopobiaceae	Olsenella	Olsenella scatoligenes	WGS
1.32177e+06	Atopobium sp. oral taxon 810 str. F0209	69	1945857	1752	Bacteria	Actinobacteria	Coriobacteriia	Coriobacteriales	Atopobiaceae	Atopobium	Atopobium sp. oral taxon 810	WGS
1381.3	Atopobium minutum strain DSM 20586	46	1719821	1637	Bacteria	Actinobacteria	Coriobacteriia	Coriobacteriales	Atopobiaceae	Atopobium	Atopobium minutum	WGS
1383.3	Atopobium rimae strain DSM 7090	9	1629936	1558	Bacteria	Actinobacteria	Coriobacteriia	Coriobacteriales	Atopobiaceae	Atopobium	Atopobium rimae	WGS
1.39303e+06	Atopobium deltae strain DNF00019	36	1452105	1455	Bacteria	Actinobacteria	Coriobacteriia	Coriobacteriales	Atopobiaceae	Atopobium	Atopobium deltae	WGS
1.477e+06	Olsenella sp. DNF00959	13	2134018	2046	Bacteria	Actinobacteria	Coriobacteriia	Coriobacteriales	Atopobiaceae	Olsenella	Olsenella sp. DNF00959	WGS
1.62208e+06	Olsenella sp. SIT9	13	1818711	1644	Bacteria	Actinobacteria	Coriobacteriia	Coriobacteriales	Atopobiaceae	Olsenella	Olsenella sp. SIT9	WGS
1.73933e+06	Olsenella sp. HMSC062G07	30	2016954	1885	Bacteria	Actinobacteria	Coriobacteriia	Coriobacteriales	Atopobiaceae	Olsenella	Olsenella sp. HMSC062G07	WGS
1.7394e+06	Atopobium sp. HMSC064B08	18	1592142	1497	Bacteria	Actinobacteria	Coriobacteriia	Coriobacteriales	Atopobiaceae	Atopobium	Atopobium sp. HMSC064B08	WGS
1.79711e+06	Olsenella sp. kh2p3	29	2421020	2162	Bacteria	Actinobacteria	Coriobacteriia	Coriobacteriales	Atopobiaceae	Olsenella	Olsenella sp. kh2p3	WGS
1.80548e+06	Olsenella sp. Marseille-P2300	1	2176737	2017	Bacteria	Actinobacteria	Coriobacteriia	Coriobacteriales	Atopobiaceae	Olsenella	Olsenella sp. Marseille-P2300	Complete
1.85239e+06	Olsenella sp. Marseille-P2936	37	2276769	2316	Bacteria	Actinobacteria	Coriobacteriia	Coriobacteriales	Atopobiaceae	Olsenella	Olsenella phocaeensis	WGS
1.85239e+06	Olsenella sp. Marseille-P2912	3	2633422	2431	Bacteria	Actinobacteria	Coriobacteriia	Coriobacteriales	Atopobiaceae	Olsenella	Olsenella provencensis	WGS
1.85539e+06	Olsenella sp. KH3B4	22	2378016	2130	Bacteria	Actinobacteria	Coriobacteriia	Coriobacteriales	Atopobiaceae	Olsenella	Olsenella sp. KH3B4	WGS
1.87102e+06	Olsenella sp. Marseille-P3237	1	2009306	1806	Bacteria	Actinobacteria	Coriobacteriia	Coriobacteriales	Atopobiaceae	Libanicoccus	Libanicoccus massiliensis	Complete
1.87103e+06	Olsenella sp. Marseille-P3256	9	2374959	2192	Bacteria	Actinobacteria	Coriobacteriia	Coriobacteriales	Atopobiaceae	Olsenella	Olsenella mediterranea	WGS
1.87103e+06	Olsenella sp. Marseille-P3197 strain Marseille-P3197	5	1748607	1589	Bacteria	Actinobacteria	Coriobacteriia	Coriobacteriales	Atopobiaceae	Olsenella	Olsenella urininfantis	WGS
190764	uncultured Olsenella sp. strain RUG077	99	2441471	2461	Bacteria	Actinobacteria	Coriobacteriia	Coriobacteriales	Atopobiaceae	Olsenella	uncultured Olsenella sp.	WGS
1.94588e+06	Coriobacteriaceae bacterium KH1P3 strain KH1P3	15	2028623	1694	Bacteria	Actinobacteria	Coriobacteriia	Coriobacteriales	Atopobiaceae	Olsenella	Olsenella sp. KH1P3	WGS
1.94606e+06	Atopobium sp. UBA1382	23	1994908	1884	Bacteria	Actinobacteria	Coriobacteriia	Coriobacteriales	Atopobiaceae	Atopobium	Atopobium sp. UBA1382	WGS
1.94607e+06	Atopobium sp. UBA2085	261	2237188	2425	Bacteria	Actinobacteria	Coriobacteriia	Coriobacteriales	Atopobiaceae	Atopobium	Atopobium sp. UBA2085	WGS
1.94607e+06	Atopobium sp. UBA2090	168	2809262	2792	Bacteria	Actinobacteria	Coriobacteriia	Coriobacteriales	Atopobiaceae	Atopobium	Atopobium sp. UBA2090	WGS
1.94607e+06	Atopobium sp. UBA2729	76	2613439	2499	Bacteria	Actinobacteria	Coriobacteriia	Coriobacteriales	Atopobiaceae	Atopobium	Atopobium sp. UBA2729	WGS
1.94607e+06	Atopobium sp. UBA3664	82	2299744	2293	Bacteria	Actinobacteria	Coriobacteriia	Coriobacteriales	Atopobiaceae	Atopobium	Atopobium sp. UBA3664	WGS
1.94607e+06	Atopobium sp. UBA3697	65	2461670	2421	Bacteria	Actinobacteria	Coriobacteriia	Coriobacteriales	Atopobiaceae	Atopobium	Atopobium sp. UBA3697	WGS
1.94607e+06	Atopobium sp. UBA4279	137	2345107	2396	Bacteria	Actinobacteria	Coriobacteriia	Coriobacteriales	Atopobiaceae	Atopobium	Atopobium sp. UBA4279	WGS
1.94607e+06	Atopobium sp. UBA4302	59	2484110	2450	Bacteria	Actinobacteria	Coriobacteriia	Coriobacteriales	Atopobiaceae	Atopobium	Atopobium sp. UBA4302	WGS
1.94607e+06	Atopobium sp. UBA5378	16	1554032	1456	Bacteria	Actinobacteria	Coriobacteriia	Coriobacteriales	Atopobiaceae	Atopobium	Atopobium sp. UBA5378	WGS
1.94607e+06	Atopobium sp. UBA5910	208	1708828	1714	Bacteria	Actinobacteria	Coriobacteriia	Coriobacteriales	Atopobiaceae	Atopobium	Atopobium sp. UBA5910	WGS
1.94607e+06	Atopobium sp. UBA6362	157	1949927	1958	Bacteria	Actinobacteria	Coriobacteriia	Coriobacteriales	Atopobiaceae	Atopobium	Atopobium sp. UBA6362	WGS
1.94608e+06	Atopobium sp. UBA7261	38	2856761	2537	Bacteria	Actinobacteria	Coriobacteriia	Coriobacteriales	Atopobiaceae	Atopobium	Atopobium sp. UBA7261	WGS
1.94608e+06	Atopobium sp. UBA7291	180	2443164	2428	Bacteria	Actinobacteria	Coriobacteriia	Coriobacteriales	Atopobiaceae	Atopobium	Atopobium sp. UBA7291	WGS
1.94608e+06	Atopobium sp. UBA7740	257	2584760	2755	Bacteria	Actinobacteria	Coriobacteriia	Coriobacteriales	Atopobiaceae	Atopobium	Atopobium sp. UBA7740	WGS
1.94608e+06	Atopobium sp. UBA7741	35	2860469	2575	Bacteria	Actinobacteria	Coriobacteriia	Coriobacteriales	Atopobiaceae	Atopobium	Atopobium sp. UBA7741	WGS
1.94608e+06	Atopobium sp. UBA7748	81	2865779	2721	Bacteria	Actinobacteria	Coriobacteriia	Coriobacteriales	Atopobiaceae	Atopobium	Atopobium sp. UBA7748	WGS
1.94608e+06	Atopobium sp. UBA7756	97	2282588	2347	Bacteria	Actinobacteria	Coriobacteriia	Coriobacteriales	Atopobiaceae	Atopobium	Atopobium sp. UBA7756	WGS
1.94608e+06	Atopobium sp. UBA7774	91	2462789	2262	Bacteria	Actinobacteria	Coriobacteriia	Coriobacteriales	Atopobiaceae	Atopobium	Atopobium sp. UBA7774	WGS
1.94608e+06	Atopobium sp. UBA7788	96	2836919	2654	Bacteria	Actinobacteria	Coriobacteriia	Coriobacteriales	Atopobiaceae	Atopobium	Atopobium sp. UBA7788	WGS
1.94701e+06	Olsenella sp. UBA2898	17	2215620	1865	Bacteria	Actinobacteria	Coriobacteriia	Coriobacteriales	Atopobiaceae	Olsenella	Olsenella sp. UBA2898	WGS
1.95145e+06	Atopobiaceae bacterium UBA1025	37	1009419	1081	Bacteria	Actinobacteria	Coriobacteriia	Coriobacteriales	Atopobiaceae		Atopobiaceae bacterium UBA1025	WGS
1.95145e+06	Atopobiaceae bacterium UBA1367	19	2178534	2009	Bacteria	Actinobacteria	Coriobacteriia	Coriobacteriales	Atopobiaceae		Atopobiaceae bacterium UBA1367	WGS
1.95145e+06	Atopobiaceae bacterium UBA2890	52	2565009	2366	Bacteria	Actinobacteria	Coriobacteriia	Coriobacteriales	Atopobiaceae		Atopobiaceae bacterium UBA2890	WGS
1.95145e+06	Atopobiaceae bacterium UBA2902	97	1935267	1897	Bacteria	Actinobacteria	Coriobacteriia	Coriobacteriales	Atopobiaceae		Atopobiaceae bacterium UBA2902	WGS
1.95146e+06	Atopobiaceae bacterium UBA3639	164	1994880	2012	Bacteria	Actinobacteria	Coriobacteriia	Coriobacteriales	Atopobiaceae		Atopobiaceae bacterium UBA3639	WGS
1.95146e+06	Atopobiaceae bacterium UBA3698	96	2040588	1969	Bacteria	Actinobacteria	Coriobacteriia	Coriobacteriales	Atopobiaceae		Atopobiaceae bacterium UBA3698	WGS
1.95146e+06	Atopobiaceae bacterium UBA4299	46	2031837	1856	Bacteria	Actinobacteria	Coriobacteriia	Coriobacteriales	Atopobiaceae		Atopobiaceae bacterium UBA4299	WGS
1.95146e+06	Atopobiaceae bacterium UBA4384	133	2084463	2093	Bacteria	Actinobacteria	Coriobacteriia	Coriobacteriales	Atopobiaceae		Atopobiaceae bacterium UBA4384	WGS
1.95146e+06	Atopobiaceae bacterium UBA4833	45	1163250	1187	Bacteria	Actinobacteria	Coriobacteriia	Coriobacteriales	Atopobiaceae		Atopobiaceae bacterium UBA4833	WGS
1.95146e+06	Atopobiaceae bacterium UBA4852	84	1488961	1599	Bacteria	Actinobacteria	Coriobacteriia	Coriobacteriales	Atopobiaceae		Atopobiaceae bacterium UBA4852	WGS
1.95146e+06	Atopobiaceae bacterium UBA4884	93	1249463	1338	Bacteria	Actinobacteria	Coriobacteriia	Coriobacteriales	Atopobiaceae		Atopobiaceae bacterium UBA4884	WGS
1.95146e+06	Atopobiaceae bacterium UBA4927	31	1029859	1083	Bacteria	Actinobacteria	Coriobacteriia	Coriobacteriales	Atopobiaceae		Atopobiaceae bacterium UBA4927	WGS
1.95146e+06	Atopobiaceae bacterium UBA4955	40	1322149	1318	Bacteria	Actinobacteria	Coriobacteriia	Coriobacteriales	Atopobiaceae		Atopobiaceae bacterium UBA4955	WGS
1.95146e+06	Atopobiaceae bacterium UBA4973	40	1116821	1117	Bacteria	Actinobacteria	Coriobacteriia	Coriobacteriales	Atopobiaceae		Atopobiaceae bacterium UBA4973	WGS
1.95147e+06	Atopobiaceae bacterium UBA5228	35	899372	917	Bacteria	Actinobacteria	Coriobacteriia	Coriobacteriales	Atopobiaceae		Atopobiaceae bacterium UBA5228	WGS
1.95147e+06	Atopobiaceae bacterium UBA5303	144	1371451	1662	Bacteria	Actinobacteria	Coriobacteriia	Coriobacteriales	Atopobiaceae		Atopobiaceae bacterium UBA5303	WGS
1.95147e+06	Atopobiaceae bacterium UBA5321	3	1284045	1205	Bacteria	Actinobacteria	Coriobacteriia	Coriobacteriales	Atopobiaceae		Atopobiaceae bacterium UBA5321	WGS
1.95147e+06	Atopobiaceae bacterium UBA5363	35	1367981	1385	Bacteria	Actinobacteria	Coriobacteriia	Coriobacteriales	Atopobiaceae		Atopobiaceae bacterium UBA5363	WGS
1.95147e+06	Atopobiaceae bacterium UBA5372	70	1152958	1306	Bacteria	Actinobacteria	Coriobacteriia	Coriobacteriales	Atopobiaceae		Atopobiaceae bacterium UBA5372	WGS
1.95147e+06	Atopobiaceae bacterium UBA5415	52	1289988	1311	Bacteria	Actinobacteria	Coriobacteriia	Coriobacteriales	Atopobiaceae		Atopobiaceae bacterium UBA5415	WGS
1.95147e+06	Atopobiaceae bacterium UBA5428	36	911908	951	Bacteria	Actinobacteria	Coriobacteriia	Coriobacteriales	Atopobiaceae		Atopobiaceae bacterium UBA5428	WGS
1.95147e+06	Atopobiaceae bacterium UBA5465	32	1055027	1060	Bacteria	Actinobacteria	Coriobacteriia	Coriobacteriales	Atopobiaceae		Atopobiaceae bacterium UBA5465	WGS
1.95147e+06	Atopobiaceae bacterium UBA5513	23	1030478	1051	Bacteria	Actinobacteria	Coriobacteriia	Coriobacteriales	Atopobiaceae		Atopobiaceae bacterium UBA5513	WGS
1.95147e+06	Atopobiaceae bacterium UBA7016	257	2278816	2359	Bacteria	Actinobacteria	Coriobacteriia	Coriobacteriales	Atopobiaceae		Atopobiaceae bacterium UBA7016	WGS
1.95148e+06	Atopobiaceae bacterium UBA7288	93	2391981	2267	Bacteria	Actinobacteria	Coriobacteriia	Coriobacteriales	Atopobiaceae		Atopobiaceae bacterium UBA7288	WGS
1.95148e+06	Atopobiaceae bacterium UBA7734	127	1883900	1766	Bacteria	Actinobacteria	Coriobacteriia	Coriobacteriales	Atopobiaceae		Atopobiaceae bacterium UBA7734	WGS
1.96558e+06	Olsenella sp. An188 strain An188	16	2136169	2001	Bacteria	Actinobacteria	Coriobacteriia	Coriobacteriales	Atopobiaceae	Olsenella	Olsenella sp. An188	WGS
1.96562e+06	Olsenella sp. An270 strain An270	14	2013220	1871	Bacteria	Actinobacteria	Coriobacteriia	Coriobacteriales	Atopobiaceae	Olsenella	Olsenella sp. An270	WGS
1.96562e+06	Olsenella sp. An285 strain An285	33	2410065	2235	Bacteria	Actinobacteria	Coriobacteriia	Coriobacteriales	Atopobiaceae	Olsenella	Olsenella sp. An285	WGS
1.96563e+06	Olsenella sp. An290 strain An290	42	2153133	1991	Bacteria	Actinobacteria	Coriobacteriia	Coriobacteriales	Atopobiaceae	Olsenella	Olsenella sp. An290	WGS
1.96563e+06	Olsenella sp. An293 strain An293	35	2314330	2188	Bacteria	Actinobacteria	Coriobacteriia	Coriobacteriales	Atopobiaceae	Olsenella	Olsenella sp. An293	WGS
2.00319e+06	Parolsenella catena strain JCM 31932	1	1796691	1600	Bacteria	Actinobacteria	Coriobacteriia	Coriobacteriales	Atopobiaceae	Parolsenella	Parolsenella catena	Complete
2.04268e+06	Olsenella sp. strain UBA8633	219	1556338	1672	Bacteria	Actinobacteria	Coriobacteriia	Coriobacteriales	Atopobiaceae	Olsenella	Olsenella sp.	WGS
2.09415e+06	Atopobium sp. Marseille-P4126	16	1548103	1424	Bacteria	Actinobacteria	Coriobacteriia	Coriobacteriales	Atopobiaceae	Atopobium	Atopobium sp. Marseille-P4126	WGS
2.10969e+06	Olsenella sp. GAM18	1	2100540	1924	Bacteria	Actinobacteria	Coriobacteriia	Coriobacteriales	Atopobiaceae	Olsenella	Olsenella sp. GAM18	Complete
2.13816e+06	Olsenella sp. Marseille-P4518	3	2122095	1913	Bacteria	Actinobacteria	Coriobacteriia	Coriobacteriales	Atopobiaceae	Olsenella	Olsenella sp. Marseille-P4518	WGS
2.29205e+06	Olsenella sp. AM04-33	36	2323158	2079	Bacteria	Actinobacteria	Coriobacteriia	Coriobacteriales	Atopobiaceae	Olsenella	Olsenella sp. AM04-33	WGS
2.29205e+06	Olsenella sp. AM05-17	27	2421567	2203	Bacteria	Actinobacteria	Coriobacteriia	Coriobacteriales	Atopobiaceae	Olsenella	Olsenella sp. AM05-17	WGS
2.29205e+06	Olsenella sp. AM05-7	31	2421442	2206	Bacteria	Actinobacteria	Coriobacteriia	Coriobacteriales	Atopobiaceae	Olsenella	Olsenella sp. AM05-7	WGS
2.29224e+06	Olsenella sp. AF15-43LB	29	2395096	2181	Bacteria	Actinobacteria	Coriobacteriia	Coriobacteriales	Atopobiaceae	Olsenella	Olsenella sp. AF15-43LB	WGS
2.29224e+06	Olsenella sp. AF16-14LB	22	2396533	2177	Bacteria	Actinobacteria	Coriobacteriia	Coriobacteriales	Atopobiaceae	Olsenella	Olsenella sp. AF16-14LB	WGS
2.29224e+06	Olsenella sp. AF21-51	36	2411550	2190	Bacteria	Actinobacteria	Coriobacteriia	Coriobacteriales	Atopobiaceae	Olsenella	Olsenella sp. AF21-51	WGS
2.29236e+06	Olsenella sp. AM30-3LB	46	2471397	2265	Bacteria	Actinobacteria	Coriobacteriia	Coriobacteriales	Atopobiaceae	Olsenella	Olsenella sp. AM30-3LB	WGS
2.29236e+06	Olsenella sp. AM39-30AC	35	2344226	2139	Bacteria	Actinobacteria	Coriobacteriia	Coriobacteriales	Atopobiaceae	Olsenella	Olsenella sp. AM39-30AC	WGS
2.29236e+06	Olsenella sp. TM06-36	29	2462621	2251	Bacteria	Actinobacteria	Coriobacteriia	Coriobacteriales	Atopobiaceae	Olsenella	Olsenella sp. TM06-36	WGS
2.29244e+06	Olsenella sp. KCTC 15699	6	2107986	1929	Bacteria	Actinobacteria	Coriobacteriia	Coriobacteriales	Atopobiaceae	Olsenella	Olsenella sp. KCTC 15699	WGS
525256	Atopobium vaginae DSM 15829	56	1435317	1197	Bacteria	Actinobacteria	Coriobacteriia	Coriobacteriales	Atopobiaceae	Atopobium	Atopobium vaginae	WGS
604331	Olsenella umbonata strain WCP15	25	2030882	1701	Bacteria	Actinobacteria	Coriobacteriia	Coriobacteriales	Atopobiaceae	Olsenella	Olsenella umbonata	WGS
661087	Olsenella sp. oral taxon 809 str. F0356	17	2159805	1905	Bacteria	Actinobacteria	Coriobacteriia	Coriobacteriales	Atopobiaceae	Olsenella	Olsenella sp. oral taxon 809	WGS
712411	Olsenella sp. oral taxon 807 strain F0089	1	3213585	3146	Bacteria	Actinobacteria	Coriobacteriia	Coriobacteriales	Atopobiaceae	Olsenella	Olsenella sp. oral taxon 807	Complete
936550	Atopobium sp. BS2	49	1604536	1386	Bacteria	Actinobacteria	Coriobacteriia	Coriobacteriales	Atopobiaceae	Atopobium	Atopobium sp. BS2	WGS
1.12103e+06	Aureimonas altamirensis DSM 21988	11	4190965	4018	Bacteria	Proteobacteria	Alphaproteobacteria	Rhizobiales	Aurantimonadaceae	Aureimonas	Aureimonas altamirensis	WGS
1.12103e+06	Aurantimonas coralicida DSM 14790	38	4615647	4390	Bacteria	Proteobacteria	Alphaproteobacteria	Rhizobiales	Aurantimonadaceae	Aurantimonas	Aurantimonas coralicida	WGS
1.12103e+06	Aureimonas ureilytica DSM 18598	44	5087183	4837	Bacteria	Proteobacteria	Alphaproteobacteria	Rhizobiales	Aurantimonadaceae	Aureimonas	Aureimonas ureilytica	WGS
1.12221e+06	Martelella mediterranea DSM 17316	75	5643744	5324	Bacteria	Proteobacteria	Alphaproteobacteria	Rhizobiales	Aurantimonadaceae	Martelella	Martelella mediterranea	WGS
1.16607e+06	Aureimonas jatrophae strain L7-484,KACC 16230,DSM 25025	25	4590703	4541	Bacteria	Proteobacteria	Alphaproteobacteria	Rhizobiales	Aurantimonadaceae	Aurantimonas	Aureimonas jatrophae	WGS
1.16608e+06	Aureimonas phyllosphaerae strain L9-753,KACC 16231,DSM 25026	62	4715690	4661	Bacteria	Proteobacteria	Alphaproteobacteria	Rhizobiales	Aurantimonadaceae	Aurantimonas	Aureimonas phyllosphaerae	WGS
1.31711e+06	Aurantimonas sp. 22II-16-19i strain 22II-16-19i	100	5841673	5866	Bacteria	Proteobacteria	Alphaproteobacteria	Rhizobiales	Aurantimonadaceae	Aurantimonas	Aurantimonas sp. 22II-16-19i	WGS
1.34982e+06	Aureimonas sp. AU20	9	5210858	4983	Bacteria	Proteobacteria	Alphaproteobacteria	Rhizobiales	Aurantimonadaceae	Aureimonas	Aureimonas sp. AU20	Complete
1.48626e+06	Martelella endophytica strain YC6887	1	4817335	4634	Bacteria	Proteobacteria	Alphaproteobacteria	Rhizobiales	Aurantimonadaceae	Martelella	Martelella endophytica	Complete
1.63775e+06	Aureimonas sp. AU40	90	5255491	5133	Bacteria	Proteobacteria	Alphaproteobacteria	Rhizobiales	Aurantimonadaceae	Aureimonas	Aureimonas sp. AU40	WGS
1.63816e+06	Aureimonas sp. AU12	94	4667655	4534	Bacteria	Proteobacteria	Alphaproteobacteria	Rhizobiales	Aurantimonadaceae	Aureimonas	Aureimonas sp. AU12	WGS
1.63816e+06	Aureimonas sp. AU22	89	4630754	4556	Bacteria	Proteobacteria	Alphaproteobacteria	Rhizobiales	Aurantimonadaceae	Aureimonas	Aureimonas sp. AU22	WGS
1.63816e+06	Aureimonas sp. AU4	141	4496098	4551	Bacteria	Proteobacteria	Alphaproteobacteria	Rhizobiales	Aurantimonadaceae	Aureimonas	Aureimonas sp. AU4	WGS
1.63816e+06	Aureimonas sp. D3	127	4974837	4896	Bacteria	Proteobacteria	Alphaproteobacteria	Rhizobiales	Aurantimonadaceae	Aureimonas	Aureimonas sp. D3	WGS
1.63817e+06	Aureimonas sp. N4	85	4647764	4580	Bacteria	Proteobacteria	Alphaproteobacteria	Rhizobiales	Aurantimonadaceae	Aureimonas	Aureimonas sp. N4	WGS
1.73634e+06	Aureimonas sp. Leaf324	30	4415253	4373	Bacteria	Proteobacteria	Alphaproteobacteria	Rhizobiales	Aurantimonadaceae	Aureimonas	Aureimonas sp. Leaf324	WGS
1.73638e+06	Aureimonas sp. Leaf427	53	5438231	5592	Bacteria	Proteobacteria	Alphaproteobacteria	Rhizobiales	Aurantimonadaceae	Aureimonas	Aureimonas sp. Leaf427	WGS
1.73638e+06	Aurantimonas sp. Leaf443	13	3908067	3714	Bacteria	Proteobacteria	Alphaproteobacteria	Rhizobiales	Aurantimonadaceae	Aurantimonas	Aurantimonas sp. Leaf443	WGS
1.73638e+06	Aureimonas sp. Leaf454	25	4797175	4814	Bacteria	Proteobacteria	Alphaproteobacteria	Rhizobiales	Aurantimonadaceae	Aureimonas	Aureimonas sp. Leaf454	WGS
1.73638e+06	Aureimonas sp. Leaf460	76	5421504	5590	Bacteria	Proteobacteria	Alphaproteobacteria	Rhizobiales	Aurantimonadaceae	Aureimonas	Aureimonas sp. Leaf460	WGS
1.87265e+06	Aurantimonas sp. strain SAT5	96	3726363	3777	Bacteria	Proteobacteria	Alphaproteobacteria	Rhizobiales	Aurantimonadaceae	Aurantimonas	Aurantimonas sp.	WGS
1.88106e+06	Aurantimonas sp. USBA 369 strain USBA 369	33	4652084	4530	Bacteria	Proteobacteria	Alphaproteobacteria	Rhizobiales	Aurantimonadaceae	Aurantimonas	Aurantimonas sp. USBA 369	WGS
1.94683e+06	Martelella sp. UBA3392	309	5010979	5007	Bacteria	Proteobacteria	Alphaproteobacteria	Rhizobiales	Aurantimonadaceae	Martelella	Martelella sp. UBA3392	WGS
1.96948e+06	Fulvimarina sp. strain NAT173	100	5621037	5582	Bacteria	Proteobacteria	Alphaproteobacteria	Rhizobiales	Aurantimonadaceae	Fulvimarina	Fulvimarina sp.	WGS
1.9697e+06	Martelella sp. strain NAT10	92	5328004	5184	Bacteria	Proteobacteria	Alphaproteobacteria	Rhizobiales	Aurantimonadaceae	Martelella	Martelella sp.	WGS
1.97852e+06	Aurantimonadaceae bacterium strain SZUA-100	645	2773992	3501	Bacteria	Proteobacteria	Alphaproteobacteria	Rhizobiales	Aurantimonadaceae		Aurantimonadaceae bacterium	WGS
2.0667e+06	Aurantimonadaceae bacterium 5T4P-12-1	35	4432295	4229	Bacteria	Proteobacteria	Alphaproteobacteria	Rhizobiales	Aurantimonadaceae	Mangrovicella	Mangrovicella endophytica	WGS
2.29384e+06	Fulvimarina sp. 85	28	4372088	4225	Bacteria	Proteobacteria	Alphaproteobacteria	Rhizobiales	Aurantimonadaceae	Fulvimarina	Fulvimarina sp. 85	WGS
2.32027e+06	Aureimonas sp. M2BS4Y-1	26	4090174	4012	Bacteria	Proteobacteria	Alphaproteobacteria	Rhizobiales	Aurantimonadaceae	Aureimonas	Aureimonas flava	WGS
287752	Aurantimonas manganoxydans SI85-9A1	1	4285343	4057	Bacteria	Proteobacteria	Alphaproteobacteria	Rhizobiales	Aurantimonadaceae	Aurantimonas	Aurantimonas manganoxydans	WGS
314231	Fulvimarina pelagi HTCC2506	4	3806238	3740	Bacteria	Proteobacteria	Alphaproteobacteria	Rhizobiales	Aurantimonadaceae	Fulvimarina	Fulvimarina pelagi	WGS
424757	Aureimonas frigidaquae strain JCM 14755	30	4098233	3911	Bacteria	Proteobacteria	Alphaproteobacteria	Rhizobiales	Aurantimonadaceae	Aureimonas	Aureimonas frigidaquae	WGS
686598	Martelella sp. AD-3	3	5036008	4852	Bacteria	Proteobacteria	Alphaproteobacteria	Rhizobiales	Aurantimonadaceae	Martelella	Martelella sp. AD-3	Complete
937218	Fulvimarina manganoxydans strain CGMCC 1.10972	55	4827577	4892	Bacteria	Proteobacteria	Alphaproteobacteria	Rhizobiales	Aurantimonadaceae	Fulvimarina	Fulvimarina manganoxydans	WGS
1.00765e+06	Bacillus sp. 916	139	3931278	3975	Bacteria	Firmicutes	Bacilli	Bacillales	Bacillaceae	Bacillus	Bacillus sp. 916	WGS
1.01727e+06	Fictibacillus enclensis strain NIO-1003	10	4500901	4913	Bacteria	Firmicutes	Bacilli	Bacillales	Bacillaceae	Fictibacillus	Fictibacillus enclensis	WGS
1.01727e+06	Domibacillus enclensis strain DSM 25145	24	3835730	3973	Bacteria	Firmicutes	Bacilli	Bacillales	Bacillaceae	Domibacillus	Domibacillus enclensis	WGS
1.02725e+06	Gracilibacillus kekensis strain CGMCC 1.10681	13	3981756	3841	Bacteria	Firmicutes	Bacilli	Bacillales	Bacillaceae	Gracilibacillus	Gracilibacillus kekensis	WGS
1.03009e+06	Bacillus sp. DB-2	44	5798937	6005	Bacteria	Firmicutes	Bacilli	Bacillales	Bacillaceae	Bacillus	Bacillus sp. DB-2	WGS
1.03373e+06	Bacillus sp. 10403023	146	4608729	4681	Bacteria	Firmicutes	Bacilli	Bacillales	Bacillaceae	Bacillus	Bacillus timonensis	WGS
1.03435e+06	Bacillus massiliosenegalensis JC6	102	4895941	5047	Bacteria	Firmicutes	Bacilli	Bacillales	Bacillaceae	Bacillus	Bacillus massiliosenegalensis	WGS
1.04821e+06	Geobacillus sp. FW23	245	3486830	3759	Bacteria	Firmicutes	Bacilli	Bacillales	Bacillaceae	Geobacillus	Geobacillus sp. FW23	WGS
1.04958e+06	Bacillus cellulasensis strain NIO-1130	23	3615064	3826	Bacteria	Firmicutes	Bacilli	Bacillales	Bacillaceae	Bacillus	Bacillus cellulasensis	WGS
1.0515e+06	Bacillus mojavensis RO-H-1 [PRJNA227789]	37	3934891	4187	Bacteria	Firmicutes	Bacilli	Bacillales	Bacillaceae	Bacillus	Bacillus mojavensis	WGS
1.07105e+06	Lysinibacillus meyeri strain WS4626	307	4371228	4560	Bacteria	Firmicutes	Bacilli	Bacillales	Bacillaceae	Lysinibacillus	Lysinibacillus meyeri	WGS
1.07105e+06	Domibacillus robiginosus strain WS 4628	106	4689432	5179	Bacteria	Firmicutes	Bacilli	Bacillales	Bacillaceae	Domibacillus	Domibacillus robiginosus	WGS
1.07106e+06	Bacillus sp. MSP13	40	3878495	4123	Bacteria	Firmicutes	Bacilli	Bacillales	Bacillaceae	Bacillus	Bacillus sp. MSP13	WGS
1.07107e+06	Bacillus sp. MSP5.4	35	4344848	4596	Bacteria	Firmicutes	Bacilli	Bacillales	Bacillaceae	Bacillus	Bacillus sp. MSP5.4	WGS
1.07107e+06	Bacillus sp. NSP2.1	107	5426897	5432	Bacteria	Firmicutes	Bacilli	Bacillales	Bacillaceae	Bacillus	Bacillus sp. NSP2.1	WGS
1.07107e+06	Bacillus sp. NSP22.2	401	3996217	4195	Bacteria	Firmicutes	Bacilli	Bacillales	Bacillaceae	Bacillus	Bacillus sp. NSP22.2	WGS
1.07108e+06	Bacillus sp. NSP9.1	33	4511959	4896	Bacteria	Firmicutes	Bacilli	Bacillales	Bacillaceae	Bacillus	Bacillus sp. NSP9.1	WGS
1.07108e+06	Bacillus sp. SB47	33	4464274	4748	Bacteria	Firmicutes	Bacilli	Bacillales	Bacillaceae	Bacillus	Bacillus sp. SB47	WGS
1.07108e+06	Bacillus sp. SB49	44	3709667	3903	Bacteria	Firmicutes	Bacilli	Bacillales	Bacillaceae	Bacillus	Bacillus sp. SB49	WGS
1.08194e+06	Bacillus anthracis str. Heroin Ba4599	46	5468377	5852	Bacteria	Firmicutes	Bacilli	Bacillales	Bacillaceae	Bacillus	Bacillus anthracis	WGS
1.09493e+06	Bacillus sp. JGI 0001002-E22	88	572474	595	Bacteria	Firmicutes	Bacilli	Bacillales	Bacillaceae	Bacillus	Bacillus sp. JGI 0001002-E22	WGS
1.09538e+06	Geobacillus sp. A8	173	3348314	3665	Bacteria	Firmicutes	Bacilli	Bacillales	Bacillaceae	Geobacillus	Geobacillus sp. A8	WGS
1.11738e+06	Bacillus bataviensis LMG 21833	197	5371144	5445	Bacteria	Firmicutes	Bacilli	Bacillales	Bacillaceae	Bacillus	Bacillus bataviensis	WGS
1.12034e+06	Bacillus sp. EB422	102	5416792	5768	Bacteria	Firmicutes	Bacilli	Bacillales	Bacillaceae	Bacillus	Bacillus sp. EB422	WGS
1.12109e+06	Bacillus aidingensis DSM 18341	56	4418117	4831	Bacteria	Firmicutes	Bacilli	Bacillales	Bacillaceae	Bacillus	Bacillus aidingensis	WGS
1.12109e+06	Bacillus aurantiacus DSM 18675	15	4022563	4103	Bacteria	Firmicutes	Bacilli	Bacillales	Bacillaceae	Bacillus	Bacillus aurantiacus	WGS
1.12109e+06	Bacillus chagannorensis DSM 18086	42	3425716	3650	Bacteria	Firmicutes	Bacilli	Bacillales	Bacillaceae	Bacillus	Bacillus chagannorensis	WGS
1.12109e+06	Bacillus fordii DSM 16014	54	4506100	4743	Bacteria	Firmicutes	Bacilli	Bacillales	Bacillaceae	Bacillus	Bacillus fordii	WGS
1.12109e+06	Bacillus gelatini DSM 15865	80	4167299	4473	Bacteria	Firmicutes	Bacilli	Bacillales	Bacillaceae	Fictibacillus	Fictibacillus gelatini	WGS
1.12109e+06	Bacillus kribbensis DSM 17871	57	5043312	5532	Bacteria	Firmicutes	Bacilli	Bacillales	Bacillaceae	Bacillus	Bacillus kribbensis	WGS
1.12109e+06	Bacillus panaciterrae DSM 19096	206	5401431	5573	Bacteria	Firmicutes	Bacilli	Bacillales	Bacillaceae	Bacillus	Bacillus panaciterrae	WGS
1.12193e+06	Gracilibacillus lacisalsi DSM 19029	51	4408394	4319	Bacteria	Firmicutes	Bacilli	Bacillales	Bacillaceae	Gracilibacillus	Gracilibacillus lacisalsi	WGS
1.12194e+06	Halobacillus kuroshimensis DSM 18393	16	3843644	4100	Bacteria	Firmicutes	Bacilli	Bacillales	Bacillaceae	Halobacillus	Halobacillus kuroshimensis	WGS
1.1222e+06	Marinococcus halotolerans DSM 16375	56	3139679	3300	Bacteria	Firmicutes	Bacilli	Bacillales	Bacillaceae	Marinococcus	Marinococcus halotolerans	WGS
1.1222e+06	Marinococcus luteus strain DSM 23126	15	2908575	3101	Bacteria	Firmicutes	Bacilli	Bacillales	Bacillaceae	Marinococcus	Marinococcus luteus	WGS
1.12294e+06	Paucisalibacillus globulus DSM 18846	50	4233487	4220	Bacteria	Firmicutes	Bacilli	Bacillales	Bacillaceae	Paucisalibacillus	Paucisalibacillus globulus	WGS
1.12296e+06	Pontibacillus halophilus DSM 19796	38	3669521	3727	Bacteria	Firmicutes	Bacilli	Bacillales	Bacillaceae	Pontibacillus	Pontibacillus halophilus	WGS
1.12324e+06	Salsuginibacillus kocurii DSM 18087	26	3831481	3810	Bacteria	Firmicutes	Bacilli	Bacillales	Bacillaceae	Salsuginibacillus	Salsuginibacillus kocurii	WGS
1.12372e+06	Bacillaceae bacterium MTCC 8252	142	3742128	3918	Bacteria	Firmicutes	Bacilli	Bacillales	Bacillaceae		Bacillaceae bacterium MTCC 8252	WGS
1.12774e+06	Bacillus sp. 5B6	1	3899657	3892	Bacteria	Firmicutes	Bacilli	Bacillales	Bacillaceae	Bacillus	Bacillus sp. 5B6	WGS
1.12774e+06	Bacillus sp. JS	1	4120406	4185	Bacteria	Firmicutes	Bacilli	Bacillales	Bacillaceae	Bacillus	Bacillus sp. JS	Complete
1.13082e+06	Lysinibacillus mangiferihumi strain M-GX18	138	5313213	5775	Bacteria	Firmicutes	Bacilli	Bacillales	Bacillaceae	Lysinibacillus	Lysinibacillus mangiferihumi	WGS
1.13173e+06	Bacillus vireti LMG 21834	226	5239130	5375	Bacteria	Firmicutes	Bacilli	Bacillales	Bacillaceae	Bacillus	Bacillus vireti	WGS
1.13173e+06	Bacillus azotoformans LMG 9581	169	4223247	4358	Bacteria	Firmicutes	Bacilli	Bacillales	Bacillaceae	Bacillus	Bacillus azotoformans	WGS
1.13182e+06	Bacillus sp. 72	26	3908751	4099	Bacteria	Firmicutes	Bacilli	Bacillales	Bacillaceae	Bacillus	Bacillus sp. 72	WGS
1.13244e+06	Bacillus sp. 37MA	33	3978784	4223	Bacteria	Firmicutes	Bacilli	Bacillales	Bacillaceae	Bacillus	Bacillus sp. 37MA	WGS
1.13441e+06	Bacillus sp. L1(2012)	196	3856255	4014	Bacteria	Firmicutes	Bacilli	Bacillales	Bacillaceae	Bacillus	Bacillus ligniniphilus	WGS
1.13618e+06	Geobacillus thermoglucosidans TNO-09.020	1	3740238	4147	Bacteria	Firmicutes	Bacilli	Bacillales	Bacillaceae	Parageobacillus	Parageobacillus thermoglucosidasius	Complete
1.14528e+06	Lysinibacillus sp. GY32	1	4662822	4583	Bacteria	Firmicutes	Bacilli	Bacillales	Bacillaceae	Lysinibacillus	Lysinibacillus varians	Complete
1.15016e+06	Bacillus sp. FJAT-13831	88	5471712	5664	Bacteria	Firmicutes	Bacilli	Bacillales	Bacillaceae	Bacillus	Bacillus bingmayongensis	WGS
1.15063e+06	Bacillus coahuilensis p1.1.43	59	3407443	3651	Bacteria	Firmicutes	Bacilli	Bacillales	Bacillaceae	Bacillus	Bacillus coahuilensis	WGS
1.15112e+06	Bacillus sp. 105MF	133	5818490	6141	Bacteria	Firmicutes	Bacilli	Bacillales	Bacillaceae	Bacillus	Bacillus sp. 105MF	WGS
1.15112e+06	Bacillus sp. 95MFCvi2.1	96	5671070	5932	Bacteria	Firmicutes	Bacilli	Bacillales	Bacillaceae	Bacillus	Bacillus sp. 95MFCvi2.1	WGS
1.15562e+06	Bacillus sp. M21	69	5177339	5395	Bacteria	Firmicutes	Bacilli	Bacillales	Bacillaceae	Bacillus	Bacillus sp. M21	WGS
115979	Bacillus nealsonii strain FO-92	91	4691494	4853	Bacteria	Firmicutes	Bacilli	Bacillales	Bacillaceae	Bacillus	Bacillus nealsonii	WGS
1.16773e+06	Bacillus sp. JGI 001005-J19	96	1180402	1147	Bacteria	Firmicutes	Bacilli	Bacillales	Bacillaceae	Bacillus	Bacillus sp. JGI 001005-J19	WGS
1.16773e+06	Bacillus sp. JGI 001011-F15	158	1647616	1606	Bacteria	Firmicutes	Bacilli	Bacillales	Bacillaceae	Bacillus	Bacillus sp. JGI 001011-F15	WGS
1.16773e+06	Bacillus sp. JGI 001006-L10	78	1211694	1312	Bacteria	Firmicutes	Bacilli	Bacillales	Bacillaceae	Bacillus	Bacillus sp. JGI 001006-L10	WGS
1.16914e+06	Bacillus sp. 123MFChir2	112	4374023	4409	Bacteria	Firmicutes	Bacilli	Bacillales	Bacillaceae	Bacillus	Bacillus sp. 123MFChir2	WGS
1.17311e+06	Lysinibacillus tabacifolii strain K3514	37	4508366	4509	Bacteria	Firmicutes	Bacilli	Bacillales	Bacillaceae	Lysinibacillus	Lysinibacillus tabacifolii	WGS
1.1745e+06	Bacillus psychrosaccharolyticus ATCC 23296	405	4571059	4787	Bacteria	Firmicutes	Bacilli	Bacillales	Bacillaceae	Bacillus	Bacillus psychrosaccharolyticus	WGS
1.17719e+06	Bacillus siamensis KCTC 13613	51	3779696	3894	Bacteria	Firmicutes	Bacilli	Bacillales	Bacillaceae	Bacillus	Bacillus siamensis	WGS
1.17793e+06	Bacillus sp. M 2-6	67	3795647	4010	Bacteria	Firmicutes	Bacilli	Bacillales	Bacillaceae	Bacillus	Bacillus sp. M 2-6	WGS
1.17854e+06	Bacillus sp. HYC-10	134	3611918	3847	Bacteria	Firmicutes	Bacilli	Bacillales	Bacillaceae	Bacillus	Bacillus xiamenensis	WGS
1.17854e+06	Bacillus sp. DW5-4	106	3736192	3926	Bacteria	Firmicutes	Bacilli	Bacillales	Bacillaceae	Bacillus	Bacillus zhangzhouensis	WGS
1.18826e+06	Bacillus marmarensis DSM 21297	93	4026058	4132	Bacteria	Firmicutes	Bacilli	Bacillales	Bacillaceae	Bacillus	Bacillus marmarensis	WGS
1.1917e+06	Bacillus sp. ZYK	19	3575103	3443	Bacteria	Firmicutes	Bacilli	Bacillales	Bacillaceae	Bacillus	Bacillus oryziterrae	WGS
1.19312e+06	Alkalibacillus haloalkaliphilus C5	325	2908057	3138	Bacteria	Firmicutes	Bacilli	Bacillales	Bacillaceae	Alkalibacillus	Alkalibacillus haloalkaliphilus	WGS
1.19371e+06	Bacillus mesonae strain FJAT-13985	2	5807726	5875	Bacteria	Firmicutes	Bacilli	Bacillales	Bacillaceae	Bacillus	Bacillus mesonae	WGS
1.19603e+06	Bacillus oceanisediminis 2691	77	5760615	6205	Bacteria	Firmicutes	Bacilli	Bacillales	Bacillaceae	Bacillus	Bacillus oceanisediminis	WGS
1.19632e+06	Bacillus macauensis ZFHKF-1	55	3736359	3956	Bacteria	Firmicutes	Bacilli	Bacillales	Bacillaceae	Fictibacillus	Fictibacillus macauensis	WGS
119858	Bacillus sonorensis strain Marseille-P3463	13	4546088	5082	Bacteria	Firmicutes	Bacilli	Bacillales	Bacillaceae	Bacillus	Bacillus sonorensis	WGS
1.20246e+06	Bacillus sp. Aph1	458	5096309	5143	Bacteria	Firmicutes	Bacilli	Bacillales	Bacillaceae	Bacillus	Bacillus sp. Aph1	WGS
1.20246e+06	Bacillus sp. CPSM8	385	4348321	4484	Bacteria	Firmicutes	Bacilli	Bacillales	Bacillaceae	Bacillus	Bacillus sp. CPSM8	WGS
1.20271e+06	Lysinibacillus chungkukjangi strain KACC 16626	83	3877942	3853	Bacteria	Firmicutes	Bacilli	Bacillales	Bacillaceae	Lysinibacillus	Lysinibacillus chungkukjangi	WGS
1.2086e+06	Bacillus sp. FJAT-14515	43	5436942	5267	Bacteria	Firmicutes	Bacilli	Bacillales	Bacillaceae	Bacillus	Bacillus cihuensis	WGS
1.2086e+06	Bacillus sp. FJAT-14578	43	5568996	5678	Bacteria	Firmicutes	Bacilli	Bacillales	Bacillaceae	Bacillus	Bacillus sp. FJAT-14578	WGS
1.20936e+06	Bacillus sp. WBUNB004	127	5465157	6669	Bacteria	Firmicutes	Bacilli	Bacillales	Bacillaceae	Bacillus	Bacillus sp. WBUNB004	WGS
1.20937e+06	Bacillus sp. WBUNB009	289	5868741	7791	Bacteria	Firmicutes	Bacilli	Bacillales	Bacillaceae	Bacillus	Bacillus sp. WBUNB009	WGS
1.21104e+06	Lysinibacillus massiliensis 4400831 = CIP 108448 = CCUG 49529	156	3999909	3862	Bacteria	Firmicutes	Bacilli	Bacillales	Bacillaceae	Lysinibacillus	Lysinibacillus massiliensis	WGS
1.21181e+06	Bacillus sp. AP8	120	4588940	4478	Bacteria	Firmicutes	Bacilli	Bacillales	Bacillaceae	Bacillus	Bacillus massilioanorexius	WGS
1.21255e+06	Anoxybacillus kamchatkensis G10	65	2858657	3062	Bacteria	Firmicutes	Bacilli	Bacillales	Bacillaceae	Anoxybacillus	Anoxybacillus kamchatkensis	WGS
1.21817e+06	Bacillus alcalophilus ATCC 27647	427	4217920	4141	Bacteria	Firmicutes	Bacilli	Bacillales	Bacillaceae	Bacillus	Bacillus alcalophilus	WGS
1.22059e+06	Bacillus weihenstephanensis NBRC 101238 = DSM 11821	100	5571630	5729	Bacteria	Firmicutes	Bacilli	Bacillales	Bacillaceae	Bacillus	Bacillus mycoides	WGS
1.22059e+06	Bacillus krulwichiae NBRC 102362	52	4519503	4720	Bacteria	Firmicutes	Bacilli	Bacillales	Bacillaceae	Bacillus	Bacillus krulwichiae	WGS
1.22059e+06	Lysinibacillus odysseyi 34hs-1 = NBRC 100172	34	4523637	4794	Bacteria	Firmicutes	Bacilli	Bacillales	Bacillaceae	Lysinibacillus	Lysinibacillus odysseyi	WGS
1.22059e+06	Bacillus smithii NBRC 15311	142	3244746	3763	Bacteria	Firmicutes	Bacilli	Bacillales	Bacillaceae	Bacillus	Bacillus smithii	WGS
1.2206e+06	Geobacillus zalihae NBRC 101842	164	3539687	4005	Bacteria	Firmicutes	Bacilli	Bacillales	Bacillaceae	Geobacillus	Geobacillus zalihae	WGS
1.22145e+06	Bacillus abyssalis strain DSM 25875	6	5773895	5980	Bacteria	Firmicutes	Bacilli	Bacillales	Bacillaceae	Bacillus	Bacillus abyssalis	WGS
1.2215e+06	Fictibacillus phosphorivorans strain G25-29	16	4214891	4476	Bacteria	Firmicutes	Bacilli	Bacillales	Bacillaceae	Fictibacillus	Fictibacillus phosphorivorans	WGS
1.222e+06	Bacillus thermotolerans SGZ-8	134	3802718	4010	Bacteria	Firmicutes	Bacilli	Bacillales	Bacillaceae	Quasibacillus	Quasibacillus thermotolerans	WGS
1.2235e+06	Geobacillus jurassicus NBRC 107829	131	3454242	3922	Bacteria	Firmicutes	Bacilli	Bacillales	Bacillaceae	Geobacillus	Geobacillus jurassicus	WGS
1.2235e+06	Geobacillus toebii NBRC 107807	46	3263973	3554	Bacteria	Firmicutes	Bacilli	Bacillales	Bacillaceae	Parageobacillus	Parageobacillus toebii	WGS
1.22351e+06	Bacillus trypoxylicola NBRC 102646	309	4266908	4271	Bacteria	Firmicutes	Bacilli	Bacillales	Bacillaceae	Bacillus	Bacillus trypoxylicola	WGS
1.22915e+06	Oceanobacillus chungangensis strain CAU 1051	31	4010023	4091	Bacteria	Firmicutes	Bacilli	Bacillales	Bacillaceae	Oceanobacillus	Oceanobacillus chungangensis	WGS
1.22915e+06	Oceanobacillus arenosus strain CAU 1183	35	4051086	4197	Bacteria	Firmicutes	Bacilli	Bacillales	Bacillaceae	Oceanobacillus	Oceanobacillus arenosus	WGS
1.23034e+06	Salimicrobium jeotgali strain PRJEB21453	6	2585311	2755	Bacteria	Firmicutes	Bacilli	Bacillales	Bacillaceae	Salimicrobium	Salimicrobium jeotgali	WGS
1.23387e+06	Geobacillus sp. GHH01	1	3583134	3870	Bacteria	Firmicutes	Bacilli	Bacillales	Bacillaceae	Geobacillus	Geobacillus sp. GHH01	Complete
1.23415e+06	Bacillus sp. WBUNB001	328	5609066	6287	Bacteria	Firmicutes	Bacilli	Bacillales	Bacillaceae	Bacillus	Bacillus sp. WBUNB001	WGS
1.23466e+06	Geobacillus caldoxylosilyticus CIC9	82	3826547	4022	Bacteria	Firmicutes	Bacilli	Bacillales	Bacillaceae	Parageobacillus	Parageobacillus caldoxylosilyticus	WGS
1.23695e+06	Bacillus mannanilyticus JCM 10596	108	4534596	4869	Bacteria	Firmicutes	Bacilli	Bacillales	Bacillaceae	Bacillus	Bacillus mannanilyticus	WGS
1.23697e+06	Bacillus wakoensis JCM 9140	187	4530938	4849	Bacteria	Firmicutes	Bacilli	Bacillales	Bacillaceae	Bacillus	Bacillus wakoensis	WGS
1.23697e+06	Bacillus hemicellulosilyticus JCM 9152	102	4538064	4573	Bacteria	Firmicutes	Bacilli	Bacillales	Bacillaceae	Bacillus	Bacillus hemicellulosilyticus	WGS
1.23697e+06	Bacillus akibai JCM 9157	142	4740369	4950	Bacteria	Firmicutes	Bacilli	Bacillales	Bacillaceae	Bacillus	Bacillus akibai	WGS
1.23818e+06	Oceanobacillus kimchii X50	21	7653192	7608	Bacteria	Firmicutes	Bacilli	Bacillales	Bacillaceae	Oceanobacillus	Oceanobacillus kimchii	WGS
1.23889e+06	Bacillus thuringiensis serovar aizawai str. Hu4-2	393	6458628	6798	Bacteria	Firmicutes	Bacilli	Bacillales	Bacillaceae	Bacillus	Bacillus thuringiensis	WGS
1.2394e+06	Lysinibacillus fluoroglycofenilyticus strain cmg86	43	3600098	3477	Bacteria	Firmicutes	Bacilli	Bacillales	Bacillaceae	Lysinibacillus	Lysinibacillus fluoroglycofenilyticus	WGS
1.24366e+06	Bacillus sp. G2(2012b)	66	5431633	5243	Bacteria	Firmicutes	Bacilli	Bacillales	Bacillaceae	Bacillus	Bacillus massiliogorillae	WGS
1.24648e+06	Halobacillus sp. BAB-2008	137	3784751	4087	Bacteria	Firmicutes	Bacilli	Bacillales	Bacillaceae	Halobacillus	Halobacillus sp. BAB-2008	WGS
1.24663e+06	Bacillus lehensis G1	1	3993073	4082	Bacteria	Firmicutes	Bacilli	Bacillales	Bacillaceae	Bacillus	Bacillus lehensis	Complete
126156	Psychrobacillus psychrotolerans strain DSM 11706	20	3607666	3677	Bacteria	Firmicutes	Bacilli	Bacillales	Bacillaceae	Psychrobacillus	Psychrobacillus psychrotolerans	WGS
126157	Psychrobacillus psychrodurans strain DSM 11713	48	4016876	4104	Bacteria	Firmicutes	Bacilli	Bacillales	Bacillaceae	Psychrobacillus	Psychrobacillus psychrodurans	WGS
1.26271e+06	Bacillus sp. CAG:988	25	1401601	1439	Bacteria	Firmicutes	Bacilli	Bacillales	Bacillaceae	Bacillus	Bacillus sp. CAG	WGS
1.26794e+06	Bacillus sp. L75	88	3963508	4163	Bacteria	Firmicutes	Bacilli	Bacillales	Bacillaceae	Bacillus	Bacillus sp. L75	WGS
1.28636e+06	Bacillus sp. 171095_106	23	5191230	5377	Bacteria	Firmicutes	Bacilli	Bacillales	Bacillaceae	Bacillus	Bacillus sp. 171095_106	WGS
1.29202e+06	Bacillus sp. 278922_107	42	5108246	5334	Bacteria	Firmicutes	Bacilli	Bacillales	Bacillaceae	Bacillus	Bacillus sp. 278922_107	WGS
1.29203e+06	Salinibacillus aidingensis MSP4	77	7387864	7725	Bacteria	Firmicutes	Bacilli	Bacillales	Bacillaceae	Salinibacillus	Salinibacillus aidingensis	WGS
129339	Geobacillus uzenensis strain BGSC 92A1	10	3357711	3707	Bacteria	Firmicutes	Bacilli	Bacillales	Bacillaceae	Geobacillus	Geobacillus uzenensis	WGS
1.29344e+06	Lysinibacillus contaminans strain DSM 25560	9	4100313	4037	Bacteria	Firmicutes	Bacilli	Bacillales	Bacillaceae	Lysinibacillus	Lysinibacillus contaminans	WGS
1.29426e+06	Lysinibacillus boronitolerans JCM 21713 = 10a = NBRC 103108 strain NBRC 103108	81	4564150	4707	Bacteria	Firmicutes	Bacilli	Bacillales	Bacillaceae	Lysinibacillus	Lysinibacillus boronitolerans	WGS
1.29427e+06	Bacillus boroniphilus JCM 21738	240	4364535	5817	Bacteria	Firmicutes	Bacilli	Bacillales	Bacillaceae	Bacillus	Bacillus boroniphilus	WGS
1.29758e+06	Anoxybacillus flavithermus AK1	50	2630664	2788	Bacteria	Firmicutes	Bacilli	Bacillales	Bacillaceae	Anoxybacillus	Anoxybacillus flavithermus	WGS
1.2986e+06	Gracilibacillus boraciitolerans JCM 21714	88	3651580	4744	Bacteria	Firmicutes	Bacilli	Bacillales	Bacillaceae	Gracilibacillus	Gracilibacillus boraciitolerans	WGS
1.29887e+06	Bacillus sp. URHB0009	81	5374090	5741	Bacteria	Firmicutes	Bacilli	Bacillales	Bacillaceae	Bacillus	Bacillus sp. URHB0009	WGS
129985	Bacillus jeotgali strain DSM 18226	1	4703554	4989	Bacteria	Firmicutes	Bacilli	Bacillales	Bacillaceae	Bacillus	Bacillus jeotgali	Complete
1.30109e+06	Bacillus sp. GeD10	327	5865695	6159	Bacteria	Firmicutes	Bacilli	Bacillales	Bacillaceae	Bacillus	Bacillus sp. GeD10	WGS
1.30568e+06	Bacillus solimangrovi strain GH2-4	64	3844017	3840	Bacteria	Firmicutes	Bacilli	Bacillales	Bacillaceae	Bacillus	Bacillus solimangrovi	WGS
1.30616e+06	Gracilibacillus sp. JCM 18860	47	4286181	5858	Bacteria	Firmicutes	Bacilli	Bacillales	Bacillaceae	Gracilibacillus	Gracilibacillus sp. JCM 18860	WGS
1.30887e+06	Gracilibacillus halophilus YIM-C55.5	104	3034425	3159	Bacteria	Firmicutes	Bacilli	Bacillales	Bacillaceae	Gracilibacillus	Gracilibacillus halophilus	WGS
1.31475e+06	Bacillus drentensis NBRC 102427	151	5159434	5306	Bacteria	Firmicutes	Bacilli	Bacillales	Bacillaceae	Bacillus	Bacillus drentensis	WGS
1.31475e+06	Bacillus fumarioli NBRC 102428	283	3294206	3577	Bacteria	Firmicutes	Bacilli	Bacillales	Bacillaceae	Bacillus	Bacillus fumarioli	WGS
1.32161e+06	Bacillus selenatarsenatis SF-1	145	4756255	4909	Bacteria	Firmicutes	Bacilli	Bacillales	Bacillaceae	Bacillus	Bacillus selenatarsenatis	WGS
1.32534e+06	Anoxybacillus suryakundensis strain DSM 27374	41	2594657	2776	Bacteria	Firmicutes	Bacilli	Bacillales	Bacillaceae	Anoxybacillus	Anoxybacillus suryakundensis	WGS
1.32697e+06	Bacillus sp. NH7I_1	31	3649005	3818	Bacteria	Firmicutes	Bacilli	Bacillales	Bacillaceae	Bacillus	Bacillus australimaris	WGS
1.33004e+06	Bacillus bombysepticus str. Wang	2	5873592	5848	Bacteria	Firmicutes	Bacilli	Bacillales	Bacillaceae	Bacillus	Bacillus bombysepticus	Complete
1.34043e+06	Bacillus sp. UNC437CL72CviS29	49	4956269	5104	Bacteria	Firmicutes	Bacilli	Bacillales	Bacillaceae	Bacillus	Bacillus sp. UNC437CL72CviS29	WGS
1.34043e+06	Bacillus sp. UNC438CL73TsuS30	50	5601958	5737	Bacteria	Firmicutes	Bacilli	Bacillales	Bacillaceae	Bacillus	Bacillus sp. UNC438CL73TsuS30	WGS
1.3457e+06	Geobacillus sp. JF8	2	3485960	3670	Bacteria	Firmicutes	Bacilli	Bacillales	Bacillaceae	Geobacillus	Geobacillus genomosp. 3	Complete
1.34709e+06	Bacillus sp. EB01	46	5269560	5408	Bacteria	Firmicutes	Bacilli	Bacillales	Bacillaceae	Bacillus	Bacillus sp. EB01	WGS
1.34709e+06	Paucisalibacillus sp. EB02	22	3289521	3236	Bacteria	Firmicutes	Bacilli	Bacillales	Bacillaceae	Paucisalibacillus	Paucisalibacillus sp. EB02	WGS
1.34737e+06	Bacillus sp. FF3	25	4067963	3913	Bacteria	Firmicutes	Bacilli	Bacillales	Bacillaceae	Bacillus	Bacillus ndiopicus	WGS
1.34737e+06	Bacillus sp. FF4	94	4556842	4536	Bacteria	Firmicutes	Bacilli	Bacillales	Bacillaceae	Bacillus	Bacillus dielmoensis	WGS
1.34863e+06	Bacillus fastidiosus NBRC 101226	239	4410645	4700	Bacteria	Firmicutes	Bacilli	Bacillales	Bacillaceae	Bacillus	Bacillus fastidiosus	WGS
1.34863e+06	Bacillus korlensis NBRC 107688	69	4951018	5032	Bacteria	Firmicutes	Bacilli	Bacillales	Bacillaceae	Bacillus	Bacillus korlensis	WGS
1.34863e+06	Bacillus soli NBRC 102451	133	5464808	5768	Bacteria	Firmicutes	Bacilli	Bacillales	Bacillaceae	Bacillus	Bacillus soli	WGS
1.34865e+06	Bacillus niacini NBRC 15566	109	6183708	6204	Bacteria	Firmicutes	Bacilli	Bacillales	Bacillaceae	Bacillus	Bacillus niacini	WGS
1.34976e+06	Bacillus novalis NBRC 102450	97	5569548	5823	Bacteria	Firmicutes	Bacilli	Bacillales	Bacillaceae	Bacillus	Bacillus novalis	WGS
1.34976e+06	Bacillus vietnamensis NBRC 101237	123	4410879	4717	Bacteria	Firmicutes	Bacilli	Bacillales	Bacillaceae	Bacillus	Bacillus vietnamensis	WGS
1.35428e+06	Virgibacillus sp. CM-4	20	4182182	4235	Bacteria	Firmicutes	Bacilli	Bacillales	Bacillaceae	Virgibacillus	Virgibacillus sp. CM-4	WGS
135461	Bacillus subtilis subsp. subtilis strain Y3	20	4035748	4220	Bacteria	Firmicutes	Bacilli	Bacillales	Bacillaceae	Bacillus	Bacillus subtilis subsp. subtilis	WGS
135735	Bacillus endophyticus strain 3618_1C	67	5379838	5700	Bacteria	Firmicutes	Bacilli	Bacillales	Bacillaceae	Bacillus	Bacillus endophyticus	WGS
136160	Bacillus okuhidensis strain DSM 13666	30	4205350	4397	Bacteria	Firmicutes	Bacilli	Bacillales	Bacillaceae	Bacillus	Bacillus okuhidensis	WGS
1.36748e+06	Bacillus infantis NRRL B-14911	1	4884713	5190	Bacteria	Firmicutes	Bacilli	Bacillales	Bacillaceae	Bacillus	Bacillus infantis	Complete
1.36848e+06	Lysinibacillus halotolerans strain MCCC 1A12703	109	3548511	3756	Bacteria	Firmicutes	Bacilli	Bacillales	Bacillaceae	Lysinibacillus	Lysinibacillus halotolerans	WGS
1371.5	Marinococcus halophilus strain Marseille-P3459	6	3266249	3467	Bacteria	Firmicutes	Bacilli	Bacillales	Bacillaceae	Marinococcus	Marinococcus halophilus	WGS
1.37809e+06	Bacillus sp. GL120224-02	27	4067224	4423	Bacteria	Firmicutes	Bacilli	Bacillales	Bacillaceae	Bacillus	Bacillus sp. GL120224-02	WGS
1.37809e+06	Bacillus sp. CC120222-01 strain CC120222-01	19	4071911	4443	Bacteria	Firmicutes	Bacilli	Bacillales	Bacillaceae	Bacillus	Bacillus sp. CC120222-01	WGS
1.38011e+06	Bacillus sp. RP1137	65	5878038	6165	Bacteria	Firmicutes	Bacilli	Bacillales	Bacillaceae	Bacillus	Bacillus sp. RP1137	WGS
1.38037e+06	Bacillus sp. UNC125MFCrub1.1	16	3716420	3870	Bacteria	Firmicutes	Bacilli	Bacillales	Bacillaceae	Bacillus	Bacillus sp. UNC125MFCrub1.1	WGS
1.38041e+06	Anoxybacillus flavithermus subsp. yunnanensis str. E13	67	2769341	3058	Bacteria	Firmicutes	Bacilli	Bacillales	Bacillaceae	Anoxybacillus	Anoxybacillus flavithermus subsp. yunnanensis	WGS
1.38232e+06	Geobacillus vulcani PSS1	1	3389115	3621	Bacteria	Firmicutes	Bacilli	Bacillales	Bacillaceae	Geobacillus	Geobacillus vulcani	WGS
1.38236e+06	Geobacillus subterraneus PSS2	2	3746741	3982	Bacteria	Firmicutes	Bacilli	Bacillales	Bacillaceae	Geobacillus	Geobacillus subterraneus	WGS
1.38236e+06	Anoxybacillus tepidamans PS2	46	3361178	3556	Bacteria	Firmicutes	Bacilli	Bacillales	Bacillaceae	Anoxybacillus	Anoxybacillus tepidamans	WGS
1.38405e+06	Lysinibacillus manganicus DSM 26584	81	4047197	3867	Bacteria	Firmicutes	Bacilli	Bacillales	Bacillaceae	Lysinibacillus	Lysinibacillus manganicus	WGS
1.38406e+06	Lysinibacillus sinduriensis BLB-1 = JCM 15800 strain JCM 15800	55	4017054	4092	Bacteria	Firmicutes	Bacilli	Bacillales	Bacillaceae	Lysinibacillus	Lysinibacillus sinduriensis	WGS
1.38551e+06	Pontibacillus marinus BH030004 = DSM 16465	186	4222198	4211	Bacteria	Firmicutes	Bacilli	Bacillales	Bacillaceae	Pontibacillus	Pontibacillus marinus	WGS
1.38551e+06	Pontibacillus litoralis JSM 072002	97	3204236	3207	Bacteria	Firmicutes	Bacilli	Bacillales	Bacillaceae	Pontibacillus	Pontibacillus litoralis	WGS
1.38551e+06	Pontibacillus chungwhensis BH030062	40	3872934	3870	Bacteria	Firmicutes	Bacilli	Bacillales	Bacillaceae	Pontibacillus	Pontibacillus chungwhensis	WGS
1.38551e+06	Pontibacillus yanchengensis Y32	153	4281464	4153	Bacteria	Firmicutes	Bacilli	Bacillales	Bacillaceae	Pontibacillus	Pontibacillus yanchengensis	WGS
1.38572e+06	Bacillus sp. CMAA 1185	10	3907872	4350	Bacteria	Firmicutes	Bacilli	Bacillales	Bacillaceae	Bacillus	Bacillus sp. CMAA 1185	WGS
1390.15	Bacillus amyloliquefaciens strain X1	21	3921104	3987	Bacteria	Firmicutes	Bacilli	Bacillales	Bacillaceae	Bacillus	Bacillus amyloliquefaciens	WGS
1394.3	[Bacillus] caldolyticus strain NEB414	2	3485582	3879	Bacteria	Firmicutes	Bacilli	Bacillales	Bacillaceae	Geobacillus	[Bacillus] caldolyticus	Complete
1396.17	Bacillus cereus strain AFS051626	109	5843742	6339	Bacteria	Firmicutes	Bacilli	Bacillales	Bacillaceae	Bacillus	Bacillus cereus	WGS
1397.12	Bacillus circulans strain 7521-2	180	5096340	5247	Bacteria	Firmicutes	Bacilli	Bacillales	Bacillaceae	Bacillus	Bacillus circulans	WGS
1.39728e+06	Bacillus sp. H1a	167	5751430	6007	Bacteria	Firmicutes	Bacilli	Bacillales	Bacillaceae	Bacillus	Bacillus sp. H1a	WGS
1.39728e+06	Bacillus sp. H1m	178	5702631	5775	Bacteria	Firmicutes	Bacilli	Bacillales	Bacillaceae	Bacillus	Bacillus sp. H1m	WGS
1398.99	Bacillus coagulans strain LA204	1	3642571	4153	Bacteria	Firmicutes	Bacilli	Bacillales	Bacillaceae	Bacillus	Bacillus coagulans	Complete
1399.3	Bacillus firmus strain LK28	136	4717984	5075	Bacteria	Firmicutes	Bacilli	Bacillales	Bacillaceae	Bacillus	Bacillus firmus	WGS
1402.21	Bacillus licheniformis strain MBGJa67	1	4223986	4673	Bacteria	Firmicutes	Bacilli	Bacillales	Bacillaceae	Bacillus	Bacillus licheniformis	Complete
1.40286e+06	Bacillus enclensis strain SGD-1123	18	4481988	4802	Bacteria	Firmicutes	Bacilli	Bacillales	Bacillaceae	Bacillus	Bacillus enclensis	WGS
1.40286e+06	Bacillus filamentosus strain SGD-14	31	5149214	5407	Bacteria	Firmicutes	Bacilli	Bacillales	Bacillaceae	Bacillus	Bacillus filamentosus	WGS
1.40324e+06	Bacillus canaveralius strain M8-28	133	4457013	4772	Bacteria	Firmicutes	Bacilli	Bacillales	Bacillaceae	Bacillus	Bacillus canaveralius	WGS
1408.24	Bacillus pumilus strain LNTW65	14	3770927	3999	Bacteria	Firmicutes	Bacilli	Bacillales	Bacillaceae	Bacillus	Bacillus pumilus	WGS
1.4081e+06	Bacillus sp. SA2-6	102	5182058	5528	Bacteria	Firmicutes	Bacilli	Bacillales	Bacillaceae	Bacillus	Bacillus campisalis	WGS
1.40828e+06	Geobacillus sp. MAS1	121	3497407	3937	Bacteria	Firmicutes	Bacilli	Bacillales	Bacillaceae	Geobacillus	Geobacillus sp. MAS1	WGS
1.4083e+06	Bacillus sp. MB2021	173	5033577	5036	Bacteria	Firmicutes	Bacilli	Bacillales	Bacillaceae	Bacillus	Bacillus sp. MB2021	WGS
1.40842e+06	Bacillus bogoriensis ATCC BAA-922	60	4999610	4963	Bacteria	Firmicutes	Bacilli	Bacillales	Bacillaceae	Bacillus	Bacillus bogoriensis	WGS
1409.7	Bacillus sp. strain BS34A	1	4233615	4427	Bacteria	Firmicutes	Bacilli	Bacillales	Bacillaceae	Bacillus	Bacillus sp. (in	Complete
1.41321e+06	Bacillus paralicheniformis G-1	37	4430231	4755	Bacteria	Firmicutes	Bacilli	Bacillales	Bacillaceae	Bacillus	Bacillus paralicheniformis	WGS
1.41322e+06	Geobacillus thermodenitrificans DSM 465	76	3400546	3656	Bacteria	Firmicutes	Bacilli	Bacillales	Bacillaceae	Geobacillus	Geobacillus thermodenitrificans subsp. thermodenitrificans	WGS
1.41465e+06	Bacillus encimensis strain SGD-V-25	53	3961347	4372	Bacteria	Firmicutes	Bacilli	Bacillales	Bacillaceae	Bacillus	Bacillus encimensis	WGS
1.41465e+06	Bacillus sp. SGD-V-76	146	4114189	4666	Bacteria	Firmicutes	Bacilli	Bacillales	Bacillaceae	Bacillus	Bacillus sp. SGD-V-76	WGS
1.41472e+06	Bacillus sp. JCA	58	4908310	4893	Bacteria	Firmicutes	Bacilli	Bacillales	Bacillaceae	Bacillus	Bacillus sp. JCA	WGS
1421.38	Lysinibacillus sphaericus strain OT4b.25	2	4841658	4990	Bacteria	Firmicutes	Bacilli	Bacillales	Bacillaceae	Lysinibacillus	Lysinibacillus sphaericus	Complete
1422.33	Geobacillus stearothermophilus strain C1BS50MT1	190	3301447	3772	Bacteria	Firmicutes	Bacilli	Bacillales	Bacillaceae	Geobacillus	Geobacillus stearothermophilus	WGS
1423.18	Bacillus subtilis strain JRS9	125	4044356	4286	Bacteria	Firmicutes	Bacilli	Bacillales	Bacillaceae	Bacillus	Bacillus subtilis	WGS
1.42332e+06	Bacillus sp. SJS	46	4148893	4435	Bacteria	Firmicutes	Bacilli	Bacillales	Bacillaceae	Bacillus	Bacillus sp. SJS	WGS
1.43033e+06	Geobacillus sp. G1w1	207	3457810	3752	Bacteria	Firmicutes	Bacilli	Bacillales	Bacillaceae	Geobacillus	Geobacillus icigianus	WGS
1.43547e+06	Oceanobacillus bengalensis strain MCCC 1K00260	83	4041242	4093	Bacteria	Firmicutes	Bacilli	Bacillales	Bacillaceae	Oceanobacillus	Oceanobacillus bengalensis	WGS
1.43752e+06	Domibacillus indicus strain SD 111	32	3604247	3934	Bacteria	Firmicutes	Bacilli	Bacillales	Bacillaceae	Domibacillus	Domibacillus indicus	WGS
1.4411e+06	Bacillus sp. FJAT-4402	1	4597707	5084	Bacteria	Firmicutes	Bacilli	Bacillales	Bacillaceae	Bacillus	Bacillus gobiensis	Complete
1.44679e+06	Bacillus sp. Pc3	1	3982168	3985	Bacteria	Firmicutes	Bacilli	Bacillales	Bacillaceae	Bacillus	Bacillus sp. Pc3	Complete
1.44827e+06	Bacillus oleivorans strain JC228	26	4511824	4741	Bacteria	Firmicutes	Bacilli	Bacillales	Bacillaceae	Bacillus	Bacillus oleivorans	WGS
1.44905e+06	Bacillus sp. UNC322MFChir4.1	71	4952192	5125	Bacteria	Firmicutes	Bacilli	Bacillales	Bacillaceae	Bacillus	Bacillus sp. UNC322MFChir4.1	WGS
1.44905e+06	Bacillus sp. UNC41MFS5	59	6427298	6440	Bacteria	Firmicutes	Bacilli	Bacillales	Bacillaceae	Bacillus	Bacillus sp. UNC41MFS5	WGS
1.44905e+06	Bacillus sp. UNC69MF	27	3869183	3923	Bacteria	Firmicutes	Bacilli	Bacillales	Bacillaceae	Bacillus	Bacillus sp. UNC69MF	WGS
1.45069e+06	Bacillus sp. TS-2	58	4360646	4250	Bacteria	Firmicutes	Bacilli	Bacillales	Bacillaceae	Bacillus	Bacillus sp. TS-2	WGS
1452.25	Bacillus atrophaeus strain NRRL NRS 213	23	4159686	4423	Bacteria	Firmicutes	Bacilli	Bacillales	Bacillaceae	Bacillus	Bacillus atrophaeus	WGS
1455.7	Bacillus badius strain DSM 5610	74	4059762	4640	Bacteria	Firmicutes	Bacilli	Bacillales	Bacillaceae	Bacillus	Bacillus badius	WGS
1.45564e+06	Bacillus sp. SA1-12	141	6879641	7040	Bacteria	Firmicutes	Bacilli	Bacillales	Bacillaceae	Bacillus	Bacillus sp. SA1-12	WGS
1.45812e+06	Bacillus indicus LMG 22858	22	4129127	4292	Bacteria	Firmicutes	Bacilli	Bacillales	Bacillaceae	Bacillus	Bacillus indicus	WGS
1.46064e+06	Bacillus sp. JCM 19041	287	4798985	7101	Bacteria	Firmicutes	Bacilli	Bacillales	Bacillaceae	Bacillus	Bacillus sp. JCM 19041	WGS
1.46064e+06	Bacillus sp. JCM 19045	62	4314923	5650	Bacteria	Firmicutes	Bacilli	Bacillales	Bacillaceae	Bacillus	Bacillus sp. JCM 19045	WGS
1.46064e+06	Bacillus sp. JCM 19046	95	4312535	6080	Bacteria	Firmicutes	Bacilli	Bacillales	Bacillaceae	Bacillus	Bacillus sp. JCM 19046	WGS
1.46064e+06	Bacillus sp. JCM 19047	125	4047212	5390	Bacteria	Firmicutes	Bacilli	Bacillales	Bacillaceae	Bacillus	Bacillus sp. JCM 19047	WGS
1461.4	Psychrobacillus insolitus strain DSM 5	33	3288307	3400	Bacteria	Firmicutes	Bacilli	Bacillales	Bacillaceae	Psychrobacillus	Psychrobacillus insolitus	WGS
1.46158e+06	Bacillus sp. JCE	149	4762944	4778	Bacteria	Firmicutes	Bacilli	Bacillales	Bacillaceae	Bacillus	Bacillus jeddahensis	WGS
1.46158e+06	Lysinibacillus sp. 13S34_air	11	2591764	2655	Bacteria	Firmicutes	Bacilli	Bacillales	Bacillaceae	Lysinibacillus	Lysinibacillus saudimassiliensis	WGS
1462.5	Geobacillus kaustophilus strain Et2/3	142	3513570	4027	Bacteria	Firmicutes	Bacilli	Bacillales	Bacillaceae	Geobacillus	Geobacillus kaustophilus	WGS
1.46253e+06	Virgibacillus sp. Vm-5	7	4353177	4445	Bacteria	Firmicutes	Bacilli	Bacillales	Bacillaceae	Virgibacillus	Virgibacillus massiliensis	WGS
1.46253e+06	Oceanobacillus sp. S5	12	5388101	5296	Bacteria	Firmicutes	Bacilli	Bacillales	Bacillaceae	Oceanobacillus	Oceanobacillus jeddahense	WGS
1467.3	Bacillus lentus strain NCTC4824	1	4384366	4249	Bacteria	Firmicutes	Bacilli	Bacillales	Bacillaceae	Bacillus	Bacillus lentus	Complete
1473.5	Virgibacillus pantothenticus strain DSM 26	16	4759248	4811	Bacteria	Firmicutes	Bacilli	Bacillales	Bacillaceae	Virgibacillus	Virgibacillus pantothenticus	WGS
1.47355e+06	Lysinibacillus sp. BF-4	105	2633009	2664	Bacteria	Firmicutes	Bacilli	Bacillales	Bacillaceae	Lysinibacillus	Lysinibacillus sp. BF-4	WGS
1.47686e+06	Bacillus sp. BO	1	4632026	4890	Bacteria	Firmicutes	Bacilli	Bacillales	Bacillaceae	Bacillus	Bacillus sp. BO	WGS
1.47686e+06	Bacillus sp. B-jedd	4	4702581	4978	Bacteria	Firmicutes	Bacilli	Bacillales	Bacillaceae	Bacillus	Bacillus sp. B-jedd	WGS
1478.13	Bacillus simplex strain FJAT-2295	23	6494937	7091	Bacteria	Firmicutes	Bacilli	Bacillales	Bacillaceae	Bacillus	Bacillus simplex	WGS
1.48193e+06	Bacillus sp. JCM 19034	68	3962169	5043	Bacteria	Firmicutes	Bacilli	Bacillales	Bacillaceae	Bacillus	Bacillus sp. JCM 19034	WGS
1482.5	Virgibacillus halodenitrificans strain PDB-F2	2	3917759	4010	Bacteria	Firmicutes	Bacilli	Bacillales	Bacillaceae	Virgibacillus	Virgibacillus halodenitrificans	Complete
1.48274e+06	Geobacillus sp. CAMR5420	96	3499823	3745	Bacteria	Firmicutes	Bacilli	Bacillales	Bacillaceae	Geobacillus	Geobacillus sp. CAMR5420	WGS
1484.12	Hydrogenibacillus schlegelii strain AL33	110	2735157	2953	Bacteria	Firmicutes	Bacilli	Bacillales	Bacillaceae	Hydrogenibacillus	Hydrogenibacillus schlegelii	WGS
1.49005e+06	Anoxybacillus sp. ATCC BAA-2555	333	6975976	8146	Bacteria	Firmicutes	Bacilli	Bacillales	Bacillaceae	Anoxybacillus	Anoxybacillus geothermalis	WGS
1.49005e+06	Anoxybacillus sp. B2M1	1	3819480	4182	Bacteria	Firmicutes	Bacilli	Bacillales	Bacillaceae	Anoxybacillus	Anoxybacillus sp. B2M1	Complete
1.49006e+06	Anoxybacillus sp. B7M1	2	3869056	4270	Bacteria	Firmicutes	Bacilli	Bacillales	Bacillaceae	Anoxybacillus	Anoxybacillus sp. B7M1	WGS
1.49496e+06	Pseudogracilibacillus auburnensis strain DSM 28556	39	4779970	4718	Bacteria	Firmicutes	Bacilli	Bacillales	Bacillaceae	Pseudogracilibacillus	Pseudogracilibacillus auburnensis	WGS
1.49532e+06	Bacillus subtilis subsp. niger strain PCI 246	6	4154487	4305	Bacteria	Firmicutes	Bacilli	Bacillales	Bacillaceae	Bacillus	Bacillus subtilis subsp. niger	WGS
1.4963e+06	Bacillus subtilis subsp. globigii strain ATCC 49760	1	4175482	4388	Bacteria	Firmicutes	Bacilli	Bacillales	Bacillaceae	Bacillus	Bacillus subtilis subsp. globigii	Complete
1.49968e+06	Virgibacillus sp. SK-1	59	3875932	4078	Bacteria	Firmicutes	Bacilli	Bacillales	Bacillaceae	Virgibacillus	Virgibacillus senegalensis	WGS
1.49968e+06	Bacillus sp. MT2	33	4309569	4151	Bacteria	Firmicutes	Bacilli	Bacillales	Bacillaceae	Bacillus	Bacillus rubiinfantis	WGS
1.49969e+06	Bacillus sp. KW-12	58	4050101	3866	Bacteria	Firmicutes	Bacilli	Bacillales	Bacillaceae	Bacillus	Bacillus andreraoultii	WGS
1.49969e+06	Bacillus sp. LF1	10	5600061	5883	Bacteria	Firmicutes	Bacilli	Bacillales	Bacillaceae	Bacillus	Bacillus sp. LF1	WGS
1.5161e+06	Bacillus sp. NEAU-cbsb5 strain NEAU-cbsb5	20	4377332	4418	Bacteria	Firmicutes	Bacilli	Bacillales	Bacillaceae	Bacillus	Bacillus solisilvae	WGS
1.51938e+06	Geobacillus sp. LC300	2	3532580	4135	Bacteria	Firmicutes	Bacilli	Bacillales	Bacillaceae	Geobacillus	Geobacillus sp. LC300	Complete
1.52231e+06	Bacillus sp. SIT1	14	4111990	3995	Bacteria	Firmicutes	Bacilli	Bacillales	Bacillaceae	Bacillus	Bacillus sp. SIT1	WGS
1.52231e+06	Bacillus niameyensis strain SIT3	6	4684221	4506	Bacteria	Firmicutes	Bacilli	Bacillales	Bacillaceae	Bacillus	Bacillus niameyensis	WGS
152268	Bacillus litoralis strain C44	46	5616296	5412	Bacteria	Firmicutes	Bacilli	Bacillales	Bacillaceae	Bacillus	Bacillus litoralis	WGS
1.52989e+06	Bacillus atrophaeus subsp. globigii strain BSS	1	4175060	4292	Bacteria	Firmicutes	Bacilli	Bacillales	Bacillaceae	Bacillus	Bacillus atrophaeus subsp. globigii	Complete
1.53575e+06	Anoxybacillus sp. KU2-6(11)	260	2883502	3438	Bacteria	Firmicutes	Bacilli	Bacillales	Bacillaceae	Anoxybacillus	Anoxybacillus sp. KU2-6(11)	WGS
1.54728e+06	Bacillus sp. Alg07	2	4361276	4466	Bacteria	Firmicutes	Bacilli	Bacillales	Bacillaceae	Bacillus	Bacillus weihaiensis	Complete
1.54821e+06	Bacillus urumqiensis strain BZ-SZ-XJ18	26	3280710	3520	Bacteria	Firmicutes	Bacilli	Bacillales	Bacillaceae	Bacillus	Bacillus urumqiensis	WGS
1.54981e+06	Bacillus sp. BSC154	19	4028151	4257	Bacteria	Firmicutes	Bacilli	Bacillales	Bacillaceae	Bacillus	Bacillus sp. BSC154	WGS
155322	Bacillus toyonensis strain AFS074602	165	6112785	6616	Bacteria	Firmicutes	Bacilli	Bacillales	Bacillaceae	Bacillus	Bacillus toyonensis	WGS
156206	Halobacillus trueperi strain KCTC 3686	66	4112483	4499	Bacteria	Firmicutes	Bacilli	Bacillales	Bacillaceae	Halobacillus	Halobacillus trueperi	WGS
1.56496e+06	Gracilibacillus sp. Awa-1	13	4207226	3956	Bacteria	Firmicutes	Bacilli	Bacillales	Bacillaceae	Gracilibacillus	Gracilibacillus massiliensis	WGS
1.56515e+06	Bacillus sp. UMTAT18	69	5479367	5732	Bacteria	Firmicutes	Bacilli	Bacillales	Bacillaceae	Bacillus	Bacillus sp. UMTAT18	WGS
1.56599e+06	Bacillus sp. X1(2014)	1	3422674	3517	Bacteria	Firmicutes	Bacilli	Bacillales	Bacillaceae	Bacillus	Bacillus sp. X1(2014)	Complete
1.56628e+06	Bacillus sp. NFR08	24	4746095	4706	Bacteria	Firmicutes	Bacilli	Bacillales	Bacillaceae	Bacillus	Bacillus sp. NFR08	WGS
1.57033e+06	Bacillus sp. BH072	1	4069641	4091	Bacteria	Firmicutes	Bacilli	Bacillales	Bacillaceae	Bacillus	Bacillus sp. BH072	Complete
1.57121e+06	Bacillus onubensis strain 0911MAR22V3	38	4848595	4844	Bacteria	Firmicutes	Bacilli	Bacillales	Bacillaceae	Bacillus	Bacillus onubensis	WGS
1.57192e+06	Lysinibacillus sp. A1	57	4752216	4776	Bacteria	Firmicutes	Bacilli	Bacillales	Bacillaceae	Lysinibacillus	Lysinibacillus sp. A1	WGS
1.57414e+06	Bacillus sp. YP1	2	4153566	4291	Bacteria	Firmicutes	Bacilli	Bacillales	Bacillaceae	Bacillus	Bacillus sp. YP1	Complete
1.5782e+06	Bacillus notoginsengisoli strain JCM 30743	58	4787403	5296	Bacteria	Firmicutes	Bacilli	Bacillales	Bacillaceae	Bacillus	Bacillus notoginsengisoli	WGS
157838	Bacillus shackletonii strain LMG 18435	24	5297592	5522	Bacteria	Firmicutes	Bacilli	Bacillales	Bacillaceae	Bacillus	Bacillus shackletonii	WGS
1.57934e+06	Bacillus sp. 522_BSPC	292	5143136	5310	Bacteria	Firmicutes	Bacilli	Bacillales	Bacillaceae	Bacillus	Bacillus sp. 522_BSPC	WGS
1.57935e+06	Bacillus sp. 220_BSPC	323	5826065	6460	Bacteria	Firmicutes	Bacilli	Bacillales	Bacillaceae	Bacillus	Bacillus sp. 220_BSPC	WGS
1.58103e+06	Bacillus sp. FJAT-21351	22	6057092	6522	Bacteria	Firmicutes	Bacilli	Bacillales	Bacillaceae	Bacillus	Bacillus sp. FJAT-21351	WGS
1.58103e+06	Bacillus sp. FJAT-21352	8	5537020	5955	Bacteria	Firmicutes	Bacilli	Bacillales	Bacillaceae	Bacillus	Bacillus sp. FJAT-21352	WGS
1.58103e+06	Bacillus sp. FJAT-21945	28	5166209	5527	Bacteria	Firmicutes	Bacilli	Bacillales	Bacillaceae	Bacillus	Bacillus sp. FJAT-21945	WGS
1.58103e+06	Bacillus sp. FJAT-21955	37	3793858	3996	Bacteria	Firmicutes	Bacilli	Bacillales	Bacillaceae	Bacillus	Bacillus sp. FJAT-21955	WGS
1.58104e+06	Bacillus sp. FJAT-22058	11	5479501	5936	Bacteria	Firmicutes	Bacilli	Bacillales	Bacillaceae	Bacillus	Bacillus sp. FJAT-22058	WGS
1.58104e+06	Bacillus sp. FJAT-22090	1	4215291	4390	Bacteria	Firmicutes	Bacilli	Bacillales	Bacillaceae	Bacillus	Bacillus sp. FJAT-22090	Complete
1.58171e+06	Bacillus sp. 445_BSPC	307	6082593	6770	Bacteria	Firmicutes	Bacilli	Bacillales	Bacillaceae	Bacillus	Bacillus sp. 445_BSPC	WGS
1.58185e+06	Bacillus sp. F56	17	4018468	4250	Bacteria	Firmicutes	Bacilli	Bacillales	Bacillaceae	Bacillus	Bacillus sp. F56	WGS
1.58629e+06	Geobacillus sp. B4113_201601	122	3651130	4386	Bacteria	Firmicutes	Bacilli	Bacillales	Bacillaceae	Geobacillus	Geobacillus sp. B4113_201601	WGS
1.58665e+06	Bacillus sp. L_1B0_5	258	6360084	6826	Bacteria	Firmicutes	Bacilli	Bacillales	Bacillaceae	Bacillus	Bacillus sp. L_1B0_5	WGS
1.58753e+06	Domibacillus tundrae strain PAMC 80007	48	3392047	3806	Bacteria	Firmicutes	Bacilli	Bacillales	Bacillaceae	Domibacillus	Domibacillus tundrae	WGS
1.58863e+06	Bacillus sp. L_1B0_8	261	6025621	6445	Bacteria	Firmicutes	Bacilli	Bacillales	Bacillaceae	Bacillus	Bacillus sp. L_1B0_8	WGS
1.59003e+06	Bacillus sp. REN51N	24	6297239	6390	Bacteria	Firmicutes	Bacilli	Bacillales	Bacillaceae	Bacillus	Bacillus sp. REN51N	WGS
1.59003e+06	Bacillus sp. A053	5	4139313	4236	Bacteria	Firmicutes	Bacilli	Bacillales	Bacillaceae	Bacillus	Bacillus sp. A053	WGS
1.60998e+06	Bacillus sp. TH008	112	4458714	5055	Bacteria	Firmicutes	Bacilli	Bacillales	Bacillaceae	Bacillus	Bacillus sp. TH008	WGS
161544	Bacillus sp. SG-1	186	3948965	4060	Bacteria	Firmicutes	Bacilli	Bacillales	Bacillaceae	Bacillus	Bacillus sp. SG-1	WGS
1.61702e+06	Bacillus sp. L_1B0_12	113	3634690	3881	Bacteria	Firmicutes	Bacilli	Bacillales	Bacillaceae	Bacillus	Bacillus sp. L_1B0_12	WGS
1.62207e+06	Bacillus sp. SIT10	9	3987368	4132	Bacteria	Firmicutes	Bacilli	Bacillales	Bacillaceae	Bacillus	Bacillus testis	WGS
1.62821e+06	Bacillus sp. LK2	116	5439362	5820	Bacteria	Firmicutes	Bacilli	Bacillales	Bacillaceae	Bacillus	Bacillus sp. LK2	WGS
1.62821e+06	Lysinibacillus sp. LK3	59	4538939	4574	Bacteria	Firmicutes	Bacilli	Bacillales	Bacillaceae	Lysinibacillus	Lysinibacillus sp. LK3	WGS
1.62821e+06	Bacillus sp. LK7	52	4003810	4193	Bacteria	Firmicutes	Bacilli	Bacillales	Bacillaceae	Bacillus	Bacillus sp. LK7	WGS
1.62821e+06	Bacillus sp. LK10	71	3687890	3922	Bacteria	Firmicutes	Bacilli	Bacillales	Bacillaceae	Bacillus	Bacillus sp. LK10	WGS
1.62875e+06	Bacillus sp. LM 4-2	1	4069266	4182	Bacteria	Firmicutes	Bacilli	Bacillales	Bacillaceae	Bacillus	Bacillus sp. LM 4-2	Complete
1.62972e+06	Geobacillus sp. 12AMOR1	2	3442724	3800	Bacteria	Firmicutes	Bacilli	Bacillales	Bacillaceae	Geobacillus	Geobacillus sp. 12AMOR1	Complete
1.63798e+06	Bacillus sp. FJAT-18043	12	5315603	5648	Bacteria	Firmicutes	Bacilli	Bacillales	Bacillaceae	Bacillus	Bacillus solani	WGS
163877	Virgibacillus necropolis strain LMG 19488	1	4337422	4324	Bacteria	Firmicutes	Bacilli	Bacillales	Bacillaceae	Virgibacillus	Virgibacillus necropolis	Complete
1.64345e+06	Bacillus sp. CHD6a	56	3965772	4266	Bacteria	Firmicutes	Bacilli	Bacillales	Bacillaceae	Bacillus	Bacillus sp. CHD6a	WGS
1.64958e+06	Bacillus shacheensis strain HNA-14	86	3982201	4332	Bacteria	Firmicutes	Bacilli	Bacillales	Bacillaceae	Bacillus	Bacillus shacheensis	WGS
1.65919e+06	Geobacillus sp. T6	294	3661358	4250	Bacteria	Firmicutes	Bacilli	Bacillales	Bacillaceae	Geobacillus	Geobacillus sp. T6	WGS
1.66356e+06	Bacillus sp. MB366	177	5318145	5792	Bacteria	Firmicutes	Bacilli	Bacillales	Bacillaceae	Bacillus	Bacillus sp. MB366	WGS
1.66404e+06	Bacillus sp. TH007	19	3687156	3847	Bacteria	Firmicutes	Bacilli	Bacillales	Bacillaceae	Bacillus	Bacillus sp. TH007	WGS
1.66407e+06	Bacillus glycinifermentans strain GO-13	82	4787873	5560	Bacteria	Firmicutes	Bacilli	Bacillales	Bacillaceae	Bacillus	Bacillus glycinifermentans	WGS
1.66556e+06	Bacillus sp. LL01	290	5802366	6378	Bacteria	Firmicutes	Bacilli	Bacillales	Bacillaceae	Bacillus	Bacillus sp. LL01	WGS
1.67431e+06	Bacillus cavernae strain L5	67	4547591	4937	Bacteria	Firmicutes	Bacilli	Bacillales	Bacillaceae	Bacillus	Bacillus cavernae	WGS
1.678e+06	Bacillus sp. MUM 13	186	4649225	5271	Bacteria	Firmicutes	Bacilli	Bacillales	Bacillaceae	Bacillus	Bacillus sp. MUM 13	WGS
1.678e+06	Bacillus sp. MUM 116	208	5720395	6218	Bacteria	Firmicutes	Bacilli	Bacillales	Bacillaceae	Bacillus	Bacillus sp. MUM 116	WGS
1.67917e+06	Bacillus sp. FJAT-28004	21	7479858	7043	Bacteria	Firmicutes	Bacilli	Bacillales	Bacillaceae	Bacillus	Bacillus sp. FJAT-28004	WGS
1.67917e+06	Bacillus sp. FJAT-27445	14	4588063	5018	Bacteria	Firmicutes	Bacilli	Bacillales	Bacillaceae	Bacillus	Bacillus sp. FJAT-27445	WGS
1.67917e+06	Bacillus sp. FJAT-27238	1	6134829	6056	Bacteria	Firmicutes	Bacilli	Bacillales	Bacillaceae	Bacillus	Bacillus sp. FJAT-27238	Complete
1.67917e+06	Bacillus sp. FJAT-27231	4	4332205	4420	Bacteria	Firmicutes	Bacilli	Bacillales	Bacillaceae	Bacillus	Bacillus sp. FJAT-27231	WGS
1.67917e+06	Bacillus sp. FJAT-27916	3	4154233	4315	Bacteria	Firmicutes	Bacilli	Bacillales	Bacillaceae	Bacillus	Bacillus sp. FJAT-27916	WGS
1.67917e+06	Bacillus sp. FJAT-27997	7	5428425	5623	Bacteria	Firmicutes	Bacilli	Bacillales	Bacillaceae	Bacillus	Bacillus loiseleuriae	WGS
1.67919e+06	Bacillus sp. JFL15	5	3841225	3939	Bacteria	Firmicutes	Bacilli	Bacillales	Bacillaceae	Bacillus	Bacillus sp. JFL15	WGS
1.68047e+06	Lysinibacillus sp. AC-3 strain AC-3	57	5159173	5278	Bacteria	Firmicutes	Bacilli	Bacillales	Bacillaceae	Lysinibacillus	Lysinibacillus sp. AC-3	WGS
1.68118e+06	Lysinibacillus sp. ZYM-1	81	4862873	5051	Bacteria	Firmicutes	Bacilli	Bacillales	Bacillaceae	Lysinibacillus	Lysinibacillus sp. ZYM-1	WGS
1.68414e+06	Bacillus sp. FJAT-26652	13	4771590	5234	Bacteria	Firmicutes	Bacilli	Bacillales	Bacillaceae	Bacillus	Bacillus sp. FJAT-26652	WGS
1.68414e+06	Bacillus sp. FJAT-27251	2	5043950	5381	Bacteria	Firmicutes	Bacilli	Bacillales	Bacillaceae	Bacillus	Bacillus sp. FJAT-27251	WGS
1.68414e+06	Bacillus sp. FJAT-27245	5	4606627	5015	Bacteria	Firmicutes	Bacilli	Bacillales	Bacillaceae	Bacillus	Bacillus sp. FJAT-27245	WGS
169284	Geobacillus lituanicus strain N-3	2	3499511	3853	Bacteria	Firmicutes	Bacilli	Bacillales	Bacillaceae	Geobacillus	Geobacillus lituanicus	Complete
1.69908e+06	Geobacillus sp. PA-3	183	3646477	4037	Bacteria	Firmicutes	Bacilli	Bacillales	Bacillaceae	Geobacillus	Geobacillus sp. PA-3	WGS
1.70085e+06	Lysinibacillus sp. F5	117	4573644	4591	Bacteria	Firmicutes	Bacilli	Bacillales	Bacillaceae	Lysinibacillus	Lysinibacillus sp. F5	WGS
1.70511e+06	Bacillus sp. FJAT-18019	8	6427345	6390	Bacteria	Firmicutes	Bacilli	Bacillales	Bacillaceae	Bacillus	Bacillus sp. FJAT-18019	WGS
1.70557e+06	Bacillus sp. FJAT-18017	1	5265521	5446	Bacteria	Firmicutes	Bacilli	Bacillales	Bacillaceae	Bacillus	Bacillus sp. FJAT-18017	Complete
1.70673e+06	Bacillus sp. G3(2015)	120	5433652	5663	Bacteria	Firmicutes	Bacilli	Bacillales	Bacillaceae	Bacillus	Bacillus sp. G3(2015)	WGS
1.70673e+06	Bacillus sp. G1(2015b)	31	3682349	3884	Bacteria	Firmicutes	Bacilli	Bacillales	Bacillaceae	Bacillus	Bacillus sp. G1(2015b)	WGS
1.70709e+06	Bacillus sp. 7578-1	80	4956718	5451	Bacteria	Firmicutes	Bacilli	Bacillales	Bacillaceae	Bacillus	Bacillus camelliae	WGS
1.71203e+06	Bacillus sp. FJAT-25509	42	5117549	4975	Bacteria	Firmicutes	Bacilli	Bacillales	Bacillaceae	Bacillus	Bacillus sp. FJAT-25509	WGS
1.71402e+06	Domibacillus iocasae strain DSM 29979	26	3464277	3852	Bacteria	Firmicutes	Bacilli	Bacillales	Bacillaceae	Domibacillus	Domibacillus iocasae	WGS
1.71426e+06	Domibacillus antri strain XD80	79	3191515	3642	Bacteria	Firmicutes	Bacilli	Bacillales	Bacillaceae	Domibacillus	Domibacillus antri	WGS
1.71435e+06	Domibacillus sp. SAOS 44	37	3324250	3553	Bacteria	Firmicutes	Bacilli	Bacillales	Bacillaceae	Domibacillus	Domibacillus mangrovi	WGS
1.71436e+06	Domibacillus sp. SAB 38 strain SAB 38	44	3237069	3527	Bacteria	Firmicutes	Bacilli	Bacillales	Bacillaceae	Domibacillus	Domibacillus epiphyticus	WGS
1.71484e+06	Lysinibacillus telephonicus strain S5H2222	158	4346674	4309	Bacteria	Firmicutes	Bacilli	Bacillales	Bacillaceae	Lysinibacillus	Lysinibacillus telephonicus	WGS
1.71507e+06	Bacillus sp. HMSC036E02	90	5615118	5829	Bacteria	Firmicutes	Bacilli	Bacillales	Bacillaceae	Bacillus	Bacillus sp. HMSC036E02	WGS
171685	Bacillus murimartini strain LMG21005	13	4169138	4433	Bacteria	Firmicutes	Bacilli	Bacillales	Bacillaceae	Bacillus	Bacillus murimartini	WGS
171693	Oceanobacillus picturae strain Heshi-B3	92	3900724	4158	Bacteria	Firmicutes	Bacilli	Bacillales	Bacillaceae	Oceanobacillus	Oceanobacillus picturae	WGS
1.72055e+06	Bacillus sp. FJAT-29937	21	4551322	4655	Bacteria	Firmicutes	Bacilli	Bacillales	Bacillaceae	Bacillus	Bacillus sp. FJAT-29937	WGS
1.72055e+06	Bacillus sp. FJAT-28573	21	5321099	5412	Bacteria	Firmicutes	Bacilli	Bacillales	Bacillaceae	Bacillus	Bacillus sp. FJAT-28573	WGS
1.72969e+06	Bacillus sp. FJAT-29814	22	5888440	6165	Bacteria	Firmicutes	Bacilli	Bacillales	Bacillaceae	Bacillus	Bacillus sp. FJAT-29814	WGS
1.72969e+06	Fictibacillus sp. FJAT-27399	13	4503641	4954	Bacteria	Firmicutes	Bacilli	Bacillales	Bacillaceae	Fictibacillus	Fictibacillus sp. FJAT-27399	WGS
1.73621e+06	Bacillus sp. Leaf13	87	5993972	6466	Bacteria	Firmicutes	Bacilli	Bacillales	Bacillaceae	Bacillus	Bacillus sp. Leaf13	WGS
1.73622e+06	Bacillus sp. Leaf49	26	3934505	4251	Bacteria	Firmicutes	Bacilli	Bacillales	Bacillaceae	Bacillus	Bacillus sp. Leaf49	WGS
1.73624e+06	Bacillus sp. Leaf75	75	6031561	6600	Bacteria	Firmicutes	Bacilli	Bacillales	Bacillaceae	Bacillus	Bacillus sp. Leaf75	WGS
1.73637e+06	Bacillus sp. Leaf406	12	4301683	4595	Bacteria	Firmicutes	Bacilli	Bacillales	Bacillaceae	Bacillus	Bacillus sp. Leaf406	WGS
1.73639e+06	Bacillus sp. Soil531	34	5803427	6269	Bacteria	Firmicutes	Bacilli	Bacillales	Bacillaceae	Bacillus	Bacillus sp. Soil531	WGS
1.7364e+06	Bacillus sp. Soil745	36	5433739	5900	Bacteria	Firmicutes	Bacilli	Bacillales	Bacillaceae	Bacillus	Bacillus sp. Soil745	WGS
1.73641e+06	Bacillus sp. Soil768D1	100	6043052	6530	Bacteria	Firmicutes	Bacilli	Bacillales	Bacillaceae	Bacillus	Bacillus sp. Soil768D1	WGS
1.73643e+06	Bacillus sp. Root11	51	6621700	7133	Bacteria	Firmicutes	Bacilli	Bacillales	Bacillaceae	Bacillus	Bacillus sp. Root11	WGS
1.73645e+06	Bacillus sp. Root131	45	6523787	7012	Bacteria	Firmicutes	Bacilli	Bacillales	Bacillaceae	Bacillus	Bacillus sp. Root131	WGS
1.73647e+06	Bacillus sp. Root147	27	5623886	6104	Bacteria	Firmicutes	Bacilli	Bacillales	Bacillaceae	Bacillus	Bacillus sp. Root147	WGS
1.7365e+06	Bacillus sp. Root239	46	5756404	6329	Bacteria	Firmicutes	Bacilli	Bacillales	Bacillaceae	Bacillus	Bacillus sp. Root239	WGS
1.73661e+06	Bacillus sp. Root920	14	3676263	3819	Bacteria	Firmicutes	Bacilli	Bacillales	Bacillaceae	Bacillus	Bacillus sp. Root920	WGS
1.73762e+06	Geobacillus sp. Sah69	73	2991498	3534	Bacteria	Firmicutes	Bacilli	Bacillales	Bacillaceae	Geobacillus	Geobacillus sp. Sah69	WGS
1.73912e+06	Bacillus sp. AM 13(2015)	99	3734657	4006	Bacteria	Firmicutes	Bacilli	Bacillales	Bacillaceae	Bacillus	Bacillus sp. AM 13(2015)	WGS
1.74236e+06	Bacillus sp. FJAT-25547	87	5271464	5538	Bacteria	Firmicutes	Bacilli	Bacillales	Bacillaceae	Bacillus	Bacillus praedii	WGS
1.74236e+06	Bacillus sp. FJAT-25496	137	4898412	4979	Bacteria	Firmicutes	Bacilli	Bacillales	Bacillaceae	Bacillus	Bacillus sp. FJAT-25496	WGS
1.74258e+06	Oceanobacillus sp. E9	12	3840143	3945	Bacteria	Firmicutes	Bacilli	Bacillales	Bacillaceae	Oceanobacillus	Oceanobacillus sp. E9	WGS
1.74314e+06	Bacillus sp. FJAT-26390	37	7433303	6967	Bacteria	Firmicutes	Bacilli	Bacillales	Bacillaceae	Bacillus	Bacillus sp. FJAT-26390	WGS
1.74314e+06	Bacillus sp. FJAT-27215	32	4427097	4639	Bacteria	Firmicutes	Bacilli	Bacillales	Bacillaceae	Bacillus	Bacillus wudalianchiensis	WGS
1.74314e+06	Bacillus sp. FJAT-27225	27	5166106	5568	Bacteria	Firmicutes	Bacilli	Bacillales	Bacillaceae	Bacillus	Bacillus sp. FJAT-27225	WGS
1.74315e+06	Bacillus sp. FJAT-27986	20	3817878	3863	Bacteria	Firmicutes	Bacilli	Bacillales	Bacillaceae	Bacillus	Bacillus sp. FJAT-27986	WGS
1.75864e+06	Bacillus sp. V59.32a	123	3830155	4186	Bacteria	Firmicutes	Bacilli	Bacillales	Bacillaceae	Bacillus	Bacillus sp. V59.32a	WGS
1.75956e+06	Bacillus sp. JH7 strain JH7	35	5589270	5800	Bacteria	Firmicutes	Bacilli	Bacillales	Bacillaceae	Bacillus	Bacillus sp. JH7	WGS
1.76175e+06	Bacillus sp. 103mf	47	5123121	5326	Bacteria	Firmicutes	Bacilli	Bacillales	Bacillaceae	Bacillus	Bacillus sp. 103mf	WGS
1.76175e+06	Bacillus sp. 112mf	75	5810072	6122	Bacteria	Firmicutes	Bacilli	Bacillales	Bacillaceae	Bacillus	Bacillus sp. 112mf	WGS
1.76175e+06	Bacillus sp. 166amftsu	67	5254040	5637	Bacteria	Firmicutes	Bacilli	Bacillales	Bacillaceae	Bacillus	Bacillus sp. 166amftsu	WGS
1.76175e+06	Bacillus sp. 196mf strain 196MF	124	5756950	6075	Bacteria	Firmicutes	Bacilli	Bacillales	Bacillaceae	Bacillus	Bacillus sp. 196mf	WGS
1.76176e+06	Bacillus sp. 491mf	91	4940505	5309	Bacteria	Firmicutes	Bacilli	Bacillales	Bacillaceae	Bacillus	Bacillus sp. 491mf	WGS
1.76176e+06	Bacillus sp. 5mfcol3.1	69	5826918	6004	Bacteria	Firmicutes	Bacilli	Bacillales	Bacillaceae	Bacillus	Bacillus sp. 5mfcol3.1	WGS
1.76176e+06	Bacillus sp. 71mf	90	5108934	5414	Bacteria	Firmicutes	Bacilli	Bacillales	Bacillaceae	Bacillus	Bacillus sp. 71mf	WGS
1.76176e+06	Bacillus sp. bc15	34	5742731	5989	Bacteria	Firmicutes	Bacilli	Bacillales	Bacillaceae	Bacillus	Bacillus sp. bc15	WGS
1.76176e+06	Bacillus sp. cl115	55	5598114	5896	Bacteria	Firmicutes	Bacilli	Bacillales	Bacillaceae	Bacillus	Bacillus sp. cl115	WGS
1.76176e+06	Bacillus sp. cl25	57	5602407	5874	Bacteria	Firmicutes	Bacilli	Bacillales	Bacillaceae	Bacillus	Bacillus sp. cl25	WGS
1.76176e+06	Bacillus sp. cl95	20	4002989	4230	Bacteria	Firmicutes	Bacilli	Bacillales	Bacillaceae	Bacillus	Bacillus sp. cl95	WGS
1.76176e+06	Bacillus sp. cl96	49	5600875	5869	Bacteria	Firmicutes	Bacilli	Bacillales	Bacillaceae	Bacillus	Bacillus sp. cl96	WGS
1.76176e+06	Bacillus sp. es.034	1	4514426	4794	Bacteria	Firmicutes	Bacilli	Bacillales	Bacillaceae	Bacillus	Bacillus sp. es.034	WGS
1.76176e+06	Bacillus sp. es.036	3	4342857	4552	Bacteria	Firmicutes	Bacilli	Bacillales	Bacillaceae	Bacillus	Bacillus sp. es.036	WGS
1.76177e+06	Bacillus sp. nio-1130	23	3615064	3827	Bacteria	Firmicutes	Bacilli	Bacillales	Bacillaceae	Bacillus	Bacillus sp. nio-1130	WGS
1.76177e+06	Bacillus sp. ok061 strain OK061	88	6321897	6717	Bacteria	Firmicutes	Bacilli	Bacillales	Bacillaceae	Bacillus	Bacillus sp. ok061	WGS
1.76177e+06	Bacillus sp. ok634	74	5834130	6249	Bacteria	Firmicutes	Bacilli	Bacillales	Bacillaceae	Bacillus	Bacillus sp. ok634	WGS
1.76177e+06	Bacillus sp. ru9509.4	44	3706009	3924	Bacteria	Firmicutes	Bacilli	Bacillales	Bacillaceae	Bacillus	Bacillus sp. ru9509.4	WGS
1.76177e+06	Bacillus sp. v-76	146	4114189	4648	Bacteria	Firmicutes	Bacilli	Bacillales	Bacillaceae	Bacillus	Bacillus sp. v-76	WGS
1.76177e+06	Bacillus sp. yr331	77	5517600	5794	Bacteria	Firmicutes	Bacilli	Bacillales	Bacillaceae	Bacillus	Bacillus sp. yr331	WGS
1.76929e+06	Anoxybacillus sp. P3H1B	34	3541091	3879	Bacteria	Firmicutes	Bacilli	Bacillales	Bacillaceae	Anoxybacillus	Anoxybacillus sp. P3H1B	WGS
1.77474e+06	Bacillus sp. SDLI1	1	4134042	4306	Bacteria	Firmicutes	Bacilli	Bacillales	Bacillaceae	Bacillus	Bacillus sp. SDLI1	Complete
178340	Gracilibacillus dipsosauri strain DD1	21	4186855	4185	Bacteria	Firmicutes	Bacilli	Bacillales	Bacillaceae	Gracilibacillus	Gracilibacillus dipsosauri	WGS
1.7835e+06	Bacillus freudenreichii strain NCTC4823	1	4368765	4493	Bacteria	Firmicutes	Bacilli	Bacillales	Bacillaceae	Bacillus	Bacillus freudenreichii	Complete
178774	Bacillus luciferensis strain CH01	37	4894118	4771	Bacteria	Firmicutes	Bacilli	Bacillales	Bacillaceae	Bacillus	Bacillus luciferensis	WGS
1.79373e+06	Halobacillus sp. KGW1	11	3683819	3960	Bacteria	Firmicutes	Bacilli	Bacillales	Bacillaceae	Halobacillus	Halobacillus sp. KGW1	WGS
1.79396e+06	Bacillus sp. NRRL B-41091	45	3689277	4098	Bacteria	Firmicutes	Bacilli	Bacillales	Bacillaceae	Bacillus	Bacillus nakamurai	WGS
1.80421e+06	Bacillus sp. P003	35	3672446	3832	Bacteria	Firmicutes	Bacilli	Bacillales	Bacillaceae	Bacillus	Bacillus sp. P003	WGS
1.80547e+06	Bacillus sp. Marseille-P2366	28	3340964	3722	Bacteria	Firmicutes	Bacilli	Bacillales	Bacillaceae	Bacillus	Bacillus mediterraneensis	WGS
1.80548e+06	Bacillus sp. Marseille-P2384	13	4216923	4309	Bacteria	Firmicutes	Bacilli	Bacillales	Bacillaceae	Bacillus	Bacillus massilionigeriensis	WGS
1.80622e+06	Bacillus sp. RZ2MS9	33	5297604	5549	Bacteria	Firmicutes	Bacilli	Bacillales	Bacillaceae	Bacillus	Bacillus sp. RZ2MS9	WGS
1.81198e+06	Bacillus sp. KCTC 13219	37	3853058	3931	Bacteria	Firmicutes	Bacilli	Bacillales	Bacillaceae	Lysinibacillus	[Bacillus] sp. KCTC 13219	WGS
1.81318e+06	Geobacillus sp. JS12	1	3721489	4394	Bacteria	Firmicutes	Bacilli	Bacillales	Bacillaceae	Geobacillus	Geobacillus sp. JS12	Complete
1.81669e+06	Bacillus sp. Marseille-P2600	19	4145721	4622	Bacteria	Firmicutes	Bacilli	Bacillales	Bacillaceae	Bacillus	Bacillus massiliglaciei	WGS
1.8167e+06	Bacillus sp. Marseille-P2489	16	4863531	4928	Bacteria	Firmicutes	Bacilli	Bacillales	Bacillaceae	Bacillus	Bacillus tuaregi	WGS
1.8167e+06	Gracilibacillus sp. Marseille-P2481	12	4547476	4567	Bacteria	Firmicutes	Bacilli	Bacillales	Bacillaceae	Gracilibacillus	Gracilibacillus timonensis	WGS
1.81767e+06	Geobacillus sp. 15	254	3362996	3927	Bacteria	Firmicutes	Bacilli	Bacillales	Bacillaceae	Geobacillus	Geobacillus sp. 15	WGS
1.81767e+06	Geobacillus sp. 8	169	3903800	4495	Bacteria	Firmicutes	Bacilli	Bacillales	Bacillaceae	Geobacillus	Geobacillus sp. 8	WGS
1.82126e+06	Bacillus sp. NC2-31	45	1818682	1961	Bacteria	Firmicutes	Bacilli	Bacillales	Bacillaceae	Bacillus	Bacillus marinisedimentorum	WGS
1.82715e+06	Bacillus sp. IHB B 7164	1	5036631	5342	Bacteria	Firmicutes	Bacilli	Bacillales	Bacillaceae	Bacillus	Bacillus sp. IHB B 7164	Complete
1.82729e+06	Bacillus sp. MYb56	135	5929383	6514	Bacteria	Firmicutes	Bacilli	Bacillales	Bacillaceae	Bacillus	Bacillus sp. MYb56	WGS
1.82729e+06	Bacillus sp. MYb78	77	6007142	6744	Bacteria	Firmicutes	Bacilli	Bacillales	Bacillaceae	Bacillus	Bacillus sp. MYb78	WGS
1.83033e+06	Bacillus sp. FJAT-20673	4	5713881	6065	Bacteria	Firmicutes	Bacilli	Bacillales	Bacillaceae	Bacillus	Bacillus sp. FJAT-20673	WGS
1.83646e+06	Bacillaceae bacterium G1	635	2367232	2739	Bacteria	Firmicutes	Bacilli	Bacillales	Bacillaceae		Bacillaceae bacterium G1	WGS
1.83713e+06	Bacillus sp. FJAT-14266	1	4109356	4297	Bacteria	Firmicutes	Bacilli	Bacillales	Bacillaceae	Bacillus	Bacillus sp. FJAT-14266	Complete
1.8398e+06	Bacillus sp. FDAARGOS_235 strain FDAARGOS_235	4	5608141	6019	Bacteria	Firmicutes	Bacilli	Bacillales	Bacillaceae	Bacillus	Bacillus sp. FDAARGOS_235	Complete
1.84261e+06	Bacillus sp. S66	67	5628370	5946	Bacteria	Firmicutes	Bacilli	Bacillales	Bacillaceae	Bacillus	Bacillus sp. S66	WGS
1.84861e+06	Bacillus sp. MYb209	136	5745836	6396	Bacteria	Firmicutes	Bacilli	Bacillales	Bacillaceae	Bacillus	Bacillus sp. MYb209	WGS
1.85036e+06	Bacillus sp. FJAT-27264	34	6681755	6322	Bacteria	Firmicutes	Bacilli	Bacillales	Bacillaceae	Bacillus	Bacillus sp. FJAT-27264	WGS
1.85535e+06	Bacillus sp. RRD69 strain RRD69	5	3714837	3867	Bacteria	Firmicutes	Bacilli	Bacillales	Bacillaceae	Bacillus	Bacillus sp. RRD69	WGS
1.85641e+06	Bacillus sp. H15-1	1	4162101	4602	Bacteria	Firmicutes	Bacilli	Bacillales	Bacillaceae	Bacillus	Bacillus sp. H15-1	Complete
1.85656e+06	Bacillus sp. CBA7126	2	4216931	4564	Bacteria	Firmicutes	Bacilli	Bacillales	Bacillaceae	Bacillus	Bacillus sp. CBA7126	WGS
1.85757e+06	Bacillus sp. I-2 strain I-2	47	3708057	3952	Bacteria	Firmicutes	Bacilli	Bacillales	Bacillaceae	Bacillus	Bacillus sp. I-2	WGS
186116	Parageobacillus thermantarcticus strain M1	106	3448881	3954	Bacteria	Firmicutes	Bacilli	Bacillales	Bacillaceae	Parageobacillus	Parageobacillus thermantarcticus	WGS
1.86631e+06	Bacillus sp. 4048	107	5531431	5901	Bacteria	Firmicutes	Bacilli	Bacillales	Bacillaceae	Bacillus	Bacillus sp. 4048	WGS
1.86631e+06	Bacillus sp. 4049	101	5487699	5824	Bacteria	Firmicutes	Bacilli	Bacillales	Bacillaceae	Bacillus	Bacillus sp. 4049	WGS
1.86631e+06	Bacillus sp. L27	72	5231040	5551	Bacteria	Firmicutes	Bacilli	Bacillales	Bacillaceae	Bacillus	Bacillus sp. L27	WGS
1.86631e+06	Bacillus sp. N35-10-2	142	5806239	6151	Bacteria	Firmicutes	Bacilli	Bacillales	Bacillaceae	Bacillus	Bacillus sp. N35-10-2	WGS
1.86631e+06	Bacillus sp. NH11B	156	5836127	6291	Bacteria	Firmicutes	Bacilli	Bacillales	Bacillaceae	Bacillus	Bacillus sp. NH11B	WGS
1.86632e+06	Bacillus sp. N35-10-4	108	5484095	5832	Bacteria	Firmicutes	Bacilli	Bacillales	Bacillaceae	Bacillus	Bacillus sp. N35-10-4	WGS
1.86632e+06	Bacillus sp. NH24A2	144	5453107	5849	Bacteria	Firmicutes	Bacilli	Bacillales	Bacillaceae	Bacillus	Bacillus sp. NH24A2	WGS
1.86632e+06	Bacillus sp. P14-1	93	5376339	5707	Bacteria	Firmicutes	Bacilli	Bacillales	Bacillaceae	Bacillus	Bacillus sp. P14-1	WGS
1.86866e+06	Bacillus sp. B25(2016b)	1	5113413	5329	Bacteria	Firmicutes	Bacilli	Bacillales	Bacillaceae	Bacillus	Bacillus sp. B25(2016b)	Complete
1.86935e+06	Lysinibacillus sp. strain UBA9408	655	3594138	4320	Bacteria	Firmicutes	Bacilli	Bacillales	Bacillaceae	Lysinibacillus	Lysinibacillus sp.	WGS
1.87101e+06	Bacillus massiliogabonensis strain Marseille-P2639	9	5231817	5410	Bacteria	Firmicutes	Bacilli	Bacillales	Bacillaceae	Bacillus	Bacillus massiliogabonensis	WGS
1.88276e+06	Bacillus sp. OK048	42	5171595	5365	Bacteria	Firmicutes	Bacilli	Bacillales	Bacillaceae	Bacillus	Bacillus sp. OK048	WGS
1.88276e+06	Bacillus sp. OK838	95	5293633	5861	Bacteria	Firmicutes	Bacilli	Bacillales	Bacillaceae	Bacillus	Bacillus sp. OK838	WGS
1.88276e+06	Bacillus sp. OV166 strain OV166	2	7076838	7430	Bacteria	Firmicutes	Bacilli	Bacillales	Bacillaceae	Bacillus	Bacillus sp. OV166	WGS
1.88276e+06	Bacillus sp. OV322	22	4394362	4950	Bacteria	Firmicutes	Bacilli	Bacillales	Bacillaceae	Bacillus	Bacillus sp. OV322	WGS
1.88277e+06	Bacillus sp. YR288	4	4354718	4780	Bacteria	Firmicutes	Bacilli	Bacillales	Bacillaceae	Bacillus	Bacillus sp. YR288	WGS
1.88341e+06	Tepidibacillus sp. HK-1	77	2773416	2833	Bacteria	Firmicutes	Bacilli	Bacillales	Bacillaceae	Tepidibacillus	Tepidibacillus sp. HK-1	WGS
1.88436e+06	Psychrobacillus sp. OK032	41	4387245	4545	Bacteria	Firmicutes	Bacilli	Bacillales	Bacillaceae	Psychrobacillus	Psychrobacillus sp. OK032	WGS
1.88436e+06	Psychrobacillus sp. OK028	21	3757195	3777	Bacteria	Firmicutes	Bacilli	Bacillales	Bacillaceae	Psychrobacillus	Psychrobacillus sp. OK028	WGS
1.88443e+06	Salibacterium halotolerans strain S7	54	3614063	4006	Bacteria	Firmicutes	Bacilli	Bacillales	Bacillaceae	Salibacterium	Salibacterium halotolerans	WGS
1.88592e+06	Paraliobacillus sediminis strain 126C4	4	4167048	4169	Bacteria	Firmicutes	Bacilli	Bacillales	Bacillaceae	Paraliobacillus	Paraliobacillus sediminis	WGS
1.88977e+06	Bacillaceae bacterium strain ZCTH5_B	27	3861521	4355	Bacteria	Firmicutes	Bacilli	Bacillales	Bacillaceae		Bacillaceae bacterium	WGS
1.88978e+06	Lysinibacillus sp. AR18-8	54	4684903	4828	Bacteria	Firmicutes	Bacilli	Bacillales	Bacillaceae	Lysinibacillus	Lysinibacillus sp. AR18-8	WGS
1.8903e+06	Bacillus wiedmannii strain AFS089424	109	5398999	5864	Bacteria	Firmicutes	Bacilli	Bacillales	Bacillaceae	Bacillus	Bacillus wiedmannii	WGS
1.89166e+06	Geobacillus sp. strain ZCTH4_G	39	3543162	4068	Bacteria	Firmicutes	Bacilli	Bacillales	Bacillaceae	Geobacillus	Geobacillus sp.	WGS
1.8924e+06	Bacillus sp. ABP14	2	5152566	5415	Bacteria	Firmicutes	Bacilli	Bacillales	Bacillaceae	Bacillus	Bacillus sp. ABP14	Complete
189381	Bacillus marisflavi strain Marseille-P794	9	4331926	4585	Bacteria	Firmicutes	Bacilli	Bacillales	Bacillaceae	Bacillus	Bacillus marisflavi	WGS
189383	Bacillus aquimaris strain JM7	45	4305450	4473	Bacteria	Firmicutes	Bacilli	Bacillales	Bacillaceae	Bacillus	Bacillus aquimaris	WGS
1.89565e+06	Anoxybacillus sp. UARK-01 strain UARK-01	73	3669492	4096	Bacteria	Firmicutes	Bacilli	Bacillales	Bacillaceae	Anoxybacillus	Anoxybacillus sp. UARK-01	WGS
1.89803e+06	Ornithinibacillus sp. strain UBA11269	33	3193927	3334	Bacteria	Firmicutes	Bacilli	Bacillales	Bacillaceae	Ornithinibacillus	Ornithinibacillus sp.	WGS
1.90475e+06	Bacillus sp. SA5d-4	23	3028380	3200	Bacteria	Firmicutes	Bacilli	Bacillales	Bacillaceae	Bacillus	Bacillus sp. SA5d-4	WGS
1.9073e+06	Bacillus sp. RU2C strain RU2C	53	3903958	4228	Bacteria	Firmicutes	Bacilli	Bacillales	Bacillaceae	Bacillus	Bacillus sp. RU2C	WGS
1.90731e+06	Bacillus sp. RUPDJ strain RUPDJ	20	4044920	4162	Bacteria	Firmicutes	Bacilli	Bacillales	Bacillaceae	Bacillus	Bacillus sp. RUPDJ	WGS
1.90731e+06	Bacillus sp. RUTrin4 strain RUTrin4	17	5422380	5612	Bacteria	Firmicutes	Bacilli	Bacillales	Bacillaceae	Bacillus	Bacillus sp. RUTrin4	WGS
1.90742e+06	Bacillus sp. RU27A	46	3717231	3899	Bacteria	Firmicutes	Bacilli	Bacillales	Bacillaceae	Bacillus	Bacillus sp. RU27A	WGS
1.91159e+06	Virgibacillus sp. 6R	1	4749385	4728	Bacteria	Firmicutes	Bacilli	Bacillales	Bacillaceae	Virgibacillus	Virgibacillus sp. 6R	Complete
1.91221e+06	Bacillus sp. FJAT-44921 strain FJAT-44921	4	4751847	4873	Bacteria	Firmicutes	Bacilli	Bacillales	Bacillaceae	Bacillus	Bacillus sp. FJAT-44921	WGS
1.91358e+06	Bacillus sp. FMQ74	47	4161595	4507	Bacteria	Firmicutes	Bacilli	Bacillales	Bacillaceae	Bacillus	Bacillus sp. FMQ74	WGS
1.91454e+06	Bacillus sp. VT-16-70	448	5220753	5629	Bacteria	Firmicutes	Bacilli	Bacillales	Bacillaceae	Bacillus	Bacillus obstructivus	WGS
1.91493e+06	Bacillus terrae strain LMG 29736	143	5282379	6164	Bacteria	Firmicutes	Bacilli	Bacillales	Bacillaceae	Bacillus	Bacillus terrae	WGS
1.91702e+06	Bacillus sp. VT-16-64 strain VT-16-64	352	4831386	5882	Bacteria	Firmicutes	Bacilli	Bacillales	Bacillaceae	Bacillus	Bacillus sp. VT-16-64	WGS
1.91718e+06	Bacillus zeae strain JJ-247	79	4242481	4886	Bacteria	Firmicutes	Bacilli	Bacillales	Bacillaceae	Bacillus	Bacillus zeae	WGS
1.91789e+06	Virgibacillus dakarensis strain Marseille-P3469	6	4753046	5028	Bacteria	Firmicutes	Bacilli	Bacillales	Bacillaceae	Virgibacillus	Virgibacillus dakarensis	WGS
1.91928e+06	Anoxybacillus sp. 103 strain 103	48	2722200	2962	Bacteria	Firmicutes	Bacilli	Bacillales	Bacillaceae	Anoxybacillus	Anoxybacillus sp. 103	WGS
1.92502e+06	Bacillus sp. NRRL B-41327 strain NRRL B-41327	76	4378519	4746	Bacteria	Firmicutes	Bacilli	Bacillales	Bacillaceae	Bacillus	Bacillus haynesii	WGS
1.92628e+06	Aquibacillus sp. Marseille-P3518 strain Aquibacillus massiliensis	6	4347501	4565	Bacteria	Firmicutes	Bacilli	Bacillales	Bacillaceae	Sediminibacillus	Sediminibacillus massiliensis	WGS
1.92628e+06	Bacillus dakarensis strain Marseille-P3515	11	5481671	5442	Bacteria	Firmicutes	Bacilli	Bacillales	Bacillaceae	Bacillus	Bacillus dakarensis	WGS
1.92628e+06	Bacillus sinesaloumensis strain Marseille-P3516	3	4556449	4477	Bacteria	Firmicutes	Bacilli	Bacillales	Bacillaceae	Bacillus	Bacillus sinesaloumensis	WGS
1.92629e+06	Oceanobacillus timonensis strain Marseille-P3532	3	4485339	4573	Bacteria	Firmicutes	Bacilli	Bacillales	Bacillaceae	Oceanobacillus	Oceanobacillus timonensis	WGS
1.92629e+06	Halobacillus massiliensis strain Marseille-P3554	2	4312404	4459	Bacteria	Firmicutes	Bacilli	Bacillales	Bacillaceae	Halobacillus	Halobacillus massiliensis	WGS
192814	Halobacillus salinus strain Marseille-P2480	4	3766721	4067	Bacteria	Firmicutes	Bacilli	Bacillales	Bacillaceae	Halobacillus	Halobacillus salinus	WGS
1.92862e+06	Bacillus sp. MRMR6	96	5438354	5565	Bacteria	Firmicutes	Bacilli	Bacillales	Bacillaceae	Bacillus	Bacillus sp. MRMR6	WGS
1.93546e+06	Bacillus sp. NRRL B-41282 strain NRRL B-41282	76	4519724	4875	Bacteria	Firmicutes	Bacilli	Bacillales	Bacillaceae	Bacillus	Bacillus swezeyi	WGS
1.93606e+06	Oceanobacillus senegalensis strain Marseille-P3587	4	4300368	4179	Bacteria	Firmicutes	Bacilli	Bacillales	Bacillaceae	Oceanobacillus	Oceanobacillus senegalensis	WGS
1.93623e+06	Bacillus sp. Marseille-P3661	11	5374955	5161	Bacteria	Firmicutes	Bacilli	Bacillales	Bacillaceae	Bacillus	Bacillus sp. Marseille-P3661	WGS
1.93856e+06	Bacillus sp. CCTCCAB-2014251 strain CCTCCAB-2014251	1	5085045	5363	Bacteria	Firmicutes	Bacilli	Bacillales	Bacillaceae	Bacillus	Bacillus sp. CCTCCAB-2014251	WGS
1.93874e+06	Bacillus sp. JKS001846 strain JKS001846	2	5960670	6136	Bacteria	Firmicutes	Bacilli	Bacillales	Bacillaceae	Bacillus	Bacillus sp. JKS001846	WGS
1.93874e+06	Bacillus sp. V-88 strain V-88	63	4374540	4682	Bacteria	Firmicutes	Bacilli	Bacillales	Bacillaceae	Bacillus	Bacillus sp. V-88	WGS
1.94053e+06	Lentibacillus sediminis strain 0W14	34	3639803	3937	Bacteria	Firmicutes	Bacilli	Bacillales	Bacillaceae	Lentibacillus	Lentibacillus sediminis	WGS
1.94135e+06	Bacillus sp. 275 strain 275	2	4051970	4122	Bacteria	Firmicutes	Bacilli	Bacillales	Bacillaceae	Bacillus	Bacillus sp. 275	Complete
1.94677e+06	Lysinibacillus sp. UBA1058	194	4329148	4581	Bacteria	Firmicutes	Bacilli	Bacillales	Bacillaceae	Lysinibacillus	Lysinibacillus sp. UBA1058	WGS
1.94677e+06	Lysinibacillus sp. UBA2078	147	4563016	4645	Bacteria	Firmicutes	Bacilli	Bacillales	Bacillaceae	Lysinibacillus	Lysinibacillus sp. UBA2078	WGS
1.94677e+06	Lysinibacillus sp. UBA2576	22	4678769	4738	Bacteria	Firmicutes	Bacilli	Bacillales	Bacillaceae	Lysinibacillus	Lysinibacillus sp. UBA2576	WGS
1.94677e+06	Lysinibacillus sp. UBA3551	246	4726120	5400	Bacteria	Firmicutes	Bacilli	Bacillales	Bacillaceae	Lysinibacillus	Lysinibacillus sp. UBA3551	WGS
1.94677e+06	Lysinibacillus sp. UBA5990	17	4613002	4679	Bacteria	Firmicutes	Bacilli	Bacillales	Bacillaceae	Lysinibacillus	Lysinibacillus sp. UBA5990	WGS
1.94677e+06	Lysinibacillus sp. UBA5994	61	4383433	4453	Bacteria	Firmicutes	Bacilli	Bacillales	Bacillaceae	Lysinibacillus	Lysinibacillus sp. UBA5994	WGS
1.94678e+06	Lysinibacillus sp. UBA6290	46	4498968	4645	Bacteria	Firmicutes	Bacilli	Bacillales	Bacillaceae	Lysinibacillus	Lysinibacillus sp. UBA6290	WGS
1.94678e+06	Lysinibacillus sp. UBA6686	85	4891265	5003	Bacteria	Firmicutes	Bacilli	Bacillales	Bacillaceae	Lysinibacillus	Lysinibacillus sp. UBA6686	WGS
1.94678e+06	Lysinibacillus sp. UBA7518	53	4060914	4086	Bacteria	Firmicutes	Bacilli	Bacillales	Bacillaceae	Lysinibacillus	Lysinibacillus sp. UBA7518	WGS
195088	Halobacillus karajensis strain DSM 14948	24	4070894	4364	Bacteria	Firmicutes	Bacilli	Bacillales	Bacillaceae	Halobacillus	Halobacillus karajensis	WGS
1.95148e+06	Bacillaceae bacterium UBA1651	203	5257726	5495	Bacteria	Firmicutes	Bacilli	Bacillales	Bacillaceae		Bacillaceae bacterium UBA1651	WGS
1.95148e+06	Bacillaceae bacterium UBA4111	403	4049624	4942	Bacteria	Firmicutes	Bacilli	Bacillales	Bacillaceae		Bacillaceae bacterium UBA4111	WGS
1.95148e+06	Bacillaceae bacterium UBA7792	296	3556505	3954	Bacteria	Firmicutes	Bacilli	Bacillales	Bacillaceae		Bacillaceae bacterium UBA7792	WGS
1.95424e+06	Geobacillus sp. LEMMY01 strain LEMMY01	76	3586065	4193	Bacteria	Firmicutes	Bacilli	Bacillales	Bacillaceae	Geobacillus	Geobacillus sp. LEMMY01	WGS
1.9557e+06	Bacillus sp. DSM 27956	63	4374540	4703	Bacteria	Firmicutes	Bacilli	Bacillales	Bacillaceae	Bacillus	Bacillus sp. DSM 27956	WGS
1.9557e+06	Lysinibacillus sp. KCTC 33748	57	5159173	5355	Bacteria	Firmicutes	Bacilli	Bacillales	Bacillaceae	Lysinibacillus	Lysinibacillus sp. KCTC 33748	WGS
1.95881e+06	Bacillus sp. M13(2017) strain M13(2017)	51	5873661	6347	Bacteria	Firmicutes	Bacilli	Bacillales	Bacillaceae	Bacillus	Bacillus sp. M13(2017)	WGS
1.96059e+06	Bacillus sp. 45385 strain 45385	12	4555038	4622	Bacteria	Firmicutes	Bacilli	Bacillales	Bacillaceae	Bacillus	Bacillus sp. FJAT-45385	WGS
1.96183e+06	Bacillus sp. LYLB4	35	4124505	4301	Bacteria	Firmicutes	Bacilli	Bacillales	Bacillaceae	Bacillus	Bacillus sp. LYLB4	WGS
1.96302e+06	Geobacillus sp. 44B strain 44B	284	3543185	4004	Bacteria	Firmicutes	Bacilli	Bacillales	Bacillaceae	Geobacillus	Geobacillus sp. 44B	WGS
1.96302e+06	Geobacillus sp. 44C strain 44C	121	3220397	3588	Bacteria	Firmicutes	Bacilli	Bacillales	Bacillaceae	Geobacillus	Geobacillus sp. 44C	WGS
1.96303e+06	Geobacillus sp. 46C-IIa strain 46C-IIa	51	3474909	3850	Bacteria	Firmicutes	Bacilli	Bacillales	Bacillaceae	Geobacillus	Geobacillus sp. 46C-IIa	WGS
1.96303e+06	Geobacillus sp. 47C-IIb strain 47C-IIb	167	3347490	3728	Bacteria	Firmicutes	Bacilli	Bacillales	Bacillaceae	Geobacillus	Geobacillus sp. 47C-IIb	WGS
1.96303e+06	Bacillus intestinalis strain 1731	164	4047276	4314	Bacteria	Firmicutes	Bacilli	Bacillales	Bacillaceae	Bacillus	Bacillus intestinalis	WGS
1.96938e+06	Bacillus sp. SRB_8	234	6134098	6792	Bacteria	Firmicutes	Bacilli	Bacillales	Bacillaceae	Bacillus	Bacillus sp. SRB_8	WGS
1.96938e+06	Bacillus sp. SRB_331	194	6087768	6532	Bacteria	Firmicutes	Bacilli	Bacillales	Bacillaceae	Bacillus	Bacillus sp. SRB_331	WGS
1.96938e+06	Bacillus sp. SRB_336	299	8160156	7681	Bacteria	Firmicutes	Bacilli	Bacillales	Bacillaceae	Bacillus	Bacillus sp. SRB_336	WGS
1.97285e+06	Bacillus sp. KbaB1	106	5456391	5954	Bacteria	Firmicutes	Bacilli	Bacillales	Bacillaceae	Bacillus	Bacillus sp. KbaB1	WGS
1.97349e+06	Bacillus sp. S2-R3J1-FB-BA1 strain S2-R3J1-FB-BA1	388	5381473	5771	Bacteria	Firmicutes	Bacilli	Bacillales	Bacillaceae	Bacillus	Bacillus sp. S2-R3J1-FB-BA1	WGS
1.97349e+06	Bacillus sp. S1-R5C1-FB strain S1-R5C1-FB	826	5676429	6454	Bacteria	Firmicutes	Bacilli	Bacillales	Bacillaceae	Bacillus	Bacillus sp. S1-R5C1-FB	WGS
1.97349e+06	Bacillus sp. S1-R4H1-FB strain S1-R4H1-FB	329	5286083	5678	Bacteria	Firmicutes	Bacilli	Bacillales	Bacillaceae	Bacillus	Bacillus sp. S1-R4H1-FB	WGS
1.97349e+06	Bacillus sp. S1-R2T1-FB strain S1-R2T1-FB	702	5529869	6104	Bacteria	Firmicutes	Bacilli	Bacillales	Bacillaceae	Bacillus	Bacillus sp. S1-R2T1-FB	WGS
1.97349e+06	Bacillus sp. S1-R1J2-FB strain S1-R1J2-FB	543	5455154	6017	Bacteria	Firmicutes	Bacilli	Bacillales	Bacillaceae	Bacillus	Bacillus sp. S1-R1J2-FB	WGS
1.97709e+06	Bacillus sp. JEM-1 strain JEM-1	705	5438531	5780	Bacteria	Firmicutes	Bacilli	Bacillales	Bacillaceae	Bacillus	Bacillus sp. JEM-1	WGS
1.97834e+06	Bacillus sp. EAC strain EAC	28	4330675	4266	Bacteria	Firmicutes	Bacilli	Bacillales	Bacillaceae	Bacillus	Bacillus sp. EAC	WGS
1.97834e+06	Bacillus sp. KbaL1	70	5667538	6090	Bacteria	Firmicutes	Bacilli	Bacillales	Bacillaceae	Bacillus	Bacillus sp. KbaL1	WGS
1.97849e+06	Lysinibacillus endophyticus strain DSM 100506	123	3534833	3565	Bacteria	Firmicutes	Bacilli	Bacillales	Bacillaceae	Lysinibacillus	Lysinibacillus endophyticus	WGS
1.97953e+06	Bacillus sp. OG2	675	5206123	6063	Bacteria	Firmicutes	Bacilli	Bacillales	Bacillaceae	Bacillus	Bacillus sp. OG2	WGS
1.98204e+06	Bacillus sp. MB353a strain MB353a	170	5489947	6101	Bacteria	Firmicutes	Bacilli	Bacillales	Bacillaceae	Bacillus	Bacillus sp. MB353a	WGS
1.9834e+06	Bacillus sp. P14.5	121	4868686	5726	Bacteria	Firmicutes	Bacilli	Bacillales	Bacillaceae	Bacillus	Bacillus sp. P14.5	WGS
198467	Anoxybacillus gonensis G2	56	2758325	2900	Bacteria	Firmicutes	Bacilli	Bacillales	Bacillaceae	Anoxybacillus	Anoxybacillus gonensis	WGS
2.00441e+06	Virgibacillus ndiopensis strain Marseille-P3835	6	3853185	3940	Bacteria	Firmicutes	Bacilli	Bacillales	Bacillaceae	Virgibacillus	Virgibacillus ndiopensis	WGS
200904	Paraliobacillus ryukyuensis strain Marseille-P3391	17	3444754	3678	Bacteria	Firmicutes	Bacilli	Bacillales	Bacillaceae	Paraliobacillus	Paraliobacillus ryukyuensis	WGS
2.00933e+06	Bacillus sp. MD-5 strain MD-5	1	4161448	4310	Bacteria	Firmicutes	Bacilli	Bacillales	Bacillaceae	Bacillus	Bacillus sp. MD-5	Complete
200989	Alkalicoccus saliphilus strain 6AG	70	3525217	3861	Bacteria	Firmicutes	Bacilli	Bacillales	Bacillaceae	Alkalicoccus	Alkalicoccus saliphilus	WGS
2.01101e+06	Bacillus sp. FJAT-45037	3	3373087	3496	Bacteria	Firmicutes	Bacilli	Bacillales	Bacillaceae	Bacillus	Bacillus sp. FJAT-45037	WGS
2.01101e+06	Bacillus sp. FJAT-45122	3	3897731	4029	Bacteria	Firmicutes	Bacilli	Bacillales	Bacillaceae	Bacillus	Bacillus sp. FJAT-45122	WGS
2.01101e+06	Bacillus sp. FJAT-45505	4	4950172	4686	Bacteria	Firmicutes	Bacilli	Bacillales	Bacillaceae	Bacillus	Bacillus sp. FJAT-45505	WGS
2.01101e+06	Bacillus sp. FJAT-45066	3	3899609	4030	Bacteria	Firmicutes	Bacilli	Bacillales	Bacillaceae	Bacillus	Bacillus sp. FJAT-45066	WGS
2.01101e+06	Bacillus sp. FJAT-45347	3	4517958	4458	Bacteria	Firmicutes	Bacilli	Bacillales	Bacillaceae	Bacillus	Bacillus populi	WGS
2.01101e+06	Bacillus sp. FJAT-45348	1	4431643	4365	Bacteria	Firmicutes	Bacilli	Bacillales	Bacillaceae	Bacillus	Bacillus sp. FJAT-45348	Complete
2.01101e+06	Bacillus sp. FJAT-44876	2	5512723	5461	Bacteria	Firmicutes	Bacilli	Bacillales	Bacillaceae	Bacillus	Bacillus sp. FJAT-44876	WGS
2.01101e+06	Bacillus sp. FJAT-45350	15	4301594	4390	Bacteria	Firmicutes	Bacilli	Bacillales	Bacillaceae	Bacillus	Bacillus sp. FJAT-45350	WGS
2.01102e+06	Geobacillus sp. FJAT-46040	5	3361148	3783	Bacteria	Firmicutes	Bacilli	Bacillales	Bacillaceae	Geobacillus	Geobacillus sp. FJAT-46040	WGS
2.01401e+06	Bacillus sp. FJAT-44742	2	3989367	4303	Bacteria	Firmicutes	Bacilli	Bacillales	Bacillaceae	Bacillus	Bacillus sp. FJAT-44742	WGS
2.01407e+06	Bacillus sp. FJAT-45086	5	4678137	4747	Bacteria	Firmicutes	Bacilli	Bacillales	Bacillaceae	Bacillus	Bacillus sp. FJAT-45086	WGS
2.01408e+06	Bacillus sp. FJAT-46582	3	3264462	3587	Bacteria	Firmicutes	Bacilli	Bacillales	Bacillaceae	Bacillus	Bacillus sp. FJAT-46582	WGS
2.01408e+06	Bacillus sp. FJAT-42376	1	4253348	4640	Bacteria	Firmicutes	Bacilli	Bacillales	Bacillaceae	Bacillus	Bacillus sp. FJAT-42376	Complete
2.01408e+06	Bacillus sp. FJAT-42315	2	3708137	3677	Bacteria	Firmicutes	Bacilli	Bacillales	Bacillaceae	Bacillus	Bacillus sp. FJAT-42315	WGS
2.01474e+06	Bacillus sp. K2I17 strain K2I17	145	6112111	6714	Bacteria	Firmicutes	Bacilli	Bacillales	Bacillaceae	Bacillus	Bacillus sp. K2I17	WGS
2.01478e+06	Bacillus sp. Marseille-P3800	16	3969658	4348	Bacteria	Firmicutes	Bacilli	Bacillales	Bacillaceae	Bacillus	Bacillus sp. Marseille-P3800	WGS
2.01505e+06	Bacillaceae bacterium SAOS 7	73	3590434	3700	Bacteria	Firmicutes	Bacilli	Bacillales	Bacillaceae		Bacillaceae bacterium SAOS 7	WGS
2.0152e+06	Bacillaceae bacterium SAS-127	118	3650480	3763	Bacteria	Firmicutes	Bacilli	Bacillales	Bacillaceae		Bacillaceae bacterium SAS-127	WGS
2.01748e+06	Virgibacillus sp. LM2416 strain LM2416	1	4071214	4146	Bacteria	Firmicutes	Bacilli	Bacillales	Bacillaceae	Virgibacillus	Virgibacillus phasianinus	Complete
2.02131e+06	Fictibacillus sp. GDSW-R2A3	110	3900789	4280	Bacteria	Firmicutes	Bacilli	Bacillales	Bacillaceae	Fictibacillus	Fictibacillus aquaticus	WGS
2.02169e+06	Bacillus sp. 7586-K	252	5384511	5702	Bacteria	Firmicutes	Bacilli	Bacillales	Bacillaceae	Bacillus	Bacillus sp. 7586-K	WGS
2.02169e+06	Bacillus sp. 7788	78	3587530	3802	Bacteria	Firmicutes	Bacilli	Bacillales	Bacillaceae	Bacillus	Bacillus sp. 7788	WGS
2.02169e+06	Bacillus sp. 7884-1	397	6000442	6311	Bacteria	Firmicutes	Bacilli	Bacillales	Bacillaceae	Bacillus	Bacillus sp. 7884-1	WGS
2.0217e+06	Bacillus sp. 7894-2	188	4368393	4759	Bacteria	Firmicutes	Bacilli	Bacillales	Bacillaceae	Bacillus	Bacillus sp. 7894-2	WGS
2.02255e+06	Bacillus sp. 7504-2	134	4749604	5091	Bacteria	Firmicutes	Bacilli	Bacillales	Bacillaceae	Bacillus	Bacillus sp. 7504-2	WGS
2.02255e+06	Virgibacillus sp. 7505	578	3656571	4207	Bacteria	Firmicutes	Bacilli	Bacillales	Bacillaceae	Virgibacillus	Virgibacillus sp. 7505	WGS
2.02323e+06	Bacillus sp. 7520-S	173	4369125	4647	Bacteria	Firmicutes	Bacilli	Bacillales	Bacillaceae	Bacillus	Bacillus sp. 7520-S	WGS
2.02455e+06	Virgibacillus sp. IO3-P2-C2	77	3916161	4039	Bacteria	Firmicutes	Bacilli	Bacillales	Bacillaceae	Virgibacillus	Virgibacillus indicus	WGS
2.02456e+06	Virgibacillus sp. IO3-P3-H5	154	4362047	4546	Bacteria	Firmicutes	Bacilli	Bacillales	Bacillaceae	Virgibacillus	Virgibacillus profundi	WGS
2.02456e+06	Virgibacillus sp. IO5-P3-B8	242	4407795	4543	Bacteria	Firmicutes	Bacilli	Bacillales	Bacillaceae	Virgibacillus	Virgibacillus sp. IO5-P3-B8	WGS
2.02539e+06	Terribacillus sp. 7520-G	83	3322447	3618	Bacteria	Firmicutes	Bacilli	Bacillales	Bacillaceae	Terribacillus	Terribacillus sp. 7520-G	WGS
2.02559e+06	Bacillus sp. X2(2017)	38	4125163	4382	Bacteria	Firmicutes	Bacilli	Bacillales	Bacillaceae	Bacillus	Bacillus sp. X2(2017)	WGS
2.02619e+06	Bacillus pacificus strain RC-1	44	5377552	5769	Bacteria	Firmicutes	Bacilli	Bacillales	Bacillaceae	Bacillus	Bacillus pacificus	WGS
2.02619e+06	Bacillus mobilis strain ML-A2C4	1	5468285	5788	Bacteria	Firmicutes	Bacilli	Bacillales	Bacillaceae	Bacillus	Bacillus mobilis	Complete
2.02625e+06	Bacillus sp. 1s-1	1	4166290	4546	Bacteria	Firmicutes	Bacilli	Bacillales	Bacillaceae	Bacillus	Bacillus sp. 1s-1	Complete
2.02741e+06	Bacillus sp. PK3_68	2	4832247	5299	Bacteria	Firmicutes	Bacilli	Bacillales	Bacillaceae	Bacillus	Bacillus sp. PK3_68	WGS
2.02857e+06	Bacillus sp. 7705b	82	4131057	4454	Bacteria	Firmicutes	Bacilli	Bacillales	Bacillaceae	Bacillus	Bacillus sp. 7705b	WGS
2.02986e+06	Salimicrobium sp. WN024	61	2622223	2799	Bacteria	Firmicutes	Bacilli	Bacillales	Bacillaceae	Salimicrobium	Salimicrobium sp. WN024	WGS
2.03348e+06	Bacillus sp. AFS001701	801	5096173	5377	Bacteria	Firmicutes	Bacilli	Bacillales	Bacillaceae	Bacillus	Bacillus sp. AFS001701	WGS
2.03348e+06	Bacillus sp. AFS002410	115	5557433	5385	Bacteria	Firmicutes	Bacilli	Bacillales	Bacillaceae	Bacillus	Bacillus sp. AFS002410	WGS
2.03348e+06	Bacillus sp. AFS006103	91	5175906	5267	Bacteria	Firmicutes	Bacilli	Bacillales	Bacillaceae	Bacillus	Bacillus sp. AFS006103	WGS
2.03349e+06	Bacillus sp. AFS012607	134	5909231	6421	Bacteria	Firmicutes	Bacilli	Bacillales	Bacillaceae	Bacillus	Bacillus sp. AFS012607	WGS
2.03349e+06	Bacillus sp. AFS015802	75	4368902	4731	Bacteria	Firmicutes	Bacilli	Bacillales	Bacillaceae	Bacillus	Bacillus sp. AFS015802	WGS
2.03349e+06	Bacillus sp. AFS015896	174	5010794	5486	Bacteria	Firmicutes	Bacilli	Bacillales	Bacillaceae	Bacillus	Bacillus sp. AFS015896	WGS
2.03349e+06	Bacillus sp. AFS017274	89	5702307	6154	Bacteria	Firmicutes	Bacilli	Bacillales	Bacillaceae	Bacillus	Bacillus sp. AFS017274	WGS
2.03349e+06	Bacillus sp. AFS017336	165	5704478	5541	Bacteria	Firmicutes	Bacilli	Bacillales	Bacillaceae	Bacillus	Bacillus sp. AFS017336	WGS
2.03349e+06	Bacillus sp. AFS018417	153	4652556	4981	Bacteria	Firmicutes	Bacilli	Bacillales	Bacillaceae	Bacillus	Bacillus sp. AFS018417	WGS
2.03349e+06	Bacillus sp. AFS023182	187	5262581	5900	Bacteria	Firmicutes	Bacilli	Bacillales	Bacillaceae	Bacillus	Bacillus sp. AFS023182	WGS
2.03349e+06	Bacillus sp. AFS026049	131	5403429	5872	Bacteria	Firmicutes	Bacilli	Bacillales	Bacillaceae	Bacillus	Bacillus sp. AFS026049	WGS
2.03349e+06	Bacillus sp. AFS029533	91	5014565	4919	Bacteria	Firmicutes	Bacilli	Bacillales	Bacillaceae	Bacillus	Bacillus sp. AFS029533	WGS
2.0335e+06	Bacillus sp. AFS029637	106	5016247	5505	Bacteria	Firmicutes	Bacilli	Bacillales	Bacillaceae	Bacillus	Bacillus sp. AFS029637	WGS
2.0335e+06	Bacillus sp. AFS031507	119	6170817	6504	Bacteria	Firmicutes	Bacilli	Bacillales	Bacillaceae	Bacillus	Bacillus sp. AFS031507	WGS
2.0335e+06	Bacillus sp. AFS033286	94	5071897	5584	Bacteria	Firmicutes	Bacilli	Bacillales	Bacillaceae	Bacillus	Bacillus sp. AFS033286	WGS
2.0335e+06	Bacillus sp. AFS037270	154	6606966	6757	Bacteria	Firmicutes	Bacilli	Bacillales	Bacillaceae	Bacillus	Bacillus sp. AFS037270	WGS
2.0335e+06	Bacillus sp. AFS040349	230	5258052	5585	Bacteria	Firmicutes	Bacilli	Bacillales	Bacillaceae	Bacillus	Bacillus sp. AFS040349	WGS
2.0335e+06	Bacillus sp. AFS041924	159	4634545	4550	Bacteria	Firmicutes	Bacilli	Bacillales	Bacillaceae	Bacillus	Bacillus sp. AFS041924	WGS
2.0335e+06	Bacillus sp. AFS043905	81	5358715	5786	Bacteria	Firmicutes	Bacilli	Bacillales	Bacillaceae	Bacillus	Bacillus sp. AFS043905	WGS
2.03351e+06	Bacillus sp. AFS053548	91	4855210	4782	Bacteria	Firmicutes	Bacilli	Bacillales	Bacillaceae	Bacillus	Bacillus sp. AFS053548	WGS
2.03351e+06	Bacillus sp. AFS054943	210	5437718	5992	Bacteria	Firmicutes	Bacilli	Bacillales	Bacillaceae	Bacillus	Bacillus sp. AFS054943	WGS
2.03351e+06	Bacillus sp. AFS055030	91	4392053	4324	Bacteria	Firmicutes	Bacilli	Bacillales	Bacillaceae	Bacillus	Bacillus sp. AFS055030	WGS
2.03351e+06	Bacillus sp. AFS059628	170	5734319	6298	Bacteria	Firmicutes	Bacilli	Bacillales	Bacillaceae	Bacillus	Bacillus sp. AFS059628	WGS
2.03351e+06	Bacillus sp. AFS073361	232	5631410	5912	Bacteria	Firmicutes	Bacilli	Bacillales	Bacillaceae	Bacillus	Bacillus sp. AFS073361	WGS
2.03351e+06	Bacillus sp. AFS076308	610	6716204	7221	Bacteria	Firmicutes	Bacilli	Bacillales	Bacillaceae	Bacillus	Bacillus sp. AFS076308	WGS
2.03351e+06	Bacillus sp. AFS077874	61	5055293	5051	Bacteria	Firmicutes	Bacilli	Bacillales	Bacillaceae	Bacillus	Bacillus sp. AFS077874	WGS
2.03351e+06	Bacillus sp. AFS088145	96	4985201	4963	Bacteria	Firmicutes	Bacilli	Bacillales	Bacillaceae	Bacillus	Bacillus sp. AFS088145	WGS
2.03352e+06	Bacillus sp. AFS094228	136	5402759	5818	Bacteria	Firmicutes	Bacilli	Bacillales	Bacillaceae	Bacillus	Bacillus sp. AFS094228	WGS
2.03352e+06	Bacillus sp. AFS094611	71	5592442	6028	Bacteria	Firmicutes	Bacilli	Bacillales	Bacillaceae	Bacillus	Bacillus sp. AFS094611	WGS
2.03352e+06	Bacillus sp. AFS096315	80	5063370	5074	Bacteria	Firmicutes	Bacilli	Bacillales	Bacillaceae	Bacillus	Bacillus sp. AFS096315	WGS
2.03387e+06	Bacillus sp. AFS098217	169	4968296	5543	Bacteria	Firmicutes	Bacilli	Bacillales	Bacillaceae	Bacillus	Bacillus sp. AFS098217	WGS
2.03428e+06	Bacillus sp. AFS014408	245	5127929	5684	Bacteria	Firmicutes	Bacilli	Bacillales	Bacillaceae	Bacillus	Bacillus sp. AFS014408	WGS
2.03428e+06	Bacillus sp. AFS019443	178	4875525	5407	Bacteria	Firmicutes	Bacilli	Bacillales	Bacillaceae	Bacillus	Bacillus sp. AFS019443	WGS
2.03428e+06	Bacillus sp. AFS051223	410	5658869	6337	Bacteria	Firmicutes	Bacilli	Bacillales	Bacillaceae	Bacillus	Bacillus sp. AFS051223	WGS
2.03428e+06	Bacillus sp. AFS075034	274	5198315	5818	Bacteria	Firmicutes	Bacilli	Bacillales	Bacillaceae	Bacillus	Bacillus sp. AFS075034	WGS
2.03428e+06	Bacillus sp. AFS075960	998	6125336	7280	Bacteria	Firmicutes	Bacilli	Bacillales	Bacillaceae	Bacillus	Bacillus sp. AFS075960	WGS
2.03791e+06	Geobacillus sp. AYN2	124	3409966	3955	Bacteria	Firmicutes	Bacilli	Bacillales	Bacillaceae	Geobacillus	Geobacillus yumthangensis	WGS
2.03928e+06	Bacillus sp. 100374	183	5651163	6337	Bacteria	Firmicutes	Bacilli	Bacillales	Bacillaceae	Bacillus	Bacillus sp. 17-SMS-01	WGS
2.04029e+06	Lentibacillus sp. Marseille-P4043	3	3926733	4099	Bacteria	Firmicutes	Bacilli	Bacillales	Bacillaceae	Lentibacillus	Lentibacillus sp. Marseille-P4043	WGS
2.04231e+06	Salirhabdus sp. Marseille-P4669	17	3492078	3625	Bacteria	Firmicutes	Bacilli	Bacillales	Bacillaceae	Salirhabdus	Salirhabdus sp. Marseille-P4669	WGS
2.04501e+06	Halobacillus sp. Marseille-P3879	9	4170504	4310	Bacteria	Firmicutes	Bacilli	Bacillales	Bacillaceae	Halobacillus	Halobacillus sp. Marseille-P3879	WGS
2.04502e+06	Bacillus sp. CX-1	146	4600757	5253	Bacteria	Firmicutes	Bacilli	Bacillales	Bacillaceae	Bacillus	Bacillus sp. CX-1	WGS
2.04521e+06	Salipaludibacillus sp. KQ-12	15	4150426	4156	Bacteria	Firmicutes	Bacilli	Bacillales	Bacillaceae	Salipaludibacillus	Salipaludibacillus keqinensis	WGS
2.04524e+06	Bacillus sp. YSP-3	12	4047843	4288	Bacteria	Firmicutes	Bacilli	Bacillales	Bacillaceae	Bacillus	Bacillus sp. YSP-3	WGS
2.04994e+06	Bacillus sp. Lzh-5	2	4024750	4090	Bacteria	Firmicutes	Bacilli	Bacillales	Bacillaceae	Bacillus	Bacillus sp. Lzh-5	Complete
2.05266e+06	Oceanobacillus sp. 160	1	4103611	4092	Bacteria	Firmicutes	Bacilli	Bacillales	Bacillaceae	Oceanobacillus	Oceanobacillus sp. 160	Complete
2.05294e+06	Bacillus sp. Y-01	1	5130901	5506	Bacteria	Firmicutes	Bacilli	Bacillales	Bacillaceae	Bacillus	Bacillus sp. Y-01	Complete
2.05351e+06	Bacillus bacterium strain UBA11286	52	4147949	4488	Bacteria	Firmicutes	Bacilli	Bacillales	Bacillaceae	Bacillus	Bacillus bacterium	WGS
2.05383e+06	Bacillus sp. HBCD-sjtu	1	5230501	5617	Bacteria	Firmicutes	Bacilli	Bacillales	Bacillaceae	Bacillus	Bacillus sp. HBCD-sjtu	Complete
2.05491e+06	Bacillus sp. mrc49	814	5730998	6792	Bacteria	Firmicutes	Bacilli	Bacillales	Bacillaceae	Bacillus	Bacillus sp. mrc49	WGS
2.05516e+06	Bacillus sp. SN1	24	4260299	4472	Bacteria	Firmicutes	Bacilli	Bacillales	Bacillaceae	Bacillus	Bacillus sp. SN1	WGS
2.05594e+06	Geobacillus sp. WSUCF-018B	145	3229181	3698	Bacteria	Firmicutes	Bacilli	Bacillales	Bacillaceae	Geobacillus	Geobacillus sp. WSUCF-018B	WGS
2.05594e+06	Geobacillus sp. Manikaran-105	140	3191347	3678	Bacteria	Firmicutes	Bacilli	Bacillales	Bacillaceae	Geobacillus	Geobacillus sp. Manikaran-105	WGS
2.05621e+06	Bacillus sp. UAEU-H3K6M1	652	4093651	4688	Bacteria	Firmicutes	Bacilli	Bacillales	Bacillaceae	Bacillus	Bacillus sp. UAEU-H3K6M1	WGS
2.05649e+06	Bacillus sp. SN10	87	5542115	6148	Bacteria	Firmicutes	Bacilli	Bacillales	Bacillaceae	Bacillus	Bacillus sp. SN10	WGS
2.05791e+06	Bacillus sp. BA3	47	5597764	6028	Bacteria	Firmicutes	Bacilli	Bacillales	Bacillaceae	Bacillus	Bacillus sp. BA3	WGS
2.05809e+06	Bacillus sp. SN32	25	4071607	4285	Bacteria	Firmicutes	Bacilli	Bacillales	Bacillaceae	Bacillus	Bacillus sp. SN32	WGS
2.05888e+06	Bacillus sp. HMA207	18	5293061	5429	Bacteria	Firmicutes	Bacilli	Bacillales	Bacillaceae	Bacillus	Bacillus sp. HMA207	WGS
2.06011e+06	Bacillus sp. BI3	39	5636241	5992	Bacteria	Firmicutes	Bacilli	Bacillales	Bacillaceae	Bacillus	Bacillus sp. BI3	WGS
2.06477e+06	Bacillaceae bacterium EAG3	57	3821617	3977	Bacteria	Firmicutes	Bacilli	Bacillales	Bacillaceae		Bacillaceae bacterium EAG3	WGS
2.07076e+06	Bacillus sp. MBGLi79	1	4818295	5170	Bacteria	Firmicutes	Bacilli	Bacillales	Bacillaceae	Bacillus	Bacillus sp. MBGLi79	Complete
2.07076e+06	Bacillus sp. MBGLi97	485	8480591	9233	Bacteria	Firmicutes	Bacilli	Bacillales	Bacillaceae	Bacillus	Bacillus sp. MBGLi97	WGS
2.07203e+06	Lysinibacillus sp. YS11	1	4584915	4772	Bacteria	Firmicutes	Bacilli	Bacillales	Bacillaceae	Lysinibacillus	Lysinibacillus sp. YS11	Complete
2.07251e+06	Bacillus sp. AKBS9	80	5398728	5944	Bacteria	Firmicutes	Bacilli	Bacillales	Bacillaceae	Bacillus	Bacillus sp. AKBS9	WGS
2.08074e+06	Bacillus sp. Ru63	97	4035049	4276	Bacteria	Firmicutes	Bacilli	Bacillales	Bacillaceae	Bacillus	Bacillus sp. Ru63	WGS
2.08196e+06	Lysinibacillus sp. B2A1	1	5508835	5683	Bacteria	Firmicutes	Bacilli	Bacillales	Bacillaceae	Lysinibacillus	Lysinibacillus sp. B2A1	Complete
2.08658e+06	Lysinibacillus sp. Marseille-P5727	1	4220244	3948	Bacteria	Firmicutes	Bacilli	Bacillales	Bacillaceae	Lysinibacillus	Lysinibacillus timonensis	Complete
2.09383e+06	Bacillus sp. ZY-1-1	1	3899251	4018	Bacteria	Firmicutes	Bacilli	Bacillales	Bacillaceae	Bacillus	Bacillus sp. ZY-1-1	Complete
209389	Bacillus acidicola strain FJAT-2406	7	5138363	5672	Bacteria	Firmicutes	Bacilli	Bacillales	Bacillaceae	Bacillus	Bacillus acidicola	WGS
2.10827e+06	Bacillus sp. LLTC93	18	3802952	4103	Bacteria	Firmicutes	Bacilli	Bacillales	Bacillaceae	Bacillus	Bacillus sp. LLTC93	WGS
2.10853e+06	Bacillus sp. RJGP41	64	5459791	5955	Bacteria	Firmicutes	Bacilli	Bacillales	Bacillaceae	Bacillus	Bacillus sp. RJGP41	WGS
2.10854e+06	Bacillus sp. NMCN6	13	3641488	3856	Bacteria	Firmicutes	Bacilli	Bacillales	Bacillaceae	Bacillus	Bacillus sp. NMCN6	WGS
2.10854e+06	Bacillus sp. NMCN1	11	3662514	3862	Bacteria	Firmicutes	Bacilli	Bacillales	Bacillaceae	Bacillus	Bacillus sp. NMCN1	WGS
2.10854e+06	Bacillus sp. GBSC66	22	3570267	3718	Bacteria	Firmicutes	Bacilli	Bacillales	Bacillaceae	Bacillus	Bacillus sp. GBSC66	WGS
2.10854e+06	Bacillus sp. NMCC46	18	3632907	3829	Bacteria	Firmicutes	Bacilli	Bacillales	Bacillaceae	Bacillus	Bacillus sp. NMCC46	WGS
2.10854e+06	Bacillus sp. NMCC4	22	3716705	3905	Bacteria	Firmicutes	Bacilli	Bacillales	Bacillaceae	Bacillus	Bacillus sp. NMCC4	WGS
2.10854e+06	Bacillus sp. LNXM65	19	3683458	3889	Bacteria	Firmicutes	Bacilli	Bacillales	Bacillaceae	Bacillus	Bacillus sp. LNXM65	WGS
2.10854e+06	Bacillus sp. GBSW2	18	3676222	3854	Bacteria	Firmicutes	Bacilli	Bacillales	Bacillaceae	Bacillus	Bacillus sp. GBSW2	WGS
2.10854e+06	Bacillus sp. LNXM10	17	3688268	3894	Bacteria	Firmicutes	Bacilli	Bacillales	Bacillaceae	Bacillus	Bacillus sp. LNXM10	WGS
2.10854e+06	Bacillus sp. MZGC1	15	3804143	4090	Bacteria	Firmicutes	Bacilli	Bacillales	Bacillaceae	Bacillus	Bacillus sp. MZGC1	WGS
2.10854e+06	Bacillus sp. LNXM12-1	11	3627244	3810	Bacteria	Firmicutes	Bacilli	Bacillales	Bacillaceae	Bacillus	Bacillus sp. LNXM12-1	WGS
2.10855e+06	Bacillus sp. GBSW19	12	3618693	3792	Bacteria	Firmicutes	Bacilli	Bacillales	Bacillaceae	Bacillus	Bacillus sp. GBSW19	WGS
2.10855e+06	Bacillus sp. CJCL2	17	3591979	3774	Bacteria	Firmicutes	Bacilli	Bacillales	Bacillaceae	Bacillus	Bacillus sp. CJCL2	WGS
2.10855e+06	Bacillus sp. NMTD17	13	3681961	3896	Bacteria	Firmicutes	Bacilli	Bacillales	Bacillaceae	Bacillus	Bacillus sp. NMTD17	WGS
2.10855e+06	Bacillus sp. YBWC18	15	3629628	3843	Bacteria	Firmicutes	Bacilli	Bacillales	Bacillaceae	Bacillus	Bacillus sp. YBWC18	WGS
2.10959e+06	Bacillus sp. LNXM12-2	13	3628483	3811	Bacteria	Firmicutes	Bacilli	Bacillales	Bacillaceae	Bacillus	Bacillus sp. LNXM12-2	WGS
2.11597e+06	Lysinibacillus sp. PB300	46	4574203	4685	Bacteria	Firmicutes	Bacilli	Bacillales	Bacillaceae	Lysinibacillus	Lysinibacillus sp. PB300	WGS
2.11654e+06	Bacillus sp. Nf3	149	3818987	4115	Bacteria	Firmicutes	Bacilli	Bacillales	Bacillaceae	Bacillus	Bacillus sp. Nf3	WGS
2.13561e+06	Bacillus sp. VMFN-A1	22	3854848	3908	Bacteria	Firmicutes	Bacilli	Bacillales	Bacillaceae	Bacillus	Bacillus sp. VMFN-A1	WGS
2.13574e+06	Bacillus sp. OV186	23	4271950	4232	Bacteria	Firmicutes	Bacilli	Bacillales	Bacillaceae	Bacillus	Bacillus sp. OV186	WGS
2.13574e+06	Bacillus sp. OV752	74	5932299	6351	Bacteria	Firmicutes	Bacilli	Bacillales	Bacillaceae	Bacillus	Bacillus sp. OV752	WGS
2.13574e+06	Bacillus sp. YR335	54	5583595	5595	Bacteria	Firmicutes	Bacilli	Bacillales	Bacillaceae	Bacillus	Bacillus sp. YR335	WGS
2.13821e+06	Bacillus sp. Rc4	95	4035078	4492	Bacteria	Firmicutes	Bacilli	Bacillales	Bacillaceae	Bacillus	Bacillus sp. Rc4	WGS
2.16301e+06	Bacillus sp. CECT 9344	72	3982198	4354	Bacteria	Firmicutes	Bacilli	Bacillales	Bacillaceae	Bacillus	Bacillus sp. CECT 9344	WGS
2.16954e+06	Lysinibacillus sp. 2017	1	3737915	3660	Bacteria	Firmicutes	Bacilli	Bacillales	Bacillaceae	Lysinibacillus	Lysinibacillus sp. 2017	Complete
2.16958e+06	Geobacillus sp. LYN3	110	3239860	3784	Bacteria	Firmicutes	Bacilli	Bacillales	Bacillaceae	Geobacillus	Geobacillus sp. LYN3	WGS
217032	Bacillus galactosidilyticus strain G25-74	62	4841992	4853	Bacteria	Firmicutes	Bacilli	Bacillales	Bacillaceae	Bacillus	Bacillus galactosidilyticus	WGS
2.17155e+06	Bacillus sp. XY-L28	56	4063863	4261	Bacteria	Firmicutes	Bacilli	Bacillales	Bacillaceae	Bacillus	Bacillus acanthi	WGS
2.17175e+06	Bacillaceae bacterium T8	130	3753578	4012	Bacteria	Firmicutes	Bacilli	Bacillales	Bacillaceae	Pueribacillus	Pueribacillus theae	WGS
2.184e+06	Bacillus sp. AG102	71	6595099	7040	Bacteria	Firmicutes	Bacilli	Bacillales	Bacillaceae	Bacillus	Bacillus sp. AG102	WGS
2.184e+06	Bacillus sp. AG236	25	5272355	5551	Bacteria	Firmicutes	Bacilli	Bacillales	Bacillaceae	Bacillus	Bacillus sp. AG236	WGS
2.184e+06	Bacillus sp. AG442	21	4321619	4767	Bacteria	Firmicutes	Bacilli	Bacillales	Bacillaceae	Bacillus	Bacillus sp. AG442	WGS
2.18514e+06	Bacillus sp. CGMCC 1.16541	58	3966524	4107	Bacteria	Firmicutes	Bacilli	Bacillales	Bacillaceae	Bacillus	Bacillus sp. CGMCC 1.16541	WGS
2.20076e+06	Bacillus sp. SUBG0010	47	4300057	5106	Bacteria	Firmicutes	Bacilli	Bacillales	Bacillaceae	Bacillus	Bacillus sp. SUBG0010	WGS
221109	Oceanobacillus iheyensis HTE831	1	3630528	3553	Bacteria	Firmicutes	Bacilli	Bacillales	Bacillaceae	Oceanobacillus	Oceanobacillus iheyensis	Complete
2.21319e+06	Paraliobacillus sp. X-1174	46	3560563	3550	Bacteria	Firmicutes	Bacilli	Bacillales	Bacillaceae	Paraliobacillus	Paraliobacillus sp. X-1174	WGS
2.21319e+06	Paraliobacillus sp. X-1268	50	3745416	3784	Bacteria	Firmicutes	Bacilli	Bacillales	Bacillaceae	Paraliobacillus	Paraliobacillus sp. X-1268	WGS
2.21319e+06	Paraliobacillus sp. X-1125	1	3728451	3669	Bacteria	Firmicutes	Bacilli	Bacillales	Bacillaceae	Paraliobacillus	Paraliobacillus sp. X-1125	Complete
2.23106e+06	Bacillus sp. CR71	1	5914775	6270	Bacteria	Firmicutes	Bacilli	Bacillales	Bacillaceae	Bacillus	Bacillus sp. CR71	Complete
2.234e+06	Bacillus sp. COPE52	1	5806513	6129	Bacteria	Firmicutes	Bacilli	Bacillales	Bacillaceae	Bacillus	Bacillus sp. COPE52	Complete
2.24921e+06	Bacillus sp. PF5	148	5168783	5436	Bacteria	Firmicutes	Bacilli	Bacillales	Bacillaceae	Bacillus	Bacillus sp. PF5	WGS
2.24922e+06	Bacillus sp. K6W	189	5271897	5538	Bacteria	Firmicutes	Bacilli	Bacillales	Bacillaceae	Bacillus	Bacillus sp. K6W	WGS
2.25917e+06	Bacillus sp. YLB-04	36	4528037	5037	Bacteria	Firmicutes	Bacilli	Bacillales	Bacillaceae	Bacillus	Bacillus sp. YLB-04	WGS
2.26727e+06	Bacillus sp. DM2	2	4322871	4587	Bacteria	Firmicutes	Bacilli	Bacillales	Bacillaceae	Bacillus	Bacillus sp. DM2	Complete
227866	Bacillus tequilensis strain FJAT-14262a	12	4038551	4248	Bacteria	Firmicutes	Bacilli	Bacillales	Bacillaceae	Bacillus	Bacillus tequilensis	WGS
228576	Bacillus patagoniensis strain DSM 16117	3	4646905	5049	Bacteria	Firmicutes	Bacilli	Bacillales	Bacillaceae	Bacillus	Bacillus patagoniensis	WGS
228900	Bacillus asahii strain MA001	85	4341281	4465	Bacteria	Firmicutes	Bacilli	Bacillales	Bacillaceae	Bacillus	Bacillus asahii	WGS
2.29325e+06	Virgibacillus sp. LJ137	53	3787664	3792	Bacteria	Firmicutes	Bacilli	Bacillales	Bacillaceae	Virgibacillus	Virgibacillus sp. LJ137	WGS
2.29332e+06	Bacillus sp. ALD	46	5864890	6458	Bacteria	Firmicutes	Bacilli	Bacillales	Bacillaceae	Bacillus	Bacillus sp. ALD	WGS
2.29332e+06	Bacillus sp. OE	37	5934628	6437	Bacteria	Firmicutes	Bacilli	Bacillales	Bacillaceae	Bacillus	Bacillus sp. OE	WGS
2.29332e+06	Bacillus sp. dmp10	41	5945787	6421	Bacteria	Firmicutes	Bacilli	Bacillales	Bacillaceae	Bacillus	Bacillus sp. dmp10	WGS
2.29332e+06	Bacillus sp. RC	45	6201431	6781	Bacteria	Firmicutes	Bacilli	Bacillales	Bacillaceae	Bacillus	Bacillus sp. RC	WGS
2.29332e+06	Bacillus sp. MT	23	4092616	4380	Bacteria	Firmicutes	Bacilli	Bacillales	Bacillaceae	Bacillus	Bacillus sp. MT	WGS
2.29332e+06	Bacillus sp. LB(2018) strain LB(2018) strain LB(2018) strain LB(2018)	39	5729898	6169	Bacteria	Firmicutes	Bacilli	Bacillales	Bacillaceae	Bacillus	Bacillus sp. LB(2018)	WGS
2.29333e+06	Bacillus sp. HNG	60	4967308	5152	Bacteria	Firmicutes	Bacilli	Bacillales	Bacillaceae	Bacillus	Bacillus sp. HNG	WGS
2.29333e+06	Bacillus sp. HMG	13	3693643	3902	Bacteria	Firmicutes	Bacilli	Bacillales	Bacillaceae	Bacillus	Bacillus sp. HMG	WGS
2.29333e+06	Bacillus sp. dmp5	47	5718222	6092	Bacteria	Firmicutes	Bacilli	Bacillales	Bacillaceae	Bacillus	Bacillus sp. dmp5	WGS
2.29333e+06	Bacillus sp. AW	48	5738904	6249	Bacteria	Firmicutes	Bacilli	Bacillales	Bacillaceae	Bacillus	Bacillus sp. AW	WGS
2.30353e+06	Bacillus sp. PS00077A	228	5783088	6580	Bacteria	Firmicutes	Bacilli	Bacillales	Bacillaceae	Bacillus	Bacillus sp. PS00077A	WGS
2.30399e+06	Bacillus sp. V44-8	27	4469041	5015	Bacteria	Firmicutes	Bacilli	Bacillales	Bacillaceae	Bacillus	Bacillus sp. V44-8	WGS
2.30399e+06	Bacillus sp. V47-23a	84	4356520	4707	Bacteria	Firmicutes	Bacilli	Bacillales	Bacillaceae	Bacillus	Bacillus sp. V47-23a	WGS
2.30461e+06	Lysinibacillus sp. YLB-03	40	3785739	3901	Bacteria	Firmicutes	Bacilli	Bacillales	Bacillaceae	Lysinibacillus	Lysinibacillus sp. YLB-03	WGS
230954	Bacillus thermozeamaize strain ZCTH02-B2	143	3439117	3748	Bacteria	Firmicutes	Bacilli	Bacillales	Bacillaceae	Bacillus	Bacillus thermozeamaize	WGS
2.31546e+06	Bacillus sp. SKP7-4	109	4681042	5464	Bacteria	Firmicutes	Bacilli	Bacillales	Bacillaceae	Bacillus	Bacillus salacetis	WGS
2.3214e+06	Bacillus sp. 3-2-2	55	4301436	4537	Bacteria	Firmicutes	Bacilli	Bacillales	Bacillaceae	Bacillus	Bacillus sp. 3-2-2	WGS
2.33839e+06	Bacillus sp. STP3	217	4151459	4464	Bacteria	Firmicutes	Bacilli	Bacillales	Bacillaceae	Bacillus	Bacillus sp. STP3	WGS
240302	Halobacillus dabanensis strain HD-02	11	4102331	4280	Bacteria	Firmicutes	Bacilli	Bacillales	Bacillaceae	Halobacillus	Halobacillus dabanensis	WGS
2.41984e+06	Virgibacillus sp. Bac330	1	4456326	4384	Bacteria	Firmicutes	Bacilli	Bacillales	Bacillaceae	Virgibacillus	Virgibacillus sp. Bac330	Complete
2.41984e+06	Virgibacillus sp. Bac332	2	4627247	4747	Bacteria	Firmicutes	Bacilli	Bacillales	Bacillaceae	Virgibacillus	Virgibacillus sp. Bac332	Complete
2.44803e+06	Oceanobacillus sp. YLB-02	21	3987417	4127	Bacteria	Firmicutes	Bacilli	Bacillales	Bacillaceae	Oceanobacillus	Oceanobacillus sp. YLB-02	WGS
254757	Bacillus farraginis strain DSM 16013	125	5308781	5605	Bacteria	Firmicutes	Bacilli	Bacillales	Bacillaceae	Bacillus	Bacillus farraginis	WGS
254758	Bacillus fortis strain DSM 16012	125	3607409	3971	Bacteria	Firmicutes	Bacilli	Bacillales	Bacillaceae	Bacillus	Bacillus fortis	WGS
255247	Fictibacillus arsenicus strain G25-54	31	4072794	4408	Bacteria	Firmicutes	Bacilli	Bacillales	Bacillaceae	Fictibacillus	Fictibacillus arsenicus	WGS
260555	Bacillus halotolerans strain RSCu-8D	27	4159793	4420	Bacteria	Firmicutes	Bacilli	Bacillales	Bacillaceae	Bacillus	Bacillus halotolerans	WGS
263474	Bacillus humi strain DSM 16318	126	4836444	5099	Bacteria	Firmicutes	Bacilli	Bacillales	Bacillaceae	Bacillus	Bacillus humi	WGS
264698	Bacillus muralis strain G25-68	48	5109079	5642	Bacteria	Firmicutes	Bacilli	Bacillales	Bacillaceae	Bacillus	Bacillus muralis	WGS
265546	Anoxybacillus ayderensis AB04	74	2832347	2959	Bacteria	Firmicutes	Bacilli	Bacillales	Bacillaceae	Anoxybacillus	Anoxybacillus ayderensis	WGS
265729	Bacillus cibi strain DSM 16189	24	4072175	4252	Bacteria	Firmicutes	Bacilli	Bacillales	Bacillaceae	Bacillus	Bacillus cibi	WGS
272559	Bacillus halodurans C-125	1	4202352	4228	Bacteria	Firmicutes	Bacilli	Bacillales	Bacillaceae	Bacillus	Bacillus halodurans	Complete
273032	Bacillus taeanensis strain BH030017	61	4611265	4846	Bacteria	Firmicutes	Bacilli	Bacillales	Bacillaceae	Bacillus	Bacillus taeanensis	WGS
279143	Bacillus malacitensis strain NRRL B-41618	27	4205279	4383	Bacteria	Firmicutes	Bacilli	Bacillales	Bacillaceae	Bacillus	Bacillus malacitensis	WGS
279144	Bacillus axarquiensis strain NRRL B-41617	25	4091457	4214	Bacteria	Firmicutes	Bacilli	Bacillales	Bacillaceae	Bacillus	Bacillus axarquiensis	WGS
279215	Bacillus alveayuensis strain 24KAM51	197	6701689	7171	Bacteria	Firmicutes	Bacilli	Bacillales	Bacillaceae	Bacillus	Bacillus alveayuensis	WGS
279813	Thalassobacillus devorans strain Marseille-P394	6	4070754	4205	Bacteria	Firmicutes	Bacilli	Bacillales	Bacillaceae	Thalassobacillus	Thalassobacillus devorans	WGS
279826	Bacillus foraminis strain Bac44	2	5977666	6312	Bacteria	Firmicutes	Bacilli	Bacillales	Bacillaceae	Bacillus	Bacillus foraminis	Complete
28031.2	Lysinibacillus fusiformis strain GM	17	4681260	4791	Bacteria	Firmicutes	Bacilli	Bacillales	Bacillaceae	Lysinibacillus	Lysinibacillus fusiformis	WGS
284581	Bacillus koreensis strain DSM 16467	42	4603584	4910	Bacteria	Firmicutes	Bacilli	Bacillales	Bacillaceae	Bacillus	Bacillus koreensis	WGS
285983	Bacillus subterraneus strain MITOT1	208	3899987	4181	Bacteria	Firmicutes	Bacilli	Bacillales	Bacillaceae	Bacillus	Bacillus subterraneus	WGS
290588	Bacillus oshimensis strain DSM 18940	1	4058377	4231	Bacteria	Firmicutes	Bacilli	Bacillales	Bacillaceae	Bacillus	Bacillus oshimensis	WGS
293386	Bacillus stratosphericus strain MRPD-01	36	3687760	3850	Bacteria	Firmicutes	Bacilli	Bacillales	Bacillaceae	Bacillus	Bacillus stratosphericus	WGS
293387	Bacillus altitudinis strain 123	28	3746010	3950	Bacteria	Firmicutes	Bacilli	Bacillales	Bacillaceae	Bacillus	Bacillus altitudinis	WGS
293389	Bacillus aerius strain MG75	43	3865054	4172	Bacteria	Firmicutes	Bacilli	Bacillales	Bacillaceae	Bacillus	Bacillus aerius	WGS
293389	Bacillus aerophilus C772	17	3753035	3914	Bacteria	Firmicutes	Bacilli	Bacillales	Bacillaceae	Bacillus	Bacillus aerophilus	WGS
294699	Anoxybacillus amylolyticus strain DSM 15939	3	3158269	3423	Bacteria	Firmicutes	Bacilli	Bacillales	Bacillaceae	Anoxybacillus	Anoxybacillus amylolyticus	WGS
301149	Caldibacillus debilis strain ZCTH4_d	47	3053581	4021	Bacteria	Firmicutes	Bacilli	Bacillales	Bacillaceae	Caldibacillus	Caldibacillus debilis	WGS
302167	Virgibacillus dokdonensis strain Marseille-P2545	16	4608953	4516	Bacteria	Firmicutes	Bacilli	Bacillales	Bacillaceae	Virgibacillus	Virgibacillus dokdonensis	WGS
304268	Bacillus alkalitelluris strain 10368	7	4883116	4820	Bacteria	Firmicutes	Bacilli	Bacillales	Bacillaceae	Bacillus	Bacillus alkalitelluris	WGS
313628	Bacillus sp. NRRL B-14911	18	4098123	4283	Bacteria	Firmicutes	Bacilli	Bacillales	Bacillaceae	Bacillus	Bacillus sp. NRRL B-14911	WGS
333139	Bacillus okhensis Kh10-101	98	4865284	4939	Bacteria	Firmicutes	Bacilli	Bacillales	Bacillaceae	Bacillus	Bacillus okhensis	WGS
337097	Vulcanibacillus modesticaldus strain BR	100	2224341	2356	Bacteria	Firmicutes	Bacilli	Bacillales	Bacillaceae	Vulcanibacillus	Vulcanibacillus modesticaldus	WGS
33932.3	Bacillus cohnii strain DSM 6307	1	4899141	5069	Bacteria	Firmicutes	Bacilli	Bacillales	Bacillaceae	Bacillus	Bacillus cohnii	Complete
33935.3	Lysinibacillus macroides strain DSM 54	15	4866035	5005	Bacteria	Firmicutes	Bacilli	Bacillales	Bacillaceae	Lysinibacillus	Lysinibacillus macroides	WGS
33936.2	Aeribacillus pallidus strain KCTC3564	1	4089457	4569	Bacteria	Firmicutes	Bacilli	Bacillales	Bacillaceae	Aeribacillus	Aeribacillus pallidus	Complete
33938.5	Geobacillus thermocatenulatus strain SURF-48B	230	3386398	3885	Bacteria	Firmicutes	Bacilli	Bacillales	Bacillaceae	Geobacillus	Geobacillus thermocatenulatus	WGS
33940.5	Geobacillus thermodenitrificans strain KCTC3902	1	3505276	3830	Bacteria	Firmicutes	Bacilli	Bacillales	Bacillaceae	Geobacillus	Geobacillus thermodenitrificans	Complete
33941.2	Geobacillus thermoleovorans strain ID-1	2	3765962	4103	Bacteria	Firmicutes	Bacilli	Bacillales	Bacillaceae	Geobacillus	Geobacillus thermoleovorans	Complete
352858	Bacillus sp. Y1	1	5028825	5087	Bacteria	Firmicutes	Bacilli	Bacillales	Bacillaceae	Bacillus	Bacillus sp. Y1	Complete
35841.7	Bacillus thermoamylovorans strain B4166	157	3822068	4079	Bacteria	Firmicutes	Bacilli	Bacillales	Bacillaceae	Bacillus	Bacillus thermoamylovorans	WGS
360310	Bacillus sp. CDB3 strain CDB3	148	5915726	6785	Bacteria	Firmicutes	Bacilli	Bacillales	Bacillaceae	Bacillus	Bacillus sp. CDB3	WGS
361277	Terribacillus saccharophilus strain 7517-W	42	3595137	3804	Bacteria	Firmicutes	Bacilli	Bacillales	Bacillaceae	Terribacillus	Terribacillus saccharophilus	WGS
361279	Terribacillus halophilus strain T-h1	14	3456498	3629	Bacteria	Firmicutes	Bacilli	Bacillales	Bacillaceae	Terribacillus	Terribacillus halophilus	WGS
368294	Bacillus sp. MN5	91	5513239	5898	Bacteria	Firmicutes	Bacilli	Bacillales	Bacillaceae	Bacillus	Bacillus sp. MN5	WGS
371036	Bacillus acidiceler strain DSM 18954	45	4770625	4757	Bacteria	Firmicutes	Bacilli	Bacillales	Bacillaceae	Bacillus	Bacillus acidiceler	WGS
372463	Oceanobacillus profundus strain DSM 18246	63	4778684	4852	Bacteria	Firmicutes	Bacilli	Bacillales	Bacillaceae	Oceanobacillus	Oceanobacillus profundus	WGS
380263	Bacillus sp. TD41	99	5094423	5400	Bacteria	Firmicutes	Bacilli	Bacillales	Bacillaceae	Bacillus	Bacillus sp. TD41	WGS
380264	Bacillus sp. TD42	170	5859329	6366	Bacteria	Firmicutes	Bacilli	Bacillales	Bacillaceae	Bacillus	Bacillus sp. TD42	WGS
380630	Bacillus decisifrondis strain DSM 17725	78	5613728	6140	Bacteria	Firmicutes	Bacilli	Bacillales	Bacillaceae	Bacillus	Bacillus decisifrondis	WGS
386490	Terribacillus goriensis strain DSM 18252	2	3620777	3737	Bacteria	Firmicutes	Bacilli	Bacillales	Bacillaceae	Terribacillus	Terribacillus goriensis	WGS
388400	Bacillus sp. B14905	99	4497271	4383	Bacteria	Firmicutes	Bacilli	Bacillales	Bacillaceae	Bacillus	Bacillus sp. B14905	WGS
38875.4	Bacillus oleronius strain DSM 9356	587	5083966	5530	Bacteria	Firmicutes	Bacilli	Bacillales	Bacillaceae	Bacillus	Bacillus oleronius	WGS
393065	Bacillus sp. E25	1	5915788	6307	Bacteria	Firmicutes	Bacilli	Bacillales	Bacillaceae	Bacillus	Bacillus sp. E25	Complete
402384	Halobacillus mangrovi strain KTB 131	1	4142697	4247	Bacteria	Firmicutes	Bacilli	Bacillales	Bacillaceae	Halobacillus	Halobacillus mangrovi	Complete
403958	Virgibacillus sp. SK37	4	3841730	3930	Bacteria	Firmicutes	Bacilli	Bacillales	Bacillaceae	Virgibacillus	Virgibacillus sp. SK37	Complete
404937	Anoxybacillus thermarum strain AF/04	159	2736908	3260	Bacteria	Firmicutes	Bacilli	Bacillales	Bacillaceae	Anoxybacillus	Anoxybacillus thermarum	WGS
405946	Oceanobacillus caeni strain HM6	209	3579090	3881	Bacteria	Firmicutes	Bacilli	Bacillales	Bacillaceae	Oceanobacillus	Oceanobacillus caeni	WGS
406125	Bacillus sp. m3-13	50	4137575	4506	Bacteria	Firmicutes	Bacilli	Bacillales	Bacillaceae	Bacillus	Bacillus sp. m3-13	WGS
411959	Virgibacillus chiguensis strain CGMCC 1.6496	45	4128320	4097	Bacteria	Firmicutes	Bacilli	Bacillales	Bacillaceae	Virgibacillus	Virgibacillus chiguensis	WGS
412384	Bacillus aryabhattai strain SQU-R12	118	5584517	6055	Bacteria	Firmicutes	Bacilli	Bacillales	Bacillaceae	Bacillus	Bacillus aryabhattai	WGS
421768	Bacillus butanolivorans strain AFS003229	155	5889384	6354	Bacteria	Firmicutes	Bacilli	Bacillales	Bacillaceae	Bacillus	Bacillus butanolivorans	WGS
427920	Bacillus alkalinitrilicus strain DSM 22532	2	5523573	5587	Bacteria	Firmicutes	Bacilli	Bacillales	Bacillaceae	Bacillus	Bacillus alkalinitrilicus	WGS
429004	Bacillus sp. SM1	29	1769494	1739	Bacteria	Firmicutes	Bacilli	Bacillales	Bacillaceae	Bacillus	Bacillus sp. SM1	WGS
436516	Lysinibacillus parviboronicapiens strain VT1065	70	4744728	4861	Bacteria	Firmicutes	Bacilli	Bacillales	Bacillaceae	Lysinibacillus	Lysinibacillus parviboronicapiens	WGS
444060	Bacillus plakortidis strain DSM 19153	44	3967762	4199	Bacteria	Firmicutes	Bacilli	Bacillales	Bacillaceae	Bacillus	Bacillus plakortidis	WGS
444461	Bacillus acidiproducens DSM 23148	111	3313239	3682	Bacteria	Firmicutes	Bacilli	Bacillales	Bacillaceae	Bacillus	Bacillus acidiproducens	WGS
450368	[Brevibacterium] frigoritolerans strain FJAT-2396	2	5460250	5852	Bacteria	Firmicutes	Bacilli	Bacillales	Bacillaceae	Bacillus	[Brevibacterium] frigoritolerans	WGS
452565	Anoxybacillus mongoliensis strain MB4	93	2807516	3061	Bacteria	Firmicutes	Bacilli	Bacillales	Bacillaceae	Anoxybacillus	Anoxybacillus mongoliensis	WGS
459347	Bacillus cecembensis strain DSM 21993	227	4782966	5017	Bacteria	Firmicutes	Bacilli	Bacillales	Bacillaceae	Bacillus	Bacillus cecembensis	WGS
46224.2	Bacillus sporothermodurans strain SAD	108	3857089	4111	Bacteria	Firmicutes	Bacilli	Bacillales	Bacillaceae	Bacillus	Bacillus sporothermodurans	WGS
470815	Paraliobacillus quinghaiensis strain YIM-C158	67	3292626	3300	Bacteria	Firmicutes	Bacilli	Bacillales	Bacillaceae	Paraliobacillus	Paraliobacillus quinghaiensis	WGS
471223	Geobacillus sp. WCH70	3	3508804	3614	Bacteria	Firmicutes	Bacilli	Bacillales	Bacillaceae	Geobacillus	Geobacillus sp. WCH70	Complete
472963	Anaerobacillus alkalidiazotrophicus strain DSM 22531	36	4609363	4567	Bacteria	Firmicutes	Bacilli	Bacillales	Bacillaceae	Anaerobacillus	Anaerobacillus alkalidiazotrophicus	WGS
480071	Virgibacillus siamensis strain Marseille-P2607	7	3917958	4120	Bacteria	Firmicutes	Bacilli	Bacillales	Bacillaceae	Virgibacillus	Virgibacillus siamensis	WGS
480284	Virgibacillus soli strain PL205	104	5002729	5046	Bacteria	Firmicutes	Bacilli	Bacillales	Bacillaceae	Virgibacillus	Virgibacillus soli	WGS
482461	Sediminibacillus halophilus strain CGMCC 1.6199	13	4149758	4390	Bacteria	Firmicutes	Bacilli	Bacillales	Bacillaceae	Sediminibacillus	Sediminibacillus halophilus	WGS
483913	Bacillus subtilis subsp. inaquosorum strain DE111	1	4143890	4348	Bacteria	Firmicutes	Bacilli	Bacillales	Bacillaceae	Bacillus	Bacillus subtilis subsp. inaquosorum	Complete
485577	Aquisalibacillus elongatus strain DSM 18090	15	2878435	3048	Bacteria	Firmicutes	Bacilli	Bacillales	Bacillaceae	Aquisalibacillus	Aquisalibacillus elongatus	WGS
492670	Bacillus velezensis strain SGAir0473	1	4184278	4351	Bacteria	Firmicutes	Bacilli	Bacillales	Bacillaceae	Bacillus	Bacillus velezensis	Complete
493781	Falsibacillus pallidus strain DSM 25281	40	3865655	4164	Bacteria	Firmicutes	Bacilli	Bacillales	Bacillaceae	Falsibacillus	Falsibacillus pallidus	WGS
495036	Geobacillus sp. G11MC16	31	3545187	3735	Bacteria	Firmicutes	Bacilli	Bacillales	Bacillaceae	Geobacillus	Geobacillus sp. G11MC16	WGS
505697	Bacillus sp. ES3	18	8329607	8745	Bacteria	Firmicutes	Bacilli	Bacillales	Bacillaceae	Bacillus	Bacillus sp. ES3	WGS
50717.3	Salimicrobium album strain DSM 20748	13	2629725	2820	Bacteria	Firmicutes	Bacilli	Bacillales	Bacillaceae	Salimicrobium	Salimicrobium album	WGS
517424	Salsuginibacillus halophilus strain CGMCC 1.07653	29	3019496	3079	Bacteria	Firmicutes	Bacilli	Bacillales	Bacillaceae	Salsuginibacillus	Salsuginibacillus halophilus	WGS
517425	Salisediminibacterium halotolerans strain DSM 26530	11	2841072	2826	Bacteria	Firmicutes	Bacilli	Bacillales	Bacillaceae	Salisediminibacterium	Salisediminibacterium halotolerans	WGS
531814	Gracilibacillus ureilyticus strain CGMCC 1.7727	38	4071593	4160	Bacteria	Firmicutes	Bacilli	Bacillales	Bacillaceae	Gracilibacillus	Gracilibacillus ureilyticus	WGS
544556	Geobacillus sp. Y412MC61	2	3667901	3776	Bacteria	Firmicutes	Bacilli	Bacillales	Bacillaceae	Geobacillus	Geobacillus sp. Y412MC61	Complete
545501	Oceanobacillus oncorhynchi Oc5	1	4608004	4634	Bacteria	Firmicutes	Bacilli	Bacillales	Bacillaceae	Oceanobacillus	Oceanobacillus oncorhynchi	WGS
549003	Natribacillus halophilus strain DSM 21771	47	3302411	3657	Bacteria	Firmicutes	Bacilli	Bacillales	Bacillaceae	Natribacillus	Natribacillus halophilus	WGS
549688	Bacillus horneckiae strain 1PO1SC	103	5494436	5947	Bacteria	Firmicutes	Bacilli	Bacillales	Bacillaceae	Bacillus	Bacillus horneckiae	WGS
[truncated: 2,885 more rows]
