# Supplementary material for: Nutrition or nature: using elementary flux modes to disentangle the complex forces shaping prokaryote pan-genomes
Source: BMC Ecol Evol. 2022 Aug 16;22:101. doi: 10.1186/s12862-022-02052-3 (PMC9382767; doi:10.1186/s12862-022-02052-3)
Supplement: Supplementary file 8 — Additional file 8: Table S3. Environment compounds used in this study. Concentrations of 1000 random environments that constitute the environment ball (see Methods). These concentrations are set as upper bounds to the metabolic models of the pan-reactomes. [file 12862_2022_2052_MOESM8_ESM.xlsx]

## Sheet: env_ball_1000
Environment ball	EX_cpd11590_e	EX_cpd03048_e	EX_cpd00065_e	EX_cpd11579_e	EX_cpd00115_e	EX_cpd00367_e	EX_cpd03847_e	EX_cpd11592_e	EX_cpd00797_e	EX_cpd01499_e	EX_cpd00653_e	EX_cpd00227_e	EX_cpd10516_e	EX_cpd00274_e	EX_cpd00061_e	EX_cpd00179_e	EX_cpd01012_e	EX_cpd11588_e	EX_cpd00010_e	EX_cpd00154_e	EX_cpd00111_e	EX_cpd00162_e	EX_cpd00288_e	EX_cpd11580_e	EX_cpd11594_e	EX_cpd00412_e	EX_cpd11596_e	EX_cpd00793_e	EX_cpd00276_e	EX_cpd03279_e	EX_cpd00149_e	EX_cpd00082_e	EX_cpd00152_e	EX_cpd00117_e	EX_cpd16062_e	EX_cpd00235_e	EX_cpd00098_e	EX_cpd03561_e	EX_cpd11584_e	EX_cpd11575_e	EX_cpd00073_e	EX_cpd00209_e	EX_cpd00443_e	EX_cpd15140_e	EX_cpd00012_e	EX_cpd00214_e	EX_cpd01646_e	EX_cpd11582_e	EX_cpd15499_e
Random Sample	met-L-ala-L_e:cpd11590_e	Isethionate_e:cpd03048_e	L-Tryptophan_e:cpd00065_e	ethanesulfonate_e:cpd11579_e	dATP_e:cpd00115_e	Cytidine_e:cpd00367_e	Myristic acid_e:cpd03847_e	gly-glu-L_e:cpd11592_e	(R)-3-Hydroxybutanoate_e:cpd00797_e	2-Methylbutanal_e:cpd01499_e	D-Galactonate_e:cpd00653_e	L-Homoserine_e:cpd00227_e	fe3_e:cpd10516_e	Citrulline_e:cpd00274_e	Phosphoenolpyruvate_e:cpd00061_e	Maltose_e:cpd00179_e	Cd2+_e:cpd01012_e	gly-pro-L_e:cpd11588_e	CoA_e:cpd00010_e	Xylose_e:cpd00154_e	Oxidized glutathione_e:cpd00111_e	Aminoethanol_e:cpd00162_e	D-Glucosamine phosphate_e:cpd00288_e	Gly-Gln_e:cpd11580_e	Dextrin_e:cpd11594_e	Deoxyuridine_e:cpd00412_e	butanesulfonate_e:cpd11596_e	Thiamine phosphate_e:cpd00793_e	GLUM_e:cpd00276_e	Deoxyinosine_e:cpd03279_e	Co2+_e:cpd00149_e	D-Fructose_e:cpd00082_e	Agmatine_e:cpd00152_e	D-Alanine_e:cpd00117_e	Citrate-Mg_e:cpd16062_e	D-mannose-6-phosphate_e:cpd00235_e	Choline_e:cpd00098_e	2-Hydroxybutyrate_e:cpd03561_e	Ala-His_e:cpd11584_e	MOPS_e:cpd11575_e	Urea_e:cpd00073_e	Nitrate_e:cpd00209_e	ABEE_e:cpd00443_e	Proline_e:cpd15140_e	PPi_e:cpd00012_e	Palmitate_e:cpd00214_e	2-Isopropylmalate_e:cpd01646_e	ala-L-Thr-L_e:cpd11582_e	Menaquinol 8_e:cpd15499_e
1	1.3777	0.910799	3.35256	1.54784	0.298665	3.72925	2.27356	11.5613	2.94718	8.05501	7.51195	1.42623	2.07928	6.91931	1.20186	1.72104	4.06756	0.144199	6.93272	7.79919	1.61344	0.914947	4.68074	9.96283	1.65569	0.933341	3.04396	0.282056	3.41748	3.94626	1.74664	3.70633	5.42168	1.69637	2.30858	10.5272	3.93969	1.86709	1.44885	1.96077	3.29846	3.01022	3.00699	0.0766344	4.22998	0.646353	12.0984	4.81297	3.5758
2	0.354948	1.09342	0.797209	1.59593	0.976872	5.26466	4.58482	2.62356	0.904744	4.31633	9.94667	4.00463	2.03025	1.62755	0.269549	1.09607	4.36778	9.32534	2.31182	0.26126	2.12829	2.50246	4.28461	1.57794	4.32684	1.7753	4.9921	5.01799	1.7144	0.225921	3.81653	7.67262	1.88259	3.09167	1.17175	0.348893	0.396005	12.4073	2.97993	7.60314	2.35773	0.346503	0.947687	0.155964	0.143862	5.20865	1.70631	2.94518	4.07237
3	8.49227	3.08587	5.10239	2.23239	3.04911	5.23263	2.75754	1.77727	0.142381	3.4896	0.492144	5.45437	1.61146	3.63545	14.2942	6.63818	4.85369	1.50645	4.77663	5.65266	3.3056	13.8401	3.14383	0.479785	0.662951	0.923221	6.71752	2.36901	2.13901	1.18317	0.842247	4.25295	2.5862	0.145244	1.44952	0.920951	6.44657	10.5399	3.54076	7.20207	2.82927	1.26695	3.07416	0.0411062	4.94323	5.02581	5.64786	0.242496	0.0927087
4	3.18602	0.595406	2.95352	1.17065	2.66259	3.1035	3.25097	0.534829	0.467593	1.70518	0.591765	0.840779	3.16737	2.98332	1.28496	3.61441	2.21273	0.928082	0.526939	3.51609	0.0929994	0.168654	2.42743	1.65671	3.28723	11.2563	0.906636	6.26321	1.52304	1.78799	3.39248	2.46789	1.79692	3.78435	7.39136	0.83565	2.75179	0.908107	0.492115	4.38614	1.80809	2.97996	9.61295	0.490825	0.143592	1.33126	0.156425	1.12908	5.53504
5	6.8042	4.38137	3.66117	1.03216	0.615634	2.02884	10.6506	5.94771	9.42007	2.84827	5.70296	0.9627	3.28677	8.05133	1.59012	12.9083	0.475317	7.53488	0.886505	2.54908	1.62468	7.30305	0.360133	1.40036	13.1167	0.296417	1.14794	8.35116	3.66403	8.24028	3.52735	0.931955	1.68069	7.67774	7.09665	0.805501	8.01378	1.6168	0.521682	4.35928	3.22289	1.1888	1.70512	1.91027	0.577272	3.23875	0.854248	17.3155	9.75925
6	2.19012	2.11536	0.555219	3.7868	3.78002	0.153208	2.29025	3.52024	6.95859	4.86392	0.196081	2.59669	4.26122	6.39884	7.02619	2.75289	7.10505	9.9242	5.40073	1.05694	7.31472	1.81345	0.431436	6.04748	0.960726	0.514145	1.69195	0.907897	0.966906	1.66371	1.94005	0.503777	0.956371	1.60453	0.339526	13.7909	1.3883	2.01355	3.49156	4.81693	1.19351	1.18663	0.346006	6.07574	1.57143	2.97058	10.501	12.2028	2.83632
7	0.693654	1.46796	0.705351	3.51671	7.66137	7.21028	2.56626	2.44874	2.98252	6.04376	0.672227	3.56212	0.538457	2.64533	3.62926	10.0497	4.91074	0.0736702	0.326052	2.8063	7.67374	0.536259	0.244748	0.0148948	5.02268	0.0356117	3.12756	3.71065	1.48448	6.14498	4.36071	2.40233	5.6308	5.2535	0.897824	13.4776	1.13402	0.75467	2.73432	11.6814	5.14901	15.2794	0.0182437	0.595079	2.10069	3.76457	3.951	3.89852	0.677928
8	6.32315	0.960593	5.88577	1.49629	0.736553	1.41048	0.705717	0.548137	0.367182	3.28209	3.67983	16.1633	7.10179	1.41834	11.9262	9.86421	2.6623	4.40399	1.05248	0.287062	11.6216	0.362745	0.579701	0.785281	3.80704	4.13922	0.392633	3.47926	3.15337	4.21315	0.851429	4.16788	4.52945	1.18035	6.68274	2.10802	2.66876	1.17335	3.00866	4.96312	0.360007	8.44142	1.19872	6.84993	0.588318	2.69992	3.00401	1.94509	2.61244
9	1.42835	7.19652	0.00483649	6.72637	1.11405	1.52399	5.76048	0.500196	6.18546	0.689499	7.81699	2.06135	1.73169	0.836427	4.88213	6.27611	0.910906	5.12958	2.84366	5.06361	2.1058	1.21258	0.0840625	0.920672	4.01708	0.785004	0.502654	16.7	4.80431	0.545573	1.32881	8.24744	3.14952	10.9677	16.3887	6.9134	0.109989	0.881757	1.88624	0.914112	3.96271	3.38605	0.174315	2.15047	1.12118	0.716844	4.41989	1.46843	0.457105
10	2.71155	1.28448	2.3876	1.43894	1.97489	8.21414	1.05285	0.558416	0.728115	0.000509706	0.482076	9.44504	1.25587	5.79016	2.0902	0.465343	4.01461	0.176822	1.24078	2.65299	3.56263	7.20162	10.4302	6.18375	4.61621	0.24726	0.738908	1.07779	0.435878	3.10674	7.3748	3.37782	4.33348	0.743666	0.807754	0.512533	0.303529	7.06663	9.93891	3.98435	6.55035	1.287	4.36312	6.10812	4.83171	0.754269	1.88474	0.00326455	6.15245
11	0.527109	0.820897	10.4021	0.488153	1.41185	0.579711	8.80304	3.92931	1.62108	6.34443	0.908465	4.69539	5.24094	1.07487	15.7802	1.23396	2.79683	0.377679	3.29129	1.30873	1.75595	5.72398	1.77286	0.0487426	1.03162	0.619308	4.50256	2.24829	2.63897	2.72749	0.739318	3.55788	3.07496	4.12791	0.15967	4.29441	4.34815	2.62373	0.182977	3.01226	7.14805	0.988385	4.26919	3.62313	0.483552	3.17681	1.78833	0.421974	0.147921
12	1.66827	4.88776	6.21716	1.56586	0.233097	1.35652	0.644819	0.27553	1.94637	5.89992	1.55912	1.69289	1.18431	3.60454	14.3504	8.78176	1.52792	1.22651	4.81119	4.35569	0.426665	2.43693	10.5725	7.65751	5.04592	4.12093	1.63065	2.90492	7.10306	8.50345	4.754	7.08955	2.49551	2.12096	4.814	6.73582	2.12209	0.440117	0.33608	3.7918	1.58758	2.86386	0.804981	10.6653	0.651325	0.0587869	5.62466	3.6524	3.44865
13	0.419242	6.82869	1.33448	3.45056	2.00468	0.0719917	4.06714	2.85787	2.01141	5.63814	2.66009	2.54894	2.13229	1.48564	6.8448	6.72467	0.638139	3.93639	1.52553	0.282222	1.86969	1.47763	0.18322	0.42353	0.33493	1.50607	6.75426	2.45062	0.739828	5.41186	6.32495	2.62165	1.64344	3.98294	2.18227	5.07287	0.15638	11.4301	4.59785	10.4141	4.79294	0.320305	10.4698	9.84048	6.7554	1.61012	4.81654	2.91291	0.110877
14	0.0110728	1.28024	2.17071	6.15449	2.1328	0.336999	1.74629	3.76441	0.767461	2.58365	1.83152	1.00157	2.40755	9.55712	2.88419	4.57671	9.99521	0.343095	0.744072	1.21598	0.747543	0.719689	0.965034	1.41933	3.3857	2.47156	2.30417	4.64691	3.31948	6.946	17.168	0.228712	0.095399	2.30125	3.01831	3.5966	2.58329	9.81333	0.757054	4.65036	4.22278	5.43938	3.45665	2.01654	4.69701	1.98565	2.57073	2.37903	4.8367
15	0.0401849	0.599284	3.3132	10.9639	2.73528	1.27666	0.0120411	0.747474	0.47605	5.55251	2.59351	2.14541	1.49246	0.147228	0.323634	3.19375	7.59255	1.33343	1.71487	3.71872	0.230521	0.67253	4.61619	0.385648	9.16009	11.3259	5.59819	10.1986	1.19338	4.94116	4.37695	1.46358	4.05718	3.6344	9.32299	1.21354	4.58054	1.52812	1.39035	23.2882	0.684776	1.34886	7.29871	9.93497	0.501124	10.1184	0.0201172	3.80001	3.16928
16	2.27918	2.18272	1.10996	6.14266	6.37627	0.805285	0.214605	2.73287	1.20618	3.38391	1.97742	5.56172	13.1644	1.05484	3.6593	0.16535	3.35476	0.400899	0.133569	0.225771	5.77852	1.95705	0.0285272	2.43495	3.98634	6.67596	3.46157	3.13313	3.26252	0.125578	12.4126	1.38426	0.198183	1.54356	1.55886	4.25052	0.809513	8.91814	0.826991	1.50599	0.120829	0.10016	5.04347	3.41767	4.83199	0.0873368	0.195122	5.72826	1.3575
17	5.92102	1.80004	1.02583	0.49369	1.15938	5.43063	7.58113	3.33228	0.587154	3.24059	1.60836	2.84724	0.309249	0.0369183	4.52109	8.41016	1.377	1.9328	5.81963	0.0409212	0.635541	0.0483679	4.15295	1.81916	0.151082	0.316305	2.61027	2.82977	9.2158	1.30637	11.7357	0.00864573	0.911035	3.72225	1.52217	9.30182	1.72232	3.25519	2.52439	0.22245	1.27487	2.61779	0.163075	2.78576	1.34781	2.64945	0.905358	1.77504	0.555989
18	7.19079	4.00006	2.43258	0.637846	1.25041	0.202155	7.48877	1.53514	0.670674	0.321212	3.12054	1.05026	2.16308	7.77431	6.15069	0.515414	0.98561	3.1578	2.37189	1.86896	1.60879	1.33846	4.42137	4.48583	3.8418	0.817338	0.448509	0.171933	0.65796	16.2152	1.97121	1.58053	4.39859	2.08116	2.38759	2.91267	4.59576	5.13277	7.38264	3.13642	0.15893	1.75225	9.33454	1.1711	2.70119	4.33294	7.68638	10.2463	1.26275
19	7.0815	3.00293	4.29428	1.09739	4.4345	1.09623	6.62292	3.70399	7.21524	5.44921	0.206945	9.17319	2.83527	4.90115	3.80886	4.8577	6.98327	4.78299	3.18542	16.3814	0.230177	0.894637	1.96141	1.55544	6.46444	7.27348	19.8957	0.823796	0.416961	0.601188	1.86473	0.684407	3.18206	0.658283	0.492585	4.44196	1.89089	1.86305	16.1585	0.764977	2.3538	2.36763	1.90275	4.40824	2.26388	3.49881	10.2393	4.58489	9.33051
20	1.9882	3.67032	0.874384	0.286232	2.72838	0.742098	7.97428	0.319599	2.70968	5.02458	2.86626	8.05124	1.00163	8.39666	8.54603	4.13746	4.75771	1.55534	1.5208	2.3297	0.582685	0.332692	6.27165	8.35483	6.8515	0.537993	10.6338	0.855646	2.41994	3.93745	0.274703	0.2762	2.2108	7.24387	1.5705	10.6965	8.34467	6.18044	1.70357	6.69075	4.23278	0.5867	0.984008	0.17054	1.22145	4.50228	7.48147	0.387734	0.924771
21	0.451457	1.27212	3.66107	4.14346	4.73952	0.321848	1.33195	0.325	1.33565	6.93727	0.128515	1.68411	1.93003	15.3299	0.27493	0.690731	3.28415	4.34348	11.1918	9.87909	0.422223	2.89867	2.3272	12.4618	0.142139	3.83093	0.716271	2.33191	1.23269	1.08315	3.25233	0.353743	3.00301	7.27419	2.49098	1.147	0.389619	3.36299	2.85151	1.02663	5.96963	5.33659	0.693076	0.0623842	5.2679	1.94199	0.42786	11.2064	2.20623
22	2.429	0.456044	2.69419	1.1696	8.17601	2.0422	2.91127	7.16906	5.10288	26.7052	16.8115	10.2175	6.35781	6.57116	0.85184	6.03331	1.38124	6.75883	6.53701	9.43655	1.11379	0.768901	1.19449	1.85958	3.19711	5.40331	5.63661	1.04046	0.845981	2.29682	0.614787	10.4908	2.09883	1.51264	0.331477	1.42241	0.211107	14.0234	2.47569	1.11495	0.241461	2.92712	2.03873	0.329781	1.81192	2.79873	0.865562	5.50618	2.15586
23	1.8269	4.18554	0.641395	2.65106	0.640989	2.6625	0.616723	2.34722	6.65146	4.15112	2.01458	6.83966	6.38255	0.640547	12.3326	5.13546	0.0530338	0.750884	4.06328	0.457015	1.22191	2.42253	0.141316	3.18448	1.76265	1.80827	3.85795	4.08039	4.03998	5.00644	5.80575	0.0983065	2.37255	7.93621	0.280356	2.20958	0.101001	2.40793	3.26474	1.38833	2.37746	1.92237	6.95687	0.0539733	0.328826	2.58794	5.69354	0.750811	1.50437
24	1.71052	1.48137	5.60388	6.05305	2.7147	0.850732	8.24463	1.00823	13.0433	3.92146	5.48923	6.64691	2.29219	0.333875	3.47941	4.29743	0.34247	1.9397	1.32499	5.29654	0.767281	0.849464	0.212024	5.01874	1.44217	3.32555	0.989181	8.26458	4.90495	0.772762	0.304774	1.86008	8.57684	0.544648	3.54861	2.62249	0.567617	4.07295	0.970886	0.278655	1.79521	0.96448	3.57298	10.9418	2.47959	0.370816	3.64495	0.0273651	0.913966
25	1.13152	1.55787	0.689766	1.74116	4.7762	0.716243	6.43088	1.93403	9.54089	12.7721	0.783044	0.0521775	6.43596	0.336322	0.536918	3.93822	0.377783	0.369879	1.3895	0.317984	0.890788	0.108184	5.95165	0.726077	4.20344	2.33938	0.688336	3.92847	5.30718	4.01101	2.79027	1.69861	7.31324	0.629869	3.69419	2.66632	1.62693	2.19343	6.05012	4.28308	3.64141	2.71931	18.5874	4.48403	1.98764	1.7221	0.00823589	15.4264	1.6426
26	0.511904	2.37805	0.768181	0.139862	1.19021	5.46744	4.42241	11.2211	2.83255	5.31012	2.45319	0.629723	7.90884	6.2241	4.38036	5.62807	0.60688	4.79089	4.34858	1.13694	4.91921	4.39983	7.97065	5.55775	4.89152	0.475784	0.430096	0.616709	7.35236	3.2703	2.03575	12.4681	4.81186	0.880205	1.6598	4.43688	1.02722	2.37987	1.55323	0.961561	2.98926	1.65646	0.835358	0.729033	2.36803	2.82709	1.85865	2.34544	0.554993
27	1.03964	3.76537	4.65462	7.23139	1.8958	1.58775	1.36578	0.915258	1.13048	5.18984	1.14097	2.50238	0.373857	2.6208	3.83496	2.35217	4.52471	0.456607	4.97039	0.392076	0.0371449	0.225464	2.52078	3.12564	0.728792	2.77748	3.63231	2.31303	1.39281	2.78963	3.54517	0.532793	0.251942	1.69284	11.5665	9.12444	1.82626	2.15107	0.430962	3.51263	5.11066	0.635038	4.71663	0.614374	0.100658	4.48862	0.99336	0.047989	4.60247
28	0.00883248	0.419482	4.28877	0.91055	3.74587	2.93439	4.37116	2.55345	0.856415	1.59238	5.51501	2.30582	0.227706	1.19999	4.40858	6.67039	1.37804	6.78935	6.63301	0.62781	1.92526	2.62603	6.27502	4.15689	0.729216	0.173624	0.711288	21.4075	2.54701	0.70126	0.71273	1.43465	1.52883	0.797694	0.905692	10.3982	0.143191	1.70499	6.18795	0.270021	0.672058	9.10424	3.08083	5.27762	5.81182	1.52935	0.245061	1.71766	3.70661
29	2.92472	3.56695	3.78428	3.93187	2.4601	11.3444	0.204978	4.00844	6.32284	0.942988	1.73287	0.892326	0.771311	6.02278	4.76037	3.96836	3.13473	2.7991	2.5771	1.13899	2.71545	0.218429	0.1767	2.54957	0.216098	1.92399	0.858191	6.456	0.0219448	1.51595	0.00945588	0.519881	2.01674	1.59895	8.12765	7.28853	12.3648	1.58763	5.8658	5.71056	5.46916	1.56362	1.00805	4.51544	0.158949	1.6202	9.67228	3.76503	14.4255
30	2.83357	2.36612	1.58558	6.61093	2.69685	0.743696	0.425705	2.74126	2.88349	0.272667	1.85761	9.10368	1.05194	1.38235	4.28872	10.2375	1.54666	0.467095	2.50433	1.08412	1.8872	0.822423	6.63394	2.08469	0.799279	3.0828	0.414852	14.2105	15.9375	0.476766	0.258899	5.86129	0.906531	2.75841	5.27088	1.42908	2.91286	0.241993	3.1868	2.9319	3.93134	1.06663	2.03599	2.20848	1.68796	6.37763	2.68444	0.637149	0.193857
31	0.363143	1.68911	3.47206	2.71903	1.01325	0.393927	3.24754	3.36953	0.953153	3.85437	10.5277	2.94273	4.2067	0.636345	8.71469	6.10188	1.23968	0.309544	2.84849	3.05836	0.466375	1.18094	3.27885	3.24566	0.368526	0.544985	11.8889	7.32194	3.1901	5.44588	1.21425	0.950916	0.978314	2.86329	0.900927	1.90518	0.456355	3.74148	0.806339	0.274314	2.6451	10.5807	5.34467	4.76028	2.4529	4.3421	4.30744	3.49537	0.705574
32	3.17298	0.346792	1.3715	0.100592	5.37278	0.190036	15.1521	2.77907	0.706898	2.05158	9.10195	3.00489	1.61732	6.86014	2.20726	2.17281	0.281461	0.213084	2.47086	4.43906	5.95746	2.55658	1.56487	3.67062	6.42133	1.97739	1.27175	2.83071	3.80219	1.15623	2.67572	8.99001	1.00762	3.42447	2.94996	4.62833	5.80014	1.55467	2.82312	3.47529	0.0917044	5.62483	2.45422	1.00644	3.79909	6.24091	0.180614	3.76716	2.09035
33	7.67231	2.24647	2.39733	9.25952	1.75352	6.59714	3.05675	4.91134	1.0523	0.663476	0.48257	1.73608	3.22872	0.210213	8.05202	4.81997	21.2467	2.76152	0.348956	2.27581	6.4819	6.99524	4.33693	0.747057	2.23718	1.20625	0.262286	0.521143	0.408264	2.68115	1.39365	3.07201	2.48277	1.93411	0.914796	4.04313	7.91499	2.85563	3.15593	3.19263	2.95295	1.68549	3.93462	6.11497	3.69476	0.149261	4.93811	2.76779	2.35297
34	1.3856	0.602218	1.80593	0.665266	10.1749	1.83878	4.05599	2.09979	4.55805	0.785021	1.90266	2.55436	13.4029	4.80082	4.5662	4.41046	2.65734	8.74277	0.89434	8.08727	1.56028	0.497151	1.6312	2.0387	4.34039	1.28421	4.56614	5.68286	0.0522565	2.77063	2.81032	0.0304493	3.11809	1.0527	11.431	0.373152	1.56783	9.72519	1.65826	4.44882	13.5688	3.38044	0.372276	4.66261	2.84526	2.59792	3.01336	0.638169	1.24449
35	2.71151	6.26324	1.3346	1.65715	0.00635493	3.29511	3.93573	0.784278	5.64177	0.289442	2.27743	3.95681	0.517867	1.00922	0.807945	3.58471	3.86722	2.04293	1.31893	3.09441	3.44516	6.26718	6.86544	0.122978	8.06685	4.21837	2.45868	7.19483	4.11398	2.75073	6.42461	1.7359	3.67171	5.59688	1.70924	0.814249	4.58546	6.36891	6.56139	0.535499	2.97417	0.607158	0.553275	3.20085	2.20918	0.5952	0.976835	3.22944	2.30267
36	1.16534	1.13091	0.217956	2.19807	5.0767	4.89937	0.215641	3.34514	0.178362	2.69978	0.623726	2.80935	1.43448	1.10927	0.467115	0.210763	5.90644	3.39563	6.22572	1.99998	0.183807	1.43164	1.12487	2.97376	0.167754	2.32479	5.54135	1.08773	1.72104	3.38164	2.94478	0.203644	0.707441	0.112308	1.67985	0.91213	4.33051	1.64455	13.4504	6.60885	5.03747	3.26851	1.97836	7.37737	0.63335	7.62766	2.65138	0.440205	1.29139
37	5.31876	5.96737	2.49149	0.620929	3.98175	2.17849	2.33332	3.00785	0.689782	6.78197	2.25076	1.68834	3.87284	4.05056	9.55802	3.24097	0.974771	5.06148	1.47821	3.64314	1.13368	3.22847	9.25176	0.720673	1.18507	2.51561	6.54831	1.41363	4.44367	4.65605	1.79688	5.20244	6.15951	13.1154	0.103246	1.39516	0.811539	0.0832614	0.236543	1.5813	0.266766	0.260608	0.438972	11.402	1.0357	2.57743	4.17643	0.395561	6.40311
38	0.09948	1.65331	2.06943	0.461721	1.01063	10.6102	7.38724	2.15509	1.94551	6.04778	1.93257	0.9937	1.46082	1.11456	3.09992	0.691742	4.19395	4.42674	20.5312	0.257502	3.0032	6.62063	0.90799	1.83162	2.42903	2.79084	1.6878	0.734706	12.2127	6.1059	2.68581	0.93254	4.57583	8.90164	4.10927	4.18197	1.56233	1.67846	14.6672	0.14817	2.9659	5.89176	2.75586	0.0969327	0.82921	2.79652	1.77935	0.867058	3.14513
39	11.1561	5.89385	1.71488	4.37576	2.01605	3.10043	13.4546	0.649873	2.85638	1.22489	16.375	15.9625	10.3271	0.128383	3.8597	0.272654	3.43314	5.94769	2.95726	2.327	0.493674	3.17564	3.84742	3.53852	13.0575	3.59433	7.15429	2.27944	17.1236	7.55075	3.28382	2.76383	4.13202	1.0475	0.635192	1.0661	0.528891	2.52785	8.91418	5.09004	0.136371	0.0418843	4.25279	4.33571	4.41051	2.55957	0.199154	1.68531	1.91013
40	10.1356	1.92143	2.81059	4.37826	1.70691	2.78291	2.20161	12.7314	2.64366	0.738932	5.02172	0.755455	1.0525	1.06715	3.55441	0.745493	3.29329	3.00675	1.29435	1.8042	0.41004	2.91232	2.62205	1.63753	0.727691	6.11173	7.8647	10.5984	2.73956	0.213092	4.95856	19.5029	0.719994	1.84593	8.58638	0.581875	9.46611	1.47929	11.17	0.334424	0.0403147	0.545405	1.60078	5.68679	5.15251	0.727494	3.41089	1.06093	5.1793
41	3.15258	2.22848	3.01083	10.2439	6.50719	0.947239	1.51703	3.34394	3.04617	1.69867	22.166	1.4314	1.72875	6.2893	11.0531	4.63947	5.79871	0.28838	0.589023	0.6462	1.74864	0.16719	10.9831	16.7568	11.1489	0.455544	1.3246	1.06281	0.266799	5.53755	6.5794	0.969969	2.54653	3.56529	1.33111	5.3438	0.834044	1.08467	0.823334	4.73267	3.30532	5.3266	2.3566	1.67542	4.54289	2.36065	4.13081	1.43911	0.99401
42	2.22974	8.43474	0.390728	1.40306	1.45322	5.92903	3.00202	4.24798	0.634625	1.34827	7.94611	3.74067	3.67926	0.557716	1.60588	1.98284	0.736953	1.14749	9.5254	4.34167	0.595768	3.74884	0.832039	0.0189615	10.5965	1.51745	2.11846	25.9885	1.5103	5.26716	9.51833	1.99375	4.65416	0.300363	1.24798	0.0383405	0.561719	2.49427	8.20728	1.23592	2.95633	4.27931	9.03787	1.72981	0.504188	4.28632	4.25637	1.16146	1.64711
43	7.64788	9.0711	0.268325	4.45706	0.182416	2.54495	9.31269	1.66622	18.8994	0.165486	4.92678	0.590484	2.62968	0.0254303	4.30777	3.96523	2.65285	3.6885	3.61423	9.98761	0.0083603	3.46071	5.42972	6.31901	0.548582	3.70116	18.6354	0.169246	3.31829	1.31709	0.332586	2.60804	6.21765	0.465584	5.70477	0.516729	8.86091	3.40746	8.0569	0.593061	5.6885	0.87158	0.763519	8.00448	3.88992	0.489062	3.78626	4.6085	4.79751
44	0.248132	2.81476	2.04608	1.95891	4.14397	1.57031	4.1314	2.66372	0.541778	0.134284	18.4472	3.32335	2.15973	3.08594	1.27008	10.4661	0.0150592	2.36482	9.2228	8.90136	0.545945	0.904863	1.05004	3.87028	6.87694	14.8986	2.75309	1.31501	0.163929	1.56428	0.382486	3.65698	2.2821	5.37654	2.88124	6.40308	1.36254	0.308481	11.283	0.276266	2.98212	1.34296	0.840938	0.633723	3.33903	2.06178	0.645921	2.71648	5.08657
45	5.21169	5.0338	7.2228	0.79036	6.60403	3.00633	4.52972	2.15394	0.624871	3.36787	1.00042	2.9485	6.37593	19.6694	0.673392	4.92417	0.586863	0.909156	5.18171	0.0636673	1.8895	3.14196	0.470552	1.26224	0.643991	4.3115	0.358889	0.892711	2.66767	6.89489	1.03638	2.74144	2.30946	6.03934	7.00286	3.31424	2.79335	0.0512095	1.43041	9.1962	3.16501	1.41257	4.39359	2.92359	9.5305	14.0025	1.79743	0.702127	0.123567
46	2.37598	0.104749	3.08853	0.471731	8.38531	1.21216	0.545133	2.2607	2.96749	4.72303	8.60159	7.78572	4.92648	0.669519	0.124847	0.642388	1.44427	4.67924	0.0571487	0.191431	0.219624	0.680759	0.933695	8.31041	0.00973846	0.770521	1.69585	7.32786	0.0342187	4.3686	9.56118	0.50215	0.635345	8.88281	5.3335	5.71831	5.9609	0.12204	14.2502	1.39326	10.4812	5.34166	8.68081	0.418257	0.342208	0.559891	0.180191	9.67119	1.92204
47	3.97742	0.573259	1.14291	4.07474	1.39513	4.19738	4.25318	1.10892	1.27613	0.243118	8.78336	0.556648	3.64131	0.705563	2.48118	11.8277	1.45293	7.47483	0.106445	0.00710207	0.791924	1.82889	0.596648	3.53697	2.05709	2.38743	2.39822	2.1106	3.79485	3.5	0.167239	0.0297612	0.805815	3.0301	1.47952	0.400818	0.139584	3.33029	4.51573	20.4653	9.66868	1.7033	3.48121	1.58864	6.23577	3.8183	8.11205	0.101951	0.500704
48	2.76675	0.101708	6.03934	4.0241	1.27131	2.31414	0.863305	4.66455	4.25657	2.82269	1.01304	0.0974536	3.21751	0.71417	8.77727	7.82999	7.80507	10.224	4.25249	0.60613	1.85115	0.096558	0.847026	0.946183	0.860357	0.139633	0.633286	10.5638	2.51077	2.26655	0.203926	1.77835	1.91431	0.854907	4.50714	0.127156	3.52886	0.479253	6.77919	0.417206	6.43767	0.685838	12.4526	0.421709	4.10611	0.084595	0.894847	1.11878	2.67382
49	1.02509	0.826102	3.05863	7.78523	0.733495	0.791609	3.17081	5.21393	4.92432	1.29067	1.74514	7.57348	0.0621351	2.12196	4.43639	1.49613	1.83091	4.65487	1.20696	2.11942	0.511653	2.05559	1.75217	6.81882	2.48059	4.04048	8.75039	1.99339	0.782548	0.305867	1.28364	4.779	3.55643	1.46442	0.913554	25.6684	1.5767	1.26339	5.49846	1.01316	5.18192	3.62468	3.44196	0.993461	1.8136	0.936372	2.9932	0.896144	1.22521
50	2.41156	3.67465	3.38595	0.858599	4.3778	2.14881	3.17901	4.38592	0.720813	5.1011	1.84988	0.633271	0.328176	1.1545	1.82802	2.27439	14.7726	1.37798	5.39464	4.17584	1.22325	1.07708	0.459831	1.72699	0.626195	0.665729	1.30699	1.1383	1.07223	1.79072	7.66425	3.56958	0.0486762	0.639178	1.67376	1.03464	7.93183	8.10407	6.51669	0.585547	7.1524	1.12471	2.58371	1.12201	0.968934	5.86177	2.0429	8.67847	7.51959
51	3.90367	2.43537	2.07146	6.04191	2.38382	3.7806	2.41331	0.534665	3.01702	11.6024	0.629729	1.07485	1.03514	1.41129	0.801561	0.879487	1.35583	4.32999	20.2485	0.443681	0.669666	2.89959	5.09565	0.168998	2.8479	10.6106	2.17478	2.57608	2.94856	1.59091	4.0631	1.83688	8.0373	0.415717	2.20563	4.15118	0.640456	1.0796	2.61165	9.79583	0.0520994	1.65553	15.0305	1.00939	7.031	3.07925	4.0406	2.14493	1.64546
52	0.877622	0.0232117	5.77737	1.2049	6.02192	2.09996	1.72519	3.43082	2.71057	1.89686	4.14481	1.29291	10.5419	4.83702	4.16914	1.38447	1.51034	3.29256	4.10765	0.364552	0.118225	0.0355301	6.26819	2.49837	0.821709	3.68554	5.57726	2.62589	0.301632	7.24031	1.28489	5.39015	0.568817	4.84633	5.66246	2.23838	3.02225	4.68594	3.78945	6.82744	4.20916	2.49938	1.52254	7.66334	1.04741	0.122432	1.07409	2.81417	4.63741
53	0.971203	1.16093	2.04663	3.28156	21.6669	1.47665	1.80867	2.27777	3.85118	1.80156	1.24735	1.05083	9.96224	0.0894379	11.6609	1.70588	2.93113	4.04216	6.07422	2.43384	7.25591	6.74402	1.05658	8.82523	1.06455	2.59389	1.87858	0.618582	18.4595	4.28515	5.25973	0.313191	3.02091	1.09136	0.369537	4.86693	7.64113	3.61876	1.24889	3.32594	3.40415	1.8706	1.96093	18.4488	3.21234	5.52338	9.96221	6.39134	5.70188
54	3.11662	1.52446	5.77068	6.70324	0.917927	1.54615	25.3007	1.42703	2.55636	1.33263	6.67391	2.04277	6.22583	0.946699	4.47695	2.22916	9.18124	8.49037	1.45197	0.685851	19.5	4.88867	4.0972	1.40177	0.171356	0.545638	3.45986	4.90736	0.00404569	2.25943	3.02879	0.52471	2.847	1.01529	0.438823	0.437068	1.16328	3.56453	0.19012	7.79032	6.93232	2.34195	3.18206	5.11026	5.70783	1.14046	5.34668	2.41944	2.29952
55	4.5371	1.31512	7.32282	0.0113033	2.29426	8.11781	10.8171	0.252067	2.25809	2.43814	2.42117	2.77194	3.98437	6.77408	8.44629	5.87035	0.0527053	0.422326	1.49357	13.5681	4.68177	4.59722	4.06724	0.05252	1.19775	1.2711	1.67333	1.23674	0.708287	0.710941	2.23445	2.15974	12.5191	2.00718	2.56752	0.302323	9.09404	0.118084	2.17071	4.80519	3.62422	7.4746	0.865735	0.342522	0.314373	0.818528	0.259682	3.21555	7.34159
56	11.1076	0.561124	3.25862	0.859437	0.0602678	1.91488	1.67205	0.376866	2.8894	10.5143	4.5015	5.63435	1.9766	0.835825	5.50393	6.9983	0.432642	1.04571	5.99079	1.05495	2.32282	6.34349	12.2711	0.056407	6.08931	2.58611	2.03343	7.1851	7.8184	4.66565	0.264521	2.475	0.361012	8.02233	2.69211	0.178033	0.586529	5.35259	0.251995	2.51416	3.01708	1.98376	2.22991	0.180319	6.18226	2.32713	0.184675	1.82136	1.34922
57	1.86527	4.29086	1.42498	4.56157	6.13629	0.295622	5.42217	2.34057	6.50175	1.47882	2.84159	2.20833	6.86954	0.770824	0.0860434	3.86641	2.38152	1.03611	4.34922	8.97195	3.35145	1.18316	1.19698	3.52199	2.71078	3.6558	1.12271	0.600958	3.71993	4.54288	0.183822	11.5639	0.404455	0.581882	0.189797	5.19836	0.05419	6.1862	1.51654	4.84062	3.17993	0.681626	1.79499	1.615	3.75717	0.632859	3.49643	4.89638	7.82869
58	3.07643	2.92342	1.42592	1.60453	0.586516	2.76922	5.02494	3.38441	0.137584	2.06198	2.19958	7.82626	1.59971	6.17655	9.70602	0.467125	10.0167	10.1885	2.01817	1.42811	1.47183	0.643715	0.450724	0.799432	1.07617	2.12636	3.36038	2.25467	2.52067	0.137154	5.23069	3.67723	0.992387	0.22069	3.13824	1.69513	0.621188	0.0275895	7.48601	7.9932	8.71255	4.63964	1.10094	2.86016	5.11268	1.07543	5.73154	9.02346	3.68667
59	9.00459	0.641903	1.62989	7.59615	0.0142707	3.62565	1.39903	3.50364	2.38499	0.930498	0.477762	8.89285	6.96203	1.51049	0.172253	2.00756	3.93191	3.73883	0.348295	0.780266	1.09376	15.9669	0.606876	5.63503	6.27824	0.412574	3.32735	0.106139	1.75048	1.08812	0.317148	14.3703	0.829288	1.17051	2.48438	1.80172	0.680873	4.28725	1.28492	2.80758	1.51212	0.474944	0.225339	8.60696	2.57015	1.87732	4.50091	3.82412	2.4214
60	9.37188	2.27939	3.87088	8.86228	1.97066	4.04416	1.28702	7.23299	0.389469	1.76	1.35232	0.0950946	2.6346	3.2533	2.54827	3.71204	0.343326	2.15935	1.31311	0.494118	0.396801	2.39166	2.66995	1.86289	1.53992	5.1933	0.106306	2.57879	0.190259	0.543218	0.391357	0.57959	0.268877	0.686896	10.3777	0.285069	2.56899	3.04876	0.189507	3.89736	5.70886	2.2187	3.97445	2.63717	3.75697	0.759015	1.52071	3.10413	2.4131
61	15.999	0.2033	4.37384	3.37992	6.79079	1.94794	1.22497	3.38732	6.93027	8.70404	10.0512	0.605793	0.302476	7.39772	2.07729	3.39872	1.12205	3.63089	0.523169	2.07473	0.64996	0.188002	6.76584	1.45273	2.00808	3.95391	0.466316	3.1566	0.445822	1.67282	2.45513	2.52959	5.04609	0.286836	1.19478	2.56242	8.09246	2.67288	1.96525	1.34044	0.131273	4.09672	7.69859	0.565512	1.49544	2.27952	0.305636	0.616947	17.9843
62	3.54433	4.41673	1.63446	5.66197	5.11534	0.719736	2.44847	1.22853	0.484541	1.93248	0.496458	3.24868	8.90176	2.35059	0.575833	0.186654	3.18679	0.637606	2.2521	1.30724	0.963556	9.65294	2.09352	1.5911	2.16125	1.48227	0.314693	4.69032	1.50222	0.0241676	1.95856	3.81051	2.59741	2.78335	2.71264	3.29202	3.56691	1.62646	1.87113	13.005	5.00298	1.17157	1.96087	0.239463	5.25	2.76561	2.69779	0.142902	2.8137
63	1.99731	0.165658	4.35902	9.50345	12.6775	3.6466	4.41245	0.0583854	2.60818	9.21786	14.1056	9.13496	0.586867	1.78464	2.03665	2.79708	11.4038	5.32801	5.94847	2.26073	1.36252	6.40658	1.53432	1.31771	0.261898	3.7321	7.24839	8.30522	0.164335	2.61949	6.91712	1.53407	0.640808	2.90774	0.401621	1.38589	1.86434	2.24003	1.45294	0.945857	0.627084	1.49686	0.66144	4.45984	9.73854	0.704227	3.72783	10.0719	3.49807
64	0.378318	0.803122	0.101994	3.95907	3.95547	15.1351	2.44778	4.91513	2.81079	1.61568	2.88232	7.74414	2.30373	0.189745	4.52087	5.12256	4.0152	1.83035	0.0735113	0.23272	3.29285	1.82838	3.09699	5.47969	2.69901	0.964569	2.24458	2.95863	5.28259	3.51306	1.65023	18.2206	0.0690559	11.8974	0.741818	0.708563	1.2899	11.1753	29.2863	0.813721	1.11505	0.655448	0.33608	12.4111	3.70656	1.02019	2.51454	4.6714	16.8947
65	0.17692	8.1744	0.534635	5.20361	0.24645	0.798227	6.61915	5.09236	1.45377	0.0162894	12.1147	5.60793	9.1802	2.3581	0.668781	14.2226	2.47037	0.124863	1.88444	4.54487	3.78054	1.95271	2.61535	2.84043	4.40946	2.67987	2.21771	4.09188	2.73425	1.73121	0.730706	0.466211	2.26131	3.60479	5.62636	1.22845	7.52687	4.56959	2.12422	2.53157	4.05463	0.923054	1.8089	2.68395	10.8363	4.05203	2.88861	11.2131	0.410477
66	0.94643	0.0642845	0.910458	3.22064	1.44895	2.45908	3.44138	0.576609	2.6547	0.690508	0.495492	0.669303	4.58132	0.0709737	2.68248	0.898816	1.2843	3.54517	11.527	10.1726	0.649867	8.84733	2.7636	1.39734	4.6712	2.30654	2.09079	10.2626	2.25785	7.10087	0.670042	4.25423	2.00848	0.262306	3.87294	6.6971	0.574044	4.65044	9.12183	0.981633	1.45821	5.19466	0.173873	1.58145	10.382	0.346573	3.76521	0.209024	1.27312
67	12.2444	0.683082	6.17175	3.31147	1.9062	3.33722	6.0711	3.21173	4.6443	7.73827	0.452046	1.52908	6.83299	2.96392	7.35493	2.55149	0.524661	0.792844	0.369114	0.773973	0.285222	2.80371	18.3116	2.50817	8.55798	1.76036	10.2495	1.32924	2.77959	5.23374	6.15084	0.519841	2.1042	2.00435	2.43479	0.237833	0.312065	0.286895	1.84624	0.771227	12.802	2.64371	3.77172	5.8873	0.82029	0.0109874	0.00030089	0.941348	7.80714
68	0.149793	0.866715	0.393569	3.66245	4.01008	2.60039	0.910165	7.2228	0.157111	17.5726	2.20613	0.0341822	3.11617	0.970502	0.00366193	3.5673	6.61292	1.02399	1.30088	2.94006	0.534839	6.47159	0.358626	0.797019	3.29632	2.40196	1.47858	4.24007	2.47351	0.0959316	5.87198	0.0608534	2.88824	0.606086	4.66773	0.0694234	19.7182	1.38502	5.93691	0.901548	4.98775	8.61685	9.02555	15.7781	0.362313	6.49765	15.4063	3.61268	0.716418
69	6.95092	1.49948	1.27845	2.30182	0.0309639	8.3119	7.5642	1.05059	0.748015	6.34249	0.16388	1.83676	11.0084	0.512249	6.56262	4.455	6.26536	0.0216083	3.50754	10.926	6.19271	6.17563	2.00924	3.00339	4.58242	0.26329	2.11998	1.26995	7.8662	4.51079	7.02159	1.8578	0.261854	1.80728	0.477911	3.0584	6.01214	5.66602	9.59258	2.84718	0.059635	1.99344	0.150704	1.06767	2.82508	0.717248	4.55208	0.604884	2.35845
70	4.79623	12.2934	4.7311	14.4435	0.976676	4.15924	4.62131	3.06041	7.67489	1.24517	2.29536	8.41745	13.3783	3.54024	0.987034	7.03779	9.16516	7.94514	1.37613	1.63139	0.00613908	7.67022	4.33494	8.23589	1.19708	5.84066	1.41141	7.06868	1.82629	3.74004	2.96519	2.24985	1.73893	1.6753	7.65662	2.55889	0.0247599	10.7589	2.25303	0.275168	0.613888	0.100363	0.944718	7.52585	0.211147	5.1501	0.574234	5.23414	14.2682
71	2.91795	0.538707	2.09222	6.9192	1.70182	4.0828	0.565185	0.376704	5.30332	0.171793	5.61149	1.86184	1.50264	0.869921	6.10583	6.30463	0.825154	10.7628	4.23263	0.766434	2.2793	0.227038	1.64877	3.88123	0.586286	0.16769	7.59352	9.70403	4.99851	0.439904	0.303875	2.45952	4.78668	4.55819	5.84098	0.525024	11.4168	5.99349	0.00243322	7.31956	2.97901	1.23764	1.45994	2.60261	1.4069	0.589415	2.96368	4.94806	2.14043
72	6.84561	5.80962	1.66389	0.523978	3.71941	0.774472	0.257216	5.82629	9.65086	5.7496	7.22527	11.7834	0.374684	0.807553	7.04577	4.73007	2.13455	0.912601	1.51888	9.57113	0.604813	0.14032	3.40266	3.38665	0.298088	2.82188	13.361	0.371443	3.17881	0.0403037	4.77948	0.156777	12.3565	0.691571	0.619354	2.96682	4.55157	1.3689	12.6393	0.363338	1.78052	1.98911	0.886738	3.91561	2.04144	2.4276	1.90906	5.31324	4.28464
73	1.27348	20.4804	5.17159	3.91687	10.5015	5.31327	3.02117	0.468189	2.75279	1.92302	5.64701	0.0309539	0.195975	5.84324	7.54739	3.74518	7.29801	0.376964	6.70001	5.17339	2.46085	0.0441202	4.2689	0.339299	6.93283	0.192794	2.6108	1.18477	0.619535	5.45583	8.07397	3.72634	7.07712	7.51661	2.38889	3.34255	0.404182	5.71868	0.202402	3.69933	5.58774	4.0974	0.933597	0.557078	0.305805	1.03076	1.96009	1.51763	0.570181
74	1.69588	2.44733	3.88155	0.0823224	13.4926	5.00019	5.11878	1.23431	1.88588	0.385709	0.843422	1.66238	2.14267	2.37533	1.08615	2.75786	2.96052	0.145545	0.857756	0.280454	13.6694	2.49606	6.38899	1.89088	1.26466	1.58645	1.69603	0.371759	2.37783	1.26728	6.42052	2.12766	3.7449	6.3344	3.51231	10.9971	3.80516	2.1581	0.157889	1.18269	7.50128	1.28746	5.30357	0.517369	1.89329	3.96544	5.75716	1.39702	1.27334
75	2.53395	1.40283	0.132981	0.0118389	5.64645	2.15461	1.93398	4.98885	1.59309	2.27014	2.51774	1.41529	5.18083	1.47955	1.14932	4.00873	1.79557	0.0733684	4.29401	1.47754	0.0816909	2.58646	0.692231	2.17548	0.395516	7.10953	1.37814	5.95209	11.6032	0.0100247	0.771274	2.81187	1.01042	3.78441	3.23545	3.4039	3.74472	16.2708	2.53299	0.564073	2.82628	4.01782	4.03226	5.16978	7.67735	3.18721	4.85933	3.16085	3.79298
76	1.37023	0.146611	5.90602	1.08418	5.86766	2.90796	1.91795	0.131117	1.87332	21.038	0.764561	5.02635	0.376253	10.5491	0.361857	7.78055	1.98702	2.1608	3.05835	0.818387	5.23866	1.53705	3.29781	2.46937	4.47604	3.81297	0.674217	6.72884	1.26856	3.26601	1.40592	11.4551	1.5468	0.391053	6.64727	0.27751	5.63777	2.28489	1.6917	3.05798	4.64576	2.00335	0.692445	3.4429	12.2733	4.48318	3.45781	1.56262	6.12725
77	4.37697	1.93317	3.61297	7.2097	1.78096	1.56412	6.11543	0.725516	3.83662	2.74303	2.8015	7.80793	0.858477	3.4791	8.03831	3.43521	1.07532	4.86603	0.945665	7.27563	2.38976	0.32514	3.43963	0.665844	1.09119	9.33562	3.81689	1.36053	1.80143	1.57341	4.34474	2.66205	5.61941	4.48286	2.68739	0.112755	0.132568	0.0943674	5.20394	13.851	0.907909	2.76602	0.704201	4.90011	2.36653	0.69241	2.04731	4.05467	5.94974
78	0.320998	1.70554	0.0514473	0.304287	3.01526	1.17488	5.36468	8.32956	2.80956	1.31318	0.251707	3.39304	2.54113	2.57527	2.77399	1.88243	3.30906	0.465624	14.2992	0.307484	2.19774	1.21063	0.279096	15.2489	0.910922	2.78925	1.52623	0.370161	4.01136	6.3287	0.643323	5.69163	1.70229	2.40693	4.88264	12.2647	7.20348	0.677729	9.69882	0.858488	0.74617	2.07257	1.12911	3.41017	5.95597	1.05283	6.41913	12.0024	0.137563
79	1.4939	6.86951	2.10647	0.0808508	11.6753	10.2178	1.34524	2.06506	0.207105	5.55768	6.47504	4.81392	1.83364	2.21887	0.458949	1.50572	3.67187	5.32781	1.97458	4.18922	8.3791	3.39698	0.274921	5.84333	0.649717	2.02674	0.326154	1.52056	0.547388	3.50326	1.12903	0.620679	0.823003	5.15624	0.810083	0.641085	7.22053	2.81937	0.4282	8.75106	5.32975	4.24904	6.30264	8.13083	0.770438	1.97397	1.06458	4.6885	3.81634
80	0.213244	0.354118	1.86718	4.51602	2.31578	3.51464	7.23601	4.77912	3.74991	0.67644	0.0902142	1.29132	5.50229	3.58604	0.0758106	3.70495	3.06674	0.242688	2.71569	0.987267	2.46748	7.69889	5.7453	0.0693672	3.21387	1.24535	2.91245	5.91649	1.17035	3.66773	3.26011	2.06584	4.49222	4.38544	2.89888	12.1198	0.12753	3.02242	3.71931	0.0414399	6.18008	4.43033	0.206637	8.44753	1.56959	8.40546	0.956894	6.35976	15.3664
81	0.149504	4.28316	0.739049	1.52963	9.15032	2.60257	0.872147	2.94818	6.32992	0.297305	4.69621	0.00232925	1.24675	2.07262	0.877505	0.801168	0.919039	9.81159	7.68496	1.03174	1.52982	1.60163	8.03841	7.19085	4.38156	1.58578	0.680328	2.93234	3.48364	0.0696459	1.02902	1.1398	6.11738	0.264864	7.34193	0.06278	4.51894	14.9062	0.0650187	0.390945	5.56852	4.77796	0.639234	3.52579	1.72794	3.23892	1.7894	0.792578	3.69038
82	9.13509	10.1725	0.627528	0.923493	1.3431	3.83896	0.00408346	1.83675	1.07436	2.16302	1.99512	2.05221	5.99394	0.112415	0.859137	1.03296	1.30158	2.76732	1.54756	0.841062	0.502678	0.394339	8.18241	0.385762	0.511977	4.71369	4.34872	0.784796	0.594228	5.97333	11.4416	12.8826	3.6617	0.586628	1.55723	4.21494	1.46323	3.40106	1.71394	3.84313	2.96002	2.86165	13.184	10.4635	0.708307	5.67371	1.43623	0.0500616	6.90096
83	5.53766	1.18833	5.18708	5.1868	6.53708	0.395197	0.420021	2.48941	0.513011	2.01758	7.70573	1.65555	4.64429	0.632795	2.65165	7.17415	4.18833	3.61372	1.04828	0.437654	2.89386	0.0785673	2.71608	8.50271	1.16985	0.135487	0.542986	8.4873	1.94508	1.64294	0.592455	7.14031	4.9533	1.30117	1.33802	0.659518	0.162487	1.39173	0.876786	6.77627	1.12807	0.612399	6.92395	5.62727	2.98796	8.73932	2.78647	2.25226	1.99322
84	2.72455	9.15209	3.72299	3.47138	2.13082	4.95635	0.0477985	1.71714	0.101996	3.16066	0.945553	7.53697	0.579518	2.99419	5.58747	0.0487729	0.583208	0.984778	6.82701	2.63607	2.53033	21.4769	8.76253	0.47183	3.64292	1.90788	1.98295	1.32266	28.2826	0.203338	6.05753	0.502374	1.41264	12.6663	0.676254	6.89035	2.09656	0.638245	2.59836	6.37385	19.5088	0.26695	0.481096	0.172414	6.14952	5.23582	9.67219	5.54441	0.209695
85	4.59726	13.4218	1.89018	12.6444	5.38858	2.80038	0.168328	1.11684	4.31266	1.47687	0.769979	2.21294	0.561876	0.00733652	16.053	7.0583	6.96659	0.559383	0.699783	6.71366	5.41883	0.273019	3.75366	0.0636357	6.9007	1.86065	2.75072	7.49583	1.7333	0.603591	0.743029	2.63076	0.752906	2.46353	1.30974	7.13883	4.5446	10.8035	0.451586	2.1779	0.38384	0.461449	1.61257	0.919622	0.056201	0.583373	0.572369	3.19658	1.84895
86	0.366824	3.28378	4.13463	3.99102	9.05387	0.823541	15.1311	4.26223	0.683482	3.52087	0.823657	1.71589	1.6539	2.08602	1.07148	0.201439	0.0194856	2.54276	2.13036	1.36413	4.74784	6.6761	1.31762	2.50359	1.67895	1.94192	5.12852	1.40524	1.71421	4.50149	0.549144	1.60798	2.28002	0.0895774	0.0625751	1.65182	3.56722	11.7909	1.67962	3.19991	1.11692	0.8478	0.751851	3.26898	1.56925	5.73523	1.28738	6.88937	1.66245
87	0.473946	16.1708	2.17725	0.893829	0.028797	3.89129	1.02568	2.3424	0.741509	14.779	0.283818	0.29545	3.095	8.03889	5.70554	5.61803	1.5294	0.647522	17.5123	14.0383	0.0441542	1.7395	0.366605	0.917916	0.571985	8.59581	3.82889	1.50886	15.4415	6.54238	5.55945	2.01986	0.44362	0.66877	3.55561	0.331207	1.90738	10.6754	1.42441	1.57607	0.325438	0.376725	1.38648	6.00317	0.318991	1.40009	0.0592723	3.16361	6.93452
88	1.16513	0.152616	2.57067	6.25463	1.83555	1.66894	0.806811	0.143554	6.19134	0.0743734	0.256662	5.40117	1.46968	10.7697	5.29144	4.91356	0.075408	5.36072	7.10086	3.23589	2.7395	0.764654	0.159922	3.01334	3.30275	3.24786	1.49175	5.00989	0.0229122	0.0902617	6.41292	3.85175	0.757225	0.883144	4.89537	5.58888	0.910124	1.3183	5.69913	2.54474	0.213221	1.80621	2.39711	1.98802	7.72912	4.24463	1.29553	3.26853	0.528045
89	0.33392	2.05533	0.0675388	0.134635	5.16579	2.53176	2.6353	1.41178	0.224148	1.00546	5.20699	3.93783	2.82421	6.5436	2.32328	0.354709	2.20685	5.25917	0.969801	2.1349	2.08826	0.672838	5.16435	8.85037	0.0535588	2.97657	0.0139206	6.56662	5.04229	0.113658	11.7535	1.19099	2.576	3.76307	1.71512	1.08225	16.2573	1.13805	4.95973	4.10218	0.954287	4.19986	8.30346	3.79869	5.10633	2.36666	2.45204	3.89525	0.0613147
90	0.309476	4.07122	0.097599	3.37267	6.44678	1.68097	1.34567	5.45953	0.152248	0.907118	1.70392	1.8937	13.0739	4.04706	2.70218	0.910272	5.46902	5.91185	5.45619	3.32022	1.66403	1.11898	7.39264	2.69568	1.52449	1.25605	1.01135	0.799288	2.10629	1.22997	1.41373	3.98055	2.61803	0.268646	0.925656	2.52606	4.79074	2.9306	7.1701	8.4457	2.66193	0.388065	2.61059	1.09268	0.831868	5.84944	2.01595	0.335852	7.15032
91	3.04777	1.53913	1.01872	0.758748	7.86673	9.28544	7.12052	1.07106	4.41767	3.21338	1.12919	3.87925	3.16541	2.33081	0.812997	7.80116	0.311518	7.86189	0.457592	2.54819	1.41614	5.2241	2.35524	2.86955	10.5956	5.7368	5.10673	7.98458	1.80808	1.08809	1.22257	0.146133	2.95441	0.319017	2.22974	1.54019	4.77969	0.777194	1.39152	1.83206	6.68594	3.0628	11.1683	2.56617	2.2821	1.94833	1.31006	8.34702	3.44366
92	2.42371	2.37209	0.196509	4.54515	6.74757	3.86151	5.23428	1.755	0.437618	8.84644	2.7067	0.873747	2.38165	4.58979	1.04916	2.22618	1.60911	0.38299	6.16626	19.422	0.675767	5.75212	14.1863	4.91324	7.01668	0.291047	0.921022	0.459136	3.94086	2.29014	6.91699	7.14828	3.21651	0.619307	2.5644	4.77877	0.195806	0.680815	2.05976	5.42244	0.906208	1.26369	2.95814	1.02592	4.38073	5.34944	0.171891	0.102844	1.22767
93	0.793901	1.63727	1.05111	2.47537	2.81045	1.99515	0.476661	0.213911	3.99416	4.55674	0.160234	22.0312	3.90229	1.28269	1.22003	1.37137	3.55611	3.2	15.4687	0.757476	3.00162	3.65223	2.28105	2.87876	2.14421	2.83365	2.33682	5.11223	5.56601	7.27712	0.628614	4.56544	0.712584	0.647358	0.845539	0.337155	0.773948	0.191747	1.82974	4.0151	8.15861	3.44812	2.36258	2.23661	0.39829	1.84609	6.16498	1.54516	1.88929
94	1.92388	2.60072	1.63849	4.45718	1.05639	1.14743	1.55649	0.901519	0.983939	2.65779	1.89822	2.14628	6.27919	0.564411	4.29528	1.71006	4.14181	1.38543	0.872561	0.262266	11.0935	2.96983	7.87512	0.437354	0.267527	2.5829	1.2209	5.77247	10.1455	0.150014	0.302787	0.878425	4.03847	2.58273	5.10358	1.66084	4.04805	0.0706987	0.879079	0.11557	0.326719	7.82005	0.0771144	7.41705	2.01444	0.14572	0.840101	6.93495	4.22838
95	1.57196	1.17429	3.10786	4.26013	2.18318	0.214795	9.77888	14.2637	5.70168	2.85868	0.748617	1.74786	3.78888	4.74412	2.32585	4.22863	5.17546	7.76631	1.24127	1.44397	3.2183	0.191928	1.22643	5.33265	0.869238	2.77393	0.346186	2.6912	8.59832	16.9984	4.16724	2.4451	15.0527	0.603714	0.458638	1.41267	0.919634	6.2189	3.12009	1.61911	0.777769	3.83482	1.91682	3.02135	3.6514	1.44769	7.76945	1.44292	6.08383
96	1.25669	4.89831	1.86113	7.2437	4.55125	7.02874	0.297575	3.15612	2.95928	2.24267	16.1418	0.779965	3.56631	0.31133	2.02646	20.3173	1.63402	0.489039	2.4478	1.51629	15.7968	2.49682	2.01295	4.2365	0.4769	6.39346	0.919373	4.83498	1.04129	5.39107	9.58572	0.492365	7.93963	3.63947	4.43456	2.96687	1.52111	1.85554	6.39217	2.20902	1.84505	0.634574	0.900773	0.0944942	3.73063	0.422583	0.313282	2.74345	3.18913
97	1.83544	0.256495	4.29431	6.51239	0.112781	6.60565	0.899223	2.20055	3.67011	4.78803	10.0588	16.6544	10.3158	0.439119	5.39417	1.0428	2.37978	2.50098	0.00710744	2.52513	0.525559	1.0478	1.22456	0.12671	8.59913	1.05909	4.73176	1.37166	2.76015	0.318816	0.528795	0.119054	0.0372608	0.00899405	8.0846	0.071178	7.52866	4.38159	7.96866	2.81799	12.3673	0.508152	3.54763	1.35369	14.7175	0.355478	5.18592	8.43692	0.891585
98	3.63028	2.09524	2.93236	1.86866	1.01944	1.26584	1.08519	1.93318	4.00567	1.50575	2.26183	8.66923	2.44608	1.52707	2.35003	4.49385	0.694365	3.85355	1.57512	0.232356	0.84378	4.85066	3.18931	2.03035	0.493188	0.293908	0.387277	3.1383	1.01991	1.79161	9.46192	1.34702	5.08203	0.302238	9.75006	3.08007	7.57236	0.756858	6.67086	4.24724	4.40684	2.79143	14.779	0.454963	1.48128	1.28967	2.46595	0.842799	0.534148
99	7.70106	5.36546	13.5648	0.719729	12.993	2.14667	7.13944	3.56451	1.46076	0.69493	1.87008	3.03177	0.600802	12.9696	2.28637	3.37233	0.142818	1.47495	10.313	11.0905	3.5538	0.270186	1.97383	4.42479	2.14804	1.60001	0.676522	0.0958617	12.4722	4.29762	2.32116	1.4543	1.96691	4.51407	1.11627	8.04156	7.24791	0.620718	0.105919	0.144917	0.0255022	4.01596	1.52254	3.16156	8.23886	3.55395	3.24752	1.68532	3.80935
100	4.91879	2.82214	0.0594758	6.24052	2.96758	0.790224	3.09281	0.15897	2.32631	0.609314	3.85094	7.89096	7.4389	6.36852	1.77391	5.42029	1.02176	5.16362	11.42	2.22727	4.09097	4.83544	0.85867	2.34432	15.1805	2.0778	5.2899	0.705792	9.44234	0.369512	2.84413	3.65998	8.81199	0.23622	1.58566	1.56363	7.15261	0.486075	8.97379	1.61004	0.799822	0.650007	0.196785	1.31985	9.57025	3.4216	1.05913	1.54086	0.879431
101	6.38843	15.8918	9.42841	1.48273	0.721915	7.72934	2.03271	3.22766	0.623716	5.96218	0.279447	0.170277	7.83933	3.45799	0.079877	0.970406	9.40592	2.03344	5.13686	3.20907	2.58871	2.31099	12.0201	3.65318	2.2463	2.96809	1.00076	12.237	6.92079	2.69029	0.201651	5.69704	2.8249	2.05126	1.02996	8.93358	1.46425	6.59822	6.9203	0.673136	1.86638	1.97528	2.65351	4.54855	9.60708	3.39088	1.01567	0.0743587	4.40596
102	2.33667	3.88073	0.253131	6.5532	6.05481	0.400158	0.201635	0.795257	1.4393	1.84944	3.8047	0.216598	0.00521492	0.837534	1.77577	4.62051	1.63472	0.602436	7.93355	6.78523	1.87432	0.675994	2.13397	1.89379	10.7812	2.79353	10.2832	4.49557	0.210469	4.9243	0.277076	3.32064	5.13498	5.33592	1.69113	0.453723	3.83932	2.06442	0.123374	1.37091	1.88434	3.38752	11.2561	1.42525	7.36735	10.001	4.63023	5.30486	2.93615
103	0.0948033	15.3591	3.56615	2.15683	1.06387	0.236756	1.00068	0.723895	2.21146	4.16524	5.98491	1.35065	13.0943	10.3598	6.04105	4.92236	1.5773	4.37868	7.53517	8.78585	0.739958	3.90065	5.6645	1.02368	0.710994	4.66254	0.741244	3.02177	5.17932	1.24288	0.536225	12.7141	7.36886	1.08681	9.08788	0.314454	2.48454	0.756377	2.02466	5.46263	2.35346	4.26256	1.95222	3.89595	1.66588	5.12611	2.66009	14.1262	0.883256
104	0.303309	6.11973	0.58281	5.32304	1.67317	0.161615	0.994355	1.57338	0.165937	5.89692	4.36894	0.799527	4.74764	3.99528	11.6262	2.19988	9.33748	0.890169	1.67967	3.05463	1.86357	1.4453	2.5263	1.33162	1.34343	0.59978	5.12923	3.04471	7.64805	6.75772	0.790943	1.79341	2.38663	0.81292	7.3068	6.96939	1.55657	3.92598	0.421117	3.91297	0.309538	0.129699	0.369908	1.26449	0.900477	0.501781	3.78529	2.12884	2.33955
105	1.75023	9.79767	3.68019	2.17305	1.35733	1.8106	0.860775	0.706195	8.68959	0.0280632	1.87937	1.40252	4.41148	9.01634	11.8154	3.04393	6.52195	16.1363	2.08537	2.11323	0.377917	11.3511	0.769732	2.49255	1.06973	4.81592	0.255313	5.19597	1.28379	1.36464	6.0038	2.95271	8.02375	7.32142	0.479035	1.1063	5.54227	3.41235	0.453814	5.28276	4.53923	1.56754	0.550923	2.03515	5.76494	0.309974	1.24842	0.327948	4.66693
106	5.24786	4.74138	0.680477	10.9959	2.32226	0.0288939	0.0432028	23.0955	7.97054	3.46987	5.30601	3.15894	4.59515	5.29804	1.69174	3.42261	3.38042	7.27635	0.814828	4.23728	2.74464	2.22173	0.958949	6.79849	2.42005	3.29392	5.83544	1.67874	4.27764	0.145666	0.296614	4.96083	0.884248	3.53786	2.57007	0.649582	4.939	0.274668	5.43035	0.51808	3.47495	1.70915	1.94559	0.989193	1.26799	1.08253	2.28275	0.450657	6.79776
107	5.76638	21.764	0.990064	0.341576	0.208381	2.86797	1.7977	1.63192	1.9499	1.53129	1.78163	2.07661	0.363595	4.81182	0.0759579	3.17604	5.02311	1.82728	0.428879	11.537	6.66425	0.980327	1.43112	0.615175	2.73984	0.650891	11.0797	4.41044	1.73083	1.36644	4.8975	0.711656	0.0179144	0.695879	8.42043	1.79866	4.36798	5.29519	0.119488	2.84084	5.94154	1.37658	4.63691	7.39483	0.503289	2.98244	5.82882	3.86629	6.56775
108	1.00911	8.991	3.0537	0.143398	5.92071	0.829946	4.30989	2.04425	0.505151	3.36945	0.145192	3.6417	3.25607	1.23469	1.16058	0.582234	5.49942	0.430086	8.68762	2.70683	1.19393	4.69765	2.79502	2.8569	5.94813	2.53771	16.3851	7.41159	4.6629	1.32036	0.0198582	4.57494	2.21285	15.534	4.34546	0.222979	2.09059	2.90975	1.65308	19.2852	7.36394	2.31217	11.953	1.37875	2.59144	11.0755	0.244942	3.96411	4.1672
109	2.86747	1.50273	11.6387	0.265921	0.0376406	2.72871	0.869747	1.83397	17.5042	0.520301	1.87976	4.11123	1.26197	0.733306	5.37068	5.52844	0.560806	1.39136	0.248615	8.78811	0.717337	1.76636	1.32766	0.405862	11.3725	8.77184	2.51227	0.43513	0.557586	0.719513	2.80715	2.20361	0.218563	1.42291	1.19437	0.615477	11.0083	4.14521	2.68677	0.965524	6.67736	8.04116	2.10988	4.77523	1.18782	1.10586	1.5398	1.9099	0.37117
110	1.62308	2.68433	1.03467	3.91622	3.22316	9.69466	1.06636	0.0420773	4.99284	0.192796	0.0260258	7.04063	18.9191	2.81991	1.42815	4.26578	4.34016	4.58048	6.24277	0.519412	7.02839	9.7274	6.91399	1.07051	1.52732	0.500515	7.18834	0.969775	3.53509	6.70357	4.03823	1.1224	0.349849	4.76897	1.93401	5.28258	2.43894	1.96728	6.02318	3.56912	18.8805	0.737501	0.903468	5.48319	3.58074	3.47097	1.14871	0.722677	0.245803
111	4.56311	2.52359	0.598818	2.05352	1.55076	0.2102	0.173777	10.8114	4.38149	1.62712	0.40501	0.722742	0.963854	3.02342	1.7755	1.06646	5.52787	1.90061	3.63289	3.61774	4.71289	0.466862	2.90751	0.967722	3.19727	0.657871	2.57274	4.88167	0.816536	1.17241	5.19874	8.52149	3.48461	8.87608	0.234346	6.59552	7.30445	3.44117	1.18418	3.48951	0.298471	2.72782	6.74219	0.869905	1.66898	11.4267	11.5885	0.62604	0.423255
112	7.03056	7.20628	1.91902	2.8001	16.3952	4.32771	2.70569	3.43755	8.93639	0.84383	2.24105	5.98789	9.00621	0.636575	3.03328	6.69827	3.31412	7.5607	2.19978	0.427736	0.137028	0.808203	14.4919	0.419703	12.1259	1.38187	9.0029	0.182437	13.2095	6.66689	0.42485	0.738584	1.25251	2.61267	2.44672	1.34532	0.936953	1.02998	4.35583	2.58347	3.08661	2.764	14.9683	2.22787	3.49038	1.78923	2.42562	11.2335	6.15995
113	8.02579	4.30373	1.52329	1.1887	1.07288	0.176711	5.77628	2.5654	8.13442	0.416306	1.57546	5.57083	1.20193	5.85237	0.644467	6.01625	3.35138	2.43418	4.10291	1.83906	2.15154	1.41035	2.59989	3.69453	3.93113	0.00565576	1.85111	0.0569722	14.0725	1.32772	5.96227	7.14378	3.31171	0.53489	0.928296	2.33706	0.127667	2.59145	2.517	3.5787	5.59338	5.46424	0.438522	1.45677	1.24193	1.31512	10.0405	22.1556	1.84095
114	1.88599	1.14125	2.8337	5.25707	2.34685	2.56641	1.83168	12.3264	0.181821	1.44517	1.75231	0.740836	5.16718	3.375	2.39317	5.95861	0.882071	6.18189	0.487424	1.54915	8.47101	9.27709	1.33223	3.05786	0.217625	0.00634053	2.26026	0.186874	1.19846	2.57443	2.38297	1.11548	2.09949	1.52967	10.8043	1.46045	1.67898	0.612412	3.18258	1.58222	1.36869	8.06151	0.546645	1.66291	4.12757	2.45019	0.714925	0.251475	0.304894
115	6.83887	2.33679	4.55242	1.8309	7.71615	5.92126	5.88721	3.35831	0.986961	0.0883304	0.723118	1.44779	2.79686	1.048	6.34279	0.694201	6.81307	6.85918	1.06863	2.06323	3.89722	1.741	0.177925	0.853752	0.461042	1.34829	0.879849	0.311436	1.2666	1.27574	9.35744	1.29927	1.91557	0.768639	1.67475	4.21558	3.84371	0.208164	1.52633	4.34883	1.31395	0.0897788	1.72486	0.659565	4.53121	14.6901	7.88661	7.90461	3.23656
116	1.32893	0.855901	0.973702	2.60607	9.38244	5.05206	1.81246	3.80548	3.35504	4.01535	0.857097	3.04715	4.95177	1.24979	1.55567	1.14562	7.92417	13.5782	0.0665556	13.5033	4.28818	0.755807	2.51036	0.228084	12.0109	13.9189	4.58911	2.48627	1.19297	5.02805	0.839707	1.79512	3.04402	3.35246	2.31806	1.15051	7.63524	37.9864	2.15935	4.59025	5.59461	13.1759	11.7242	8.22404	3.07672	0.128081	10.6663	2.39272	7.59494
117	5.42128	2.47826	0.695568	6.42436	1.1654	1.54463	4.9585	4.09144	3.08952	4.21846	0.599376	2.05065	1.99378	1.49234	1.29989	5.42713	19.0269	1.17339	13.6327	1.97426	1.94983	0.296423	1.85965	5.54332	1.98817	0.280512	0.355521	2.63602	1.95916	3.53239	1.33618	7.57631	0.66265	1.10454	6.83069	3.15019	5.65694	1.32269	1.07246	0.282878	0.0160404	5.79885	10.4409	0.760975	5.44507	5.30218	0.721095	9.2172	5.73572
118	1.39616	3.8654	2.21397	2.90345	2.12123	8.62665	6.24216	1.20928	2.1236	6.61183	1.29179	5.41986	2.07249	5.61112	4.36893	0.67562	5.2087	1.64469	1.90727	0.763866	14.8862	6.11842	2.09104	10.0444	2.00255	0.264362	14.2226	1.02578	1.53936	0.0787614	3.81516	5.89968	0.751227	2.13647	0.214631	0.242049	11.8531	0.998687	2.24013	0.513453	2.79272	7.38992	4.34939	3.76038	6.18505	0.754257	2.05789	3.0614	0.110381
119	0.630083	9.37965	2.65864	4.55717	0.625343	6.06191	0.86056	0.83336	10.1752	5.02649	2.31465	0.87013	1.36397	0.124571	0.0606367	3.66525	3.96529	6.06425	1.03985	0.531941	0.479571	0.698976	1.40396	3.77666	1.71126	1.46632	0.74176	8.11854	1.58517	0.255102	0.176498	1.9547	3.8238	0.854221	0.598063	4.94727	0.0181357	1.43561	5.16797	4.82087	10.1327	9.23302	1.66179	0.269167	1.01703	3.67062	5.49662	1.00004	1.74118
120	1.53039	14.9295	0.122676	11.5343	2.12372	1.1081	2.29161	5.27346	1.07601	1.1526	1.45104	5.1138	4.33044	6.33109	1.40798	1.22276	1.26917	1.01236	9.73602	0.337007	2.50883	4.95665	3.6278	2.48733	1.77963	11.5888	4.12969	1.48858	0.599483	4.40351	0.718773	7.9956	3.45591	5.38343	0.0430967	3.6934	10.5069	10.0711	3.96839	0.353889	5.3645	0.420535	2.03289	0.233889	2.16487	1.00419	1.35176	0.262954	5.90765
121	2.90963	1.55443	10.2284	2.04771	5.23134	6.16084	0.0517623	1.25958	0.08765	0.191582	0.345048	13.6717	0.516981	0.0737251	3.89899	3.68632	0.133504	9.17883	4.27285	0.793335	0.800884	2.87456	11.0479	2.65561	0.940384	0.234638	5.20817	2.58715	0.182007	1.20257	3.25907	2.09763	1.02189	1.19577	24.3238	0.612563	5.21241	5.76525	6.4605	0.145564	15.1865	2.49837	2.98346	1.70584	5.93905	7.11474	4.67963	2.15345	0.475732
122	4.45086	6.54494	1.04133	11.0334	4.42519	0.825908	2.55216	3.60372	5.43352	6.55	9.73524	2.62323	8.27873	1.89403	0.895196	11.5045	0.262167	0.378272	3.72001	7.31939	2.67528	0.658617	5.68607	5.93011	11.4539	0.424728	0.686599	1.75635	1.71327	2.00444	3.50682	10.3121	0.132849	0.19281	11.4299	4.97746	0.295069	6.54198	0.0462344	3.24836	0.364333	4.56146	0.28217	4.18648	0.0807598	1.15344	2.12913	0.764202	6.44288
123	6.78099	1.19522	2.46169	4.81543	0.787844	4.94589	5.09985	0.295301	1.90981	0.969102	2.97844	1.0673	3.19019	1.22034	2.81442	2.63162	3.8215	2.39381	6.10247	1.66699	0.465574	2.53496	5.4158	0.484006	0.445632	4.36724	0.362551	2.12991	9.18682	1.40201	6.92805	7.59994	2.20328	7.12465	3.85926	2.193	4.71633	1.46713	0.0597506	0.0448376	2.55475	13.2018	5.04414	3.04577	0.448919	2.88417	0.632182	5.26905	0.951208
124	8.48677	0.62852	2.60505	2.37833	11.7164	1.84819	2.88529	0.400563	0.137633	2.10123	5.86347	3.12344	3.79054	4.3332	6.02531	3.3279	1.21933	1.11148	0.500078	3.89541	6.91985	0.993126	3.72685	6.43676	5.95286	7.17267	1.67045	2.77878	2.29215	1.7101	3.43648	0.952524	0.821722	1.20534	2.42676	2.05858	1.02262	9.30363	1.19325	7.02217	1.97208	1.11414	0.97365	1.95377	3.53159	0.117277	4.25844	9.16847	3.72138
125	0.297626	3.11897	0.424359	2.62108	1.86314	1.11631	1.41097	0.569725	7.37619	5.50925	9.87471	1.4562	1.02958	0.0284735	2.90931	1.78224	1.04437	0.0853627	1.57439	15.5573	6.33783	1.8545	1.73816	0.545043	14.6418	0.582212	1.95821	5.95813	16.224	2.07283	9.29922	15.3743	0.355106	0.53928	1.35442	4.79636	0.975562	5.24409	2.19497	6.98515	5.57409	11.4113	3.39256	7.26318	1.93819	1.73851	7.50549	1.11473	4.71596
126	1.5839	0.0592391	8.56871	2.68363	2.83029	4.6825	0.434973	2.18514	0.732403	3.16174	2.51119	0.919511	6.43012	2.56937	11.6875	2.55277	6.96193	6.74157	2.3552	0.0519186	0.595894	2.80684	0.452405	1.05715	2.68279	0.478704	1.86692	4.52792	0.0678358	10.3382	5.95721	6.19604	3.1783	2.1248	0.322005	0.258371	0.569649	2.77304	0.341458	5.43053	3.6002	5.17879	5.00798	1.38726	5.02898	0.671948	1.28897	1.37011	5.37883
127	9.25232	0.0163243	10.0434	0.108015	6.20041	5.6169	2.90157	4.38154	0.537185	4.26306	0.740421	5.91706	0.0228173	0.874433	4.88781	0.276668	10.2717	1.83252	3.16653	1.44276	14.7767	10.0688	3.6458	0.617934	2.1409	0.153775	11.6398	11.4926	3.93868	1.57498	0.200343	0.0326149	6.52896	9.0096	2.04835	3.98948	1.91354	10.8706	2.69719	1.52673	4.83133	5.75619	1.75084	5.7158	2.56297	0.85035	1.51319	0.866131	3.50686
128	7.18894	0.941621	1.53792	8.37467	5.79159	0.194316	0.322759	3.1235	13.8706	3.31979	2.49567	0.376935	4.32248	1.4216	11.6252	3.84977	4.1419	1.18457	11.3469	7.95996	0.879057	0.843036	7.4232	0.559705	7.621	0.295825	2.48988	1.96331	0.0537425	15.268	5.99506	3.12208	0.420749	6.58491	2.33489	3.25868	0.0374943	6.21247	2.32372	3.79233	0.452244	1.16422	1.88208	0.176307	6.65783	12.4245	0.323674	4.62213	3.35567
129	4.27541	0.321224	0.436741	3.36727	0.736034	0.0582033	0.869621	5.04056	2.88806	1.21299	0.418454	0.0391987	1.97788	2.85531	9.06453	0.278171	1.43591	0.809854	1.65305	1.57831	0.747668	1.14082	10.6609	3.93557	6.28724	7.12996	1.79169	2.23146	8.30289	0.646661	0.480932	2.32363	1.96017	5.69725	0.868039	0.814395	6.24913	0.167701	2.96774	3.66251	0.99257	2.38262	6.31914	5.81087	0.691663	6.97219	3.78799	0.457836	6.83954
130	8.41568	0.286404	1.22933	0.640216	3.77587	2.11626	0.480335	5.37303	10.793	1.02907	6.68365	3.03817	1.88527	5.03263	1.11879	5.85699	2.44656	15.1635	2.57936	0.33236	11.1947	1.95412	0.862026	3.96927	2.56919	4.15477	0.258351	1.73191	1.64345	6.90703	2.16796	0.356373	2.4077	0.141042	0.413121	0.301935	0.479984	1.47554	8.44003	0.295936	2.36147	3.85803	0.0454368	2.91521	0.395873	4.02035	3.68153	2.78803	0.653066
131	5.68109	1.60081	5.05664	0.764921	0.124694	1.86858	0.214291	3.16845	2.7162	0.565534	1.09094	4.06419	0.840983	0.120074	5.59727	14.8243	9.88348	1.96442	2.58471	5.05448	5.71794	2.70809	14.1794	1.91383	6.84301	0.652988	2.13929	3.61464	0.594172	1.88864	0.718989	2.02879	4.47687	3.96532	3.78269	3.17576	0.798419	1.83135	2.37788	0.0496272	3.61022	3.09091	2.44649	8.2687	5.27106	3.87625	0.958219	3.67404	2.20485
132	5.11176	1.81893	0.965466	0.631363	4.07475	14.2517	3.22824	4.31089	19.5155	4.87971	2.31996	1.33039	2.53154	1.27298	7.50304	7.71947	1.1572	3.29779	2.18558	1.59719	2.93186	5.80163	0.166141	3.65666	0.429699	0.917627	5.86596	1.55248	4.30878	0.440448	6.3245	2.1098	3.82687	4.67413	2.41914	2.98714	1.37962	2.04925	0.838819	0.00472177	0.28006	0.0906347	1.07231	1.09052	1.57995	0.708169	6.12138	0.0148089	3.45554
133	0.481753	6.30396	3.99657	2.70849	2.93898	0.0183241	3.15724	8.43496	3.69262	3.98107	4.00254	0.054301	1.18994	3.38872	1.86009	2.65852	1.2972	6.28243	2.95446	4.50057	9.57386	2.66657	11.2619	1.83063	2.31573	0.330013	2.05026	5.18266	1.7486	0.327368	6.20452	0.219782	2.39547	3.67379	5.04876	0.133743	1.34782	1.99194	4.37963	2.36163	9.7834	0.868679	0.154547	3.04836	1.56821	0.684967	3.32262	9.95507	0.887245
134	1.56943	0.674641	0.326545	2.20244	1.08988	3.9812	0.85869	12.596	6.7428	0.123029	0.149172	3.20843	3.6705	1.7396	1.60678	3.38294	0.250272	0.533666	2.81699	2.32235	1.15375	4.4982	1.89501	4.15619	4.33846	1.14161	5.07222	0.832478	2.93989	2.79702	0.0223181	2.54206	0.939466	6.80301	5.3095	3.96964	2.44875	15.4073	2.13708	0.348032	0.835528	3.91967	3.86157	2.55667	6.22396	1.44609	8.27855	0.0874638	2.19649
135	6.85587	5.16619	0.485059	6.19422	0.501767	2.75219	8.80768	3.56643	1.52	0.268564	3.55069	3.08341	1.11026	0.0924264	0.53259	0.0760612	5.2988	4.40912	1.14066	4.58978	2.9642	5.31866	1.39819	0.797957	3.3326	0.539208	5.55268	3.36412	5.10771	6.20295	3.86692	4.87256	10.6686	3.64723	2.86283	0.962449	6.7643	0.541797	2.16587	1.43228	3.91594	0.173543	2.3859	2.33067	3.12781	5.742	13.5135	2.55524	1.88438
136	0.126464	2.28059	2.01556	0.865776	0.798384	3.04752	6.51791	0.17519	3.29535	2.2268	0.384699	3.44505	1.15612	2.60568	1.05799	4.32485	1.70987	2.62039	2.91309	4.38316	1.76096	16.893	0.318547	1.77285	1.84983	11.7889	1.35764	0.299638	11.1885	0.76315	5.45611	5.84377	2.13707	0.28276	3.98665	4.21679	8.89157	0.313652	4.56857	6.24822	1.67653	10.1537	8.27795	2.15138	0.34633	1.6322	9.54675	7.20892	0.208043
137	1.42978	0.487757	6.49512	1.37582	4.24206	1.53336	0.617772	14.9075	1.4063	2.69128	1.15057	0.102885	4.565	0.778693	0.390672	0.860678	1.01652	1.20242	1.41041	9.98128	0.545822	6.20147	3.12408	0.71209	6.1373	9.96761	9.8321	0.240009	9.59106	2.31007	2.24116	8.08477	1.07052	1.40824	0.0258413	0.599139	3.5817	0.333767	9.68148	7.59864	7.0212	1.77901	0.232242	1.91857	1.9024	4.52168	10.1802	1.70875	3.39198
138	8.88475	3.72222	0.970636	1.57883	2.39149	1.63532	3.21634	0.335221	0.865059	3.234	4.50727	5.30807	2.27563	1.32621	2.44348	8.16195	0.357547	5.18827	1.77346	10.9103	1.40499	5.12267	2.23583	0.680188	4.97329	0.283619	8.08295	0.607148	0.30361	3.4819	2.07145	0.453493	0.39015	2.75496	0.128231	4.8403	4.11124	4.65566	2.96903	2.62002	1.83366	12.4089	2.89745	10.2163	7.42442	1.58661	2.10799	5.68683	2.05528
139	0.791266	3.47114	2.27355	2.44396	1.8336	0.883197	11.0195	3.17636	3.68268	1.08682	2.16484	1.76992	0.135092	0.435923	1.52225	0.131623	1.39587	8.71023	0.953585	2.96851	3.01314	1.55456	3.64565	2.53296	6.7964	4.55099	8.19544	2.19273	4.45017	10.8696	5.0089	1.18397	0.5943	0.148422	4.46328	0.406025	6.52043	0.315381	8.68678	9.09678	1.40921	1.82158	3.45522	17.9598	2.91365	7.45199	9.39689	8.26969	1.03841
140	0.375041	2.70743	0.0500181	0.919437	2.00346	4.95019	3.3296	15.308	0.424507	7.33197	1.90045	5.82385	4.41493	11.0497	0.248876	2.18609	13.7175	8.2946	1.55458	1.32489	2.77696	1.7628	3.86718	0.478707	5.98235	0.157499	4.90568	2.16093	0.904389	2.58754	0.331447	0.457341	4.86172	10.1076	9.6872	3.85781	8.0921	0.533596	0.747644	0.575427	5.10489	12.0843	3.27994	4.18224	0.768209	3.35495	3.31772	4.57857	5.16543
141	7.26863	8.75286	11.354	6.74499	16.2669	3.23798	9.18123	0.427968	0.183169	3.71809	0.599962	4.68025	8.64386	10.1284	8.7135	2.35999	0.247161	0.585733	5.10435	1.43413	1.48236	5.28839	13.7453	4.84738	1.00561	9.53059	7.14072	0.755984	8.13094	3.15837	6.03113	2.383	2.62657	2.18323	0.453576	1.06943	4.88564	1.53285	1.14421	2.74848	3.36386	2.91545	8.0045	1.36473	0.231514	5.24315	0.0692398	1.67364	3.02868
142	3.77185	0.74997	2.22942	0.724839	3.2193	7.97349	0.65029	0.723194	2.99418	0.68746	0.675082	1.21206	1.79475	0.350913	1.53062	3.46203	0.784993	3.28282	0.843902	0.100758	2.29255	4.14334	3.29534	1.31856	2.17874	0.321458	12.6611	3.3756	5.20924	0.487017	0.828809	3.78177	3.20757	2.82759	1.02929	2.14845	12.1032	0.334595	1.05865	7.64188	0.344768	1.73467	1.43593	3.66616	8.57889	2.99816	2.58319	0.440981	6.15743
143	2.18436	0.534385	3.51609	2.288	0.825915	5.86564	14.5561	4.23381	2.05412	1.24665	1.38393	7.84386	4.1102	0.0957808	1.74774	2.06571	0.330449	0.828805	3.22237	0.692148	1.58941	3.47397	0.741822	0.685983	0.229432	1.10334	2.42871	21.3147	1.27959	5.28671	3.81036	2.30253	0.447362	5.93559	0.912334	9.19158	2.68782	0.360651	2.82368	1.49318	0.242079	2.53624	4.00735	7.32924	7.31755	0.557299	7.10339	9.35904	3.68635
144	3.93421	3.1343	6.21794	0.236927	3.41946	1.43173	7.97252	10.339	1.65177	0.675247	5.5416	0.174001	1.8683	0.744818	12.7632	4.64384	9.84168	0.26219	0.695321	1.07945	4.46725	0.993895	0.509898	6.39105	3.79663	4.29434	0.334227	6.52395	2.51231	0.91732	0.190004	6.83739	4.035	2.46375	9.58763	0.182824	0.958086	0.332793	9.67838e-05	7.03416	3.13943	1.78557	2.7657	2.42	0.850473	2.60462	1.94276	7.58708	2.30831
145	2.96866	1.83723	3.8599	0.591419	4.98448	0.851512	0.598813	17.3656	2.95728	7.50533	3.95292	0.669051	8.09993	3.88624	1.28458	0.983636	3.56798	0.961295	1.59817	1.08814	4.34351	0.0798255	0.20877	0.0290177	9.71839	3.18768	0.718591	0.168322	12.6146	0.127047	2.54729	5.78566	6.47994	0.829246	11.7344	1.05399	5.36353	4.85329	0.884776	0.274222	1.66138	12.1978	0.38646	5.67548	3.18397	5.83721	0.373794	11.8266	0.867769
146	0.175362	2.8607	1.71412	2.08927	7.19331	1.83691	0.815136	0.586716	1.17083	5.001	1.87005	6.30276	0.0314101	0.618616	0.0365975	0.271778	1.60835	1.6732	2.28473	0.465369	2.81968	10.6698	5.07401	3.82218	0.306288	2.63532	2.23977	2.79406	2.40842	2.48775	4.35301	1.06951	10.1362	1.19079	9.85892	0.127176	4.8552	6.36998	1.44884	1.78127	2.03254	1.58003	1.81995	1.80946	7.62902	4.67794	2.34533	6.68406	0.495565
147	0.683687	1.96609	2.48543	0.102722	0.316637	0.296549	7.8883	4.19111	3.07587	1.71063	6.57702	2.04994	2.65232	2.89262	6.95098	1.69588	0.137624	3.55766	0.312195	0.282356	1.33509	3.80414	4.38615	0.53457	8.52171	2.94219	2.10726	0.874669	2.80546	2.60075	1.29687	4.68266	5.09185	3.8196	5.78452	0.70115	2.20692	5.51065	8.41116	0.520069	4.00942	1.3562	0.42688	0.749886	5.36605	13.4287	0.248392	0.402459	1.76371
148	1.18204	10.7317	7.91989	17.2147	1.34907	6.9111	3.68701	15.8045	0.577246	12.7304	1.57612	4.46245	4.87072	0.0279699	3.56368	5.89306	4.01856	4.6923	7.33992	0.0491285	3.97649	1.59795	2.01365	4.01526	2.92061	0.200195	2.5653	0.619687	0.611354	2.56995	1.36326	4.00003	1.88213	5.04107	6.0938	10.3893	5.85969	2.26061	0.235053	0.324265	4.6851	6.47535	1.33887	0.511391	3.27065	0.435409	2.28758	3.12257	0.449038
149	1.89872	1.83683	1.45484	2.92161	0.141933	0.720656	8.75072	0.678915	3.49302	1.70209	4.44516	1.41399	0.550079	3.67744	4.67556	3.67939	3.07961	7.93495	1.71589	2.81956	0.0871713	0.695817	8.13799	1.73975	6.83909	0.801456	1.96719	3.30402	6.16029	5.16165	13.3856	4.53308	1.38698	0.970265	4.57977	1.92481	0.655684	3.75754	0.363439	6.47139	4.56422	0.307179	0.350808	2.36314	1.69965	0.986719	11.8468	0.346382	0.263101
150	1.03865	1.52069	7.79621	1.25969	6.70704	4.7591	3.39696	0.455362	0.906707	0.333622	7.96254	8.72906	2.67563	9.81663	11.988	11.5633	10.8561	2.49965	0.267342	4.93648	1.22365	1.00155	0.0783119	3.07562	7.62797	3.9179	1.00565	0.0232173	0.502386	4.84791	11.1352	1.21328	0.801654	1.81646	0.559997	0.562225	4.75834	0.325074	3.89682	4.57151	1.40269	4.75945	4.85396	2.93685	0.17691	2.85517	3.67146	1.14884	6.30825
151	0.307543	7.92785	3.50793	0.888104	0.931373	2.27711	1.41694	0.317281	12.9607	2.31644	2.81434	2.73093	0.340631	1.43108	7.70193	0.1799	2.33792	2.31324	12.4823	5.33269	8.21641	1.71074	3.42747	11.4049	0.811929	1.52571	11.975	4.7022	1.1053	0.0420509	1.60214	2.52915	5.94133	1.63562	3.1353	2.5763	1.35173	1.71336	3.6262	0.769027	2.70613	7.36825	2.11611	11.192	0.485687	1.88714	0.517082	5.11678	1.54351
152	5.19006	2.15364	3.08136	1.36186	5.35359	0.782467	10.3379	8.21174	2.00967	1.85155	8.38365	8.25233	1.2524	0.655385	5.51639	0.208711	0.067854	8.73255	4.24003	0.852282	3.44399	2.70285	2.66823	3.88957	0.719372	3.34544	2.56125	9.94371	7.68573	6.19422	5.95706	2.3072	0.920361	4.47768	2.02406	0.496328	1.45466	0.544499	0.23612	0.698328	1.82794	0.300528	2.19561	0.524316	5.78159	3.17526	7.72256	4.50594	0.954866
153	10.4302	2.37521	5.24777	6.35667	2.96174	2.24752	4.22494	0.348868	2.22597	7.79704	4.39421	3.73271	11.0271	7.23081	5.2685	4.31508	1.95884	12.1068	1.14326	4.38835	0.083311	4.03786	9.61632	5.13522	2.51868	7.99881	1.72839	0.0862678	4.31955	0.365751	1.33276	2.86677	4.29484	0.831134	3.8478	0.578784	9.35242	0.339475	5.52515	7.65924	5.65779	10.7991	3.94568	1.35147	0.647848	0.752155	2.56919	0.985773	3.94831
154	2.60497	13.1792	0.266378	3.77278	2.23688	0.132479	3.12087	1.01161	8.29216	0.191862	3.65752	4.39688	12.509	0.379645	10.5421	10.523	0.603693	2.87674	1.62694	2.7703	3.13243	3.76399	0.761713	11.0859	6.24606	0.40933	0.501468	0.532045	2.56554	0.240631	11.3405	4.5046	2.23318	10.2872	1.07879	9.24165	1.2529	1.66189	0.686136	4.71753	1.79379	6.71909	2.66868	3.61341	0.403258	7.00377	4.54043	2.67934	1.07713
155	5.81524	3.38138	1.94625	2.04491	5.4482	11.0327	0.183442	1.12605	8.56913	0.948527	3.01517	0.691619	16.7792	9.85711	0.0981772	4.42043	1.38303	5.49043	2.17837	4.17637	0.0324169	2.87207	3.02041	19.0228	6.73879	1.51328	1.83206	2.82342	1.02585	4.6739	0.95782	0.784433	13.4929	0.590276	0.76747	0.449545	2.39295	1.35798	4.28878	2.7831	12.4486	1.80585	4.79216	1.31666	0.569742	1.86632	1.196	2.03462	0.463325
156	9.01214	7.20911	4.55034	7.76778	2.08806	2.76164	2.48516	12.5993	2.29228	18.5393	2.24609	3.67251	8.18669	0.739059	5.73406	4.69381	1.71487	0.878976	1.32808	2.6828	0.169809	4.53263	13.8507	5.71637	5.23287	4.31826	6.70191	4.76375	2.99362	1.90098	1.59903	1.04191	3.05949	3.56552	1.64567	8.53867	0.658367	1.3579	1.75189	21.0118	3.69249	5.82805	1.94226	1.71172	2.65184	0.265318	1.14196	7.24467	5.96847
157	0.473892	4.99877	0.0800803	1.52495	0.822866	8.71317	0.856612	2.96494	0.462027	1.42823	2.05755	11.1616	1.20515	4.55188	4.6196	3.97537	4.03844	3.79633	3.88049	0.0496344	0.473964	0.793758	0.0863097	3.09448	5.22167	3.80982	6.22863	2.85044	4.62281	6.55474	0.295626	8.07401	4.18482	1.19678	0.694945	0.114146	6.2541	4.54013	5.35545	6.62345	1.3654	1.44867	4.72711	4.37626	6.81606	1.26495	1.20212	1.20983	7.49722
158	2.13855	0.0421257	2.91444	1.82366	1.04689	1.81239	1.72782	1.38297	1.88921	1.09831	0.184174	0.514127	0.210922	0.942782	0.455194	10.1256	5.65049	3.32875	2.00429	2.55884	0.736013	0.826298	3.63596	0.555359	2.52161	4.19989	17.9268	8.34518	0.472262	14.8614	7.88778	0.660915	1.94494	2.78751	3.21179	0.766237	6.69638	1.15897	3.49789	2.04668	7.01233	0.762064	4.21796	1.78403	2.69093	0.0957348	0.127531	3.04892	3.74162
159	4.46452	1.79539	1.93329	1.89769	0.951476	1.28226	1.64593	5.03847	0.527424	11.4353	6.12892	0.328644	0.752335	4.75929	0.4704	5.41455	3.29534	0.51211	2.85711	4.25101	3.20928	2.15831	3.35898	4.67632	4.28006	1.46764	0.467238	2.58083	3.34158	5.5079	1.30147	0.0863683	3.62564	1.59268	9.92343	4.1636	0.134805	1.69175	11.066	0.00999057	1.3132	2.62308	3.10278	4.72552	0.997537	2.74079	2.38384	3.76316	0.544844
160	5.7602	0.170625	0.415119	1.52432	4.14094	0.475701	4.7132	6.41766	2.28804	0.36451	10.7567	0.408917	1.99011	14.6947	0.083774	1.21534	3.44565	15.2637	8.56924	0.0717028	14.313	0.124739	1.16287	1.68615	2.0098	0.10604	0.717164	3.17799	1.43366	4.383	4.39438	5.79905	1.95484	8.89007	1.11002	4.75221	5.41757	4.57642	0.116176	5.39212	0.602303	7.48851	0.052239	2.32891	2.68946	0.197056	0.023068	2.81523	6.16761
161	4.30225	5.78816	0.573965	3.4097	2.86548	2.27468	1.52852	9.69897	5.7183	3.37321	4.55812	9.95911	2.61024	0.228064	1.61585	1.46415	0.545407	1.38788	3.0955	10.9572	0.67745	4.1826	0.506849	4.03125	3.45227	8.32144	9.59273	2.05878	2.18306	5.69756	2.39111	1.18428	1.99806	2.75417	3.7243	3.1485	1.29778	6.91922	2.85289	9.75058	1.76844	3.7579	0.365778	2.01142	14.4637	5.11203	2.87608	5.03828	9.09018
162	2.92537	0.772106	0.546293	1.56164	0.0635335	3.23951	0.91546	2.51189	0.104297	0.553312	0.12404	1.93913	1.23162	7.34774	0.808367	2.18065	1.54417	3.27047	0.214894	2.19578	8.29634	8.42596	6.73768	4.78269	2.83979	0.407954	0.566165	8.46008	3.17949	6.27279	3.92195	9.24713	0.71991	2.06428	1.66539	3.03739	1.60099	3.59211	0.832813	5.01916	0.835999	2.32972	0.435343	3.97592	1.39196	0.637011	11.0707	5.82199	0.845937
163	0.454813	0.0617204	1.70731	8.25127	5.1835	0.113627	3.5282	0.890618	5.48256	1.54059	0.0627151	1.73152	1.66248	3.97681	3.30955	4.53207	3.32744	8.68954	10.3744	6.81736	1.44823	1.86926	0.289803	8.40533	1.17336	4.05966	1.42699	8.07138	3.2715	4.10326	3.43133	3.22942	0.776606	0.728909	10.7776	0.933235	2.79181	11.4582	2.05677	1.14026	6.51939	3.3037	0.760633	2.83481	2.03626	2.11512	14.3912	3.9599	0.0208632
164	2.50872	1.19452	0.0378275	2.33145	2.38466	5.49298	6.25746	6.28958	3.49178	10.4755	0.00495892	1.62859	1.64002	0.982884	0.0815198	2.29584	0.452593	2.0592	1.34915	1.59968	1.42097	5.78649	3.91397	1.19848	4.01131	2.12573	2.41601	3.28989	0.856982	0.00185615	5.94275	0.447712	5.49685	0.00742853	4.97556	4.09063	4.12908	4.18025	1.1523	3.4488	0.298437	3.59482	0.167611	1.095	2.47409	3.1511	8.13625	3.28808	5.51644
165	0.258719	4.31846	0.139739	1.74938	1.66158	1.48948	2.45202	1.18077	0.607086	0.694755	0.789206	0.858224	5.82547	0.466945	1.19878	0.00690126	1.16361	0.295165	10.216	18.4047	3.71063	6.44042	0.116431	1.55576	0.562941	4.48494	0.341241	2.68138	1.82684	0.255767	3.72542	3.18277	0.495247	0.65624	9.23055	0.891461	2.14345	3.49834	0.907571	2.60082	1.91065	0.341819	1.98254	0.906722	2.19522	6.57083	0.357661	3.66059	1.45591
166	5.73632	6.13116	8.32166	4.64827	1.56275	7.22226	2.96663	0.716697	1.97377	7.99886	0.00162785	4.97884	0.807493	0.573434	0.815813	3.08218	2.52313	2.64945	10.4613	12.0956	0.0639961	1.53783	1.52051	6.60601	0.574425	1.26607	1.57574	8.06452	3.8168	2.19709	7.60359	0.655483	3.76878	0.719206	1.00875	1.93202	9.80433	0.532248	2.72609	7.78563	0.0691177	4.49922	0.016655	1.9926	4.22916	0.710394	4.88672	0.52093	2.49598
167	0.483183	0.0871632	3.18912	0.493761	0.299513	13.1023	0.584524	4.89174	8.48967	5.14388	0.0253785	1.77959	4.48441	0.107355	2.39057	9.5475	6.93013	6.37356	1.41961	8.02768	5.94524	3.75828	23.4076	1.36407	6.66966	0.789326	7.3505	0.929056	1.50104	1.24496	3.61388	9.40786	2.22591	0.531901	2.3016	0.947336	0.895126	0.575247	0.256242	12.2064	2.70498	10.0525	0.227187	3.3323	1.51628	0.100229	9.16838	0.913103	0.16509
168	0.461686	2.01653	7.09981	8.19453	0.731628	0.486605	3.62667	5.07514	4.94061	3.71103	3.33452	0.658153	7.10864	5.84145	8.9214	2.71888	3.26972	0.0409611	3.10436	5.83414	0.148747	2.42306	10.0648	0.428532	1.19771	6.67773	5.51596	0.332739	3.99106	0.467516	2.12637	3.18232	0.94405	3.4084	7.41337	16.1768	0.941216	4.06023	1.88719	0.988948	3.2765	1.17189	9.15495	4.60365	6.23614	1.73008	3.56265	4.28904	1.64134
169	7.10658	3.57218	13.9533	0.598371	0.820328	2.35026	3.97417	0.673896	2.60253	5.24267	12.0587	6.81916	0.890685	1.82862	6.34245	2.36097	4.78594	0.187141	0.555845	0.766574	2.99649	5.55044	3.84253	2.4187	2.24713	0.203831	16.3215	3.82933	4.14889	0.485754	5.47975	3.01041	0.583703	2.2065	1.91014	3.89815	0.798651	1.45157	3.57255	7.97213	0.744701	1.91487	1.32387	4.51366	1.57522	0.216981	6.4559	4.76972	6.31657
170	5.74511	0.7548	6.54134	1.42467	6.029	2.18618	0.537021	0.699167	6.24073	4.67412	0.555964	6.4643	8.44867	3.6562	0.0106449	0.39599	0.691469	0.939848	3.41509	2.07137	0.0377183	1.72019	1.45025	2.219	0.61935	5.69979	3.98703	2.12575	7.49572	4.6918	1.30109	2.41705	0.760075	7.14717	2.70298	1.51277	7.07212	2.11948	2.10907	2.68175	7.71091	4.80033	8.66628	1.5146	1.43877	0.905456	0.185544	2.65882	5.0458
171	1.27094	2.49504	5.56344	7.01604	3.60533	3.1045	2.47934	1.59556	5.59332	1.81046	1.21218	1.40093	1.01264	3.07559	0.089623	4.60301	0.232772	4.96227	2.25965	6.50269	3.67028	1.67897	7.57041	5.36065	3.2961	3.54474	1.21921	0.144968	11.4131	3.22129	16.1691	3.12588	4.47271	0.52441	2.11931	0.252667	4.79623	0.821359	8.97793	2.87628	3.17325	15.6155	7.37593	1.6357	0.129814	1.14327	7.58241	2.29249	0.455591
172	0.260481	1.06562	0.301904	1.03422	0.128858	0.174221	9.03376	2.27815	10.629	6.10639	3.50803	3.19188	19.8682	11.5008	10.9585	8.08984	0.410609	3.08431	8.55381	2.90193	0.325351	1.66767	0.545144	0.904473	0.87802	0.0846512	3.3537	27.5607	0.600663	3.25646	0.929315	9.56109	0.161985	5.12617	0.225235	3.62069	5.69714	2.70153	3.02977	2.07243	4.25463	1.87035	7.32865	19.8376	1.60093	1.23809	0.791482	3.91782	0.477489
173	0.32901	0.301372	7.00257	2.34966	0.358806	3.34051	3.89896	3.21571	2.20684	6.50976	9.11425	0.116002	1.02761	5.67277	2.4917	6.06455	0.110352	3.90568	4.01383	6.99049	1.72494	2.23351	0.966302	0.696264	0.302422	0.382854	6.06168	0.235323	0.290997	5.40814	0.163662	2.29105	1.95896	1.16904	3.76945	0.0509433	3.04456	1.85619	1.42873	0.0142266	3.31254	7.90459	1.16427	0.884553	0.526663	0.530149	0.749986	7.23197	11.3957
174	4.05698	2.18226	1.59433	7.19615	5.56817	0.550392	0.558905	8.32001	3.65912	4.80118	6.90379	1.11834	5.48382	1.98939	4.19936	0.735408	0.24754	0.247851	3.20164	2.27576	3.0616	7.26854	5.77977	6.04707	9.78559	1.8554	4.32706	1.27459	2.74296	0.231421	1.0632	8.54817	1.35636	13.6957	1.06138	13.33	5.28573	4.46275	1.92155	5.55793	6.52356	0.890584	0.383696	0.782069	4.52036	6.07781	4.29147	1.04777	2.06789
175	1.12887	2.8179	4.89622	3.85892	0.999024	4.16092	3.62252	0.37406	1.56185	3.16163	7.21754	0.391862	0.618762	0.206074	10.9421	9.87922	0.737791	9.35176	2.06672	3.30387	0.294448	0.283194	3.93715	2.36922	6.55379	7.12439	2.74536	2.9786	10.7879	4.55652	0.664201	1.99345	1.32521	4.95901	0.877966	5.29968	5.82263	0.701685	0.696439	11.0634	0.565946	4.09484	2.90572	13.1435	2.63211	4.58492	2.03987	1.42642	4.10324
176	1.18536	3.61672	1.41962	3.58528	3.36282	1.32451	0.684201	2.3592	4.17101	2.93303	1.41264	8.25596	0.372193	2.90841	1.0378	11.1043	0.997431	2.89051	2.87778	1.8649	3.74701	12.1159	0.988344	2.05435	1.89075	0.26986	1.10617	2.45223	3.5906	11.4087	1.26638	3.10581	1.49757	5.85363	4.09213	3.49992	2.46445	0.495364	0.98562	3.20989	3.46835	4.34712	2.30495	9.69072	0.991887	0.233263	4.14777	11.2048	4.25997
177	4.4889	0.0382745	1.93133	4.66207	0.459129	0.373029	1.43476	5.45184	2.43705	2.88295	0.194267	2.22144	6.06332	2.57573	8.12836	1.67138	5.87512	1.78251	8.179	3.09155	5.5345	2.06633	0.181264	2.23352	5.47257	1.38862	2.31668	1.82896	2.62306	2.47757	1.34931	0.326902	11.2678	5.15366	2.22472	4.44938	0.555145	6.08567	0.238939	3.37802	1.72162	9.01642	0.085623	0.394323	3.8769	1.89782	1.90876	2.82322	8.44415
178	1.97538	1.3681	2.92367	1.85192	0.823471	1.60957	0.945576	3.98801	1.27381	0.908916	6.50465	0.74406	0.958967	0.519302	0.476998	0.177573	1.48999	0.187073	0.753537	2.38397	1.45271	1.22645	0.746114	1.9157	8.27788	0.192607	2.11114	7.02898	3.97018	2.3134	0.130285	4.29481	7.60959	3.20552	3.4705	0.4743	7.99159	1.01657	1.43376	2.43265	11.3357	0.797218	1.1947	5.52071	6.73513	2.68006	11.8011	0.177283	10.5789
179	10.7723	0.445297	5.27838	3.71589	1.87143	1.2227	4.19136	5.12408	8.52561	0.716841	5.54421	1.00667	5.8504	4.25161	0.992036	0.940893	7.44491	0.605629	0.161726	7.49693	3.15824	0.676808	0.174085	4.37301	2.72748	1.61145	8.9616	1.23358	6.32374	0.0183364	4.23072	7.35369	4.30119	1.64808	4.48547	8.47397	5.55578	3.08175	1.90889	1.98406	1.42871	1.4417	2.34878	3.69418	0.859858	1.03523	2.3938	2.62864	1.70342
180	0.339629	0.0256761	0.782389	1.31735	0.494854	2.04697	3.26392	1.49004	1.59566	2.06437	2.93856	2.68532	0.0986088	2.71994	5.93033	0.584854	7.9311	5.98163	0.877705	1.06098	3.84289	0.807322	3.2575	3.96954	3.18026	4.16529	2.02265	1.7708	3.63708	4.11489	11.1223	0.203975	2.08005	3.60604	14.7409	2.50378	1.4149	3.5589	5.45916	0.577977	3.00854	5.49486	0.279344	3.96768	1.21395	0.55827	1.59089	6.58153	3.52424
181	0.243189	5.64413	0.0851831	3.86415	7.49667	0.143943	0.0632197	1.0428	2.72532	0.599047	2.8117	4.32331	1.49307	9.32431	4.61396	4.47615	4.80715	1.63022	0.961047	3.29194	0.366559	1.57605	1.35067	3.34874	0.134555	1.47881	0.582837	2.37625	2.31371	0.41366	1.16637	10.2176	5.17309	7.97248	0.292021	5.57537	3.13423	0.230071	4.98069	2.20075	4.14647	2.01325	3.109	1.36191	0.915688	0.134975	4.25383	0.435458	7.88452
182	0.513396	0.113577	2.09892	0.0697224	0.305925	14.7841	1.52731	1.60175	7.38373	3.64496	0.653114	1.5895	1.45343	0.371664	0.41255	0.335303	2.20861	0.720887	2.72247	4.97511	3.24605	1.37395	0.26359	0.43673	0.0779797	0.685267	4.05263	2.47716	1.40726	1.93158	0.505939	7.01481	8.5188	1.36935	0.950743	4.20865	7.60185	2.84448	7.9533	7.87043	1.06659	2.54909	0.147997	1.47261	2.26694	5.3149	6.73582	1.45383	1.08609
183	1.77699	2.57817	1.85288	0.53394	5.58755	4.23717	0.143748	4.09539	1.41328	2.57725	4.37878	2.84614	2.86933	6.45702	2.81029	0.694243	4.64283	2.49193	3.24677	0.126132	3.55875	1.82704	1.51911	2.15603	0.550678	1.08676	2.14338	3.99462	1.07339	0.450175	6.90597	4.45373	1.19408	3.82023	1.20589	1.52007	0.602225	0.0762633	20.4597	2.01368	3.85412	2.12517	1.76463	2.92734	10.9934	3.09232	1.17691	5.27232	2.83506
184	2.11433	0.408694	6.49426	12.8473	2.16533	1.77097	2.31095	4.87018	0.19627	7.40359	1.5243	0.279313	0.290186	0.557866	2.17047	9.45318	0.883508	0.427545	0.199925	3.89426	0.456991	1.19733	1.57682	3.04013	2.41947	8.60028	5.02366	8.51393	1.4102	3.67509	8.61208	0.744107	0.511241	1.60347	1.50644	7.21859	2.22825	2.25029	4.34167	3.75917	4.10613	0.277466	1.35891	0.230256	2.66566	2.68308	3.14116	3.91903	1.55676
185	13.8791	7.47183	5.66046	1.65975	1.02968	3.8485	4.73265	3.52628	2.35529	9.73934	0.0348568	1.21409	2.06837	2.62889	1.3666	3.02771	1.9851	3.80736	1.70984	0.664731	3.9674	4.81899	0.128192	0.739796	0.957546	1.97774	3.75156	0.0231113	0.48803	2.42029	2.73575	3.91777	6.64596	0.474983	3.06352	0.534593	1.49589	5.49942	0.760777	5.76986	0.757222	7.12383	1.11876	2.1188	1.08142	0.789599	3.70577	0.703442	0.631387
186	0.6805	4.695	4.32119	8.13468	17.4087	0.22345	1.87425	1.3176	1.79799	10.0506	2.19153	1.49916	0.984459	1.74222	5.86042	4.57647	3.98793	1.57936	0.426389	10.297	0.967053	3.97352	2.0377	1.01749	2.12074	8.03391	3.60355	4.19256	3.32017	3.85992	3.20138	0.0540229	5.47872	0.900987	0.497563	14.5454	1.97216	0.109228	8.73329	3.86492	0.827162	1.59897	2.89844	3.85807	3.08886	0.40513	3.83178	0.878671	1.26402
187	2.28547	7.93354	2.64669	4.75963	2.08101	4.10265	9.00086	1.11782	1.93496	5.41023	6.4341	1.63808	0.849764	5.97288	0.344013	0.168908	1.83738	2.23182	4.29089	1.94641	0.828509	3.81243	2.10762	0.241648	8.81362	4.91929	2.98412	0.947571	6.51521	0.10236	5.31113	3.149	0.892787	3.01828	0.934091	10.0868	9.57978	5.79049	3.88128	4.53784	0.243915	2.11402	0.89572	2.06397	1.25913	3.33298	10.444	4.11228	4.71767
188	0.430631	6.61764	3.29921	0.262902	9.24038	8.46764	1.15957	1.12137	1.3847	1.25137	2.49501	5.17372	7.58056	4.32195	1.46428	4.27376	8.24004	1.90575	1.09724	4.53778	9.45565	4.43834	0.86912	6.88606	2.90517	2.46586	4.97793	0.0752853	3.04103	6.00368	1.58756	1.22461	4.67181	1.13671	2.33326	2.81521	1.9091	4.42159	1.71702	3.1358	0.110467	12.7057	4.90762	0.100618	6.85983	1.97676	2.68434	0.302334	0.323989
189	2.32945	2.89039	1.21344	1.30729	3.00844	8.03508	0.620805	3.86901	6.51069	3.72529	4.88422	8.47915	0.0421131	0.648925	3.73959	0.710212	1.5511	0.3085	0.896319	1.63784	0.974112	5.06395	1.38349	9.55608	0.456387	0.130978	4.70351	14.2412	0.237289	3.59155	0.554109	5.87797	9.40883	7.60435	0.0546662	13.3389	0.551625	7.59476	0.0643984	2.53254	0.331171	5.14882	1.51507	2.58722	4.03253	0.635001	1.39623	8.89542	0.698738
190	2.03722	2.41726	2.18894	4.6615	14.4462	3.96108	0.684878	0.386379	6.72583	0.552396	4.21666	0.898151	2.29164	3.65512	10.2715	1.75856	3.58422	0.923371	3.5949	3.19626	2.94228	2.90133	2.20688	3.5648	1.3188	4.40053	2.08206	2.34956	2.11818	1.45837	6.90868	1.18706	2.76504	1.43284	1.60791	3.59613	0.0535409	0.176847	1.84653	2.47848	1.93751	8.18998	14.0568	2.6027	4.81878	6.84887	0.0520056	0.156829	0.228544
191	12.8156	2.11657	1.9565	0.820814	3.56601	7.55167	3.33012	2.43794	0.42481	6.80993	2.87549	5.07178	3.81763	4.22367	5.97168	6.36978	0.0667106	11.8409	0.911061	3.38407	0.0712399	1.67184	3.31646	4.90188	6.78502	0.00305975	0.0539099	7.90137	6.58261	9.20226	2.81069	0.804052	8.29203	3.85759	11.6804	1.29746	0.184335	1.40142	0.122491	22.6615	4.37405	6.22312	2.98493	2.35085	9.10023	2.77544	0.971043	6.8385	2.40623
192	4.98467	4.27347	0.0458264	3.13014	10.7459	11.0959	4.57452	2.56138	6.22805	4.17992	0.274306	5.54606	8.83273	8.21813	0.845838	0.035916	7.93022	3.26493	2.60805	6.10021	7.44178	6.07747	5.88453	0.951065	0.187337	2.67756	9.50212	9.80084	7.49589	1.44736	9.32663	7.67693	3.33442	13.1068	0.167354	8.21565	8.0272	2.8363	0.62469	5.32861	0.480196	0.782065	3.53998	0.329339	0.0297999	1.95717	5.34038	6.30968	3.54805
193	3.43334	3.44189	0.109345	1.32035	0.567488	1.05325	0.368572	4.50678	0.471973	0.834396	2.12399	4.26797	3.32916	4.744	11.6711	2.85194	0.708887	2.30012	3.76976	4.66015	3.18376	0.123289	11.0446	3.67429	0.21354	0.639104	3.82733	0.786535	0.641463	1.68087	2.08856	3.42852	2.64647	2.38771	2.53229	2.63953	2.72188	0.921491	3.7471	9.56416	3.64022	0.269263	0.95393	6.52567	5.07388	6.88918	0.11255	5.26841	6.68227
194	9.41347	3.70582	2.91356	1.71403	0.593946	1.58163	7.10181	1.53254	7.04568	3.75609	2.48133	12.1085	12.703	2.60964	4.97314	3.50531	2.19713	1.59074	0.241835	8.66731	0.275961	2.76626	18.9721	2.3923	7.08093	0.0349235	4.92346	3.28026	1.73267	3.12209	1.43689	1.09457	1.88147	1.96666	1.51078	0.319774	0.0194946	0.26748	4.42207	0.38164	10.2427	5.39876	2.22888	4.1705	0.939753	4.22392	3.60555	1.13502	1.30225
195	0.460339	2.79451	6.43295	0.355217	0.0658737	0.228662	1.30694	1.14629	3.78777	6.26934	1.89907	2.0385	2.13709	0.348832	5.08239	0.656072	2.95911	2.56532	1.19526	0.844921	11.4393	4.68668	0.75154	3.1356	3.11582	0.295992	0.441496	2.04987	4.00159	0.271375	2.36819	19.1326	1.24167	1.13334	14.3992	0.565814	6.03003	0.0389128	0.813021	0.65522	2.67962	3.53433	2.46905	0.543545	6.28002	14.5939	0.58864	1.33091	3.71013
196	1.45225	0.954334	0.552739	2.53262	0.980873	1.71588	0.763003	10.1648	0.595739	3.52053	1.60774	11.0806	4.49647	0.244982	5.8036	2.85024	2.55069	2.98221	0.548448	1.1977	3.67821	1.30722	3.86523	3.23823	4.87745	0.14608	2.52961	0.305944	3.50751	2.51727	3.55934	3.17458	5.34291	1.60256	4.87471	6.98918	0.713952	9.71912	13.769	0.77994	2.99498	6.42714	1.08885	3.66683	2.13466	5.32699	13.9679	4.08132	3.85883
197	4.19562	1.2548	2.00612	2.37799	2.90526	0.48087	3.08058	1.77011	1.2101	0.507853	3.4893	0.10273	2.63252	0.285228	0.543288	8.32626	5.94725	0.282864	0.167211	0.445703	0.461571	0.818731	0.852448	1.11825	5.50291	5.61323	2.07457	5.97545	2.66371	0.0207196	12.3502	2.6393	0.850774	4.53357	0.25276	4.23609	2.56853	5.75208	0.623308	1.90709	2.46023	11.2743	1.22041	1.58219	12.9139	0.569035	1.18254	2.72691	3.8806
198	1.68193	7.66533	9.60397	2.07617	3.62245	3.11236	0.726524	0.487669	0.425642	9.26582	9.12904	3.25529	2.5451	1.35082	0.049117	2.85993	0.0148103	3.69893	2.2775	4.27261	1.17244	0.865134	1.46219	1.41716	1.83008	2.08646	0.256003	1.27274	4.42923	0.149912	2.81815	0.373585	0.166315	0.74043	3.84717	2.35555	3.47594	0.568678	0.0771865	7.37258	3.48515	9.14826	0.22289	2.77898	6.55488	1.67998	15.4596	5.24646	5.84484
199	4.22994	1.95866	0.829611	3.33361	4.31063	8.00713	0.305281	0.909524	5.36196	1.8873	3.26243	3.10881	3.61566	2.5917	2.45327	5.65894	3.05467	16.1494	0.0552325	10.0957	1.24655	1.26721	3.73059	1.44678	1.27633	4.73586	3.37752	0.815596	0.420033	0.30017	3.39827	5.75782	1.26622	3.14297	0.00865428	1.17791	4.61879	3.27516	9.7372	13.4984	0.17622	8.32836	1.51402	8.22221	1.06478	1.19448	6.332	0.702759	4.31492
200	0.516331	2.43054	2.3586	4.4014	5.28469	3.11656	12.6215	5.69427	9.11904	0.363314	0.763183	2.97161	2.7082	0.996262	2.33731	4.71809	0.127564	2.97188	0.743413	1.39751	9.41654	1.46736	2.37412	11.7003	0.304705	4.23498	6.16816	3.82097	0.886589	7.5699	4.26294	10.2807	2.79311	2.95999	12.2259	16.0019	0.407626	2.55166	0.348159	9.64157	2.24609	2.48565	0.914293	6.90561	0.558105	2.19733	4.00322	4.85747	0.132016
201	5.41084	3.02341	12.5361	0.78624	4.23268	2.40141	2.30098	0.00256795	1.35162	0.57139	2.28302	0.750241	3.24719	0.506233	9.05347	2.78991	4.46319	8.44267	1.42756	0.476143	0.903128	6.03217	3.94917	1.28989	2.61077	0.575418	0.0747932	5.60126	3.10593	2.77813	5.06718	4.70175	3.36175	2.20281	5.79875	4.13875	1.36914	0.76416	3.1886	1.93197	3.084	1.497	3.62917	4.98693	4.10186	2.60907	2.20488	0.992157	0.860756
202	9.74514	7.91285	1.60423	4.50259	2.41013	0.113876	0.495636	1.51189	1.79213	3.08016	4.7191	4.05148	11.503	1.04286	3.21718	1.71777	1.94391	5.88695	0.583318	1.5477	8.76542	4.84374	2.01759	0.786201	0.177265	2.4725	4.34994	4.73623	0.240979	0.312197	3.49904	1.66588	0.180611	1.55761	0.239069	0.256764	8.89791	1.50226	2.71356	3.68925	4.40287	0.0832065	10.1392	2.53307	0.0688281	0.968098	1.11676	2.93865	3.0155
203	0.4567	1.10672	2.26188	3.01397	0.703632	0.475287	0.55739	1.85161	7.66895	0.108995	1.45123	0.114669	6.72308	1.82158	2.149	2.87496	0.710937	2.08472	1.24271	5.27677	1.56373	1.05554	9.81561	6.85269	9.74342	4.43586	6.42526	4.05398	4.77321	5.10834	0.926825	12.6402	2.74064	2.08573	0.223028	1.20065	5.27475	0.426058	3.58485	4.69871	1.78464	1.81549	0.663676	5.54881	7.4328	2.05933	0.411269	1.91454	0.338184
204	0.259372	4.63758	0.309515	4.04689	2.48482	2.66895	4.2854	3.58133	1.28776	0.47384	11.8436	3.96909	2.7776	0.027749	0.455083	0.524266	2.68404	5.41084	2.64978	0.103231	2.09674	8.10196	0.703921	5.14302	9.49271	1.61535	1.7918	1.0179	0.307089	9.88305	1.40154	1.99999	7.28063	0.015235	2.91335	9.36056	0.477577	2.75805	0.468356	1.34669	1.07311	0.919619	2.12951	0.964742	3.32178	0.265343	1.47654	7.5647	1.3678
205	2.74464	0.958819	0.573422	4.09617	5.76729	0.134136	1.02996	0.790304	11.8336	5.04285	11.6392	2.06909	1.43414	0.108978	4.26309	0.727338	2.6186	0.738219	9.6959	0.853999	1.03277	0.393271	2.0374	4.14005	3.49728	0.296563	1.30589	3.37105	0.0254795	1.45148	1.21305	5.50233	1.46878	4.21419	16.2601	10.9896	9.38531	0.423646	1.83105	0.0646686	0.728746	0.123409	0.344334	1.96249	2.23868	0.543285	0.679356	2.99765	2.61966
206	1.17109	0.954171	2.13892	0.0632868	2.15196	6.75774	11.5019	0.274281	0.43892	3.29167	9.74416	1.71244	4.71388	0.653343	4.59089	5.67322	0.550099	2.16391	0.373002	0.509613	2.55024	5.55609	1.37162	2.49944	2.70451	5.06434	1.5253	4.15449	2.48558	1.68941	4.58384	0.975189	5.36635	3.3409	3.99735	7.00598	0.408458	1.4311	2.84575	0.688102	9.05921	5.20695	3.58708	0.525138	0.615188	5.16696	0.353732	1.49386	1.3106
207	1.38724	0.0678224	3.52381	3.41513	0.398304	1.96217	4.41378	4.34615	1.85925	0.672067	3.3028	2.01519	1.12601	4.87777	6.23035	2.0716	3.0146	1.53186	1.17783	3.13696	4.55388	5.89525	1.16012	1.00879	7.91086	2.81403	0.204581	0.820801	0.408938	0.178084	3.2029	2.86884	21.0215	2.04467	0.682949	2.41727	3.37821	6.03253	10.5219	1.44785	0.106019	1.65663	7.32666	1.96821	0.350765	3.27205	2.80371	11.7168	1.52769
208	1.76506	1.48601	0.16471	0.576108	16.0007	7.66759	3.25198	4.65645	2.24833	3.45053	3.74044	9.50372	2.6168	9.69984	3.92843	3.77111	1.1369	5.03659	1.57462	6.55736	2.13852	4.52422	6.10962	0.402657	0.396886	7.18844	1.48337	8.7655	1.77932	20.238	4.53795	0.748084	1.1333	0.253949	0.15788	0.752747	0.0464973	1.89546	1.94842	3.91874	5.84846	1.65637	6.60862	0.434852	12.9257	0.734013	0.793804	3.99447	5.98578
209	1.54379	2.07638	3.15725	14.3114	0.80063	2.23746	1.35001	1.94364	0.629763	1.13114	3.45885	6.52358	0.520347	3.72803	1.77691	5.39058	0.546287	1.6427	5.17263	0.0510392	0.937458	1.15508	0.377727	6.28756	10.3375	1.42843	4.03172	5.2929	5.62094	7.98569	4.87034	0.233852	3.72777	0.0409445	3.23172	2.10778	3.99204	0.0530775	0.738682	4.00873	0.827084	2.54708	5.90245	5.03425	9.90056	1.27005	8.89636	2.39001	3.86408
210	3.3779	1.85986	0.495731	3.32057	3.004	6.96395	2.76217	0.847039	4.7637	1.46289	15.2714	6.8101	0.247615	1.23017	0.672877	2.2481	0.131383	1.49439	2.52803	4.0544	1.36769	7.19795	0.417971	1.17267	4.40545	4.43138	0.246001	7.08355	4.17994	3.21229	5.44125	2.48613	3.21757	0.0211048	2.77003	4.69577	0.0820311	1.84844	0.235483	0.406784	0.313932	7.69004	1.50647	0.117652	1.07101	0.479305	4.20139	0.8211	6.33401
211	1.62321	1.11155	1.89097	1.91287	6.344	0.556715	6.20026	1.82412	3.90113	2.30604	4.16397	0.596457	9.08541	2.23164	1.4646	3.90768	0.304948	0.977032	0.438575	0.570326	1.74195	5.16922	0.502559	1.86135	2.39528	8.15478	0.0462375	2.88299	2.05244	6.26198	2.93165	6.15537	1.88533	0.515074	1.14084	4.77546	7.98964	3.11175	4.77506	16.5542	0.771868	0.264935	3.34725	4.54103	0.400861	1.37067	0.480445	1.73218	0.522097
212	2.54921	0.0373113	0.13768	4.70935	9.75706	1.39705	0.778765	5.1225	1.00792	3.38944	5.76569	4.45613	0.937649	3.87211	0.26981	1.10361	0.0721458	0.898831	13.8627	1.76234	0.85205	19.2109	0.539782	3.79411	4.34561	10.8157	2.83063	0.881288	1.80377	0.274194	8.03388	1.36214	0.0794182	0.890893	0.776724	3.29254	0.523271	1.48755	2.12757	4.56914	4.17364	0.12352	1.05298	1.88855	5.12956	2.82865	1.97809	4.85534	0.379495
213	4.98813	4.41234	5.39005	5.60279	0.0367998	0.0273146	8.89087	2.64995	3.24125	8.58878	12.5153	0.962836	3.46629	5.48202	0.180209	6.25718	7.09396	0.386238	1.35311	5.0968	3.34804	6.65	0.0190713	1.8329	2.87653	7.09354	1.48457	6.57495	4.68174	0.620662	5.17753	0.46841	0.951714	1.16569	4.97178	3.37658	3.83131	2.52622	1.86223	2.03063	5.38379	3.20934	0.414857	0.685339	1.35059	3.62806	1.79313	0.31995	4.42008
214	2.58591	0.355258	1.17583	3.56296	8.92841	0.467098	3.76724	1.40258	2.54332	2.90375	1.73845	1.94568	6.53199	8.92786	13.2754	10.6157	8.20982	0.514459	18.7485	0.0915759	3.93589	13.6792	2.20046	3.12283	14.0749	0.978416	9.88071	0.988481	3.85436	4.2499	1.45041	1.17113	12.254	0.451276	2.19451	2.25598	0.674485	10.4447	0.558625	0.833266	4.72883	0.265249	1.12766	0.742189	0.403832	3.49724	0.36588	0.0880686	0.915929
215	3.24468	4.62267	3.19213	2.70107	0.119947	2.51861	1.36314	0.150795	0.932262	9.98129	2.89574	4.36764	7.24026	3.71906	3.99729	7.70952	1.65996	5.95254	2.13146	3.60184	1.19563	8.64512	6.22539	2.46967	0.858084	2.28334	0.774363	0.593635	0.291632	1.16052	12.036	1.55363	5.95396	1.66931	2.39314	2.14008	4.83068	0.840118	5.20232	23.2608	0.444639	4.6297	0.856721	0.127453	5.65996	6.82735	9.06105	3.62989	2.79774
216	5.63655	1.21974	2.92309	2.71076	0.844632	0.00408645	1.3077	0.778667	9.03756	3.60797	2.7474	3.08335	2.69774	4.06279	0.362005	2.31289	0.328782	9.21393	6.22345	3.80612	1.94084	1.60651	0.75538	2.76601	1.28055	11.8209	0.664743	0.74039	28.3335	14.7774	0.193162	4.29261	1.30381	5.58932	0.903328	0.319245	1.65897	1.06176	0.721012	1.31076	0.366227	6.59744	5.64281	2.61989	0.373522	0.928496	2.63629	9.43394	7.06477
217	0.0802975	0.702832	0.10133	4.67775	0.926879	3.25091	2.02656	2.20392	2.67226	0.245101	0.779003	3.72213	0.354706	4.77507	6.59092	3.14742	0.887937	0.183757	3.93774	8.15049	14.4447	0.136867	2.59689	1.68079	2.59326	15.4073	0.662786	0.0384762	2.87593	3.91722	11.4141	3.93162	2.24902	8.13495	0.648103	0.239946	4.58466	1.69504	3.23258	5.54291	1.84515	0.743938	0.161906	2.33771	5.50923	0.238566	4.06041	1.51763	0.56919
218	0.665516	0.373319	5.16521	0.124339	15.8783	14.9214	4.00317	2.41565	3.53655	4.96335	1.58316	3.54528	0.454808	7.46484	1.75742	4.46192	2.7848	0.436855	4.96295	0.319105	2.34678	12.6732	8.98356	1.8287	4.11955	2.82162	12.7714	0.0449556	3.02138	1.56594	0.118062	5.91687	0.5814	0.906302	1.56023	2.72556	5.89099	0.0419345	6.48293	0.206949	1.85418	5.10612	5.09575	0.286707	5.16691	0.0311505	1.48796	10.8014	5.60195
219	1.08698	1.04064	10.8087	1.38018	0.413953	0.528756	5.86318	6.80795	1.24629	6.2575	1.3442	1.31334	9.26943	2.23467	0.58723	0.831457	6.69699	4.73892	0.833031	0.426022	0.15127	1.07441	3.30632	0.182082	3.96057	0.0330619	2.22733	3.3606	3.56565	1.81368	4.08208	1.61081	3.3978	0.442471	4.7294	1.46092	0.8578	0.069901	1.24707	0.44114	2.45614	4.61703	1.66062	1.68703	1.31676	1.43501	1.32175	0.621801	4.22276
220	0.886969	0.0432063	0.0745875	4.16445	4.03626	1.3705	2.32614	0.968081	0.733797	0.575382	5.78719	2.70241	2.54187	2.33775	0.0363127	2.35409	0.196111	2.03831	0.277889	4.04714	15.9934	1.08183	5.58618	8.93954	0.552065	2.42088	0.0420237	1.96201	10.0098	1.6146	5.66611	5.58333	0.364499	5.82717	8.45506	8.12605	1.68393	0.986887	0.446902	0.826456	5.53238	0.487958	2.24217	1.51019	1.60067	1.7402	3.10726	2.64848	4.20511
221	1.42765	7.54378	7.10898	15.3115	2.38893	10.1421	9.58034	0.509169	2.63162	1.30058	0.726657	2.61347	3.05088	8.50314	2.31554	1.90202	2.50513	5.35544	0.479081	0.254758	1.00884	1.16146	1.6385	7.52199	4.87108	0.986804	2.35045	4.88544	14.9705	3.7625	1.16272	1.55337	4.31068	3.25637	5.42801	1.39535	7.10737	3.68363	3.24278	0.330005	1.16316	1.714	0.704661	10.1391	0.501733	2.78768	3.69149	2.46955	0.689803
222	0.452242	2.99731	0.0694301	0.383166	4.79476	8.41219	6.46746	12.8146	2.28304	4.09244	0.607047	0.248225	7.87682	5.12362	2.28319	0.347181	4.90715	2.85816	1.26254	1.50445	0.709142	1.1464	6.44632	1.37903	5.26406	10.9966	3.84053	1.16393	2.57195	1.38818	4.61379	0.723172	1.36528	7.95014	8.78269	2.27271	4.38098	4.36976	4.07731	3.82556	4.41375	1.73046	0.0148822	3.81676	8.84214	1.36526	4.59875	2.70482	0.959889
223	3.08512	4.43621	4.72876	0.408118	0.400415	4.75162	7.9036	0.782559	9.04469	10.1355	0.264478	2.97696	0.505307	1.18193	1.98889	9.7431	0.749277	0.157947	1.44664	13.8091	8.24281	2.45545	2.08641	4.03932	3.78692	10.0421	2.19044	0.750773	0.869692	0.75114	7.46678	1.0391	0.0592124	5.04957	4.28689	3.52839	0.134152	28.5369	2.41112	0.192168	1.45641	0.0593814	7.006	1.49851	5.12233	8.13292	7.26243	4.02465	5.29681
224	0.70744	1.4393	7.87348	1.07847	6.72187	8.77664	2.35616	1.02896	1.37029	1.88799	0.376421	0.530523	2.43356	3.79993	2.64727	0.73271	1.71161	1.95551	14.8811	0.834544	0.815418	0.190073	2.88763	4.82732	0.167419	0.608295	6.26908	0.439563	2.51544	0.494378	0.669157	8.31964	4.03545	3.1269	1.68515	2.83786	2.03056	4.50924	12.3347	4.78426	1.29385	14.0841	7.24212	1.21244	3.26911	4.20147	2.08272	6.69731	1.40806
225	2.63136	9.49344	7.82743	1.55954	0.962014	0.167892	0.563087	4.66156	0.716594	0.526187	1.40399	0.397349	7.79589	2.51883	0.285777	2.63073	0.750707	7.59696	3.63651	5.70089	4.70341	3.56882	1.28987	0.220906	7.69758	1.52122	0.228093	3.08568	9.36542	3.14881	0.758364	2.53013	5.03289	2.7503	5.54202	10.6956	1.32197	1.33739	3.13	0.395327	0.0122722	0.356819	4.94622	1.2634	4.2877	7.17255	6.57645	0.0631974	1.2155
226	0.377762	3.57348	2.55749	4.82909	2.74667	1.40021	17.1492	2.98677	3.05684	2.9809	3.30195	9.39955	2.56098	1.36281	0.101299	0.113468	2.20641	4.64671	0.678486	13.8487	1.53594	3.66683	5.30025	9.25065	2.19332	1.59918	1.99636	13.4452	6.16277	0.478095	5.88501	3.99986	0.745688	1.21606	2.26251	1.74192	0.236885	10.6417	3.35637	1.11168	0.714441	0.557813	0.818136	4.33701	0.155939	0.343802	0.774402	3.34128	0.550088
227	0.616327	0.774439	11.558	0.270142	0.151937	12.7833	7.91197	2.04498	7.98719	3.71309	10.2397	1.30567	0.907854	6.97436	0.574608	6.43263	2.14992	2.09405	1.52932	0.701649	1.44024	1.39268	0.714494	0.906673	1.20179	2.15797	1.46196	6.99984	3.69665	6.02542	0.122683	4.4565	1.23574	1.15539	0.233152	5.8421	0.497455	0.662196	1.69747	1.76104	4.62251	0.578804	8.27752	14.8768	0.919754	5.62908	2.26628	2.20701	2.41511
228	0.667705	3.94294	1.54422	1.14596	4.36383	3.41757	0.235991	1.37985	2.12617	2.35639	0.926379	9.01461	6.27295	0.427667	0.829463	2.49907	3.79151	3.55192	9.0814	4.99097	6.9258	0.984272	1.12813	2.3997	5.47836	1.90687	2.55832	1.61132	0.531307	7.1195	5.39752	0.832423	10.1331	1.92816	0.808263	1.79607	4.60901	2.37929	1.95154	1.41601	9.19995	1.51804	2.3121	5.97398	3.61967	2.89174	4.69432	7.62775	1.35465
229	6.71318	1.84867	15.9718	2.07592	3.22677	1.53708	1.70348	4.72205	2.78845	6.72859	3.76175	0.150968	1.45078	2.42923	0.394437	3.26645	0.995787	4.65971	0.16563	2.27984	2.21997	11.3526	0.0615197	5.41464	0.176256	8.12078	5.12458	4.96326	4.3796	3.2921	2.88112	2.94749	4.96938	0.0950248	5.59782	0.59637	9.32571	2.81829	1.68935	4.49367	8.94341	3.79511	2.26087	0.998868	5.41515	1.84994	2.88414	6.30688	0.698473
230	12.3993	1.16141	1.08347	0.167353	0.0372464	4.86145	2.11242	6.89491	2.61168	1.97717	9.0116	1.65714	6.47147	5.69964	19.0082	0.923792	0.164008	4.03285	3.75856	8.49977	4.3244	0.212735	0.0778219	2.54205	0.115089	2.17851	1.58417	2.28387	2.41981	4.20259	0.434912	0.215479	2.30579	7.56687	0.859761	3.83393	0.137247	3.6248	2.05363	0.520036	0.350466	0.291523	5.31323	1.4774	1.64798	12.627	0.528779	7.41303	0.511005
231	0.944049	2.31717	3.01897	2.14634	8.62795	1.11411	4.72809	9.57899	3.80351	1.0039	2.36102	1.77082	0.474884	2.22187	2.72118	1.60263	3.20667	1.20795	2.36699	0.553421	1.15155	0.110676	1.31299	8.74902	2.32784	4.00364	0.296165	1.89999	0.273417	0.240289	1.00798	7.06522	4.64088	7.95062	1.48368	0.41263	2.86406	7.46264	4.80048	2.99573	12.2619	5.06975	0.94075	3.69387	0.926406	3.85777	0.943117	6.72467	2.13609
232	4.70906	8.36369	0.160256	1.52611	9.71281	0.194353	7.45638	2.32479	0.25183	6.48543	3.2238	4.62283	4.34566	0.638505	7.28658	5.43101	2.98417	10.9345	3.06547	2.14231	5.42326	1.15614	2.34107	4.33905	12.8023	1.17945	0.657884	3.03541	2.08907	1.0086	0.367133	0.923787	3.01007	4.47134	0.623778	1.79635	1.66213	0.974411	0.0067751	4.09088	2.50462	5.39834	1.41179	6.63344	1.68171	10.5714	6.12681	1.68058	2.39013
233	2.95186	3.4958	1.84627	2.71566	1.56866	8.8409	12.2617	0.529999	1.05819	2.21222	8.74371	3.66566	0.407866	3.60411	0.702702	2.70016	1.16803	0.563163	1.84537	2.75395	0.486482	1.14501	0.118105	0.0969392	3.81822	0.738031	4.89907	6.85585	2.31671	5.54656	0.731292	0.666797	5.66872	1.33582	5.59883	2.41896	1.49404	3.7674	0.678598	0.244805	1.61687	3.29959	4.09892	4.10668	4.50236	17.9371	2.66017	0.490653	2.16526
234	0.438484	7.07019	8.27261	1.29561	0.821373	4.44509	1.77844	14.4052	0.561463	3.29186	1.04645	2.86229	4.25271	0.408134	8.11534	1.29536	0.433661	3.96103	0.861775	0.263562	2.79141	6.57295	2.73636	3.39373	7.40805	6.29898	3.85287	2.47098	3.31794	13.9351	0.759931	2.9048	0.301111	2.49158	1.44429	1.61071	0.838272	4.73176	4.27879	0.273303	0.0363355	11.9315	0.875248	4.58036	1.14222	1.08462	7.90929	6.38395	0.608308
235	4.4729	4.158	0.477626	4.68372	3.47226	1.77618	0.483374	1.17109	4.58883	7.85288	1.67056	1.25511	3.42057	6.47713	6.39002	3.23544	0.176642	0.404401	0.290911	0.226042	7.45358	1.11553	0.248373	10.4235	2.59027	2.36127	2.08463	3.95815	1.43573	1.99471	0.308484	1.55115	3.54174	0.448315	1.69446	0.584084	6.81042	0.117878	0.898167	4.28783	4.03284	3.57092	0.906427	1.51667	2.02783	0.35154	1.0012	1.18425	2.02744
236	11.6702	2.65938	1.78458	1.71797	0.560511	3.16621	0.419844	2.24796	5.06163	1.09971	21.3252	0.946356	4.33049	7.37109	1.84352	4.79752	2.77604	0.0797278	2.67546	0.785727	1.80404	2.15128	0.293709	0.323611	1.42579	1.14828	6.04428	7.76954	1.17682	1.06164	5.83753	2.09364	3.03862	0.548049	4.00814	7.51464	5.00539	6.62874	0.999704	0.5234	0.558233	3.36759	2.53429	7.18494	2.05372	10.6272	2.34231	0.674481	8.67879
237	6.55504	8.26906	0.172496	4.84669	4.58811	3.81875	5.24468	0.361504	1.17494	0.00290735	3.15148	0.969028	6.3785	3.2281	3.52635	3.26239	2.32415	0.772615	4.98542	5.86788	2.40481	0.0352795	3.33486	8.01581	0.2089	0.712655	7.7813	3.92199	0.893404	0.13179	8.45781	2.85268	1.49108	1.6135	4.59377	2.64511	2.7445	0.0866482	0.219868	1.74196	0.522381	1.50417	2.16416	4.771	1.77894	1.93183	2.1487	7.37331	0.446399
238	6.49025	2.11193	1.26981	2.60742	15.1577	0.0213576	1.19685	0.516222	0.785458	2.44404	2.99528	0.888992	1.83029	5.86586	2.42594	2.61454	2.41983	0.407521	9.60037	0.855194	3.64633	0.948329	1.0036	2.22752	2.84266	2.54848	5.2974	0.93427	8.56072	0.503806	0.188975	3.75889	4.08173	4.11853	6.5531	10.1517	1.12988	1.39782	2.56331	9.39218	3.13486	2.80003	0.764583	0.793343	4.30574	1.64124	4.84073	2.00266	1.52865
239	0.295904	3.19073	8.38928	3.92606	3.67878	0.202516	3.54924	0.580204	0.581605	0.833147	3.56	4.75653	5.46983	4.89933	5.91942	7.47863	4.55055	14.451	1.62701	0.449638	1.7309	1.52768	6.2279	8.60852	2.6762	3.49179	5.15565	0.444651	2.78939	8.17802	1.22714	1.57116	6.27036	0.228932	0.512742	1.57774	4.85642	2.71267	8.52946	2.66721	2.76949	2.185	3.70288	3.45291	2.29983	0.0801714	2.75083	1.04308	3.59061
240	0.97227	7.15421	2.83857	3.27103	5.12351	1.55816	5.53747	0.673155	0.558671	0.278782	1.46842	1.34941	3.24621	7.20085	0.875586	1.13148	1.88415	0.82002	5.88431	1.33241	5.32421	0.608263	1.21501	2.1261	3.65587	0.451332	0.748508	3.04675	15.3233	0.0135723	0.460274	0.126071	0.310182	12.0803	1.59669	5.37162	5.12687	5.60674	4.58936	1.12223	2.53193	15.8662	6.16888	4.15824	1.58522	19.1037	1.53899	3.40416	0.348084
241	6.83962	2.99259	6.05515	1.28991	0.628938	3.51422	5.99437	17.7192	0.172472	1.0471	0.450898	0.11409	1.00617	9.19171	5.02235	1.02948	2.463	3.57855	3.16402	3.17692	0.101886	11.7409	2.37231	2.0906	6.29898	4.75103	12.1067	1.02328	0.0274186	3.00188	1.84027	0.365959	2.79105	0.52536	3.5414	3.88804	12.5815	2.07238	1.56494	8.44784	2.523	1.37204	5.46124	3.55536	3.94044	1.54433	5.65489	1.05934	1.74729
242	1.66362	1.60783	0.78493	4.7013	2.36676	3.68722	2.55797	10.3991	0.346903	0.104837	0.375482	1.8299	5.28581	0.10936	4.14893	8.75068	0.569405	2.65516	4.35921	2.2182	2.66105	1.49165	0.123169	1.74151	4.68637	2.56126	11.0268	2.32167	4.26656	13.0505	3.37807	5.36187	9.09981	1.7052	4.24039	2.74227	0.314312	8.6642	4.48888	0.890955	3.13119	0.72791	6.03559	9.57389	3.15276	0.721024	7.6914	1.45247	1.55212
243	3.64339	2.09635	0.171778	1.81614	0.195721	0.645591	5.66709	6.73232	0.76229	6.87826	2.74853	6.06812	1.53144	2.60379	0.52334	4.22951	0.501473	4.68925	3.09666	1.07977	4.76573	4.49614	4.54129	2.56046	0.78033	3.32748	4.29455	5.98792	1.03702	1.59353	6.90299	6.14604	0.961535	3.69205	2.20785	0.285417	2.77776	2.32888	2.84004	0.27023	0.310393	4.25854	11.9021	1.16329	2.40259	6.7151	5.67589	1.24366	0.948757
244	5.21204	0.651341	1.41083	3.11639	3.29832	4.89127	0.0991974	5.6409	12.6744	1.77885	0.425371	0.898649	8.91612	4.57009	0.771693	0.320349	0.829823	5.99522	5.08726	1.15756	1.61342	0.130823	0.785245	1.36577	0.725035	3.31849	1.61593	8.30662	0.0642995	4.56412	3.84168	2.61241	1.26053	0.634719	0.431805	5.15652	6.39704	3.88083	2.48782	2.6746	0.0373956	0.841871	1.77676	1.41273	4.13337	3.04371	9.51891	7.16371	9.96261
245	5.73747	0.543302	4.07594	6.75203	6.4481	1.57267	1.14483	0.910939	1.61939	0.983977	2.34052	2.96981	7.17626	1.54867	0.402564	0.0973837	1.64778	12.3251	0.396912	9.11237	0.834445	0.968795	8.42667	1.20203	4.93001	5.66624	2.20684	0.390064	0.899437	10.0927	7.77126	9.60383	1.74739	0.0688261	0.993002	0.325198	0.6139	1.10371	1.20388	1.87071	1.08002	0.444341	2.56118	0.230114	1.45665	1.1633	6.14169	1.36907	2.44563
246	0.873699	4.28862	2.96617	1.5842	1.8781	0.415977	1.22912	1.2007	3.95881	1.28656	3.4536	1.30797	0.385447	0.0318603	8.82375	8.87472	0.98326	1.23424	1.21436	16.5649	3.6806	7.22008	10.4069	1.16464	7.74612	0.101233	0.650359	2.88195	2.80823	3.12437	1.58813	1.31212	6.67939	8.69728	3.45664	2.89516	14.7034	7.21501	1.19626	4.288	1.93105	0.497629	0.0811283	4.76129	8.2897	0.164731	0.0156353	1.54698	2.28325
247	0.198561	1.30553	0.787723	2.75293	6.24459	2.10278	0.333858	5.97595	8.64433	1.30682	0.693442	0.75525	2.553	5.36181	0.118836	5.27453	1.86008	8.27827	0.73899	3.37806	0.00574441	2.25104	4.09898	8.81151	2.19904	0.137955	2.09481	1.39888	2.37915	6.06046	3.44352	2.47021	1.66619	2.6317	2.39911	1.49782	0.451619	0.114645	4.78132	9.43778	7.23856	7.29759	3.32654	1.74369	4.13303	0.372556	0.584659	0.500173	0.210451
248	1.80746	4.73763	0.946118	1.60231	0.995009	0.311422	1.48006	2.49031	0.0805221	1.80055	8.08781	2.09668	5.07724	10.7603	8.06634	0.893759	4.22854	0.693633	6.30862	0.00520748	6.14644	2.52411	0.823655	1.11864	3.10119	2.96287	2.1723	2.882	2.03939	0.661079	2.87755	5.003	0.0361936	8.12823	4.73396	15.9412	0.298151	4.15218	1.95761	1.76146	0.335749	1.15034	0.852585	1.59734	0.0860269	3.96368	0.179432	0.384385	4.06445
249	6.34532	0.942692	2.87615	2.42688	1.07578	2.58012	5.50352	0.758312	6.17798	8.7812	9.20007	5.00352	2.89058	2.06153	6.36775	6.2435	4.01097	0.116937	1.7819	12.2415	1.3124	8.10751	0.675624	11.2849	0.934647	2.13435	2.35598	20.8766	0.838358	2.57474	3.53537	4.70761	1.36973	0.553145	0.272946	2.37687	1.81077	0.455472	1.85474	2.67526	1.11418	0.318044	2.757	6.84529	7.9687	6.69453	2.35773	1.01021	2.52908
250	6.50066	6.32103	3.06214	2.4115	1.3283	1.60344	1.4761	0.840114	0.986109	0.06591	1.38111	3.1804	3.35604	6.22443	1.54195	0.828545	2.2973	0.40568	1.92114	1.29755	2.42823	12.0261	1.21582	0.682562	2.00819	0.815007	2.93778	2.32369	5.49801	6.61633	0.232532	15.0453	5.28441	5.35152	0.947698	2.04066	5.07181	1.18122	3.96894	7.93951	4.34991	0.741249	9.95103	13.1046	8.65348	0.156567	0.732463	2.06606	2.03237
251	6.50304	0.659788	2.75997	8.64228	10.2545	0.269818	3.84082	3.06081	2.11087	0.589589	4.12617	2.11169	5.7983	4.25956	5.31148	0.120868	3.1747	7.28708	5.42454	2.00557	1.51117	1.23713	5.77428	0.969545	0.0696344	1.4813	2.24304	0.665678	1.69908	4.77947	1.81676	16.3988	6.21562	3.25099	1.56153	3.35978	0.0291963	0.662969	1.52827	5.43863	1.40319	0.234603	0.438103	2.04593	0.282521	2.14018	0.249788	1.37286	5.26054
252	0.775503	2.45088	0.115616	0.782244	1.6671	2.20659	4.09157	12.0871	7.2609	7.1706	1.77113	2.82384	1.69271	0.878539	1.98108	3.0809	4.3568	1.27426	2.02554	2.57266	1.22378	3.55292	4.98743	9.70849	1.02933	5.36623	1.91008	4.81711	5.54449	1.58401	13.7105	1.57951	0.529516	6.63017	4.94482	3.05565	0.0603413	1.58338	3.92362	2.82361	0.043749	3.44224	2.17725	3.60463	3.53079	0.0438701	1.13278	0.475142	1.36801
253	4.01821	0.719482	2.21088	5.34183	2.17132	0.145464	5.49246	0.646883	1.5575	3.7578	0.685028	4.28589	2.60846	1.21258	4.91038	2.30224	5.99587	2.92306	6.4718	5.4277	1.11241	2.09425	3.98609	0.781342	1.36293	0.316218	1.42455	1.47675	3.32215	0.0110437	0.0193902	0.850708	8.61866	0.787226	2.31924	3.37924	1.42067	3.25972	8.251	2.29119	3.47192	2.25806	6.95949	1.78921	1.67103	11.1727	2.642	13.984	4.20383
254	20.9764	2.20574	1.3472	4.15979	4.23251	7.5271	9.53352	0.661891	1.01164	3.41188	1.08096	0.00712242	4.64968	5.39577	0.836494	1.89487	0.0309851	2.26539	15.7313	2.99067	1.88406	10.565	3.06924	1.38623	2.53089	0.38844	4.5606	0.539929	3.17837	0.547632	3.76084	17.4132	0.0910201	4.72683	4.65179	17.0985	2.63315	9.88344	4.8524	3.94043	3.87973	0.448401	2.60692	1.72029	0.967852	2.02817	0.418485	7.17618	3.73719
255	8.34091	0.0743033	12.1759	2.77444	1.59132	8.24352	1.98209	0.0951437	0.14835	3.59005	0.1199	0.19431	0.0671408	0.245757	0.208463	1.82212	6.2282	20.3295	0.284992	0.357902	0.0151945	3.80313	11.8888	16.2903	0.905439	4.1801	4.96016	0.670204	1.93708	1.60437	1.56154	1.404	7.26659	5.25416	2.47522	3.33492	1.05868	0.615894	1.14968	2.0873	3.50203	1.90737	2.33147	1.70002	6.63898	0.863349	1.7046	4.53304	9.81062
256	2.90712	1.4007	0.124873	0.330263	6.49878	3.84317	7.61209	6.98481	3.79886	6.34269	1.73975	4.96763	5.10936	7.10366	8.99937	3.08446	0.73822	5.00178	2.48248	4.04437	0.395831	1.38159	1.63952	5.85164	8.67536	3.29784	0.559434	0.915229	1.61816	6.85461	4.87457	2.43512	0.996109	0.434557	2.8902	1.63433	2.33944	1.17916	2.0105	1.65499	0.310818	0.0203592	1.18392	0.28912	0.326188	4.92658	3.45874	8.17168	0.483409
257	0.869242	0.83319	1.02531	1.17869	12.1191	13.423	1.50031	0.609745	0.0561503	1.5015	5.98341	4.69925	0.800456	3.26287	1.99378	2.52592	1.28299	0.0996801	1.54713	3.7186	5.9499	1.61788	1.32224	0.947246	10.8056	3.08613	14.7098	7.89057	7.00637	3.25774	6.78524	2.44797	5.34244	6.44944	0.0776821	2.75439	2.08225	13.5647	0.156688	0.109199	13.1397	2.53921	3.42859	1.49579	5.45453	5.22732	3.9059	1.15	1.0837
258	2.29061	1.81077	0.417417	5.10161	2.22734	5.89975	3.29374	1.38639	8.14315	0.499947	3.72366	2.34365	5.44112	4.36523	1.27747	9.16255	5.15654	0.801819	2.68467	5.32877	0.976848	2.45819	0.62217	2.91507	5.53741	0.358375	3.54908	0.069477	3.57461	0.694462	1.9277	3.25098	21.6791	6.37953	2.79522	1.764	2.76435	0.417919	0.072237	7.93649	1.6845	0.495197	1.91274	0.519305	1.34998	2.01018	10.4738	2.81247	5.77378
259	1.63988	0.268013	1.39886	1.04859	0.905166	2.29619	5.15386	4.18324	4.2628	3.06504	5.32885	17.4186	3.77902	0.291148	7.45253	0.627496	0.203413	3.6842	4.19569	3.85142	4.5609	5.94839	3.45749	4.09951	4.6918	2.27667	3.92438	3.63965	1.27413	4.62124	8.33629	4.48286	3.99293	0.519808	2.51132	1.07043	3.36472	2.74515	1.85552	3.948	0.395115	2.53631	2.79377	2.95359	1.55828	8.02974	0.779854	1.67933	6.81323
260	5.89886	0.227914	8.87789	2.79458	7.0136	5.0264	3.218	0.840405	4.62731	3.68132	11.6874	0.912878	1.85875	0.633599	11.5404	10.0508	0.897659	4.23243	4.61949	0.882824	2.33917	2.4211	8.60258	0.0854969	3.73387	1.31122	1.52779	1.8714	1.34541	6.2849	0.207004	2.41795	2.65114	3.26611	1.95594	1.86522	1.07582	3.21258	5.29005	3.18606	1.20025	1.33473	0.704108	0.565815	1.04811	9.62801	2.12308	0.214637	0.591568
261	0.109333	0.410354	9.55203	3.49484	4.67404	1.13385	4.65913	0.407875	1.89997	0.202475	1.4632	0.611043	15.2338	1.76283	1.48229	0.941789	4.9756	5.68315	0.0599494	11.5702	3.42232	0.657685	1.83848	0.304661	0.974533	0.578782	6.24339	0.0275234	8.73505	15.7934	0.0119011	0.754968	0.209998	1.3014	0.804114	0.405026	2.49085	5.31788	4.68202	0.0388675	0.594333	18.9973	7.9277	0.337829	0.862296	2.72989	3.2961	2.51547	6.46714
262	14.509	3.30392	4.87849	0.849856	1.9118	2.05439	4.11965	0.701235	2.44999	9.97288	1.11677	0.648913	11.6295	1.59672	0.300459	2.3111	2.35298	2.8834	3.45939	1.60568	0.351476	0.963693	0.365839	6.27124	9.07433	3.14534	1.04858	4.50308	5.70172	1.4747	7.50211	3.68197	1.52818	3.11777	5.59963	1.01013	1.05653	2.33071	6.69156	2.6518	3.27009	0.819612	0.611376	1.4151	4.59453	0.51535	0.518634	2.05247	3.89815
263	2.53438	0.0071387	0.226893	2.42561	1.14569	1.86735	0.00443462	1.77169	0.589348	12.9165	2.30751	4.62013	3.39278	0.71831	0.776781	3.68792	4.64337	0.455216	1.42704	17.5862	0.0490396	1.05213	7.74276	1.45569	4.02095	1.26274	1.64571	6.78682	5.09316	8.3536	11.3033	0.79398	1.00536	4.0496	0.336818	0.982299	0.822303	1.74389	1.59799	2.80774	1.47458	0.402406	0.351176	0.208225	2.28081	0.275449	2.00778	4.82176	5.12481
264	0.765937	2.34033	0.750227	6.91615	8.61644	7.80591	1.60789	1.45574	3.96921	2.7968	0.548056	1.78168	0.747734	0.255057	4.23339	2.18759	1.37527	2.57753	1.21935	0.286452	2.21573	2.95356	0.315453	5.87667	1.74502	1.08688	3.47754	3.29443	6.63797	4.16836	0.026023	3.18044	0.685492	1.9239	1.37224	4.18701	3.06896	2.896	5.7231	1.99028	4.74605	6.20028	9.70575	7.32921	7.62922	1.49531	5.42374	3.08374	3.67553
265	3.71451	1.90356	15.1216	0.979345	4.06189	7.87804	5.25064	0.910642	0.472087	10.8197	0.681424	8.30314	7.26594	10.4203	1.85017	0.718591	2.01404	9.12915	2.13834	6.56364	4.3061	1.96911	4.99593	0.537085	2.31484	2.49584	1.51746	0.0818747	3.13265	3.78653	7.16047	1.00283	4.23462	1.2595	18.2938	2.82513	5.01941	0.26798	3.53982	0.217256	1.73092	0.4156	3.48086	2.55448	8.86085	5.64239	9.37883	13.6116	1.73614
266	1.8007	2.99802	17.4285	1.48512	1.65084	8.83595	0.392277	0.548382	3.51881	12.4588	1.53344	0.567584	4.75157	9.72778	1.50743	1.52015	0.712798	1.83348	2.47	1.06878	0.268371	2.59828	2.84785	2.91817	0.602014	1.97031	0.656955	2.00021	0.533739	12.1135	1.09624	1.83492	1.11279	5.90793	1.88336	2.94501	1.74406	0.778305	1.99683	2.5252	2.8066	2.86244	7.98943	6.83815	0.495413	0.844324	5.2197	1.48287	4.68967
267	0.413204	0.747208	1.07776	5.85871	0.581666	0.109853	0.1794	1.86707	2.03078	1.63837	1.13445	2.84242	0.692103	0.807864	2.38684	2.78628	8.55557	1.41986	3.95449	0.711668	4.12428	0.288727	11.9943	0.954599	0.465539	6.23152	0.182612	0.811899	1.02134	1.69122	1.77138	2.51909	1.17135	0.607763	0.196464	3.93204	1.0101	1.62123	1.99466	6.22333	3.20343	0.500057	1.80853	0.673318	0.00398127	1.43382	3.18886	0.249316	1.98865
268	0.0612641	4.42677	0.94102	1.63009	1.53672	2.75728	1.44518	2.12211	0.546671	2.71711	1.27855	3.56303	1.72099	1.90618	1.9756	1.5314	4.59878	3.62308	1.30115	5.56167	1.73508	25.2201	4.07356	0.0944984	4.42824	2.61222	5.37343	2.10026	0.401563	10.0903	0.214855	1.8397	12.5552	2.24663	0.321953	16.794	0.637238	0.0746417	1.56392	2.25365	0.894546	1.26604	4.10304	1.32726	0.659136	3.44808	3.12772	2.04322	6.33545
269	4.93928	2.65183	4.1037	8.3895	10.0092	3.16911	1.86067	4.87133	1.83068	2.45215	1.06997	2.5338	8.53873	1.40685	2.6228	7.79151	0.0681873	5.73832	6.05391	3.98285	2.0346	16.7829	7.30494	1.45534	3.29623	0.408723	2.11634	2.36302	0.439384	3.46891	0.0104962	8.50114	1.07074	2.78719	12.196	9.02152	0.508508	13.2876	4.74035	0.829831	7.16259	3.06583	4.83126	5.45131	0.889154	11.3367	1.0514	0.435483	0.5305
270	0.386818	1.5915	0.854413	4.23438	6.53682	1.96841	5.74625	2.59981	1.50998	3.16445	2.84312	0.131914	6.08274	6.25356	1.89964	7.80189	10.8751	7.6015	0.0435471	3.32434	3.66392	4.72419	0.639393	0.707724	0.45087	2.52025	9.51896	2.21566	0.605256	1.20875	1.50523	8.34456	4.00723	0.0283064	0.178075	4.81308	7.43698	15.3105	0.436965	4.69744	2.4744	5.22172	4.03979	0.594661	2.09741	4.20741	4.55028	1.26153	4.3585
271	1.11258	3.47708	5.32721	0.677723	2.2451	1.31769	7.58059	1.16072	0.917175	2.9006	10.3101	0.420212	1.30563	1.68943	2.00191	9.32887	3.586	9.74322	0.311888	1.01081	0.255308	1.8933	0.394329	1.68478	3.89621	1.94311	1.70753	1.44304	0.157595	4.76682	2.77173	5.73858	14.3109	0.692501	1.99532	0.0723846	12.1008	3.47148	16.4299	3.65551	1.0763	2.95292	1.5574	3.50847	0.0746974	0.421464	5.57766	3.73575	1.80238
272	1.44159	6.14257	5.68598	0.68824	3.13824	3.30741	2.22433	1.12738	6.71179	2.74468	1.18138	2.88193	2.31895	8.41521	3.05304	4.33906	3.21252	1.15858	0.0667783	0.0717092	3.72788	6.77663	5.47062	9.24606	0.603377	0.595162	2.73465	7.6915	7.55851	4.90587	1.66684	8.64744	2.16056	3.49513	5.21196	0.599947	6.05619	0.855811	3.39072	3.82736	2.57255	1.19549	10.9957	6.11147	0.635049	9.71155	4.03777	1.02842	0.480163
273	12.4114	2.27066	3.28086	3.57302	15.5182	3.8725	3.10506	0.118719	10.8891	8.11404	0.948677	5.06481	0.511365	4.30852	0.00694093	0.144167	1.30351	0.764911	10.5307	9.99988	4.52498	1.83596	5.98499	1.23257	1.55443	0.0772571	2.06553	6.51006	2.85251	2.31862	1.49178	0.688362	3.16903	2.6774	6.9046	0.446807	14.3748	1.51162	0.366089	3.97253	19.4556	13.3053	6.07476	1.94421	2.01518	5.2233	4.1703	1.6234	5.39377
274	0.017763	4.65148	0.277667	2.13446	2.41508	1.65349	2.25776	3.58445	1.97672	2.71741	14.7714	7.1928	0.890682	3.35687	1.19947	3.27775	5.48399	0.600766	2.6335	9.48685	3.73268	0.148455	6.33359	5.08584	1.92787	0.371329	2.33882	0.710171	1.61439	2.29578	0.286733	0.554501	5.61224	1.80765	2.62421	2.53904	5.8458	3.78176	2.60891	4.27562	9.83266	0.745482	3.0714	4.02144	16.8269	6.5055	3.35073	0.306247	1.09517
275	0.707211	3.84156	0.331804	2.82617	3.59108	0.069743	3.4208	0.591849	2.73196	3.46929	1.36543	1.75222	2.43337	5.02679	0.882108	9.18117	1.25776	17.1042	0.22543	2.63987	0.337718	1.96063	3.26847	7.47143	5.089	0.768666	6.20739	14.4201	0.362338	3.9784	1.2299	0.00944334	0.594765	9.12849	8.60403	0.525066	0.491443	3.3927	1.02943	1.00462	7.3125	2.97759	0.826323	3.5242	0.0124216	3.63231	0.128307	2.10315	0.653439
276	0.280131	6.2003	10.3528	3.11212	5.02568	1.87496	2.5659	2.26953	3.49604	1.72168	8.84156	4.40163	0.717245	1.68513	2.29931	0.523496	6.69727	3.57626	8.29767	0.850938	0.120709	2.05488	30.7836	1.39033	4.03657	0.259027	7.54744	0.518356	1.17737	1.56238	3.35852	0.758441	4.42443	1.14644	0.402819	0.515459	4.91376	0.390329	0.662973	0.590663	3.28422	5.37755	0.0969359	5.56982	6.35335	0.0709035	1.64002	1.39809	4.54165
277	0.856028	0.238021	7.69209	1.79602	0.367763	5.26798	3.65466	11.8717	10.4571	6.15582	3.80239	7.75175	0.174728	8.68991	3.57468	3.72913	0.548036	1.71497	7.09007	0.791951	0.333851	2.431	0.630164	1.58654	6.12328	5.46096	6.87005	15.6931	3.64266	4.21074	0.813048	4.13855	8.19236	1.66922	5.31007	3.58112	0.0588033	3.01505	1.48005	3.90494	3.60001	0.138669	0.0877675	0.0790731	3.76692	7.64516	0.152617	8.3356	0.0562062
278	2.73786	2.72201	4.60727	5.57686	0.82198	6.71477	4.11226	0.138885	2.01187	3.28513	0.42209	3.93769	1.91202	5.50033	3.03176	3.75413	11.45	7.77794	8.9134	0.265591	0.795002	12.2742	3.15237	0.458605	0.871808	2.52678	0.300432	1.8147	1.1327	0.990411	2.24965	3.60644	2.2975	2.1561	11.4518	1.21014	1.49825	1.58614	4.80639	8.63726	3.91156	1.73464	6.38279	18.1521	5.23411	2.34395	3.64368	0.815202	0.698673
279	8.35897	1.63424	0.589106	10.0813	3.22027	5.37494	0.340825	6.1544	5.69355	0.401365	3.47447	0.755284	6.97658	1.76301	0.321203	11.9242	3.9726	2.01965	6.14697	5.02821	6.66464	0.249052	7.73674	3.99096	1.75638	3.15654	0.159454	3.21055	4.65576	1.70371	0.907341	4.81906	3.03869	4.25162	2.59728	5.4618	0.397186	3.91905	3.83853	4.22481	7.22746	4.42926	1.99407	4.89937	0.901005	0.808265	1.77351	1.59365	1.49349
280	0.466355	2.32092	5.0668	2.16954	0.831341	2.69703	0.127089	0.771855	2.64707	2.64622	6.78483	0.0127098	0.138991	7.76304	0.86387	2.6181	3.91479	6.11151	0.0926814	0.177376	4.02415	4.52898	9.82462	20.8936	1.96543	1.06289	0.138873	2.10389	2.19269	2.6788	3.58794	7.38872	2.93788	8.46269	1.33674	11.8456	2.3135	6.68025	2.1622	9.8731	3.72808	0.917811	2.0774	1.11474	1.89786	1.85913	4.68596	0.183614	2.08814
281	0.197628	1.90028	5.03202	9.69085	2.0973	4.26288	1.55024	6.7914	0.581729	4.92932	1.65125	1.08074	0.661806	1.90827	1.91754	2.21293	0.281332	9.88019	9.21339	1.99261	0.341252	4.00453	4.55948	1.82633	0.517987	3.71451	11.41	6.41178	1.27547	0.0681351	2.1176	8.59721	3.17729	5.92127	1.67315	3.42816	5.22577	1.89068	1.12211	3.49319	3.49604	1.46554	1.41008	1.7886	3.56102	7.31039	5.53007	2.52973	4.85526
282	1.38416	2.96184	7.71046	2.6645	5.61097	2.44378	3.08688	11.844	7.52269	5.66944	1.57213	4.3238	1.35302	1.82313	1.75666	0.244957	1.51343	1.58466	6.6097	0.0575454	0.239369	0.10005	1.97938	0.395219	0.34225	1.559	4.00111	14.0986	1.91093	10.2278	6.59729	0.57667	1.7	3.19575	5.61842	1.17063	6.28872	5.17184	2.61654	1.22995	2.90695	3.85868	1.03892	0.398607	0.158407	8.97302	1.8997	0.756445	2.80662
283	1.32306	2.1133	0.516958	3.5828	8.75366	2.55646	2.11051	4.6417	3.94501	0.125171	6.17853	4.82488	2.49811	0.320939	7.80725	3.05831	4.58523	2.90816	0.900043	9.43813	0.275933	0.966785	1.78806	15.9767	4.21863	6.92328	4.10728	2.48685	0.958719	4.47115	0.501805	0.327019	2.58096	1.83498	2.56697	0.287543	0.972055	6.983	10.1379	1.3161	0.0236209	1.97772	0.558115	0.722049	2.32969	0.229077	2.23741	2.73076	4.79578
284	0.114831	0.780446	8.66194	6.51539	2.74138	0.46615	3.58531	0.77001	1.05603	1.4951	4.90062	1.98212	6.74556	3.38802	1.15525	1.2353	1.22551	0.182396	5.0895	3.60127	1.11064	0.398163	6.03278	6.81999	5.42225	10.6901	3.90641	0.484812	0.0468856	0.316055	4.78612	0.890276	6.41384	5.14376	1.22759	3.82613	0.0127143	3.54914	0.903593	0.0766289	3.25808	0.279445	3.18261	3.70471	3.50895	4.59066	0.218546	0.325119	4.09474
285	0.109943	5.47481	0.753596	4.92009	1.64454	0.15299	8.45362	11.4033	2.23289	5.02969	2.32584	2.0916	2.13785	0.234556	4.75317	16.572	0.609524	7.00155	0.423946	4.33831	1.36912	7.99419	1.84428	0.101409	1.3361	4.24493	0.874838	16.2902	0.0243308	2.61148	4.54864	11.5646	0.09642	2.1863	4.75436	2.09692	17.0405	3.65328	2.36554	2.33943	3.02968	2.18174	0.0779383	3.41773	0.209795	1.15493	2.40883	0.385927	0.481471
286	1.75496	0.829129	3.63769	4.50009	0.327301	2.69003	0.273052	5.13319	0.19279	22.4129	0.197693	3.85852	5.17675	2.5355	2.65436	10.8862	0.259711	1.91648	1.73537	7.9158	4.43146	0.612278	0.46578	4.86737	3.63892	1.95489	3.71259	0.214349	2.35942	1.40953	1.62712	1.771	1.26688	13.7641	0.806221	4.07757	1.46313	0.150046	4.98819	2.12777	1.16975	2.18962	3.12089	3.64121	6.08594	3.34614	1.34368	2.60504	6.69146
287	8.75094	4.10513	2.53316	0.660563	1.99247	3.00274	6.10514	2.22525	1.04162	4.07754	0.236528	2.14544	1.03609	5.09209	1.30032	0.937619	1.85535	4.80557	0.616303	2.76294	0.564664	2.57047	0.713998	1.01029	2.48764	3.35032	10.5145	0.632476	5.71359	0.206141	4.52301	3.05938	5.41365	1.61258	1.37851	0.462158	0.691774	2.36622	0.336635	1.81278	7.71943	2.02938	2.55198	2.1303	1.64972	0.640959	3.30496	1.23136	3.33619
288	3.26353	1.45222	4.14529	8.44266	0.932137	0.549615	5.24442	1.56367	0.296371	1.83665	1.84156	2.43496	1.92665	2.02322	2.87546	2.89939	7.02629	2.99546	0.740124	3.17085	5.2494	1.00399	0.370092	3.37737	4.87176	2.49907	1.57427	4.94386	3.98825	22.9657	6.44925	5.60523	3.34983	0.16613	1.52062	13.4529	3.05291	0.256806	13.4692	0.837009	2.89852	0.226947	0.751832	5.16535	3.01802	9.70707	19.1395	0.794204	2.65899
289	4.77686	5.76199	2.25377	2.88354	0.0297375	8.21319	6.29436	6.22059	0.382399	0.173816	9.4458	0.644513	3.91368	5.25379	2.94679	3.43535	1.68904	5.61602	32.985	1.9336	2.58081	0.958671	0.311136	0.345643	2.11931	2.05562	0.617568	2.6004	7.09783	0.417493	0.738879	1.21123	6.75067	9.65643	0.502722	5.66759	1.50395	3.00462	0.181792	7.77878	2.07023	3.49668	3.50108	2.81417	1.59343	1.22172	2.6488	0.81836	7.33743
290	3.47899	4.62116	2.91301	0.651709	0.60437	6.57052	2.52808	1.74129	10.1754	2.51454	0.382312	7.01104	0.321258	14.2612	0.808086	4.48813	14.3445	4.93669	8.98598	0.286446	4.75738	2.01906	2.05554	5.49866	11.5058	5.60768	18.1096	7.00081	4.29476	0.0590311	1.99794	1.49349	3.97796	0.944359	3.69	0.528527	5.6996	4.59786	6.45129	1.62789	1.31991	0.306704	9.95628	2.77918	2.38038	3.74625	2.80307	2.74866	0.103086
291	3.99734	1.0169	4.27756	0.100317	1.28321	4.39612	1.39438	5.88061	0.418932	4.44291	3.51044	0.437358	6.3409	6.81733	4.99551	4.55671	3.58624	9.07554	2.64991	6.43235	10.5004	2.7317	10.3653	2.40422	1.77483	0.384251	4.52992	0.402145	2.77827	4.97572	1.2289	0.87366	1.95219	7.66732	3.40913	0.677371	1.89117	7.12268	6.0663	1.45921	6.68609	1.53363	2.63421	6.55591	3.06586	1.18442	10.0707	1.66854	3.22077
292	2.4091	4.65964	6.09907	3.77368	3.87595	0.961657	2.6545	0.446789	5.39562	5.08752	0.947027	2.53377	3.90177	2.27032	0.961262	3.3226	0.836367	8.60091	0.748926	5.1316	3.56434	1.43424	2.14124	0.832591	0.308277	5.70691	4.36403	4.22022	2.44556	3.37355	0.405963	4.12057	0.482014	9.91283	1.05944	8.53489	11.3139	1.52856	6.46431	2.71598	5.58831	1.7664	3.29461	3.94199	3.56086	5.80559	0.147646	0.462148	2.35398
293	4.59046	1.05485	1.65308	1.89621	0.554839	1.97689	2.37036	0.883998	6.32601	1.42692	10.104	0.119041	0.826194	2.59588	10.8722	9.05514	0.00221215	4.34543	1.89789	2.53048	0.259132	0.946739	1.06801	8.33566	2.553	4.42632	1.90446	1.33164	3.07666	3.10839	2.23941	3.82427	5.17692	3.69507	4.65898	0.666391	4.21114	3.14	7.9436	2.38928	1.0756	4.97763	3.3197	4.60917	0.433507	2.54102	4.65607	3.74837	0.728656
294	0.868791	2.86555	0.409977	0.387238	4.27675	0.380846	0.150538	0.860671	0.478654	4.32777	1.52109	5.09068	1.06206	1.98159	7.56724	0.381931	1.85237	10.5889	2.56292	0.49571	0.27531	4.93281	8.32478	2.78416	1.2434	2.7859	16.4835	2.49496	0.727235	4.01102	0.0139137	2.3164	3.20715	0.722576	1.27898	0.312324	4.10021	2.94547	1.55886	3.07946	12.4824	1.22959	2.5463	1.30305	2.3523	1.74507	3.19791	1.41466	2.9758
295	0.207148	0.527807	14.6851	1.72022	1.08876	2.0785	2.21828	10.2974	0.0772433	1.79423	2.13498	2.75948	5.33124	2.40611	11.6411	3.99125	11.5654	6.13166	1.00815	1.84783	2.28078	5.0222	1.23863	0.918201	1.62314	0.64828	4.39283	1.80152	5.44734	4.19235	0.747544	8.22667	0.655097	5.05231	3.86863	2.4704	9.58867	4.16415	8.3762	0.916967	1.44433	3.29645	0.71266	7.21444	12.2356	0.297803	0.840801	9.67065	2.03255
296	3.4009	0.523625	2.13174	2.83562	9.502	5.42879	1.67986	4.71752	0.13116	9.66585	7.07597	0.479403	1.13251	0.952647	3.18508	1.97021	0.919726	1.10481	0.300683	0.123556	1.92437	3.56996	3.67252	4.80452	6.08964	2.13261	1.02188	6.01521	11.7035	8.29996	0.581885	2.60909	2.08439	4.77517	4.30341	2.5066	0.198214	3.39331	1.85936	3.58883	1.81629	0.723604	0.601251	3.82747	0.249398	4.87514	9.22909	1.62506	2.89544
297	0.761214	5.07245	11.9424	1.11983	4.27263	3.93387	10.262	4.062	0.754368	2.42127	11.7449	2.03082	0.703211	19.039	2.37872	0.353927	4.05082	7.18373	2.52032	10.3197	2.00573	0.876887	0.533874	6.55106	2.16291	1.65444	5.10006	2.37787	0.00166064	3.97152	5.43893	10.9021	2.03191	8.7949	1.36756	6.64752	0.773707	1.12139	4.17436	6.37824	2.38237	0.418991	0.335796	8.626	0.498177	0.518658	5.41703	5.83535	0.272576
298	0.478922	18.7413	4.00023	12.4414	0.770342	3.04933	0.19506	0.557034	0.885296	4.84952	7.84105	0.30884	3.11396	1.14582	0.604417	6.9276	0.564087	0.12199	2.34038	3.52521	0.558819	6.55189	1.88843	3.63933	1.16173	2.60665	2.86768	4.05351	7.28644	2.52952	7.80543	2.76146	2.68494	5.64639	0.579316	10.5904	5.62993	15.2367	12.4004	0.333675	11.667	2.93192	1.87235	0.11347	3.75581	1.05465	2.66125	3.39221	0.684335
299	2.10413	1.1987	1.92586	0.325184	0.535476	1.00235	1.45618	6.56914	1.53788	2.89221	1.49949	26.9393	6.12762	8.19657	1.25922	3.41898	2.41622	1.39475	5.72388	2.02403	2.44531	12.3428	2.16481	1.84295	2.45382	23.5465	5.07498	4.65316	19.1684	0.0877309	1.46196	1.31292	17.7599	0.968079	0.584626	4.60772	9.15614	0.497539	4.22611	7.30737	0.361543	12.4905	1.30089	0.774882	0.52467	3.96204	5.40282	3.93242	2.77248
300	3.91878	1.10971	0.238834	6.93995	0.497265	13.3661	2.09643	8.59583	0.0689029	1.58023	2.78349	0.561902	2.30543	10.3338	0.20326	5.75276	0.733466	0.00507334	4.07429	1.82525	0.506427	2.23232	1.00759	2.6906	0.104375	5.48905	0.122109	19.0709	0.74831	3.213	2.98813	0.22294	2.84392	6.71886	0.219178	2.28383	0.208277	18.5446	2.54399	14.199	0.837199	1.17586	4.66704	1.07489	1.02328	2.9558	0.329034	1.97365	0.701161
301	4.57647	2.26586	0.404424	2.3688	0.920457	1.54504	1.12485	0.0836516	10.6434	8.99649	10.2194	0.688477	0.239342	1.32498	19.1391	18.9394	3.02988	1.15482	3.61255	14.5437	0.596714	3.151	0.292265	6.81827	2.81746	0.633357	2.26826	5.53878	1.08523	2.67354	5.08542	1.14514	5.4837	2.16608	1.47397	0.696238	0.149891	3.84467	0.918164	0.223049	11.4069	1.29276	2.61223	9.26178	0.393107	0.288937	8.61312	2.53487	0.605004
302	0.369623	0.424134	7.54288	1.25392	7.19044	0.851189	1.77374	1.77788	7.72821	9.68249	2.57275	0.656025	7.131	2.60956	5.19133	3.47137	0.605824	3.67764	0.421209	0.460312	0.921422	1.62554	2.03935	2.15118	0.565193	1.53966	3.93332	5.41357	0.670318	0.140806	0.345924	3.29219	5.08591	0.169079	9.81321	1.66635	8.13979	0.126151	1.29229	9.05065	4.2934	4.52448	1.7966	2.57456	2.98922	1.20861	1.22765	2.62161	2.37733
303	11.5928	9.14252	0.0678516	1.33803	0.30172	0.842065	0.305115	3.2824	3.96569	2.59289	1.10481	3.68195	10.0446	2.0206	2.05582	8.8501	0.459935	4.08442	0.315807	2.00961	3.87524	4.2713	2.02115	0.251881	0.605255	3.30773	2.24078	4.56449	6.14694	1.73782	1.38116	3.15614	1.74605	0.234839	10.2419	6.12514	0.100728	0.309556	1.37265	2.59305	0.0232706	4.71226	6.46133	0.206945	5.02042	4.94104	1.8412	9.42941	9.79826
304	12.3485	0.504944	1.97346	4.27964	0.356224	1.11098	2.64826	0.725198	0.91245	2.96192	4.10159	0.184171	4.71207	2.83749	2.05311	1.39706	5.43416	0.807923	0.62857	9.14239	6.55969	0.283956	11.9823	13.2734	1.06146	5.99648	1.84587	0.155021	0.263189	7.53888	0.425703	1.07021	0.651634	4.72056	5.93881	0.0765775	5.83294	0.330036	1.84193	6.57819	2.45288	1.169	1.69161	3.12033	1.02128	4.34299	8.45989	4.18023	3.25283
305	6.36921	2.30251	0.926192	2.73329	0.665478	1.19008	1.06435	2.72941	3.94689	2.08178	1.57308	3.82848	4.62502	1.68835	1.19684	2.94098	1.64043	2.9301	9.21937	2.58151	1.76115	5.75946	2.25715	0.864885	1.38341	3.26249	4.69068	11.8148	1.08643	3.39293	5.83744	4.28971	1.31494	0.0548199	7.55963	4.61251	1.16115	5.54088	0.468947	1.3358	3.58472	1.27604	0.473583	4.52369	0.012792	2.74851	0.474393	6.13403	0.184598
306	1.04623	1.66761	0.939979	0.447431	0.118157	0.492439	2.36945	4.24673	2.04107	5.13003	3.45599	7.10529	4.3004	0.280092	4.92297	1.42211	2.80022	1.88628	4.97963	2.41337	0.462539	1.80436	0.671912	3.69003	1.32973	1.42868	10.0005	10.7813	11.239	4.45834	3.30887	8.04784	6.78368	0.275765	5.4289	1.83387	5.32606	3.09318	2.44062	1.74865	3.73887	4.38771	3.00787	1.19597	1.39429	1.93543	0.0381419	2.26361	3.05035
307	5.4104	0.634712	0.678676	2.65661	2.98613	3.13736	3.13488	4.74237	4.52157	2.93919	1.78439	0.0275602	0.0231585	3.73666	1.05128	2.388	4.2108	13.4759	2.14975	2.25905	0.909601	6.54166	14.3867	1.20475	2.73867	2.03901	1.90763	9.17161	2.03472	0.971189	8.29849	2.57351	1.00449	0.102068	12.1734	7.22888	1.78549	1.77317	3.52176	11.2717	16.331	1.57531	2.09188	5.4036	2.87035	2.19745	1.1936	4.03675	8.20841
308	0.111647	2.69427	0.503756	6.64007	2.47591	0.592888	6.72712	2.02695	0.551698	1.51447	2.04452	0.212208	2.32145	4.60359	4.3727	3.36878	2.25036	0.276912	3.35507	0.0924103	3.41899	0.607538	4.40678	0.386771	0.184363	3.44029	2.29263	1.38539	13.3664	2.03522	8.93023	0.517654	1.83207	5.5465	1.38324	1.70389	4.61898	5.18894	1.36163	1.53818	6.17832	6.5977	4.42078	2.93983	2.60253	1.5982	5.82852	0.271763	10.8094
309	2.46022	16.3154	2.06659	3.77907	2.44127	0.251911	2.80895	9.07103	2.57214	1.00783	3.29302	0.146533	1.02402	0.346537	15.6951	10.3226	3.12594	2.02751	4.60429	2.26995	0.346087	1.2534	1.54555	1.01708	13.1714	3.49928	0.147967	0.955234	0.959601	1.81152	4.80542	9.52338	0.105436	2.76959	0.0359614	0.83529	0.853372	5.29697	0.520312	2.74406	0.255978	0.967001	3.65213	2.11834	2.18557	1.19685	2.25396	2.752	10.7877
310	1.91141	6.86854	0.0492907	6.51959	0.0923933	5.38121	0.0224042	1.01769	1.89756	0.934491	1.8329	4.5485	7.83046	3.42142	3.3236	0.0435696	1.95978	1.34046	2.10365	1.57612	6.77072	2.62227	1.23034	11.9236	2.83918	0.00956771	1.49133	0.411162	0.609028	2.21598	1.06638	0.0927979	0.506593	4.08012	3.95361	8.95684	3.53206	9.03787	0.808421	3.11178	3.32386	4.72788	4.62271	8.53588	5.38646	7.26824	0.596665	2.96951	4.47449
311	14.2749	1.7128	0.0862414	1.02788	3.1313	1.19779	2.13346	2.15313	1.96015	2.93008	0.474156	1.00502	6.0574	0.409743	6.58407	6.38252	3.28903	4.58702	3.33796	0.380196	4.44545	2.87504	3.09344	0.407035	0.210602	1.09537	4.07005	1.93022	3.252	0.891211	0.481257	0.66991	17.0863	7.92081	3.02859	5.13918	2.24563	5.2845	0.221447	1.1175	0.683853	0.098249	2.53923	1.37273	2.16932	0.869142	2.55798	10.0637	0.904014
312	2.43261	0.970013	1.00874	0.625401	6.13492	0.136009	3.58272	0.123948	5.01149	1.05514	1.38028	6.30681	3.58632	2.70793	5.06185	4.86574	0.751743	1.77613	1.21011	1.53748	0.35853	0.3964	0.234649	17.4847	2.03913	3.88706	2.22339	3.96545	4.76002	2.59168	6.68987	5.05702	0.0532383	5.45521	1.32334	0.394933	0.582061	2.40377	1.44731	3.33633	2.79095	3.70386	0.305892	3.04327	2.84715	0.738068	1.53327	4.24762	6.78139
313	4.22811	0.649716	1.64237	0.408822	0.642272	3.90455	0.504759	0.498524	7.1541	4.78852	4.06179	1.89878	0.376059	1.22137	1.43726	1.15533	1.9584	21.2371	1.19869	3.49893	0.17479	0.337804	2.56241	0.432996	7.57743	0.789369	4.11136	0.26408	3.25351	3.20286	6.08034	2.06736	4.61494	2.20621	5.52346	0.916326	1.09296	1.19215	6.26028	0.773419	1.23172	7.03851	8.65918	4.49366	1.84598	5.29713	1.00748	1.5572	2.7662
314	4.42107	3.59405	0.521409	0.299419	0.543594	0.874571	2.05239	3.84373	3.35387	0.549205	10.3603	0.173146	13.7824	1.70093	3.43455	0.946286	0.54004	0.296254	6.34842	7.60567	7.06279	3.61548	5.67361	1.70384	2.61013	1.17926	0.857337	7.02349	3.05493	8.14624	10.3632	5.08626	4.05626	0.852972	0.520373	3.05939	0.664068	2.29595	4.62056	3.48518	2.88791	2.22534	0.50286	0.00249089	0.735654	4.16003	9.90147	7.96299	4.82679
315	14.4997	7.19994	1.55061	1.67158	0.947658	2.56523	15.4115	0.195296	6.38306	0.827385	0.535057	9.38127	0.570913	0.410916	2.69767	6.08494	5.08489	1.9884	6.35549	3.00332	2.64777	2.6824	3.18614	0.638377	0.713467	4.30531	0.57742	16.6121	2.00629	0.929933	1.20474	1.94661	2.89714	0.137997	2.59999	4.49678	2.17334	9.90331	2.46541	1.84863	18.5954	2.08032	0.760159	2.99862	5.10657	9.30653	4.47464	4.03892	0.0158693
316	5.14787	2.93027	6.81338	2.27768	1.39418	2.7745	0.401185	0.586503	0.293423	6.75235	0.173569	4.24274	2.92867	16.3926	6.51805	0.1508	2.90519	3.47123	1.42804	2.34122	6.8036	1.35217	10.0834	1.74853	4.64578	3.07804	2.45344	2.47443	2.46918	0.00505034	1.2742	0.322058	8.38021	0.898734	11.4241	9.12235	7.47064	0.46006	5.88611	3.02179	2.05602	0.0714238	8.30358	1.31974	4.93177	1.07382	3.06219	2.88654	7.92534
317	0.989958	1.89105	0.234017	17.6217	9.5933	4.53728	5.8152	14.5182	0.553592	0.0430891	6.55027	0.841338	0.945709	4.10974	0.574764	3.11488	4.83132	0.121054	9.65104	4.62944	11.5008	7.37834	0.767275	4.99547	0.539764	2.32299	0.540323	4.80387	5.45804	6.68778	1.29636	2.08014	1.38178	1.62815	3.53349	0.225288	2.01648	1.0589	0.998026	0.37054	1.81209	0.495157	0.840364	0.498111	1.07747	2.58888	1.88639	3.12824	6.2464
318	5.64458	15.5227	3.32077	1.96783	1.04202	4.7045	0.921049	3.68679	1.01666	0.098596	5.39879	5.73357	4.2754	4.53268	8.46762	2.3445	8.9315	1.90662	1.35196	1.44529	2.9679	1.5867	1.63008	12.0116	4.02164	0.637228	2.41189	0.152786	1.62169	2.54944	5.08323	4.57628	2.68261	0.597638	8.203	1.62258	2.78921	0.388144	4.3795	3.11339	2.90872	1.68983	0.649023	1.25136	4.58121	4.08118	0.888646	0.540526	9.57675
319	3.0918	1.96816	5.86444	1.68405	1.86785	9.71462	9.92662	10.656	4.86504	1.06523	6.88341	1.60069	5.96059	5.39674	2.01929	3.09582	2.54113	0.88348	7.88878	6.53488	7.91311	0.146871	5.32601	1.12681	0.0144153	1.3795	1.24567	3.12972	0.64079	0.112073	3.19509	1.17421	5.19384	1.98155	1.50055	2.197	0.624973	0.280732	8.512	15.0881	1.56663	2.2993	2.27323	4.07251	1.59206	12.4184	2.27565	2.92088	3.05674
320	7.55593	7.05677	6.77671	2.02062	3.51637	0.23508	12.6053	1.4941	5.48211	0.60801	1.72051	2.93845	8.11985	3.25243	3.60994	3.4791	1.14453	3.07021	2.85428	4.18718	6.07277	0.423233	2.54602	1.27233	3.27913	1.7275	3.77244	1.1486	0.979654	2.13515	16.1102	6.65941	0.405246	4.42921	7.4666	2.23705	4.67325	0.188574	10.6302	2.09861	8.04813	3.5318	0.378262	0.152661	1.05354	0.237001	0.367965	2.44067	0.956592
321	1.12895	7.27181	0.440861	1.50155	0.274981	7.34654	3.14982	0.0365209	1.52462	1.65307	1.02331	9.27116	8.11675	1.31593	6.55034	1.72759	6.9263	1.95593	2.01282	2.58324	6.73255	1.46326	0.151519	1.01154	1.04794	5.95143	8.25916	3.01614	2.00717	0.486458	0.801924	1.69765	0.110033	2.24529	3.28068	1.65164	0.0834416	2.77085	2.31642	1.23816	6.89506	1.12737	5.77319	3.00545	0.597841	4.20063	0.843795	4.3339	0.5253
322	3.50289	0.489701	1.45844	8.04334	7.21514	0.977364	1.88072	2.38903	4.97074	2.26011	3.42772	2.62396	7.05282	0.572448	3.2917	0.338715	5.30515	0.465869	4.3813	1.62974	5.85116	4.47286	2.59567	15.0309	0.548354	1.81955	8.24341	0.369758	8.33141	0.070096	4.02492	4.84255	3.13345	1.68184	4.86633	3.22894	4.4989	0.966954	0.133898	9.57862	5.81782	3.98604	1.24392	0.136694	12.4079	5.61586	10.686	4.12337	4.99351
323	4.2973	0.37949	1.06482	4.83842	12.2604	11.9257	1.53179	7.99458	0.581795	4.25028	0.0663579	1.19258	1.75332	5.30471	2.77961	2.67219	0.107327	1.09841	0.0384246	10.258	5.14	0.94877	0.209039	0.429019	1.72196	1.84098	4.09892	5.05557	2.52081	1.45677	0.707903	2.88373	2.37202	0.641286	12.494	5.76687	6.77969	1.54141	3.9805	1.91057	4.13024	1.20555	3.57029	1.97825	1.53736	4.4959	1.19389	0.759007	4.67116
324	1.28066	6.55834	5.43336	11.9985	5.52182	2.16336	0.22761	2.2498	3.82679	2.95543	0.34812	2.58886	1.22604	1.33279	4.38767	4.94327	3.22624	0.865853	7.77282	4.80393	4.62975	3.31207	1.5341	2.63214	2.84858	0.641805	7.72441	4.63895	7.17569	1.12697	3.46966	0.759234	9.47145	1.7557	0.141055	2.03919	1.17531	5.0211	6.26393	1.6774	0.00467264	17.2468	3.64298	0.920628	11.6329	4.10887	3.11897	0.52443	0.271672
325	8.21729	0.359378	2.29399	7.83812	1.89294	3.60689	2.97299	4.36531	5.02935	4.51467	4.67673	4.5917	2.5816	17.3921	11.6477	0.703176	0.972031	1.47986	7.61576	0.803186	0.611281	1.07495	1.03741	3.00752	2.68084	0.618291	2.29861	0.779152	0.0792326	2.2161	8.45771	4.02796	1.88499	0.53224	4.46196	9.56649	2.01836	2.62195	1.90127	1.60477	0.0295288	0.211439	5.09709	4.13197	4.107	4.51141	0.404848	3.11533	1.6488
326	0.721966	0.329006	0.201149	1.82907	0.693926	0.731933	12.9582	3.57704	0.82423	3.59606	1.84744	3.74394	4.37669	0.889704	4.06982	0.892861	2.04328	3.90813	1.42965	0.686308	0.128826	0.864983	8.97753	1.01611	3.37565	0.550676	8.07571	5.56494	0.685838	2.98313	1.58466	4.71276	3.58127	0.117603	4.36888	3.77594	2.24931	0.882794	0.589473	1.74278	0.565051	0.628405	2.75756	1.16741	10.4833	0.262719	12.2862	4.35872	2.26875
327	0.681813	0.854586	0.386015	1.64917	1.46088	0.618342	3.58647	0.120817	6.00397	5.87399	2.32814	0.587668	0.343387	4.93819	0.959542	5.87786	4.3372	1.56702	2.28126	8.30744	0.157689	1.05976	1.62578	4.94019	0.514081	1.59414	3.75339	3.24878	1.45648	0.349197	0.0612283	2.37692	0.0995476	10.0699	8.5082	9.46231	0.197999	6.58459	0.467235	3.45031	9.3191	4.46419	1.25677	3.67144	5.36354	0.559786	0.202541	1.91863	7.71302
328	1.26318	0.79339	0.32783	6.66329	2.2265	1.17983	3.54437	6.11778	3.24549	1.76272	0.428556	4.99196	5.76	4.41598	0.241291	2.30762	3.40556	1.06415	7.0861	2.81063	0.227231	0.963654	4.34755	0.531353	6.13481	3.06017	2.65846	3.30857	1.19963	1.52805	0.806214	1.50398	0.961049	7.0268	1.13974	0.183888	0.86113	3.59169	1.80398	2.37877	4.24076	2.72089	12.9311	3.43262	3.5871	0.846201	1.96857	9.82121	3.18339
329	9.06797	14.2926	2.02759	1.53829	2.58385	0.040596	10.9349	8.88575	1.43054	3.94747	4.22091	1.74114	6.05877	7.70046	0.312015	9.67208	7.1795	3.30108	1.56268	0.59946	4.40614	1.99419	0.37876	5.02605	0.297566	3.00662	13.7471	3.47821	0.851059	4.60485	1.26113	2.25997	2.32809	6.35847	2.3794	11.2573	7.03765	0.760902	6.56757	2.66527	2.08654	0.86709	1.1839	0.374381	12.0046	0.12062	5.17615	0.11771	1.31305
330	0.276631	5.03826	11.2805	3.75428	2.40367	8.42866	4.28277	0.823081	1.56023	0.17034	0.774428	2.27195	6.23671	1.46715	3.14671	1.72491	0.383698	7.95409	3.60643	2.30683	0.048374	7.84358	3.23424	4.97183	3.32644	0.226005	0.886014	6.18989	2.9613	1.33259	3.05885	6.08691	2.97558	1.28134	3.72507	0.263679	2.34894	1.03332	5.11843	6.51379	4.58908	3.38066	0.740854	0.925753	0.854599	3.46686	2.66763	3.87077	0.359131
331	0.936818	7.65111	3.3006	4.88409	2.08629	4.58293	1.94731	1.9862	2.33865	2.10347	4.38106	5.26673	2.6482	0.179674	3.40957	0.0368903	0.102306	0.974145	3.53776	2.39483	4.47885	2.94433	0.84216	2.01895	4.52599	0.0334784	0.584737	0.0827403	0.821687	2.52934	24.4053	0.117216	5.45983	6.09386	6.35692	0.86598	8.8163	2.90545	0.436887	0.114688	4.37636	9.24193	4.54925	1.556	5.3366	0.475657	0.628549	1.21911	1.29154
332	4.0096	0.726176	8.78051	11.2881	0.504979	2.3387	1.78093	16.2896	0.886251	12.9146	3.39973	3.57681	0.498304	2.99466	1.67085	10.3318	1.39355	1.12207	0.0929423	9.00349	2.03165	5.13134	1.23773	3.50212	0.550978	1.35393	0.0537427	8.76794	0.330796	3.10556	11.0759	3.88526	1.6212	0.658764	1.06067	1.87374	0.392196	6.73888	0.230313	2.51635	1.22751	2.07984	2.62395	2.08841	0.452538	0.478956	10.1203	7.40366	4.79701
333	1.28567	10.8855	2.62057	1.36599	2.65259	4.59707	13.9563	0.277847	0.420185	0.394773	2.46957	3.12593	4.26275	0.689212	3.17935	0.0128572	3.32442	1.96925	0.20856	6.94145	8.76652	6.77514	3.12398	4.07214	1.06131	2.15284	0.109152	0.90885	1.95979	4.48245	2.10658	6.42482	2.56987	2.19302	2.58736	1.49862	2.42599	0.0676634	0.580716	2.30567	3.02682	2.04107	1.71255	4.41694	0.566735	1.69424	3.58168	12.0272	6.94283
334	3.27998	0.0233189	6.5181	1.0778	0.423769	2.03215	2.90865	8.44091	1.06872	1.48475	0.540624	18.9777	4.11827	1.00038	2.42493	1.96031	1.41156	2.25582	1.32262	1.47986	3.71017	5.3464	0.415123	0.382682	1.28653	1.32933	1.81251	10.3732	1.82946	14.0918	1.02502	4.92098	0.347178	0.815938	11.6072	4.64813	1.95537	0.0505667	1.63191	2.78846	1.79331	3.17141	1.51998	1.53778	0.585905	1.96087	0.153582	0.546631	0.218383
335	2.52744	0.669256	4.04682	1.19197	1.32813	11.7118	11.0899	1.6881	8.46042	0.0983423	0.649356	2.30803	3.5551	2.22662	0.234413	5.86368	0.139052	3.84557	6.14394	5.98198	0.279801	3.95926	5.01621	2.86622	3.25352	1.97351	3.91046	3.43121	0.803611	0.207306	5.86695	1.62448	4.47271	0.607832	2.01101	2.92576	3.66047	1.61551	3.03311	7.64866	3.94132	0.0176786	0.854025	6.00649	1.47514	1.03026	0.398106	1.54849	3.873
336	9.90341	0.649071	0.602441	1.70786	0.101183	3.18672	5.74314	0.73794	7.75945	6.99748	10.8962	2.46328	3.88845	4.23631	0.673775	2.39418	0.376751	5.73805	3.98048	1.99806	0.822	3.93131	4.19079	4.46867	7.86084	0.777604	4.1535	0.056313	8.68298	0.625343	7.59954	1.99809	5.80736	1.23561	0.422206	0.520294	1.04397	0.392765	3.96154	4.24596	1.5775	13.4958	6.38871	1.13694	5.31905	3.21734	0.835521	2.3824	3.94027
337	5.13173	14.4969	1.3351	0.584765	1.29961	0.769174	0.84111	0.759719	1.12416	1.29949	5.63797	0.770954	0.53632	4.48321	4.74852	1.78487	0.281494	4.42254	5.88327	1.33888	0.632732	2.99294	3.28103	0.284838	2.08043	4.2458	2.52157	0.492615	6.27105	2.32448	1.11279	12.6455	0.404209	4.64242	2.0511	3.85924	2.78228	5.83229	0.00436214	7.42833	1.33862	0.610667	6.07363	0.581298	2.2825	0.465958	0.513664	0.498399	4.69486
338	3.65517	1.37379	1.7982	10.5502	3.39048	2.21167	2.32491	2.5693	4.88196	0.158211	5.744	4.57509	0.0586377	4.01256	2.92244	0.65456	1.01992	5.83966	1.31575	0.572823	3.31102	9.72323	0.812156	3.40972	1.37034	1.57669	4.1516	2.37553	11.3206	0.511882	1.81024	4.75126	0.0229509	1.91816	1.50426	0.0500091	5.4524	9.10783	1.02033	1.34863	0.606731	0.783944	0.378342	1.65696	12.7217	0.783446	13.1615	4.16908	6.18939
339	1.85472	0.480484	0.0975909	0.544266	1.75476	0.28506	3.27819	0.102513	2.20025	2.37921	0.936064	1.1534	2.54985	8.2671	10.788	4.06882	4.94016	0.744325	3.51866	1.77395	2.34123	2.01594	0.523496	0.285549	0.990047	3.09347	1.82016	4.6487	0.256459	2.59732	2.12084	4.17549	7.37812	1.70221	7.61036	4.56423	1.44515	0.283529	0.124287	0.947995	0.141897	0.928646	1.1874	0.709789	0.860581	0.119364	0.907641	8.27438	3.98414
340	2.43997	0.674021	0.593041	2.55629	3.94219	1.4965	9.92217	2.54434	3.50126	0.0988241	0.434006	0.614849	0.904768	2.33883	3.91795	2.43634	4.60042	7.87161	4.1297	5.12995	0.410863	13.7798	0.215889	20.3891	3.67878	4.5506	4.59803	6.09291	2.15388	12.5407	0.408735	5.61936	1.8718	3.36538	2.70501	1.65322	1.5664	6.71443	0.0911757	2.01604	0.368723	0.427872	7.16349	3.55878	11.6691	1.57032	0.380693	0.696907	5.11463
341	3.99781	9.50494	1.83502	0.499783	12.1563	0.391179	5.88453	3.34364	5.96711	2.30411	0.220904	0.0481996	2.35466	0.793221	0.734429	2.25415	10.3951	3.50705	0.132614	0.00416281	9.64972	0.392257	1.87114	1.95286	0.610758	1.81221	5.17283	8.5819	1.40187	0.473637	2.18779	0.0649457	0.852159	1.52612	1.87151	3.77993	4.35096	6.48491	3.11746	3.41195	0.778001	0.0668642	1.76468	6.34184	0.374922	2.00363	15.8779	0.54462	2.00545
342	7.62655	4.75548	0.529277	3.30318	0.323865	0.775942	3.12193	0.451952	4.41424	4.4973	4.86711	0.41049	1.50426	1.23511	5.02929	0.890964	13.935	2.14231	0.744336	2.10054	2.55146	5.39695	4.25026	1.2779	1.16639	4.92493	0.27891	0.938679	2.32062	0.166643	3.47496	1.10577	0.698401	1.29435	0.458471	1.0248	12.3785	8.9022	4.1332	0.5271	15.9419	0.0202288	5.55394	0.955343	0.758416	5.55574	2.37278	1.20231	2.38259
343	5.1909	0.465159	4.05813	11.5473	6.47262	3.11266	0.511709	0.165907	3.73329	8.13005	0.494155	0.291416	5.15512	3.51651	1.70415	2.87456	4.70398	5.41688	0.641998	3.12339	3.85593	0.737419	1.03763	1.3846	7.40463	2.7125	5.12903	4.17921	2.03655	0.636862	2.82019	1.99506	5.99182	1.00138	0.950731	4.02352	1.57206	3.33213	3.53862	0.621135	1.95113	4.00281	0.712915	0.826312	9.29558	0.244721	0.249496	0.988011	8.01911
344	0.439772	0.78132	3.62097	14.3064	0.77106	3.13789	2.11058	8.35374	5.33303	10.2143	1.53163	0.139129	3.27588	4.48772	0.32183	2.97369	1.60013	0.537147	22.9175	1.34464	6.71197	2.87211	6.52051	4.12199	0.336518	1.76415	0.64725	4.5077	0.442831	1.40533	5.87664	3.40305	1.0548	1.75628	1.77586	10.945	8.3724	0.301937	2.01641	0.419619	5.64944	2.32709	5.85561	6.30882	0.96258	2.30244	0.559039	1.48785	1.91015
345	8.83081	0.0758781	10.9829	5.27754	3.53909	10.3008	1.74911	1.21466	1.24331	4.84126	0.647531	0.0699062	0.0229762	0.992804	0.109976	2.90425	4.66962	4.04208	3.18136	1.36458	0.183785	2.23717	10.0353	3.24915	0.548359	8.52486	0.618445	0.526824	3.10741	1.41167	1.71451	2.43009	6.08182	2.44899	5.27527	4.34284	1.65573	0.00888572	3.0641	0.223076	4.09297	7.26304	8.22854	0.82512	2.62184	5.93531	3.53301	7.73699	2.19101
346	0.318376	2.04979	0.143507	4.72425	1.70987	5.33927	1.08721	3.36659	1.11527	20.4972	4.41446	2.9485	4.78463	0.836536	2.35337	4.39892	6.61805	3.27194	1.65944	0.0512691	2.86055	2.80682	3.14762	5.70234	0.497831	6.86494	0.564915	2.07472	4.35417	0.0196225	4.7954	1.57959	3.65857	6.7035	0.0348065	4.4569	2.90723	3.07458	3.35311	9.52005	6.69164	5.78755	0.362486	6.54959	5.74517	4.07497	10.5739	0.056573	3.0933
347	16.0577	9.18034	2.5153	8.06381	5.8542	4.97173	6.07106	10.1797	4.06521	3.00647	0.151867	0.00477362	0.0737065	8.13024	0.0265732	3.28332	3.87099	1.30679	0.707224	1.32762	1.77363	1.52846	1.72849	5.25917	0.673907	2.06119	2.36164	6.81225	3.53366	0.208236	1.36198	1.08895	5.64529	0.79359	5.85181	3.27262	2.12116	3.53338	1.98931	1.59635	1.47069	0.0971918	1.72355	0.517824	0.126869	5.51171	7.82479	5.27973	3.46061
348	2.39465	5.28012	12.1203	6.52924	1.85686	4.46904	0.696086	1.86171	3.25062	2.69326	3.28395	7.17516	0.0493384	0.375557	2.88179	4.87538	2.42812	0.684338	5.29893	0.373169	4.21079	2.07685	1.41487	6.4292	5.20788	14.2709	2.04203	5.51385	2.94902	2.9878	0.0285362	0.0605395	0.81465	11.9238	0.206634	0.390764	7.69729	0.0118493	1.16856	1.30908	4.43215	6.43297	0.24344	1.79934	1.09209	8.53597	0.755904	3.83626	0.364345
349	2.59427	3.53907	1.58362	0.596049	1.8303	2.26595	3.02937	8.10528	2.87508	1.31363	5.07983	1.49403	0.50726	2.18008	2.14539	0.0128397	0.710568	0.896972	7.3524	2.17406	12.8064	8.92385	2.77972	0.473756	6.63155	6.29138	1.14062	3.53553	5.57235	6.08941	3.43364	1.94602	0.358649	9.27695	22.8585	0.693944	9.46765	1.14737	7.54279	3.42766	0.0437006	0.754318	5.10396	0.66952	0.949868	5.03218	5.08187	0.865161	1.85222
350	0.162265	11.727	3.39576	1.60848	4.39982	3.02381	5.13447	1.88708	8.98819	10.8714	4.0182	1.86371	5.11344	3.23974	1.02346	0.604384	0.577699	5.19184	0.426421	0.89161	2.7512	1.94771	4.12485	1.65907	6.27651	6.68155	0.65738	0.903583	1.07612	4.20181	0.182334	0.212017	1.27948	11.3729	1.91991	3.41583	7.72667	13.1374	0.364628	0.54851	5.75442	1.00568	3.60098	1.52329	0.205459	1.13957	2.7847	1.08742	4.97268
351	1.35043	0.680105	0.927478	3.81931	1.43723	4.27609	0.295099	4.17362	0.225725	5.73208	1.79161	7.66196	1.6956	0.522152	7.87575	3.19998	1.69788	3.22611	2.08017	2.02086	4.43054	0.0983994	0.0780127	1.06365	1.7569	9.30407	0.75033	8.84884	3.35505	9.20402	9.08484	0.504912	5.19862	0.482064	1.30963	2.0437	0.891132	0.876938	1.38571	4.76809	2.77537	3.45923	2.69288	1.53183	0.15599	0.38473	2.17476	3.12701	1.57001
352	2.05485	2.41847	1.32262	0.333379	1.6445	5.1488	1.48185	5.89911	0.922177	1.6561	1.43008	1.11699	2.54214	0.918316	10.2178	5.67284	2.08455	7.90887	0.435747	4.81761	5.11576	8.55279	11.2592	5.17839	23.4705	4.57986	4.28975	4.69295	1.39725	0.64426	0.82767	1.40202	10.5493	4.40581	4.4639	3.34853	6.39433	11.263	6.96088	11.1642	1.17843	1.6006	0.899128	3.41856	1.56324	1.40694	11.0855	0.557818	1.63263
353	0.615289	2.64712	5.46035	0.632456	0.917635	1.00946	5.55934	0.18553	1.51086	5.05598	2.6068	0.729908	2.74549	4.90449	0.651072	3.41078	0.332715	12.3846	0.518496	7.9935	1.25229	1.01009	3.63715	0.891545	0.786294	27.8387	3.03434	2.54406	2.17727	1.50634	2.24659	4.93728	2.42884	1.93171	6.46038	1.84094	8.45252	1.89532	9.10264	1.4268	2.33549	4.44311	8.74691	5.14645	2.42407	2.44657	0.201469	0.399125	0.292222
354	4.65506	1.70219	3.41701	3.72533	0.106866	2.89491	0.243251	2.75157	2.81346	2.40631	1.40834	2.17918	6.01486	16.9982	0.499661	3.07133	0.396852	1.41513	0.681956	2.49399	4.58912	8.16765	8.37635	2.25535	0.335991	0.412603	1.87627	4.04723	1.6666	1.64798	4.25466	0.0851885	0.496229	2.74117	0.529376	0.90824	5.93123	0.775423	3.39815	7.60349	3.55935	9.5188	1.18499	0.883619	1.06911	0.658057	11.3901	2.8641	0.72546
355	6.7196	0.343859	0.534028	4.335	0.533199	5.34358	1.02986	6.11505	2.6734	3.86861	2.15856	0.700672	3.25788	3.02071	2.40867	2.22049	4.91155	2.33797	4.77586	4.422	5.20218	0.0460353	1.37568	11.5759	1.5437	1.82868	3.81123	3.11678	1.48105	2.8781	0.527314	1.55291	1.43905	1.59308	8.89139	1.76016	3.50026	0.00543242	6.60893	15.3774	1.05969	4.31845	3.40924	1.85275	0.537172	8.28028	0.605308	0.979678	3.97768
356	0.231699	3.3919	0.777338	1.35343	6.25373	1.80006	3.20938	1.44113	0.0345125	2.85708	6.65383	0.602997	1.90415	7.50659	7.28393	0.705244	4.9325	2.55437	8.98689	1.02365	8.11873	5.27466	0.993158	2.17283	4.88693	1.53822	2.85727	8.65336	0.704355	4.95009	0.97886	3.48642	1.52254	0.0428174	6.97835	0.730507	1.07658	3.81948	3.25221	3.85914	0.925574	2.19105	2.11768	8.99391	5.79125	1.01493	2.04071	1.30706	1.12487
357	8.59612	2.14602	6.29392	0.879259	5.60593	0.577109	2.06976	6.29257	3.11235	1.86514	1.71713	4.29475	2.67952	4.54535	3.95949	1.41614	0.150461	3.12658	4.96286	2.26628	12.6241	1.23102	1.31508	1.28448	2.67493	6.33276	4.87234	1.96205	4.38094	2.29254	3.43887	4.98024	2.26858	4.20461	2.46329	4.01464	1.68574	0.158622	3.30255	11.0144	3.67942	0.44759	6.47412	1.99065	3.30507	0.51587	2.76591	0.0374763	10.6548
358	1.89441	6.96243	4.97589	5.02057	2.10901	0.381213	4.38324	0.663847	1.15259	1.74001	3.22937	5.21048	1.46853	2.2451	1.56644	1.37326	8.2815	0.315963	5.27383	5.08134	9.46322	3.10933	3.36096	1.13132	6.2019	2.15897	2.25901	6.18693	1.01843	1.62271	1.30103	1.78787	0.340771	0.425391	0.655575	12.0768	1.44071	1.22089	8.90487	0.362735	5.22414	9.60061	2.57139	0.523283	2.44953	4.14446	0.69952	2.469	2.88932
359	0.186333	1.03766	0.777814	8.5939	8.18287	7.64539	11.0483	1.01062	7.38974	3.11499	8.9006	3.20509	0.657851	4.68869	4.64996	4.95543	0.947313	8.82858	2.71318	1.23136	3.16999	2.03072	0.265659	0.517419	2.15734	4.10798	0.39233	0.0890966	3.75593	0.18964	5.04167	4.44274	0.643824	2.89013	0.838757	2.58199	10.3254	0.0993867	4.76584	2.54135	1.00802	3.08403	1.15632	1.97508	3.32625	4.64904	0.194504	1.14557	1.44116
360	0.749646	3.20917	2.87084	1.83004	1.63039	8.73808	3.10168	0.808193	0.349072	1.29323	3.86151	4.54719	0.207084	5.6103	3.1364	4.96732	9.68623	0.143622	0.683886	3.82779	2.62551	6.9646	3.80589	3.47453	0.466942	1.16003	1.92466	0.39453	0.852772	0.373634	12.2405	0.0692374	2.86139	0.254927	0.66829	1.17111	4.58357	0.173627	1.59221	3.04957	0.407674	7.56039	0.948284	4.2335	9.58868	3.8725	3.64735	1.27976	4.38936
361	0.442759	1.08984	0.348631	0.147824	2.43032	0.957556	1.23212	0.946358	6.09047	0.0735921	1.70442	0.596112	0.1238	0.78508	16.7969	1.38439	0.088542	9.68911	0.833585	1.59082	2.52357	3.14215	3.65367	6.3689	0.403153	3.11292	3.55868	11.4375	1.68075	1.21843	3.10647	3.32417	0.866101	1.34238	1.32748	2.06353	7.99198	1.66696	4.9188	1.41543	4.09147	2.24734	4.3814	6.4824	0.281373	6.05395	2.22928	7.76828	3.33999
362	3.36338	1.59467	0.110517	1.63166	2.57797	1.54176	4.69308	5.36287	3.23605	6.517	0.101855	4.97697	1.95954	0.066045	1.29725	5.2434	1.53049	6.61406	1.47961	2.41382	2.00296	0.9758	9.73443	4.1873	0.122	2.35765	0.103998	13.7415	0.139098	10.5461	7.55883	15.415	2.00708	14.3436	7.14063	1.23873	3.05322	3.21381	4.07638	3.938	4.96256	2.06852	0.240772	7.9929	4.93505	2.89496	1.54322	0.873534	3.59525
363	0.992143	3.23484	3.82406	0.293571	6.76985	0.176505	0.391562	0.430625	7.25623	4.74965	0.0305335	3.01059	4.79219	1.00386	0.998178	2.66165	2.65745	7.10045	11.3166	0.506076	0.295653	0.422267	8.18016	1.4696	5.6821	3.58533	4.28372	1.03352	4.54733	2.32482	3.50117	2.38826	0.432873	1.47339	9.71558	2.21854	4.11086	3.59229	4.9435	4.45124	6.44076	3.03551	2.90394	2.65208	0.313681	10.8497	4.06584	2.91081	4.44128
364	10.141	2.44734	7.83515	8.21214	0.932333	0.880427	1.21749	2.79922	3.6036	4.66699	5.48919	8.19487	5.30657	0.479578	1.63444	0.103796	11.2908	3.28107	3.8461	0.90969	1.97335	0.0703302	6.07742	4.17269	1.3707	6.34621	1.72067	3.52744	5.45466	1.69613	4.37773	3.41595	5.65247	1.62605	4.41011	0.713262	26.0436	4.35434	1.8081	1.91552	2.035	6.55442	2.39565	9.83242	6.98876	1.73764	3.0638	7.13085	10.2346
365	1.2556	4.2844	3.75526	2.02771	0.753924	6.10149	0.20363	0.464305	0.751173	2.67439	0.230692	7.58926	10.9543	0.422317	0.651142	3.53669	0.525619	1.84613	6.30856	3.51158	0.07824	0.638527	1.28811	1.64926	1.91459	2.06893	19.2391	0.328985	1.5946	0.758076	3.12186	1.17731	1.51764	0.475284	8.76438	2.68623	2.00222	0.638804	1.80414	2.7126	4.11321	3.28074	0.798346	2.4003	9.6602	3.1434	0.0474255	6.76326	0.368511
366	3.86674	1.48068	1.75103	3.31435	0.848284	4.9359	1.19359	3.49138	8.63417	1.57351	11.2351	6.11855	2.14209	5.28765	0.419365	8.93967	0.345698	9.85404	0.80137	1.19882	1.95772	1.40044	0.143363	5.24276	2.7248	0.873691	7.61432	5.5057	6.69757	3.38531	0.045231	1.46672	1.05852	1.64699	11.1266	0.855435	9.37462	2.8291	0.173857	11.3463	3.55901	7.87392	3.3009	3.09667	2.97792	0.933649	1.45259	2.58454	7.65158
367	2.52688	5.25244	1.05394	0.230101	3.50284	0.412422	0.890413	4.51904	5.26776	6.69298	0.498237	4.03772	4.20608	2.33904	11.3815	0.531091	2.69216	3.05469	1.11266	0.26479	3.54485	5.24922	1.12753	5.60598	0.768762	11.427	0.195695	1.04036	16.2924	0.10415	1.05554	1.36387	7.20517	7.38221	5.02249	0.275771	2.71424	3.73798	0.321241	1.1196	3.5293	0.64638	2.10348	1.46054	3.73597	3.28059	10.8351	5.6783	2.55547
368	2.15423	2.02373	3.01858	0.465661	2.57696	5.74128	4.36242	0.335997	2.86642	8.08043	1.12973	2.16731	0.660492	2.48423	2.26761	7.07819	28.7749	0.780594	0.527256	4.10842	1.74356	0.475116	1.41955	0.91641	3.5147	3.92941	6.64428	0.525898	8.77365	2.88932	2.80815	8.22736	1.27941	2.12406	5.76912	4.40191	1.02151	3.67524	6.2897	0.334789	14.691	3.29953	8.83758	3.2096	2.0456	4.7794	1.02001	0.0369263	2.83579
369	0.376871	0.731891	3.5384	0.184168	0.19439	11.2948	6.68446	0.788496	1.72386	0.942793	3.30465	3.8632	9.62978	4.29742	0.665142	0.419781	0.350071	1.8422	8.3652	7.97408	2.82551	0.325855	2.79452	0.0101009	0.114668	0.00714866	6.04807	0.984512	2.42882	0.572811	13.3988	3.11673	3.83795	11.3268	0.456734	1.2388	1.00621	5.14441	11.4628	1.14345	0.331556	0.494231	2.61154	4.79701	0.452345	3.7173	0.296976	0.951616	1.69903
370	0.260442	2.51135	3.65802	10.8152	1.37975	0.908689	0.0868217	4.55886	0.394746	0.164972	1.7914	6.6122	0.586661	2.99689	3.582	10.188	5.001	2.32705	0.852374	3.64043	13.1402	7.2851	0.386315	1.73717	2.49787	8.94133	8.58536	5.30355	5.94574	3.5477	9.96603	1.41542	0.000741232	0.348733	1.16663	3.55671	0.666978	5.28451	0.465689	0.458857	3.06875	2.79515	1.55762	9.32724	4.38135	2.63345	1.77243	8.74449	0.921546
371	0.524327	6.61668	1.64809	1.55291	0.941834	0.561134	0.75844	1.39187	1.07036	0.167127	3.08797	0.494728	0.396746	0.0401148	5.84384	0.0141877	3.76906	0.181947	2.96755	0.484021	0.210518	6.05347	1.75806	0.852013	3.48531	1.57999	2.72925	2.80627	3.01042	4.72561	2.84596	4.06032	3.20391	1.16302	0.286839	2.90115	0.0466434	3.59464	3.26594	11.4634	2.04468	4.77068	3.85063	3.855	10.5366	0.992882	1.29364	1.87184	7.33848
372	1.76928	0.0384686	7.15212	1.44494	3.57497	3.02301	2.28326	4.00954	0.950694	0.272493	0.762571	1.12274	0.159138	2.11579	1.59915	0.652309	4.94689	3.51872	6.15203	9.88344	0.0173202	5.39729	2.84574	5.76793	2.37308	2.49726	0.887812	2.01652	1.56062	0.842527	0.61706	0.432053	1.45412	10.317	1.76621	0.637899	3.82193	4.66386	1.97449	1.28147	0.53821	1.28393	5.17904	8.7484	3.11664	3.55519	2.29427	2.82736	2.68719
373	4.3189	0.0436113	1.41152	4.23626	0.035096	1.26111	2.26237	0.0123767	1.35566	3.6304	1.38334	2.93946	0.260845	11.6749	3.89173	3.67096	0.332602	9.37643	6.34113	4.88229	1.28031	4.16847	3.50765	3.32642	0.749358	7.0327	9.61529	1.32784	3.9368	0.767021	2.02956	4.86209	2.07274	2.5335	3.41973	17.0768	0.603295	0.919466	0.528052	0.127506	1.03418	1.73033	1.52611	2.11775	9.01408	1.18111	2.99774	0.837813	10.0574
374	0.65525	0.667943	1.05977	6.19773	0.424705	1.01697	3.7016	8.27805	0.0336406	0.0878839	4.73417	1.7724	3.87212	6.30677	1.15844	3.35438	8.01721	1.04658	1.24401	0.732968	4.83371	6.15386	7.31085	7.39556	4.96925	4.41407	0.351199	1.63184	3.95007	3.67676	4.71477	0.368793	0.385616	8.03287	5.60536	2.4814	1.22493	0.022145	0.54648	2.12029	5.14633	1.96348	2.48456	0.325797	8.16446	7.7964	0.7416	7.22027	5.13404
375	0.0194719	8.07418	0.159932	7.59052	4.43413	2.04746	6.88219	1.7893	2.23089	0.836087	1.99753	13.2099	1.16623	7.11098	0.833283	3.37574	0.687497	3.60074	4.33381	0.500678	5.9862	11.8959	5.60139	11.6238	1.96785	1.51366	1.48531	0.0913071	1.74078	3.74702	0.710986	5.99883	0.452307	7.07728	0.78977	3.33706	4.71494	0.666972	1.85093	8.7778	1.82708	5.52379	3.10899	0.0464552	0.0381567	4.17845	5.92972	7.94988	0.83396
376	2.17064	0.71343	4.20814	0.998567	0.0369204	8.66162	4.29896	4.62953	2.26694	1.99295	6.50529	1.21587	5.71624	1.23801	0.318082	2.79195	5.82833	0.518185	3.73327	4.40994	1.55168	4.6814	5.07877	8.66323	0.537346	4.62479	3.71543	5.02276	0.714255	1.51998	1.51777	4.36726	5.33928	2.88521	7.46258	0.643522	2.40341	6.06983	1.8071	0.575397	2.57768	4.51049	8.30662	4.13526	3.11157	0.708995	1.40211	0.200457	5.84526
377	0.905394	13.8102	0.994894	1.09047	1.54331	4.70895	2.30497	0.542146	0.459082	2.22202	2.66029	3.61205	1.1303	1.81254	12.9582	1.38699	0.424914	0.681411	2.31843	13.2202	1.36285	4.42419	5.53453	2.55736	1.46681	3.13038	1.60658	2.28448	0.997142	6.11085	0.428619	3.32318	1.27619	3.97182	3.69123	1.33479	1.61138	0.674866	3.25104	14.1071	5.28913	2.93072	7.52417	2.21519	0.0587021	7.62035	1.93555	1.25736	0.91506
378	3.71428	0.753125	5.40152	0.956915	2.44393	3.37718	20.965	0.201973	0.222479	15.3811	1.06569	2.07196	5.8632	2.8768	6.33434	2.22131	6.05633	9.57849	4.02526	1.8303	6.96072	1.9709	9.17266	8.21077	10.486	3.80184	1.02543	0.225779	1.68768	3.48407	0.502066	0.669297	0.0281514	3.36522	7.84296	2.04967	6.85265	1.06105	2.93271	5.67388	0.896673	5.111	1.33112	0.840078	1.77754	3.44089	14.181	0.0942595	0.135227
379	11.6552	5.6058	0.808128	1.44801	3.30988	0.0719937	3.27969	1.69311	2.41495	0.268257	0.108408	5.79065	0.0924803	4.15715	2.89996	1.69791	3.2985	3.15464	7.74473	2.34073	1.79855	1.25192	2.9671	0.491825	2.86323	7.57369	2.21725	0.608404	0.815347	0.55473	0.800694	2.57864	1.01104	17.3653	4.78367	0.270686	4.41186	5.8959	1.48175	0.370602	3.37763	0.549776	1.92993	3.43225	6.67731	0.43129	2.84823	4.6217	3.12097
380	4.43623	2.54491	0.803632	1.55371	0.902973	2.34266	2.88862	5.84221	0.202327	4.14771	6.00305	1.58991	0.561873	2.91015	1.64252	0.0916714	2.38322	1.40301	2.46763	2.72251	1.17613	0.540426	1.00076	1.2982	0.709212	5.09958	1.84906	0.73981	0.953063	8.66812	3.50346	4.1011	12.3844	9.28408	2.77442	2.28106	4.13845	5.56728	2.0574	4.43614	5.10467	1.19629	0.417837	9.11104	3.3565	4.12618	1.54576	0.794617	7.74194
381	0.336326	1.90024	0.376462	16.1642	1.33872	1.29735	3.7705	5.03121	6.30268	4.88771	5.79695	1.45699	10.5249	2.84942	11.1529	0.746245	2.12194	1.18216	8.08797	0.65498	0.791565	0.746506	0.897328	0.114327	1.31474	2.80791	1.4075	8.07808	2.51102	3.38899	0.468644	0.485894	6.44064	8.96767	1.18197	0.913058	1.94559	2.77376	15.4316	5.2123	3.34566	0.445032	1.96495	3.84218	2.42977	9.67997	1.82052	0.856297	5.08538
382	8.5378	2.76141	3.32462	10.0515	1.42629	1.45161	0.228935	0.849494	1.96098	2.70701	0.177131	1.32208	4.90726	1.50036	1.43642	1.68753	5.06449	9.94919	3.04675	0.262195	4.31166	4.47741	5.54591	2.74125	8.15999	0.166572	3.64308	0.997949	2.24582	7.81451	6.21048	15.8282	11.3155	1.2061	4.33539	0.635144	0.0405889	2.31472	1.27997	3.94895	0.511008	7.83356	2.94837	9.19452	5.29439	1.13087	1.2803	6.4934	1.81398
383	0.0540631	2.16574	6.40978	0.0378473	0.571853	1.20401	2.05812	2.54384	0.701462	1.54206	6.52811	5.18238	1.74427	1.5842	1.5541	3.71497	1.64379	2.91204	2.88946	2.09123	0.728244	5.54655	0.341503	2.29376	0.787318	1.51929	5.09211	11.307	10.1811	1.23566	1.40817	3.32019	5.74319	2.20337	0.9701	1.51419	3.02434	8.61888	2.00765	4.12756	6.64277	0.725366	0.801369	0.0865483	17.7957	0.0693883	5.89554	12.2273	3.5156
384	5.95052	11.4237	2.41142	0.621121	1.72989	2.44142	2.16629	4.23469	1.80846	6.42898	0.902523	5.01857	1.99949	3.46727	4.65184	0.945376	1.86977	0.447904	2.69963	3.84645	2.34594	1.06994	0.645161	4.25179	0.469708	1.05635	4.63328	0.3868	0.501744	7.46993	2.41366	1.34777	4.21034	2.72082	6.02054	2.0863	9.13122	1.17384	0.823917	4.37059	1.62687	0.904866	0.348995	13.1621	0.263913	1.51175	4.80235	2.70791	0.511192
385	0.252928	1.42402	4.61211	3.59197	2.95224	1.11889	1.77325	4.50988	0.871462	8.51671	4.7989	1.41373	4.17301	1.12808	10.3085	0.542403	5.60924	16.3431	6.68609	1.36253	1.97122	1.18348	5.21509	1.40542	0.157745	2.6891	0.387233	4.95923	4.64728	1.24019	2.55301	7.56758	3.78054	1.28948	1.08925	7.00227	0.727987	1.64936	1.84267	2.01775	4.03188	7.52814	3.06231	3.69168	0.165138	0.00715712	3.79659	3.36985	10.9115
386	0.564065	0.0335334	4.99941	0.61447	2.47297	6.55594	4.95394	0.446731	6.71268	0.305583	13.6141	0.00388814	2.95123	2.88574	2.1923	1.90743	1.09565	2.1078	6.3244	0.48433	1.19685	0.196903	2.15443	2.89631	0.541169	0.932201	10.4124	4.34284	1.97736	0.788971	5.45908	4.87697	0.398926	5.56783	7.20816	1.69851	0.290264	9.24064	5.88701	0.510083	0.336704	0.639245	3.59914	0.627308	3.416	0.96526	1.58985	4.87503	0.62948
387	0.248825	1.68841	5.09766	3.46371	2.60882	1.66957	3.50232	2.15143	0.591577	3.31176	4.23003	1.55524	2.64834	1.26504	0.21926	0.59645	2.12013	0.157647	5.29537	1.69931	1.79923	0.696838	2.12549	8.9161	1.1489	1.0101	1.7478	6.9479	5.48833	7.99716	0.602076	6.48499	1.88654	1.59951	5.53619	5.56744	1.4521	17.0089	5.08502	2.54903	1.11153	0.826739	0.390723	7.40373	15.4962	0.206395	0.947949	5.26095	2.54234
388	0.274458	7.79477	0.624218	0.912355	3.35596	2.33458	3.86924	0.587147	5.27216	8.13966	0.42226	3.57401	1.58802	6.81343	0.497754	3.86808	0.268019	1.97905	5.98615	2.9639	3.07709	1.10436	0.51093	4.36436	0.777855	0.704901	8.36725	1.68993	1.24131	3.24769	1.32877	0.263333	0.966911	11.7261	5.18687	1.83938	6.97651	6.66423	5.75871	1.27356	7.04803	0.730988	0.258103	0.993169	3.63072	1.15976	0.0178704	4.10271	2.79016
389	2.52389	1.33693	5.03308	3.25734	7.67999	8.68282	1.98455	3.29446	1.15145	0.504992	5.0586	0.318277	4.9624	5.40199	1.70543	3.67558	5.06947	2.85624	6.55857	0.199827	4.13391	0.265756	2.4049	0.339753	5.97158	5.40384	2.23137	2.31364	4.59345	1.49255	2.99917	4.41859	1.26979	0.987518	5.80278	2.95832	1.24554	1.901	0.474257	0.135741	2.92333	4.27463	0.919679	0.602678	5.54404	3.92844	3.68611	0.812134	1.47231
390	1.93367	0.866423	7.47471	4.39761	1.18081	2.91939	1.31063	10.0384	2.50086	8.09469	1.91005	5.21853	1.04321	9.54464	0.874494	2.83361	0.0481831	1.39762	2.25402	4.97388	11.4475	1.30668	0.311346	2.62581	1.00769	9.73912	0.477718	4.09903	3.72779	8.66849	3.34843	2.21572	3.46577	0.525785	0.301255	0.251806	0.963078	6.19053	0.191996	0.424668	2.95766	5.28332	1.0834	0.761911	0.263152	0.418719	0.777093	1.35446	17.7637
391	6.83736	0.201703	9.94719	0.921461	1.17192	7.88892	2.66029	2.87197	2.21146	3.15867	0.327668	13.5411	6.23509	4.39399	0.985966	0.95499	2.52791	0.250048	0.936762	0.0838573	0.536773	4.37978	3.54037	0.829042	0.42031	3.88721	2.99499	0.784438	7.42598	11.7638	1.84399	8.88658	2.37489	2.39948	7.60341	2.79802	3.90198	0.995477	1.0701	2.65709	10.4429	2.56045	5.37934	1.43543	0.0326588	0.345009	0.636668	2.82009	2.50322
392	4.24239	3.12497	4.15464	4.41019	5.92617	0.398122	1.2035	0.569448	0.799466	2.06698	0.481533	0.833335	0.201635	7.06692	4.00755	1.65024	1.54538	1.92473	0.249143	9.16166	3.81942	20.1165	3.67538	3.21631	0.40535	1.50958	1.54799	2.66077	1.74528	6.11591	3.04813	0.428795	5.17375	0.176258	1.95307	3.45312	0.266345	3.10581	1.05824	1.07776	12.3348	2.13758	3.17142	0.512598	1.06199	0.0824147	0.333509	4.01471	0.0306722
393	1.38324	0.223092	5.44984	0.430037	7.58104	10.098	4.40611	11.6155	0.195823	1.92114	3.73232	6.50028	0.647362	1.6928	0.894586	3.31886	4.37878	1.09073	3.10056	2.99845	1.36481	4.01828	8.51282	1.61755	2.3266	3.25865	1.55786	5.72512	0.91237	0.406438	4.98721	1.06548	7.18887	0.930245	8.10449	0.0148052	0.407136	12.4951	1.62162	2.94011	0.957816	2.2434	2.36294	1.89848	5.14624	0.142757	1.94598	3.43577	6.65714
394	1.26108	1.17059	2.62512	0.459043	2.76793	0.0730352	0.810756	0.843719	14.1441	1.83269	1.79333	7.65774	5.27306	3.67827	9.94399	0.323998	5.5203	8.42418	1.66869	0.548302	3.49792	0.52753	1.01792	0.584835	5.34928	1.07155	0.81813	1.08755	5.22891	4.68436	3.49321	10.3467	0.202656	4.20214	9.22618	0.659195	1.33357	3.47551	6.9984	1.77137	0.343096	5.33739	3.94472	6.06069	3.54315	1.42587	0.404452	4.58295	9.79037
395	8.10026	0.216341	0.479656	1.40737	1.47287	1.0782	4.1294	0.707922	0.667756	4.98362	3.11105	1.43512	1.64303	4.94455	0.562611	1.00063	0.905868	7.26	3.9701	4.10614	1.4938	0.247069	4.9936	0.0278976	2.50047	1.35124	0.953639	1.03273	3.65922	0.939621	7.06567	2.62602	4.02773	0.445615	0.800245	0.686629	3.40834	0.210218	1.70525	3.35756	3.25977	4.38025	0.412851	3.48959	6.70074	0.216497	2.00794	4.39114	0.750746
396	6.46684	1.99922	3.09631	0.415766	6.88795	1.64197	1.19786	1.28819	0.971517	0.534382	0.31474	4.17155	0.353038	0.408211	3.09341	2.11831	3.56593	1.53717	6.46503	1.60863	7.77711	0.18405	3.27996	1.72701	1.24418	0.303872	0.116871	2.6485	4.52615	0.362936	3.58245	5.15768	6.14995	7.45333	5.57189	2.27604	4.48371	0.28862	0.584037	6.05062	2.20744	8.8323	7.24708	2.08864	0.00685918	0.697956	4.93607	0.193976	15.0452
397	3.51159	7.07003	1.70809	5.26414	1.21632	0.83225	8.67989	1.88731	8.44962	2.25282	2.41245	2.7088	0.383301	5.13397	0.792548	4.06339	0.214384	0.974996	14.4855	2.5799	8.50066	2.26845	25.1481	2.40881	2.97479	7.99405	0.600124	10.7616	0.153603	0.524184	3.30178	11.0871	0.00329831	0.817372	2.96689	9.74193	3.59853	0.70717	0.365285	9.10417	0.358506	10.4684	0.0879005	2.34092	8.90125	2.91382	4.07388	0.493945	0.570883
398	1.12942	6.1983	1.14133	0.0231769	1.23677	0.41633	1.33071	2.45949	9.19	2.86557	4.13491	5.33966	1.2216	0.368537	1.90899	11.2729	3.33704	2.88364	3.63413	2.76639	1.70951	4.60061	1.45841	1.07211	7.03049	0.208867	7.2925	1.72184	3.74055	0.166389	6.23005	7.64517	1.31255	5.94669	14.5619	2.83223	3.67374	0.593788	0.0334535	6.8325	12.8545	3.56361	0.477052	2.88981	9.31453	1.58538	2.67203	1.49721	4.7318
399	0.490562	4.56338	2.06008	3.61882	2.88032	1.20255	4.43913	1.4262	2.55691	1.7675	10.9453	8.88388	1.46655	0.433728	0.484258	5.54519	0.522879	0.41881	8.08468	0.671371	0.529381	2.36091	8.13247	3.41591	0.902095	0.167296	0.518861	1.89532	2.06966	0.799719	0.504102	2.38371	0.595567	2.40329	4.7792	0.866845	5.87318	5.40677	1.39285	4.28483	1.66348	6.29345	1.59217	1.42114	0.812199	0.496188	1.04589	4.38402	0.39784
400	4.60621	0.486653	0.0421396	1.25554	2.925	2.42266	1.43938	0.382368	5.90331	2.53362	2.92368	3.42779	3.93401	0.59996	0.334776	8.38895	2.24365	2.17272	2.92055	0.754851	1.05004	7.07814	2.32061	3.6758	0.872154	4.18051	0.00655413	1.85529	3.71383	6.26681	1.57343	0.627045	8.84582	1.02911	1.7965	3.60201	4.394	0.00457208	0.443539	3.79894	10.9262	2.73272	1.36245	5.03167	3.75989	8.61899	1.93984	8.09439	0.533424
401	6.03433	2.14945	9.95262	0.238249	0.0162632	8.89044	4.77193	4.24488	4.08021	1.02657	1.55599	2.0605	2.45481	10.8669	1.53139	4.84851	4.30746	1.50391	2.07606	1.68992	0.845195	0.727871	3.48508	2.72241	9.41618	0.262062	4.29894	2.67908	4.75277	4.43072	2.97103	0.775587	1.3472	1.40323	0.00292111	5.70924	1.33192	0.121648	10.3655	1.43461	9.18616	2.01595	1.85023	2.19371	0.00848125	24.3893	1.78271	0.638491	2.87978
402	0.775012	7.62619	1.68593	6.43404	1.86491	1.23995	1.26323	6.68539	0.602093	6.31323	4.92735	5.58737	0.203186	1.66224	4.10287	5.88651	4.39164	2.75844	5.16776	1.27791	0.305457	4.12735	3.64595	1.0987	0.510272	1.28545	0.994619	4.33413	2.616	8.67171	0.717398	8.72589	5.16804	1.36918	6.38542	4.32351	9.25622	4.2474	0.462807	0.600533	1.70981	0.338166	1.63409	3.8588	0.648412	2.20217	2.97912	3.28558	2.01072
403	0.381206	1.01423	0.486211	0.593489	2.15609	1.56526	1.25203	2.02648	3.34425	1.8512	0.0300313	0.658175	4.49064	0.456355	0.75978	3.36828	7.60267	7.8416	12.9369	0.600728	5.15886	1.88693	7.50215	0.126659	2.44228	1.94141	0.215128	0.547612	9.60311	1.10046	5.70409	0.856333	5.89917	10.7177	0.64715	1.91011	4.14425	11.4171	5.70236	1.09864	4.84957	6.62481	8.17336	0.874174	1.21279	1.15063	1.00723	11.8412	0.0913422
404	1.84914	6.48423	0.824176	1.3458	0.890873	1.73152	0.932478	18.3535	1.04458	4.75871	0.378999	13.1295	2.32542	4.55285	1.16953	1.21046	4.87667	7.71257	0.756839	6.48199	5.19558	9.10773	0.445687	3.77891	8.7437	2.90961	1.54817	3.49033	10.9329	4.53165	0.677659	1.55953	7.15285	0.713624	6.14117	1.30665	6.33185	1.70832	3.39673	1.03562	4.42649	0.282771	0.0549181	7.94073	0.42889	1.7024	2.74245	0.468777	7.98381
405	0.657397	5.31524	0.0619894	2.52065	5.75209	3.24997	2.55779	1.19312	4.72876	4.69202	1.50173	0.296679	6.53226	0.796424	1.89539	0.717828	1.74306	3.24827	1.02123	3.43141	3.91011	11.6198	6.68303	6.87835	4.86592	2.105	7.84834	1.47569	3.88686	1.0132	5.16728	4.20132	4.22425	0.600692	0.392631	2.94574	3.06993	3.62639	0.134049	2.87331	10.2469	1.95389	2.7203	6.48592	1.1803	5.10614	1.58891	4.94468	5.06818
406	1.73998	2.86735	6.83654	4.65273	5.46384	11.9712	0.207293	1.26882	3.13581	0.719753	0.131298	8.32873	2.76508	0.499811	1.70075	1.87218	2.62808	0.457824	7.22072	0.554079	6.36659	4.31491	4.2593	3.55066	1.93647	2.03296	0.502186	4.35827	1.39146	0.513722	6.6294	3.82841	4.60924	0.667061	0.168091	2.6725	2.32447	1.69275	2.57015	9.62915	0.0194117	11.7415	0.299733	1.65871	5.45626	2.20866	0.0920536	1.91457	0.406955
407	1.1211	4.45183	1.10107	0.93158	2.49551	0.621806	3.68055	1.71097	1.89988	0.910462	0.296412	2.87744	1.93298	0.702266	0.195841	3.66406	5.41069	7.01222	2.77845	3.43466	6.06348	1.65035	11.7448	10.4841	0.909082	4.22225	1.62502	0.789271	0.392384	3.06631	5.27385	2.33562	0.550168	0.502824	1.79665	0.794025	0.488005	1.9816	10.2962	0.0859414	2.58781	0.513073	5.39773	0.130814	1.50225	0.965739	7.01877	1.92757	2.50935
408	3.88936	0.278662	0.317945	3.40965	4.59786	11.7849	0.706531	1.56293	1.61175	6.03019	8.56198	0.292812	2.8429	6.71274	3.32105	0.661787	3.1137	0.0129759	2.18367	7.12002	0.88476	5.82902	0.0169019	2.79083	10.3903	5.6615	1.73201	6.82073	1.01981	1.23199	2.93481	5.29153	5.24354	1.80442	0.324042	3.72291	0.0847425	0.821814	7.23084	0.489601	0.869848	0.961874	0.456005	4.74796	7.10515	0.360741	0.584765	9.09377	0.255985
409	4.35454	1.08489	0.6201	5.00682	11.6727	0.400628	5.3739	1.3652	10.0564	0.0354856	0.738497	0.863443	1.75308	1.6173	0.212809	7.25455	2.53453	0.321139	0.0397311	1.48718	7.98844	0.489001	4.5898	0.20454	2.08327	2.71368	0.142515	0.0839668	8.66104	0.808363	1.77041	0.0618745	1.30254	3.12407	1.84266	0.362599	2.05061	2.2525	0.481428	1.87108	0.290822	2.14819	3.38502	5.04766	12.8228	0.652488	0.136021	6.2808	4.53481
410	0.493452	1.35711	3.98599	1.10317	7.9398	1.80218	2.66869	7.25513	3.50696	1.24492	3.14708	16.5365	5.02834	3.44184	1.67081	7.26056	1.92833	4.88477	0.0666026	3.75588	3.74031	4.61155	7.02237	3.84962	5.10069	2.94774	0.607478	0.65074	2.79391	6.92148	0.393441	5.28186	0.918087	1.7853	3.26844	0.24781	0.633347	5.17323	0.0761204	4.1473	5.01223	0.181755	0.0739533	3.15739	1.34815	0.252594	3.88164	1.6863	7.94358
411	5.15464	12.7188	2.64848	0.420601	7.40517	4.90605	0.82605	2.26201	2.30433	4.42523	0.0363304	0.00907635	12.0586	1.50984	1.06565	15.6726	4.5777	6.89979	4.26367	5.35621	8.44045	3.9581	1.95309	2.14664	6.61017	2.61536	4.74161	0.625601	1.56144	0.421526	2.22193	1.49227	1.44275	0.706601	12.4702	0.534692	0.0503783	9.31556	2.32303	1.75613	6.36486	0.0528093	5.29115	6.81338	6.26981	2.99412	2.40656	4.0432	14.3387
412	5.51917	3.73918	2.85017	3.5227	1.79065	7.26564	0.562297	0.170743	8.0494	6.42419	3.19611	0.627189	0.267331	2.18817	3.10522	4.17963	3.16808	0.865482	4.91245	3.10342	3.98618	6.5749	13.4518	2.27836	3.6809	1.52508	0.0467425	2.48544	0.560767	1.58269	3.29867	3.44459	3.21503	1.52035	7.51571	1.7851	4.50192	3.63571	1.65113	6.02486	1.82936	7.56158	0.709614	5.57186	0.361564	0.397076	0.626052	0.693141	11.6277
413	1.39031	6.60503	1.09682	1.75874	1.70772	1.10161	1.77295	1.14376	0.850759	4.88925	9.00769	1.08898	10.0519	4.72873	1.29541	0.543535	4.7122	2.5454	1.31992	5.08303	11.6446	4.06751	1.8819	3.16707	1.30886	3.35127	2.17051	1.48181	0.386737	0.815689	0.85515	4.1361	1.62267	3.97553	10.4807	7.00096	7.00284	1.40255	2.86749	0.74429	4.0495	3.31076	0.722898	0.521868	6.73181	1.82638	1.47826	13.4443	0.995283
414	2.49075	3.81549	2.50832	0.381589	1.72622	0.559615	1.2816	2.06517	0.722341	3.81038	4.78672	2.42498	1.8488	1.98049	0.957537	8.40673	7.85785	0.598608	0.794481	2.67123	1.42959	2.52927	1.68349	4.71483	0.31549	0.496788	4.06897	4.32578	6.47624	1.88003	1.18018	0.934482	2.30217	0.580614	13.024	1.05369	4.33003	9.15151	6.33887	1.7129	9.08877	0.812181	4.15984	1.49462	0.38608	2.09214	1.62736	0.972485	5.46542
415	0.0154583	5.43256	0.168598	2.55568	1.69105	1.03292	6.30169	0.0293265	3.29362	2.8061	0.00542069	3.11864	0.767651	4.14849	2.98273	1.08403	0.305512	5.55375	1.53976	1.46427	7.43222	8.75179	3.77651	0.983623	16.765	6.02074	3.75576	4.16579	1.14133	0.351287	1.01458	0.89492	3.24681	1.52518	0.801271	0.0352302	4.27349	10.263	4.34862	2.01425	5.8473	0.693386	8.25318	1.1079	2.18345	2.4973	3.22899	0.359512	11.0739
416	1.69119	1.5751	1.18261	5.38707	2.12073	0.495053	14.4327	0.494236	0.0710709	2.2049	1.99714	2.0986	0.433097	2.98036	6.05116	0.748763	4.45435	4.20301	2.13047	1.65845	1.89141	5.92242	2.33793	0.0124721	1.97077	1.32621	0.7022	1.26104	1.54661	6.69523	6.05442	0.220286	1.33416	4.20611	0.840726	3.02954	1.63405	0.915487	0.854649	0.886542	1.65793	0.420926	1.51518	8.24037	5.30696	18.6664	2.18286	0.0212667	5.78147
417	1.75	1.80318	2.93186	0.987185	2.20168	4.27946	6.36851	1.25531	2.08163	2.2052	6.72513	3.68493	0.694811	0.11169	3.51673	2.71452	2.1221	2.30348	2.75519	0.767093	0.743786	1.76844	1.34889	0.657435	5.27275	4.61814	1.05499	0.732283	0.54666	1.76175	1.07655	9.21201	0.288432	2.01903	3.37888	0.360606	0.67496	4.16713	0.705332	2.39018	0.572513	2.30147	2.9722	1.77786	1.79233	3.88783	0.780313	12.0596	1.43747
418	0.7979	0.648416	3.34548	4.97299	4.62307	2.47002	3.49194	7.44575	6.05011	5.60917	1.66551	0.290743	9.96027	1.7721	5.5976	4.55851	0.720885	1.90091	1.28542	1.72598	0.918335	8.76068	2.66562	3.24119	5.32767	1.24135	7.48683	0.590335	3.55678	4.35323	1.65543	5.36474	3.81357	4.05092	0.572393	12.0681	1.24992	1.24035	3.33718	3.24917	3.10905	1.43448	1.69899	4.889	15.2502	4.033	0.374957	9.7329	5.50734
419	0.953908	2.72234	0.104097	13.6482	6.99356	2.37177	3.02379	0.904474	3.11213	0.399593	7.17517	4.02185	0.743904	8.79439	0.470007	15.2867	1.33462	2.41112	3.27333	6.79192	2.0942	2.53332	3.14373	0.820662	5.17468	0.440762	1.91485	5.16166	0.28969	0.944829	1.79992	0.514668	1.51259	1.19815	0.209363	5.65841	1.13408	2.23537	0.848124	1.18205	7.63095	2.47388	2.12562	1.92013	3.84932	8.88078	8.06561	1.38717	4.17395
420	3.93688	2.30869	1.27397	1.66604	4.96746	2.9398	13.2055	1.39675	3.82975	1.70184	0.116551	0.552211	0.242869	2.31441	1.17462	3.16313	0.650941	4.25286	2.6242	1.62516	3.33685	1.90089	4.04875	0.764899	1.19402	8.75932	0.0472512	4.04551	8.07964	0.697249	2.90365	0.337185	0.0820503	4.53058	15.5505	10.6725	8.70051	2.10469	3.54612	12.3222	6.88066	1.72141	6.33066	0.34138	1.62292	1.65223	5.90571	0.913453	8.32534
421	7.37304	1.5042	7.90503	0.428951	0.163866	0.475307	0.125506	2.00344	3.2269	14.2604	5.79298	3.40802	2.14612	1.35125	1.29339	7.0035	2.35202	4.19894	1.91399	5.50491	4.32687	2.1257	2.10882	5.34588	19.0355	1.65949	8.71389	1.00018	1.58811	2.51772	0.772418	1.58367	10.4754	8.44199	2.64394	4.25167	4.06549	3.4351	0.737878	3.47722	1.61999	5.30735	0.148667	0.0955925	0.976315	0.156747	0.555628	4.34922	2.97501
422	2.39716	1.47955	1.43272	2.29554	8.58982	2.66784	5.26694	0.241397	3.44685	0.325702	5.17148	5.76174	2.9579	10.1306	0.91352	2.16638	3.13261	2.88165	3.70105	0.113531	2.80979	4.74762	1.37191	4.01256	0.80032	1.12273	1.7309	0.93167	2.0178	2.84628	3.11726	0.349773	4.86457	4.11598	5.4514	11.5317	2.86202	2.5549	5.29512	0.737716	1.59042	2.76669	10.6574	6.44988	12.2345	1.22785	2.78252	8.77977	5.58929
423	1.58758	0.937808	11.216	1.84106	9.58378	0.529439	1.42452	5.90494	1.52822	11.4009	2.3414	6.64126	7.26379	4.73494	2.79514	7.04465	1.82427	0.778747	1.80598	2.74288	10.3199	1.44029	1.80935	1.83546	2.44796	1.35088	3.75774	0.341512	0.276365	0.69514	6.50485	1.84233	1.1627	0.151313	2.02327	1.33679	1.78826	1.50282	6.22147	2.93362	6.49977	1.13355	1.37221	5.91725	9.762	3.84777	2.43057	1.7741	5.03005
424	3.03567	6.55809	5.30473	8.70402	1.08104	1.13867	1.20197	0.635463	3.57585	0.43169	1.26511	0.374553	0.925709	2.98355	5.5861	0.117107	4.83773	7.09054	3.40862	7.29956	1.0832	1.38206	1.12506	2.80987	4.55773	6.65693	1.56503	2.84957	0.177376	0.859247	7.31562	1.91983	1.15718	3.90047	3.10524	2.96042	1.19856	2.71394	21.3515	0.0991353	3.48396	1.59438	1.49986	1.09782	3.40742	3.14045	1.91069	12.5682	1.29335
425	4.28365	0.00371405	4.74482	0.388091	0.846861	4.73246	4.64589	0.0439173	1.36861	4.25511	0.100133	0.154165	3.66091	0.0682164	3.1246	0.761136	0.736945	15.063	2.19651	4.3968	8.79728	0.489785	1.47891	2.31439	3.23931	1.75265	4.76857	2.22743	5.01576	0.0952876	0.632053	0.548387	0.682423	3.74578	2.6821	6.00337	3.02654	5.70976	2.32702	0.385231	0.569915	2.42646	1.32575	2.11703	0.854607	0.860445	0.384692	2.88506	0.0534353
426	1.05697	2.75373	11.6957	11.259	2.49259	1.5716	0.378592	6.08805	4.77932	1.10688	2.36211	0.934463	0.899322	14.3901	3.01961	1.52212	1.05614	7.41377	2.29996	0.256179	0.48984	0.385479	0.125095	0.434558	1.73015	10.0575	6.66304	1.9614	0.44251	0.377976	1.95599	3.50285	0.196345	0.74751	7.69161	0.663657	7.23572	1.07222	7.65627	0.0047791	4.50218	0.770498	1.44519	3.73403	0.472384	1.88685	11.2658	4.7966	0.549663
427	1.33677	1.00924	3.29177	3.256	5.25059	6.36489	0.647104	9.11188	1.43657	0.600724	0.614964	2.22559	1.26038	12.5964	5.67515	0.400509	8.79797	6.12689	2.25984	3.01746	2.63862	1.05838	4.2469	0.489361	0.679771	1.60494	0.469508	6.57326	5.46334	2.57026	0.344234	0.670024	6.09448	5.53035	8.44655	0.574356	3.34778	0.860385	1.29059	5.35339	12.5449	8.67675	2.39313	1.4036	2.30014	0.430324	2.36061	22.3852	2.74244
428	1.32529	5.94302	1.60604	0.0445554	6.05918	2.47017	0.0388504	10.165	0.351533	3.5973	0.82292	9.75847	1.11739	6.1748	0.609141	0.0478947	1.19871	1.67681	0.71649	1.41353	3.46128	0.783797	8.93775	0.349472	5.82881	1.57778	1.74415	2.91874	1.63595	0.516493	2.9813	10.3136	2.31049	7.53299	8.23261	4.12539	3.45102	1.8244	3.45129	0.344708	0.195046	7.63918	0.332801	6.0279	1.33797	5.66768	2.68545	3.03632	13.6017
429	0.266265	0.44463	5.76544	1.16685	2.20509	0.38021	2.42541	0.41229	1.65044	0.463403	0.926133	0.217959	0.140206	1.85558	3.96297	2.62909	4.85607	4.82236	6.25511	23.7214	4.80053	3.85014	3.65864	1.84589	3.27992	2.17559	3.56202	0.108644	0.894915	1.69105	8.14028	1.69898	0.978744	1.6474	1.49577	3.63464	1.32295	2.29905	0.383156	0.634244	3.65566	4.38311	4.54465	2.59739	3.98613	1.33577	4.07334	0.671502	2.88068
430	1.81005	10.0422	1.21777	1.32433	4.439	5.19006	1.31605	5.9946	4.50007	1.48745	3.54446	2.73294	2.56635	2.74684	4.55489	1.56991	0.132906	5.35294	3.06477	8.56834	7.70694	1.22754	1.38366	2.73309	0.0536511	1.81175	0.186424	10.9547	2.54257	1.60492	1.36429	0.666588	0.665744	1.80836	4.71695	3.29887	0.0159795	4.8923	4.43491	3.04813	6.9279	1.13279	1.18225	2.61066	1.21294	9.54901	6.03107	0.735574	2.62026
431	8.62769	6.53357	2.39265	1.25298	6.28934	3.4415	5.48775	0.110406	0.0828157	6.68762	13.726	1.83074	1.38107	5.72683	6.89816	1.60417	4.44003	7.98487	3.21413	1.32159	5.25049	8.13754	3.59749	1.4815	8.54278	4.07971	0.0487141	3.79035	0.50229	4.00014	2.26405	1.62521	0.598707	3.37871	1.97166	0.975654	4.70273	4.22279	11.8581	1.2916	3.75776	2.35816	3.04364	6.92005	2.76711	1.84165	0.792438	0.2611	6.22598
432	0.887024	0.236899	16.0411	0.765624	1.17342	4.69294	3.1872	5.701	6.16261	1.14327	14.7588	0.989713	2.05039	5.87697	2.64672	1.43703	0.632658	10.1691	0.562918	2.13104	10.0633	0.32481	3.47481	0.825495	6.07027	3.59484	3.96463	0.579659	2.79667	0.354171	1.0591	4.9882	4.55902	0.113131	4.25211	3.73971	2.11733	0.543543	4.0466	5.94601	0.0644562	1.37943	8.07574	0.816423	2.42655	2.20697	4.25834	0.700089	3.19911
433	2.54861	1.02165	0.560633	1.37867	0.312393	7.43778	3.64032	4.91358	0.0875328	6.90739	2.74019	2.99163	0.673598	9.12984	1.49245	0.810411	0.417444	4.48671	3.0305	7.06501	6.2453	0.0337024	3.48635	0.953001	0.921311	4.68671	2.73718	3.94843	3.50002	0.355373	6.95602	0.59872	9.03443	1.4952	7.099	0.789109	0.774969	5.18569	1.75621	0.408646	1.70995	0.253631	1.72561	14.0811	1.50059	0.489901	1.22698	2.19726	3.3997
434	6.90057	0.625297	3.02818	5.88849	0.23762	2.57866	0.980918	1.35144	1.50664	5.41038	1.01393	2.51935	8.47889	7.57599	8.57188	0.435997	1.11268	6.47572	7.22899	5.02269	6.79508	6.77529	0.390106	6.30175	0.835798	5.36629	3.77012	10.2103	1.56401	1.48419	1.93478	8.9632	2.01491	3.86516	0.599341	1.01874	1.33759	2.45909	7.04571	7.16105	2.84771	5.6404	6.0484	9.11862	2.43061	1.63614	1.23941	5.30812	11.2749
435	1.0624	3.36785	3.60772	3.76559	0.183305	8.78193	0.218599	2.05253	4.91318	1.2351	0.580223	2.47585	1.02275	1.76536	0.337156	1.45362	4.17537	10.0575	5.442	2.00689	2.72461	3.43838	1.02448	4.01451	6.52884	4.93603	1.80982	8.03651	3.41679	0.925734	11.5177	6.97223	6.99973	0.58306	0.584466	0.972786	1.54098	8.7139	2.91527	1.03422	2.44249	2.6231	1.66113	1.19498	1.80282	0.0501546	3.20886	0.121287	1.00475
436	1.05451	0.308056	7.9582	1.25031	1.9539	1.40963	1.57134	3.81612	0.553271	9.95079	0.325651	2.71889	2.81184	2.12516	0.898266	0.599642	3.17618	1.05445	0.843297	2.75158	3.41533	10.2407	0.182584	0.638939	1.41712	3.60274	1.09383	3.9375	8.78458	2.09232	5.73364	5.23229	6.76191	3.71011	0.202654	1.64336	1.29418	11.0386	1.55762	0.0725573	2.37032	2.01333	3.11942	6.32567	3.27434	2.12637	7.21909	1.35161	3.34016
437	2.60532	1.07843	1.01953	2.84625	0.28196	0.49347	1.08702	1.00096	2.22333	1.27611	14.0726	0.368167	6.59135	2.45696	1.48482	6.98486	4.71066	1.27996	0.667419	3.26835	0.977334	5.78117	1.6355	5.63456	1.35793	4.31027	0.170179	1.8845	2.4733	5.75202	8.92498	0.95292	5.99104	1.82167	1.41417	0.166411	0.191511	2.89399	4.93939	2.71216	1.54522	3.34345	4.84847	6.5813	6.03763	2.13811	19.3425	0.369402	1.68146
438	0.691148	6.46168	2.07887	3.39848	1.07848	2.347	11.5426	2.95064	4.3915	8.13804	0.725169	1.03413	1.90849	12.5877	1.22072	4.49793	0.594522	2.76484	5.99872	3.80641	1.08236	2.52424	0.549577	1.90696	0.0156031	0.587242	17.53	2.52482	9.32435	1.21805	1.10404	4.86436	2.23525	2.19032	4.33076	0.34014	0.732633	1.59727	5.84158	1.13844	3.31355	6.22571	1.28392	6.02458	3.52391	2.29833	5.14372	6.67184	1.07309
439	1.79532	9.84333	0.0578939	5.37789	12.5982	6.66604	0.37653	9.02072	0.171917	0.216099	1.62404	1.1965	4.14778	3.61492	5.45181	3.80657	2.21901	0.627835	2.72742	1.75706	1.77487	0.069743	2.05398	1.07769	15.413	0.0532006	1.53987	0.163444	1.59409	0.537194	1.43171	1.15556	4.6802	0.274277	2.08225	0.596768	0.427039	1.01136	1.4025	1.22732	4.11588	6.83884	1.79829	1.27735	0.500561	0.937342	1.25689	1.99404	3.13023
440	0.55887	3.5209	1.15348	0.181722	2.37983	13.6783	3.72249	1.03155	1.11274	1.5472	4.99712	1.71827	5.76411	2.65867	2.4578	3.84238	6.5345	0.265303	1.88917	4.88494	8.18224	4.99208	4.69285	1.20161	0.728553	10.8404	3.44449	5.98594	6.36786	5.71344	9.26053	3.50362	2.41366	5.13559	1.34532	3.07408	0.152637	1.39202	1.44078	1.19238	6.57761	3.80943	2.92309	0.28114	0.21804	0.664146	0.0155963	1.87312	5.96175
441	1.46508	1.04681	0.471622	5.57664	0.616378	4.99147	0.369657	13.4665	1.05429	1.10016	4.43773	3.20284	0.589875	0.695267	0.830526	0.74668	7.49682	1.67597	4.46984	1.79081	1.92501	3.46852	8.62675	1.33136	1.00071	3.34357	0.0181341	0.145805	0.737131	2.1194	1.82586	7.50771	0.459623	4.72734	1.48821	0.683648	5.14696	5.67629	4.90114	0.699777	1.48255	1.23967	1.13338	3.73947	7.48186	8.74202	3.46598	12.5066	1.1816
442	3.79907	1.35999	2.78208	15.52	9.06202	3.60573	8.64199	0.217293	0.777223	2.08369	9.09232	0.605637	2.09504	3.54724	1.62597	1.02203	2.95883	0.217942	3.92207	0.581517	1.57623	4.01055	3.21004	12.3772	14.9409	5.01948	9.94296	5.97965	1.82041	5.24897	0.522122	5.1029	1.01719	1.69728	2.43867	1.24422	3.90413	6.27927	0.452602	1.73436	6.02569	10.2439	1.02493	1.81833	4.66309	0.572565	3.84069	1.44098	8.33294
443	0.0229009	4.83764	9.25226	0.463224	15.5151	0.542677	5.14532	4.63088	0.157687	1.20631	4.47936	1.84562	0.464922	2.45922	3.4134	5.53427	1.61996	4.26266	1.62688	0.867027	2.42811	2.46054	1.31307	4.20035	8.80682	0.0413167	6.79273	0.0266102	1.84067	2.1951	0.836947	2.86246	1.38606	3.79379	6.16297	10.7063	0.411649	2.83167	0.974072	5.36268	14.0425	9.59135	0.81825	7.46125	3.17234	9.07417	0.543895	0.135757	4.1398
444	0.956474	3.88348	1.28015	5.53502	4.3265	0.0922712	0.635228	0.418631	0.0386254	1.48802	3.08702	0.686927	4.50503	1.89621	0.235928	0.564453	0.318978	1.32785	4.41208	5.06663	1.61783	1.31071	3.76728	1.13195	1.51824	2.23702	3.16801	0.959944	4.4158	1.64507	11.2471	1.02106	5.47757	7.65379	5.65096	0.940296	0.366948	3.66034	14.7456	0.64283	15.2748	1.1489	1.35554	18.8905	1.07993	7.38821	8.03307	0.687028	3.32769
445	0.790798	2.12885	8.55258	1.14345	1.80639	6.91659	5.93882	0.907901	0.577945	0.382005	5.02518	5.10327	1.94311	1.78421	0.321681	1.61192	3.42606	2.01695	3.34084	2.97612	3.05109	7.14668	1.23336	8.57404	0.251307	9.8767	5.9092	5.25451	0.0254613	7.25883	0.968064	18.5681	0.529476	0.0751807	2.12191	0.138944	0.863444	8.08651	6.72337	1.60377	0.730455	1.84543	4.29834	7.32454	0.966173	0.650435	0.661737	0.170587	0.13469
446	1.96757	1.8407	1.07931	2.76333	2.07094	0.12923	3.7145	2.94847	14.2467	10.2399	3.63079	6.75387	1.43221	2.9427	0.304149	4.30201	8.62413	0.758598	0.241624	0.236489	8.00009	0.831724	5.72727	2.31406	2.54951	0.186733	1.14412	6.54312	4.05831	0.645573	1.77203	10.1967	8.84837	3.44493	1.79512	1.86154	4.30198	3.83462	3.28117	2.60959	0.735466	6.99586	0.405068	3.15196	0.250904	1.93116	11.224	3.41222	3.25361
447	2.95576	9.9758	1.43049	3.09483	1.64464	7.10668	2.20795	3.28784	3.65267	4.22205	15.0596	3.35305	3.09039	0.318744	0.0297715	3.09796	2.84601	1.89611	0.793861	4.584	8.81362	0.0230469	2.67982	0.887615	0.717653	1.99308	4.38551	6.00975	1.12089	0.635733	1.86823	2.05037	3.49254	5.14897	5.46648	2.23536	7.75164	1.08619	5.43323	4.96392	0.743858	0.704782	2.10101	0.657207	1.53853	1.93646	0.524476	12.4153	3.36499
448	5.10949	7.67168	3.57928	6.93322	4.57452	5.91629	0.20283	1.69522	0.243375	1.04775	1.6082	7.88671	0.200384	0.74447	11.7663	5.99736	3.91611	2.80496	7.10757	3.00297	0.252483	1.16141	1.53392	3.97368	1.86009	0.767239	2.64494	0.130054	2.7337	13.7224	7.9151	4.18564	0.423749	0.708941	1.77303	8.21255	0.0679067	1.43096	4.95035	0.400373	1.36184	4.62858	18.1013	1.25668	2.35681	2.02788	4.43366	4.64658	0.0150152
449	4.00918	0.867738	1.14225	2.67489	2.74904	2.05212	0.353432	0.64692	6.35049	3.3309	2.93276	4.06675	0.372745	11.5711	1.08953	4.79582	3.67263	4.02043	1.27788	6.82629	5.78395	4.51756	0.409192	1.11936	7.05462	0.850922	3.59919	4.77019	2.2547	0.47955	0.0718473	0.325812	1.5405	3.36199	5.09045	1.85518	2.85985	0.356502	6.95635	2.68502	7.69546	3.82282	10.0446	1.5603	5.54081	5.17292	1.11964	1.31161	11.4844
450	1.89816	7.13987	1.68982	7.55948	5.27783	5.11522	5.58331	0.966907	0.0164012	2.31867	4.28272	3.21597	14.4688	0.438864	2.99642	12.4897	5.55508	1.87977	1.82656	0.34284	6.58685	8.12775	0.327278	0.784124	0.514502	1.1816	9.169	0.224232	1.25998	2.59191	0.406566	9.88788	8.16014	0.501827	4.53091	10.9263	15.8794	2.39187	1.9267	0.24227	3.64471	8.10666	2.67414	0.831697	13.4505	2.8354	1.42528	0.702034	11.1669
451	0.266327	1.42726	7.00524	1.19061	0.565817	0.0670187	3.87439	8.66523	12.9872	0.609835	0.957217	1.02919	3.6341	2.9875	0.618656	0.726831	2.83291	0.228243	6.6764	2.7076	1.89903	4.03677	9.59043	0.168325	3.68687	1.20601	1.53917	2.12513	2.55876	0.417715	4.3665	0.969677	0.470625	5.4251	2.64577	1.04761	1.22995	3.56773	0.527921	2.958	4.92974	1.46121	4.38721	6.00456	0.125175	0.882735	2.59626	7.23444	1.73133
452	0.00155019	0.58205	0.870552	6.35666	0.49252	2.87609	0.55986	6.29186	3.55906	8.54263	2.2331	2.05694	21.3082	0.751169	0.5012	0.783162	3.67413	16.5638	0.645465	13.5356	0.38048	2.48366	6.83083	4.42466	5.63924	2.09843	5.0207	3.89588	1.28177	2.01506	2.45675	8.25253	1.41378	0.325808	0.670021	2.78341	1.99113	5.77375	2.04004	3.31852	0.504311	4.97975	14.9739	4.93145	3.24704	4.36525	5.56728	0.161046	0.536234
453	1.11023	2.20318	5.73544	0.0776331	2.06185	3.56125	0.866885	1.92074	2.07462	2.66869	1.673	0.0840879	3.08099	2.85508	8.02171	1.17969	3.00159	3.56819	9.01585	0.880611	3.69932	0.809396	1.27439	6.70577	10.4102	2.30761	0.881339	3.6101	1.38713	3.36199	1.15784	2.10638	6.21635	5.20041	4.25361	5.89021	1.88197	2.81439	5.71488	2.89579	2.43547	1.23598	8.97122	2.85729	2.74745	3.42555	1.3461	6.72173	2.25795
454	6.02614	6.43968	0.271823	0.143983	2.1024	0.197051	13.0615	0.213631	1.20581	2.2822	0.483681	0.175402	0.499589	12.5554	2.67707	5.51105	6.2778	0.460368	0.111784	0.0217848	2.67562	3.08508	0.18814	0.995424	6.23806	1.05764	3.68765	0.170588	1.28032	2.61591	13.0373	6.0542	1.66164	2.49709	0.398158	1.018	0.25767	0.532945	0.904721	4.34055	0.071659	4.33439	7.77542	3.14727	0.521517	1.55224	2.26254	4.50073	0.0250366
455	2.98135	2.56717	0.350716	0.0404846	2.67392	5.85286	2.63251	5.12243	1.72882	7.53845	3.02442	0.151635	2.01077	1.30934	2.62395	8.36994	0.587314	0.0973626	1.04246	2.26759	2.27588	5.08669	1.83171	2.23918	0.117274	2.20201	7.25929	7.22748	3.3494	1.2592	3.14721	5.41325	3.6848	0.65994	6.24211	0.713741	0.890314	6.99282	2.18963	0.700638	0.959771	3.46353	16.8315	0.737864	2.2318	10.1759	3.27833	6.53667	7.12956
456	6.75647	0.761234	0.837473	3.05964	1.75571	12.5356	0.143437	8.43369	7.32515	2.90056	2.21438	1.82077	6.81719	0.730397	2.34193	2.49094	11.0033	1.0335	4.84458	0.678497	1.02372	0.111488	3.04241	0.304855	0.140808	0.881038	8.67663	6.94783	3.19216	4.82856	0.570886	1.83014	1.55671	2.37116	1.46884	2.57067	2.47818	1.66042	2.93502	1.71084	1.76568	2.58834	2.7549	4.33399	6.38219	0.39109	2.28974	8.54127	1.98744
457	0.426397	0.866031	4.18198	0.60024	15.3408	4.50814	1.91243	1.7593	3.41592	4.9678	2.03697	1.45937	4.23064	0.0542678	4.67489	3.03389	2.6104	2.02255	0.643621	5.48568	12.2497	13.0271	9.31192	7.33493	6.57703	9.50807	1.68574	1.71864	0.206504	4.00681	1.53555	9.76227	0.140142	2.63099	5.96742	0.307601	1.64331	5.84665	0.776614	4.45952	1.7564	10.0367	5.74019	4.86814	2.07454	0.196527	2.90638	2.84993	5.14664
458	1.16273	0.325039	3.77973	0.237789	5.29045	3.77801	0.335252	0.0541067	1.93636	0.443492	0.198117	1.68647	0.964639	0.719415	3.13704	0.613795	1.04751	0.0114469	1.70641	0.739321	6.35743	1.83007	5.81342	3.69839	2.05833	2.1927	4.7981	3.80676	11.9524	2.41927	6.64272	0.368176	0.227288	0.682028	1.13958	1.50318	2.3992	2.60823	0.577013	1.0296	0.367327	2.18741	6.20187	6.76352	3.36295	0.930456	2.49786	0.414676	10.8722
459	2.02708	0.256247	0.481003	3.42109	1.69903	2.86558	7.60914	1.53969	1.93098	2.60562	1.6491	2.86717	4.53364	0.943178	0.759799	4.87097	6.07224	1.6323	0.655471	7.52812	1.54791	7.24456	10.4108	2.70008	4.9531	0.62136	1.82229	5.00952	0.0702289	0.234685	4.55463	4.5087	4.31393	0.224268	1.20661	0.242658	4.07371	0.953356	15.7065	5.15507	0.104136	1.1956	6.23856	5.38446	2.05885	2.48007	4.6021	3.1694	2.8958
460	3.96975	1.31624	4.31597	15.407	7.16003	0.4908	3.43941	2.45338	3.91494	3.10955	1.18096	0.247177	6.98653	1.29584	5.78899	6.3813	4.28687	4.97832	4.18518	6.30515	0.45467	1.50885	3.92517	0.308509	3.39507	0.422466	1.38796	6.6401	1.24859	0.0093113	1.74483	8.36813	2.08606	1.85711	2.59759	5.34141	0.664759	2.60097	3.46546	1.68766	0.54946	3.42724	3.26572	3.715	0.505198	5.19904	1.0492	3.23315	3.81494
461	0.422138	1.12195	3.65875	2.33315	1.86859	1.45761	2.30969	3.59755	0.262134	3.63931	1.40659	2.08608	2.5716	4.46187	3.32243	9.04796	2.74658	5.12263	1.21543	0.564498	2.77692	4.02686	3.46167	0.328862	6.46321	0.00890477	0.121238	3.58781	1.8743	0.846931	1.33075	3.27953	3.22266	0.842619	2.41155	0.0484053	2.29845	8.86829	2.32069	6.87295	8.80578	1.08709	4.30743	0.0450792	2.02016	3.50305	2.53613	2.06098	3.37204
462	0.0533551	12.1083	3.52211	7.12405	3.82748	3.01853	2.78944	0.702753	1.84924	1.65613	0.74496	2.19379	0.875928	4.99721	3.43396	3.09013	4.28179	0.879096	0.269066	9.04991	4.27626	4.64721	0.813643	1.45386	0.0468438	1.69345	2.37683	2.70586	1.90642	0.397299	0.875995	2.06632	11.6683	1.68549	0.195025	6.39302	13.7425	3.49143	1.34457	3.9229	3.60802	11.2347	1.48652	1.92311	2.48237	4.52232	3.80071	1.58539	4.81904
463	2.2768	8.16377	1.64745	6.15345	2.93836	3.94104	2.25146	5.31314	3.20055	10.3606	1.41936	3.38197	1.75481	0.704584	2.97585	0.61305	0.811993	6.13021	3.91244	5.60782	0.612281	6.1104	0.437881	1.22438	6.12546	1.44111	15.017	3.27263	3.70346	5.41762	3.35457	0.632932	7.94984	1.12094	0.65244	4.84389	3.82801	0.924146	1.71861	3.33529	0.29403	3.72421	2.36867	0.846181	3.71431	3.0206	0.0852878	1.48547	2.3189
464	0.159192	2.30382	3.12019	14.0023	4.77643	3.41711	5.28002	1.68376	1.04613	3.49386	2.06006	1.8194	2.85976	2.23177	6.7635	5.72372	0.331832	2.46084	3.52881	6.08746	2.46536	6.42211	4.95516	1.02349	1.3779	3.41316	1.26384	2.8522	1.14866	1.93728	5.66044	2.9541	1.57181	0.382705	6.34025	8.95137	1.56798	1.38377	3.04307	0.478283	5.95115	7.55615	0.00173902	0.933564	4.7914	4.67751	2.22395	4.64378	1.25896
465	1.07152	0.886176	1.18754	0.0455936	0.504119	5.85282	1.81819	9.52544	5.03164	1.34781	0.40379	2.36133	0.954286	1.86709	0.713762	1.8142	0.502823	12.4733	1.66421	7.0295	3.98975	7.3571	7.84782	6.65325	4.76838	7.25967	7.9226	8.06724	1.02446	1.26766	1.76692	3.00611	5.16001	1.03226	2.71391	4.82964	4.02284	1.99469	4.65492	2.75245	0.745835	8.49765	0.236027	6.34742	1.01533	1.53714	9.65678	1.15499	2.7604
466	14.818	0.44147	0.709572	3.70416	11.5183	0.0454335	2.98119	7.24022	0.749047	2.3026	0.889332	0.62596	4.2714	2.8155	12.7724	1.35458	0.163413	3.4921	1.42519	4.43392	10.4022	6.43913	1.10564	2.17752	1.82838	4.64834	1.95973	1.19423	20.3829	0.854754	2.73685	0.447154	6.31374	5.89238	7.53012	2.28624	10.9895	0.659058	2.07544	8.19618	2.69919	11.9284	11.7007	4.01562	2.1943	2.46862	0.688164	3.37603	7.0772
467	5.90124	1.43866	1.42465	1.9497	1.98873	9.99553	1.59905	5.75186	0.466606	6.27064	14.2566	14.2242	0.520974	0.482365	0.300377	4.76621	8.82339	2.65649	3.49466	4.86426	5.51242	2.97897	0.0417391	1.74464	5.51446	1.03042	5.14658	0.887443	7.54146	2.701	1.51221	4.31111	1.24371	1.15919	1.20217	4.32544	0.00224432	8.17989	4.97873	5.72166	1.3079	7.85586	1.28366	1.49403	0.686832	1.0608	3.6535	4.12741	5.37936
468	1.32552	2.19526	0.315703	9.92395	2.30299	0.133646	2.29404	1.98838	0.80817	0.414739	0.337882	3.06678	0.127258	6.82224	1.57335	0.741771	3.24563	9.2206	2.7045	4.64324	1.60012	1.8874	2.55136	1.29535	1.56339	0.484385	5.54082	2.85678	4.63223	3.83455	3.47699	2.635	1.8795	6.03745	7.44472	0.961907	2.91852	5.08883	0.3952	3.66682	5.64694	1.44327	1.63683	1.50434	0.205506	1.09056	3.57773	0.462224	6.87571
469	0.0401447	9.99593	1.99632	3.15688	0.760639	3.31109	0.588473	2.39839	5.33074	2.63344	0.0956054	0.908898	0.623843	0.896415	1.75233	5.4745	3.21068	5.8624	5.10475	32.9835	0.795384	9.77464	1.12233	1.8143	4.99245	1.53635	5.916	0.451094	1.56565	2.39917	1.70295	2.0994	1.73776	1.64469	1.92437	2.53676	0.792928	1.11656	4.21335	8.65669	0.999517	11.2727	6.61987	9.63893	0.826707	1.59893	3.13962	2.97773	0.52374
470	8.11849	0.796663	2.67595	2.05444	0.270392	8.55481	12.8094	0.0695839	3.26877	2.70529	3.92091	4.32289	1.64019	0.212551	4.60938	0.179698	3.62127	5.22921	3.73829	1.79712	5.25158	1.39083	4.8123	1.91694	4.29995	1.83103	7.39517	4.68567	0.782266	4.61456	2.36998	17.8802	0.0758304	7.16993	4.2795	2.67137	0.261029	10.8947	0.691838	0.878671	4.20477	4.50157	7.84894	4.01512	1.60725	8.16083	2.61863	3.17665	0.968008
471	3.48817	2.95357	7.1782	0.877545	1.8975	1.81116	3.51322	4.35113	0.272254	4.55444	5.08708	5.27981	7.34268	0.954112	4.59878	1.18302	5.77954	1.70748	2.47857	1.57339	3.37402	4.6968	0.904852	1.6984	3.73686	0.373331	3.665	0.348999	1.2122	1.56738	3.13573	1.90625	8.09692	4.89974	1.70343	2.58642	3.93845	4.78855	5.47577	1.41881	1.44429	3.30681	4.96093	0.288956	3.27007	2.52078	2.4248	1.80608	0.162372
472	15.9068	0.371448	4.73721	10.7587	0.383313	2.92165	6.01589	3.38129	7.83402	4.50315	1.36508	1.28739	4.17399	1.41856	3.47696	2.82785	0.528055	0.947027	2.57823	3.7263	1.11058	3.08754	3.20091	0.899294	4.97243	6.45021	1.15276	0.333329	1.45064	0.745859	2.16553	6.35821	7.76037	1.13328	7.47991	2.4301	3.9048	0.466812	5.53421	2.71662	4.58591	12.4559	3.25743	3.46801	0.702405	7.22001	9.28482	8.33757	3.82706
473	0.304214	4.62769	11.5883	4.0944	3.77956	9.07316	2.21503	5.55048	1.51222	0.649719	4.26404	1.10477	1.86797	8.34529	1.34007	6.23545	2.84103	1.57151	6.08155	3.03575	0.843445	1.0093	1.48911	14.2025	0.613458	8.59162	6.34819	2.31036	0.290306	1.82581	1.30429	2.02179	1.25096	6.3049	2.04671	0.902167	0.751647	4.01205	5.02382	0.0295656	14.8983	1.69187	3.1862	1.86541	2.30771	0.0143527	11.0073	5.29991	0.0286125
474	5.99412	5.03941	4.15292	1.77114	0.894428	1.1723	3.55533	2.07417	14.3079	0.235008	1.13927	7.35065	5.32094	0.820316	2.63101	0.893597	2.29698	5.50044	0.00511092	2.38733	0.207208	3.65465	1.13779	4.90528	3.67911	6.14115	1.07474	0.251673	2.44259	0.161705	1.40084	0.104102	12.6584	0.430821	0.126335	2.22742	7.79953	0.415527	1.38307	0.591118	0.0345202	0.213426	2.08219	2.30873	4.26545	2.86232	0.26018	8.01989	0.262893
475	0.474399	1.28768	2.94636	4.61001	2.4326	2.49674	0.275655	0.661443	1.48984	0.385284	1.54876	0.505275	4.67837	0.565599	3.61656	8.71788	0.771121	3.37238	6.69147	5.38851	3.89386	0.921003	8.13969	1.32425	4.43589	2.56816	1.8644	3.3521	6.82231	1.17608	2.71396	6.03327	1.59913	3.95937	0.0744504	4.10973	2.11714	0.19813	2.76862	0.637908	1.97542	1.089	1.59246	7.65758	0.255057	8.77892	0.667484	0.132477	2.27293
476	0.746969	2.54759	0.811081	5.62485	0.0857574	6.23644	2.62067	2.05045	3.0754	4.0006	3.94035	4.87247	0.389664	0.469116	7.23445	1.70852	9.49778	10.8231	1.4758	23.9745	0.631638	4.22783	0.364617	4.97603	3.18028	6.83074	4.82871	2.17537	3.66849	4.86556	1.18093	4.53408	1.50976	1.31283	0.677992	3.57088	7.76052	0.864276	6.38571	4.33841	0.754312	4.10553	0.791456	6.45726	3.67617	1.20847	2.2835	1.56443	0.850207
477	3.63776	0.665697	12.1373	4.67747	0.482212	28.9866	7.67421	0.828689	1.02452	8.0566	5.87846	2.63434	1.26402	0.20303	0.793893	2.68533	3.18411	2.28209	6.86764	4.46382	0.136513	1.49809	1.81069	0.182116	13.4026	10.8976	5.12459	1.23964	0.531477	3.86565	0.066142	7.9517	1.73439	1.9404	5.03225	3.50828	5.21268	1.06853	4.87667	2.87464	0.739986	3.64894	0.858935	0.660497	2.18066	1.24453	0.745332	2.38461	1.12999
478	1.39871	2.54623	0.255821	3.75042	3.51388	2.21438	12.0021	0.0199936	0.866451	11.7245	3.34712	1.36433	0.606844	4.03897	0.370374	5.36085	0.358505	2.76573	3.84151	1.33318	0.370107	3.79797	14.1762	3.82013	1.2243	2.4082	6.76784	6.99136	1.0663	10.4075	5.39008	3.28928	0.445629	2.97972	9.79182	5.08804	0.635673	1.47547	0.708316	6.87024	1.94465	1.51397	0.0996382	0.438666	1.09715	0.0495588	1.44734	0.371366	0.145873
479	1.11687	7.71476	0.26704	2.58603	0.263409	3.32739	2.24707	1.02766	1.91861	2.89477	11.613	1.77589	2.71828	5.50609	0.0849713	1.36272	5.21199	1.59709	4.94072	2.83723	0.300237	10.8684	0.668414	0.167285	0.176649	2.61009	0.174971	0.322697	2.53572	1.99058	11.8831	5.09507	1.98125	0.272446	1.32516	0.222768	5.48749	0.823315	10.6837	4.76626	6.17117	0.401229	1.00593	0.670188	0.68759	2.26178	3.32766	5.21506	2.85648
480	0.85279	3.78491	0.998134	4.76788	5.38036	2.05017	15.8581	0.0159168	0.167689	7.04242	3.60052	0.195398	0.435408	3.65372	4.84611	1.86537	2.1865	5.05279	1.78996	1.34161	12.0823	1.90955	0.374843	3.0706	1.25049	3.67552	1.16282	2.36966	0.055857	7.16785	3.62828	7.91958	4.91879	6.20299	0.0251992	2.18596	3.86154	0.317907	2.26813	3.42671	11.1254	2.32166	1.09095	4.31092	4.15783	1.57001	0.528202	6.4053	2.13192
481	2.11363	3.98918	0.288405	6.20109	0.186179	7.56337	0.72269	3.24146	3.16418	0.698332	2.43904	4.32806	3.77445	8.93453	5.77399	4.66475	5.07587	4.52851	1.46222	5.15589	1.08637	3.23171	1.07483	0.283908	1.89202	3.94719	7.44817	5.52832	2.03029	6.95012	7.1998	1.36502	4.98124	0.0161139	9.30598	1.49657	8.34909	1.18427	1.17895	1.46861	3.41509	2.17093	6.79557	6.02695	2.49259	1.46151	4.37604	0.617452	1.22085
482	14.4378	0.266702	1.7357	0.297492	4.50063	1.61472	1.79897	2.47735	3.33817	5.10033	0.742374	1.87159	2.27607	2.73388	3.37359	10.8891	0.763005	0.521064	2.11535	10.6126	1.97029	2.67157	2.816	2.36071	5.01845	5.51145	0.407141	0.15528	5.28525	1.8939	6.80156	9.41462	3.03511	0.157571	13.3596	0.168954	7.44615	3.57455	1.59891	2.32252	2.02136	2.23894	0.997092	1.73879	10.6985	0.242666	4.58241	2.32853	7.03968
483	13.9033	0.355328	0.87006	3.79238	8.05885	2.9941	3.46365	2.15201	2.97059	5.9278	7.26088	0.179275	4.2009	0.644468	5.79056	2.96671	0.636542	0.835566	2.18898	3.89568	0.350007	1.47803	1.92638	3.48283	0.956112	4.23577	2.29668	0.682113	1.09085	3.86788	1.57775	0.174226	3.27214	0.597967	0.330119	9.90582	1.83976	4.00791	1.26966	3.84388	2.54505	0.313187	11.9298	2.52643	5.61406	0.384481	1.91594	7.45049	17.642
484	1.27875	6.07179	0.0476704	3.62063	1.88154	1.30899	2.54323	3.631	5.3437	8.98227	1.87529	1.53687	1.79004	7.89402	2.83596	0.0513892	0.353716	1.15347	1.22105	4.22307	3.38489	3.4658	5.29006	1.13377	0.819262	2.11718	1.73981	3.41261	4.49123	1.91064	0.34723	2.05394	0.856069	1.30999	3.03964	2.59263	1.16197	1.95223	0.414206	3.61803	0.909241	14.8331	7.11906	2.28413	5.09671	3.44607	0.143541	2.053	11.6995
485	3.20097	6.44844	16.0561	3.37232	0.565624	1.88072	2.10729	18.191	0.405619	4.36408	0.669401	8.06733	0.836	4.10364	0.155506	0.251551	0.182919	0.811761	6.32433	0.0606649	2.6115	3.62519	2.32072	2.92894	6.70485	6.73162	2.26014	2.2955	8.62737	3.67118	6.0333	4.59155	4.45225	0.172148	7.84273	2.34563	5.09175	9.30781	1.42126	1.19543	5.85795	2.76689	0.950126	7.0878	0.684267	5.53414	0.436186	2.71969	5.43904
486	2.22079	1.81788	12.2391	0.502209	1.26228	1.65228	0.820977	0.65389	9.56145	1.62673	3.05831	0.876898	21.6154	3.85893	3.14293	2.40953	3.12126	7.11736	11.0365	7.01757	4.84575	0.535466	3.24199	2.37567	4.36181	0.408792	2.50925	4.02635	4.99423	0.190645	4.37938	2.0491	0.0301752	10.1659	4.20557	3.06548	3.34517	9.071	8.92836	1.37549	0.239979	1.23659	1.46474	3.67848	5.6927	1.51692	1.79917	1.21247	1.09293
487	1.77201	2.87891	0.564783	4.70373	6.74409	2.02964	3.13611	5.62823	1.11423	1.73189	5.75065	15.2623	2.0187	0.869452	0.478978	2.74043	0.80407	1.75543	1.55167	3.58722	0.980777	5.37511	2.78832	1.06617	2.49234	1.9583	4.73863	0.549884	8.52992	5.44668	1.53298	3.90772	18.208	0.197663	6.29773	2.23673	3.32604	2.94111	5.84782	11.5199	7.40832	4.283	1.19923	0.0137154	2.44463	4.38007	0.937402	6.72618	5.11351
488	0.540135	2.52651	2.92813	5.48029	8.9717	1.07231	2.1982	3.87954	1.70665	0.565939	3.55665	3.53634	8.61333	4.36726	0.129026	1.04111	17.0725	5.12083	4.12222	5.11749	3.97954	1.44704	11.5699	18.0994	1.04573	0.396341	6.78381	5.0034	0.814793	3.95357	6.04114	0.42518	2.72262	4.24919	1.74648	1.62729	2.29426	0.122112	17.8589	5.22453	0.440087	6.80502	0.333435	3.9651	1.51567	10.8707	4.27776	10.3076	19.915
489	0.928745	0.100222	0.991743	3.71247	1.29627	0.199914	2.84376	0.292911	6.74908	2.52871	4.61613	7.7943	4.56664	2.09866	0.7514	2.5155	4.40429	3.98513	8.87324	0.0380943	8.97378	5.40741	2.92344	2.84421	5.06328	7.91756	7.13453	1.64807	2.93325	4.44853	8.35734	0.690528	3.89257	7.12271	0.108267	0.76844	4.09147	12.9982	6.32178	0.802615	1.255	1.15604	2.23306	5.44842	1.19617	11.6333	0.232416	1.65182	0.517132
490	3.12167	5.43141	3.06759	2.69252	0.620979	10.5946	0.802995	0.147327	1.99509	9.0336	13.0248	1.9661	1.34573	7.26612	0.108844	0.939147	0.644703	5.43466	7.72849	1.63704	1.91024	0.294818	1.23948	5.58278	3.97536	0.565122	1.15807	1.92559	4.81745	1.45734	10.0524	2.52314	2.61987	8.14911	10.1739	0.855602	3.36814	1.11091	2.2594	3.1536	0.855547	1.97173	3.33317	5.74509	4.41772	4.802	4.9597	5.17667	0.236026
491	3.69791	0.0243562	2.55534	1.08669	2.84166	4.81921	1.40405	8.58807	0.983093	1.49615	2.20132	1.04905	5.88652	0.787187	4.40795	0.286147	1.84717	0.21273	4.24773	3.19833	0.815119	1.26014	0.562157	0.221413	3.79325	5.85247	1.36397	2.76201	6.27736	0.551151	0.33425	7.81405	2.78502	5.98624	15.7112	5.11681	1.95061	1.76799	2.42413	0.0371709	7.21764	6.84783	0.262345	2.07614	4.72711	2.65	2.55466	0.171971	5.54425
492	7.29912	1.39101	1.58493	2.56354	3.46881	2.80223	4.62395	2.34763	1.65703	1.9521	0.583716	11.9146	1.34043	1.60713	1.44899	5.20267	5.54896	2.88863	0.406974	0.112702	1.00377	1.39202	11.5383	1.65488	3.77381	0.221271	1.60695	11.324	1.5273	0.0742504	4.55631	0.142313	1.8114	3.23652	0.512113	5.55891	7.14025	1.62734	0.472724	8.02597	5.48808	1.37681	4.40923	3.1496	0.00421507	0.198207	1.68158	3.52854	1.11366
493	5.42648	0.423799	3.6529	1.73256	15.294	0.14915	0.461117	0.249103	7.73968	1.48506	3.27489	2.39719	3.00459	5.68292	3.26464	0.218997	7.38173	1.0663	2.69108	0.642317	3.78285	1.00617	10.4766	0.00462538	1.75929	2.07983	1.40762	7.85464	4.43184	7.47689	2.57649	2.92	2.32613	2.20001	8.73028	1.10506	0.204091	3.22144	5.06085	1.74923	5.87569	2.08255	0.540096	3.5237	0.371584	1.77061	5.18391	6.86939	0.798107
494	0.701853	2.19127	4.30416	3.39603	1.85027	2.29153	6.24024	0.273245	5.8292	4.19485	2.56903	0.510687	2.80095	0.64185	4.80068	0.314372	6.09121	2.62906	9.38152	0.542796	0.922997	0.637689	3.05315	1.21544	3.41364	7.30604	1.61817	20.337	2.90932	0.288879	2.72696	5.6087	2.50242	3.21794	0.311564	2.76498	4.55456	1.27889	0.564679	2.61441	7.64148	7.50108	2.45204	2.06113	1.05447	2.42884	0.56935	3.88099	4.2313
495	4.55685	5.93934	3.11598	2.52003	8.49092	5.87528	1.49378	0.899762	18.6868	7.34117	0.846283	7.50627	1.13155	0.540505	4.91258	1.98245	6.18153	2.60443	1.1613	1.31028	2.47313	7.11952	1.64114	1.84975	0.368744	2.70298	8.4967	0.228214	0.841465	2.72003	0.180229	7.18818	1.73791	5.70549	4.64359	0.17916	2.74473	5.28729	5.74524	1.91548	4.7174	4.49577	0.758411	6.41423	1.69561	1.001	5.70916	0.852473	3.16135
496	2.74853	0.939223	0.826754	4.12821	0.146852	2.68853	0.909021	2.36672	4.92971	1.54573	0.615316	1.9314	0.844379	0.831021	2.0432	1.20387	3.42208	0.739686	6.13531	4.47481	0.924689	0.857799	7.09342	2.93809	2.94321	3.52628	5.31772	4.04676	3.29288	5.22503	1.34146	4.83816	1.73805	4.13142	16.7707	1.45317	2.30468	1.13191	0.357566	2.06763	2.34916	0.0255725	5.24025	5.34313	2.7014	2.75643	3.7653	3.40181	5.81863
497	1.36381	0.466806	2.78284	0.312031	0.176061	5.31436	1.90799	1.01837	0.136544	1.39144	7.86043	7.65388	1.55651	3.07924	2.43969	0.971629	0.555072	1.45449	0.958572	6.21925	0.359729	1.76568	11.1845	0.149224	0.630166	4.55266	0.615628	1.22857	3.3469	0.415512	2.08951	10.1733	8.50111	1.93172	0.517028	1.84234	11.3224	1.30873	0.772487	4.21888	1.81623	2.97037	7.32886	1.1824	7.67015	2.93134	5.29987	3.52501	0.153875
498	2.98423	9.6967	8.11191	5.83139	2.39248	0.912111	10.4609	5.02117	0.443336	0.0448972	3.90213	4.52894	0.619073	0.566279	0.821478	1.85644	6.8724	0.639154	5.02478	8.40252	0.78716	1.454	0.674894	10.1154	2.56429	4.39416	0.310722	15.9661	6.09326	4.87212	3.38576	1.90748	0.95867	6.3004	0.022631	0.979644	8.06125	3.41625	4.11276	8.13671	3.89044	6.77682	1.21485	6.1502	0.702913	12.9991	0.039857	3.88274	2.18502
499	3.38622	2.14963	4.50104	5.02067	7.73353	1.3295	15.9055	0.485888	0.710484	20.6833	0.125387	2.25259	1.09361	0.0658246	0.333823	1.26411	3.05209	5.16767	1.63281	3.93766	4.19571	10.6964	6.43566	3.17259	4.83601	0.857184	1.33199	1.94336	1.56346	1.94556	2.23611	4.49057	0.677628	0.718963	1.08813	0.238432	3.15913	2.51264	5.25191	3.77353	6.30644	1.04959	0.691101	0.220798	0.408408	5.94324	7.59108	2.39757	5.0777
500	3.70409	2.67872	2.90968	2.92571	0.893219	4.06339	5.24251	2.07221	9.72938	2.7158	3.63864	1.06303	17.8903	4.66344	0.369415	1.88785	0.7091	0.866132	0.71738	0.189385	8.80441	0.0798616	0.386122	2.80258	0.150564	3.40027	1.55408	2.47391	3.25714	0.414341	3.747	4.66074	0.741218	7.61326	0.923543	6.67212	0.496086	2.77122	1.77135	4.87172	0.922682	14.3945	0.781851	1.36699	12.1534	3.89772	0.865317	2.94448	1.54169
501	1.68902	4.40671	6.68506	0.955984	1.99989	2.65112	4.90946	1.8686	1.76118	0.821768	12.1965	0.884601	0.399365	1.76107	5.98127	0.0890842	4.23805	1.69484	3.40712	3.56364	3.79049	0.125048	0.075817	0.158634	0.896641	1.37457	2.54236	1.61109	1.55004	10.2014	4.74171	1.08939	2.1129	2.04655	0.655529	0.163171	4.93497	4.02634	2.12786	7.52055	3.50762	0.608262	5.8262	1.48058	6.59178	5.67579	0.456087	3.55701	0.66966
502	5.75556	6.43268	5.08995	2.69601	0.381158	0.699146	4.8215	2.78365	1.98617	6.02645	0.845097	1.92369	2.11862	7.092	8.05716	2.59045	9.20129	0.685495	0.693535	0.137709	2.64192	8.35315	0.0164993	4.83129	1.01532	18.6815	1.21695	1.47073	15.517	0.531722	1.969	2.7972	0.346898	1.2497	4.44683	6.38076	0.0206788	1.34011	2.57901	2.28692	2.08523	4.45777	0.389108	8.66449	0.880132	5.29296	2.50432	1.83226	12.8158
503	1.48817	0.665511	0.34257	0.365127	4.72321	0.107274	12.5379	0.807283	5.71892	8.46945	2.14306	16.5202	0.697101	1.4622	3.07028	0.037704	0.238621	2.59717	0.595642	2.29197	0.96916	6.44731	0.579505	1.48059	1.58322	1.61914	6.09679	0.478354	0.222192	4.47404	5.81253	0.905024	0.65017	0.671027	6.88396	0.634014	2.5305	1.05208	6.52814	1.94689	3.35765	5.5396	4.467	6.924	4.47551	1.49307	2.42565	2.25514	4.38923
504	9.08919	3.16914	8.62482	1.64696	0.261238	6.8421	0.634049	2.6716	7.45515	9.76216	0.559779	5.72916	3.00799	2.48615	10.1052	6.31804	2.82454	3.10625	0.0487172	3.05356	2.80163	2.05202	5.38859	4.20774	2.69957	0.36659	0.26262	4.53067	0.342106	6.64902	2.12971	2.76266	3.59724	2.33494	2.04727	0.350036	1.11888	2.39035	6.31339	4.92625	4.08677	8.76138	0.605436	11.1948	2.2874	1.43839	5.71933	1.83495	0.57516
505	0.308367	0.0754167	1.33153	1.43053	2.18113	13.0529	15.2447	3.34473	0.399506	8.41032	0.0884758	0.667298	0.00988176	4.45303	1.88195	0.0763812	1.26401	1.11911	3.02228	1.23755	2.25398	2.416	5.01503	1.55609	2.60756	0.788737	3.49313	3.41916	0.600728	6.30991	0.926094	12.417	1.3253	1.35874	0.960224	0.14422	0.252014	2.59603	2.21716	3.50428	0.887398	1.28222	4.86416	1.70182	2.9986	1.91749	5.42913	2.82649	3.23675
506	5.97542	4.28969	7.36882	4.37515	11.5303	0.0398657	1.55974	9.23296	5.61772	5.62177	5.81795	4.35475	6.14572	2.76262	9.793	0.351237	1.58194	14.0546	0.0409915	10.109	2.27065	0.166335	0.0197219	5.45309	1.288	4.55781	5.22364	0.749316	12.0435	2.65087	20.2954	1.57938	2.00861	2.36478	2.15006	0.722477	1.33251	1.48156	8.24181	1.98854	3.48295	2.91964	2.31364	1.47859	0.162575	1.00717	3.94491	3.08797	0.0164437
507	2.57965	2.64598	3.30853	4.9847	4.09178	1.50652	1.13539	3.6812	6.43228	0.408764	3.08513	2.80956	1.60351	2.89225	5.18886	7.19684	1.84484	2.10229	23.4657	0.679164	1.07345	2.25999	2.95675	5.53157	5.76754	4.56725	4.14938	2.29444	6.33372	3.01987	0.378095	2.59932	0.221855	7.74847	2.2748	29.7895	1.32056	0.215778	1.03042	2.24353	3.35744	0.494127	1.3346	1.68494	0.631127	0.253841	1.92012	5.24914	2.61089
508	4.50853	5.04702	4.65341	1.71465	4.08777	7.77482	8.61418	0.154684	0.460322	12.9787	4.77061	6.10436	2.84313	0.450835	0.167146	1.36915	3.99305	0.44958	1.87557	0.468455	1.73766	3.27547	7.63441	0.145356	3.62551	7.73128	5.81481	2.60566	2.42382	0.478394	0.177712	2.23325	2.50589	3.04714	0.742933	3.70783	2.30793	4.06254	1.63857	14.0504	0.460967	1.72604	2.98896	2.91543	6.62079	3.83656	1.05046	10.1985	4.30499
509	1.6858	1.56032	0.528116	0.491752	5.01374	5.9687	2.32472	0.296063	0.20366	0.235196	9.29304	1.04163	1.60357	8.11976	1.47544	1.56078	0.729302	4.27325	1.66458	5.13534	0.293491	4.35858	4.4022	0.848215	2.45307	1.4096	1.54031	0.532872	2.146	1.39397	0.360302	2.38558	8.42071	0.680323	9.71641	5.1409	0.187444	0.25717	20.0541	2.26467	3.17102	3.56425	0.101997	0.69983	2.65758	2.90478	0.734785	0.557442	1.67356
510	2.30081	1.15912	14.2413	1.89973	5.52507	0.342773	10.528	3.10897	1.91112	3.36673	1.53308	7.46564	4.99637	0.165852	0.879539	3.15022	2.82049	0.262209	0.933568	1.78099	0.622309	6.27071	1.3929	1.09716	3.33141	3.40447	1.06118	17.2945	4.83496	2.51749	0.667143	0.472966	3.73431	3.56645	3.99854	1.33285	4.44548	2.74348	1.7944	4.35639	3.29168	0.337027	0.00305538	1.04081	3.14283	4.51524	10.3832	1.16924	1.61074
511	3.48799	2.65479	3.35669	0.606758	1.57389	3.75734	8.40583	3.15497	5.92846	1.30857	0.0883882	4.58999	2.03345	4.79524	2.3437	1.21061	0.817315	3.33937	0.385873	9.40565	2.91657	2.16232	6.98005	1.27015	5.33564	0.336992	3.72241	2.93683	1.99154	2.15128	0.150724	2.73958	2.06202	1.52843	1.30483	4.48434	5.47576	7.98832	5.79671	0.139729	1.50332	2.85607	1.22301	0.0975622	1.53758	2.93047	2.05798	5.63457	9.53024
512	0.173975	3.13559	0.392948	5.4499	2.13135	0.440016	4.01476	0.71275	2.29968	4.9495	8.88759	4.14265	7.11067	3.38959	6.44533	6.30193	0.585967	0.603499	2.18239	3.07861	2.21863	1.5467	0.408219	7.9653	0.283429	2.61511	2.56726	0.468763	8.35298	2.03999	1.68544	2.09473	5.12688	5.96337	1.32237	0.00469165	0.750809	0.0207498	0.184454	0.8817	1.48048	0.604533	0.0683317	1.66478	3.64399	7.43582	1.99422	6.90426	5.78397
513	3.24299	0.233952	1.16631	2.41236	5.55981	0.0640495	2.72616	0.823818	5.41544	3.77703	2.03946	1.01734	3.85968	0.101343	2.80932	0.224473	2.00003	0.798685	0.242627	6.09596	2.68011	2.1886	2.53766	2.20581	3.80826	0.907352	2.57502	0.879044	1.52393	3.65051	0.313144	1.05196	5.65818	1.60909	1.03444	1.80163	5.55699	7.12567	1.80011	5.41382	0.611598	4.385	7.50502	0.85351	0.971201	0.328534	0.34373	3.85507	4.75523
514	1.77269	2.33391	1.71639	10.245	1.50959	0.0494246	9.75148	9.44388	7.91348	0.507748	4.1789	7.68513	5.09232	1.81366	2.87712	3.11352	0.800171	1.91436	1.34247	7.86568	2.2445	1.8569	1.05127	1.38422	3.91715	3.53375	2.09516	0.673732	6.5144	6.35993	0.631048	6.22734	2.42763	4.33074	4.66534	1.41095	4.3832	5.39164	2.42117	11.8613	0.96604	9.60269	0.570469	6.97839	0.261255	1.80524	0.566308	3.26156	0.884325
515	6.72252	3.80746	3.63743	16.053	6.67667	1.12748	1.5467	2.51714	0.906448	4.15231	5.72912	6.82125	0.171132	12.9114	1.71447	0.561496	2.70019	4.10258	1.11411	2.19042	3.19041	2.28107	3.60398	2.3557	4.5567	7.08098	0.154609	7.25997	3.22206	10.4326	2.27432	1.41868	1.94946	9.58399	0.212446	0.701914	0.505507	3.22514	1.84182	0.371938	1.53666	5.58922	5.99759	0.247844	1.26017	2.27251	6.83508	0.0601122	13.0774
516	1.50811	2.12214	3.71116	3.86253	5.06003	8.62757	0.598494	0.150113	5.18191	5.98613	8.48949	9.29449	0.639101	3.98376	7.10202	11.4898	1.07782	2.18839	0.71511	3.31565	0.483085	1.10193	3.12229	2.69943	1.38098	3.51899	14.9675	1.39718	4.03123	3.11717	2.53575	0.039152	6.52419	0.377497	7.50218	9.36531	3.03136	6.47884	0.587339	0.892965	0.444511	5.74545	3.43772	3.74363	0.621114	6.43893	4.29486	3.76521	4.99402
517	1.33957	1.50204	0.757962	2.20281	0.496068	5.5211	3.25903	0.618776	5.8378	0.180057	2.0097	7.80689	8.41705	0.0123305	0.504115	0.960756	1.73555	0.734968	6.2539	5.95038	1.0583	0.0537079	3.73619	2.03942	3.52242	4.14808	4.55113	0.124362	0.380338	7.48912	4.35087	7.21703	2.50395	1.11322	1.46363	7.99704	3.00028	0.215266	1.59288	0.934836	5.72124	3.71102	1.46689	1.5575	3.24597	0.578751	2.37912	2.94779	11.5199
518	2.16145	2.15066	1.86932	1.88142	1.47211	1.54833	4.91472	1.66551	0.475622	2.24233	0.261091	7.83345	1.82873	0.38957	0.314158	1.96405	3.61836	4.42077	9.97057	0.655632	0.933858	2.60901	0.571508	4.78684	0.913014	0.876351	0.299564	2.57701	0.276052	3.03139	0.652616	0.876673	4.75737	1.99493	2.56462	1.0076	3.64769	1.46602	1.74718	2.38034	1.6209	0.155289	1.27644	0.375034	9.61036	1.12318	3.44101	10.4974	0.156242
519	4.78684	2.82896	1.50554	2.95877	1.92361	1.29938	2.41815	1.43711	0.383649	1.99262	4.78258	3.93341	1.6435	0.400096	0.95829	3.46807	2.63991	3.86155	5.49867	3.90173	8.50162	0.571098	0.189816	2.90858	2.12447	2.25524	3.73617	2.63926	2.50411	0.555724	3.57925	1.15019	0.126454	0.800884	0.897199	5.34582	3.29441	13.9536	4.4185	4.37459	3.63759	1.72815	3.96264	8.15837	1.04633	4.86491	0.859615	5.64064	1.38021
520	5.71949	0.184161	7.45103	0.585721	0.840741	3.96789	0.376517	2.22284	7.89631	3.06571	16.6491	5.31975	4.79557	0.0816411	0.569108	5.2335	4.67246	1.20087	5.4345	3.42245	3.93311	6.99148	4.20878	0.110818	0.0424108	0.713589	1.54886	1.43874	1.49844	2.66164	2.75176	4.53004	0.291743	18.5037	13.6772	2.222	4.06466	8.25283	0.0499556	1.20362	1.90063	3.75003	0.22277	1.19363	0.0314564	8.40814	8.49096	3.59655	2.88162
521	2.88767	0.525181	0.570875	6.33625	0.462474	1.0861	0.0156709	4.10919	3.76913	3.00351	4.34894	1.90067	0.771452	1.20439	11.5356	1.29741	1.62108	3.36754	2.08472	2.41256	2.26038	1.27355	2.06964	4.25944	10.3771	0.724674	5.06615	3.00267	4.55134	1.41649	1.72922	0.909987	1.41007	1.72832	0.941602	1.20528	1.25633	3.78769	8.46837	3.76838	0.913235	2.51879	0.0935847	0.332706	1.1763	1.11339	10.8822	10.8379	1.09966
522	2.81506	2.42603	2.70553	1.51985	5.289	1.02145	0.195379	0.16959	4.5824	1.69286	2.44906	3.02922	3.74668	1.54948	1.89002	1.23605	2.59235	1.07949	17.8713	1.59898	4.09172	0.409861	5.00307	1.96711	5.55939	3.53725	4.8066	6.66714	5.99739	1.36478	1.37118	0.881824	2.88735	5.35059	4.40835	1.3509	1.30087	7.85546	1.87386	2.51211	1.33448	0.828306	5.18967	8.31566	0.59059	14.7912	0.0574455	1.92662	6.21531
523	9.58071	0.11327	2.55649	0.535767	4.03978	0.547167	5.44	1.53686	0.611509	0.851203	3.37697	2.71901	18.9094	3.70429	2.55138	4.13874	0.414946	6.62527	0.845392	1.05567	0.321401	5.01459	0.681613	0.361874	5.77595	6.89286	4.10045	0.0558509	5.38248	6.51026	2.5589	0.149298	5.99575	2.85976	0.836279	1.5764	3.14728	0.90832	0.0840518	9.55499	4.32433	1.13731	0.941379	1.92583	4.60764	10.6138	1.19801	0.14015	1.8543
524	4.33983	7.96252	7.5381	0.0221154	0.40253	2.59737	4.28456	3.99246	0.511747	1.67993	1.23277	1.82461	1.61028	2.62568	4.35882	0.998324	3.21008	5.90515	1.19564	3.16876	0.994793	1.24629	1.37436	5.60397	2.49959	0.188348	1.07094	4.02908	3.63271	1.59195	0.754946	1.45285	0.309165	2.44144	0.469843	11.297	12.5485	0.00472504	9.13159	5.90052	0.128869	5.59448	2.61575	1.27137	0.348928	7.25792	5.23651	2.38322	5.65522
525	0.435136	1.86106	7.29568	8.92633	0.344902	11.3012	3.63603	1.43428	11.1267	2.25632	7.49991	4.19599	1.69903	5.06137	1.62313	3.52822	2.22314	4.31358	0.519781	9.02184	1.543	3.41196	4.04889	4.49789	5.3737	1.26186	1.85885	4.6965	0.191144	0.262332	3.22939	0.688539	0.00357945	0.805058	2.53844	0.0471683	2.52528	6.04281	4.05896	2.63125	0.511559	9.22779	2.19804	1.64314	0.24422	2.64995	4.47498	4.11476	0.797178
526	1.53872	9.04324	0.177868	0.675639	2.27674	3.06489	1.99075	0.425644	2.68518	1.11673	3.55852	6.60674	6.62321	4.21144	0.553676	2.85237	0.081789	0.738664	2.71916	0.8427	0.691032	4.75862	2.17983	1.31584	2.44276	4.89468	2.50326	7.67391	6.28286	1.10624	2.77136	4.58078	1.14695	11.3204	2.08544	3.54319	10.4215	3.51057	0.156539	8.45815	0.21838	2.16414	2.20053	5.03805	3.34992	1.33893	2.96066	5.54821	0.727495
527	2.26873	1.2046	1.88983	3.92018	0.398279	24.0128	10.2575	4.83761	2.29229	0.527726	1.12847	4.18975	1.88942	3.17139	5.73578	0.764287	0.0274557	2.59321	0.934967	1.05962	2.67841	2.97421	0.700701	14.4159	0.075629	0.00299295	0.309239	2.43864	0.470201	2.66812	1.53167	1.75288	0.862333	7.62514	6.10705	2.68235	1.93242	8.28718	1.97822	10.4664	3.29729	1.78193	3.87077	3.99773	3.75983	4.76815	0.203235	0.580856	3.78354
528	2.13055	1.20928	1.48717	1.72201	16.7456	1.91481	0.309768	3.54938	0.298905	3.636	1.56689	7.81725	0.278706	1.75316	3.59074	1.11335	1.40549	2.25179	1.23193	1.90732	7.08017	3.92762	5.56901	2.30248	10.0207	0.667378	2.16027	1.39563	3.42788	0.702599	0.717283	5.22866	11.7373	0.668941	6.40695	1.07115	4.14213	1.68275	11.5109	5.97249	9.30411	1.17845	2.72708	5.18516	14.5372	6.49895	6.69977	1.43845	0.286482
529	0.183982	4.56907	4.43986	2.07201	1.01488	0.390213	2.96461	2.28396	1.14353	8.51539	4.51546	0.975649	0.94876	4.7888	4.43223	0.0204999	0.0967164	0.0587342	1.86446	0.440153	11.7145	0.850359	8.04501	2.25188	0.0484445	1.05672	1.7714	2.32975	1.90122	0.954018	4.39001	5.5473	0.661633	6.59291	1.09774	7.67136	1.39421	8.73588	2.49907	5.18618	2.22686	1.9027	5.08761	6.65007	1.36573	15.0766	1.40374	5.00994	0.708839
530	0.223219	10.5367	4.38451	4.66048	0.0696385	0.017162	3.57871	1.43861	8.79104	5.24122	0.872167	5.66569	3.49106	3.69756	3.23854	3.6467	5.17643	0.426219	5.11731	4.06253	7.07391	4.82222	2.81025	5.80299	1.13919	9.33834	3.81627	2.01603	0.739105	7.60051	7.66667	0.726992	10.207	3.98304	3.30462	0.878161	5.30986	0.157295	5.66262	1.32002	1.83476	1.25858	1.76759	2.30942	3.84702	7.02592	0.734692	0.104378	0.739244
531	0.219883	1.04413	1.6073	3.81945	0.368028	8.452	0.437224	2.49039	0.914594	0.00469123	3.54874	9.18275	3.70848	1.14357	2.08754	2.03787	2.23693	0.607748	5.04056	5.09776	3.56541	2.87463	2.46266	0.836148	0.773194	3.82896	1.20319	0.374816	2.88495	9.84697	0.997492	0.524641	1.09508	0.0414739	5.32727	0.0906436	7.50624	1.18556	0.274797	1.58632	12.7191	3.05234	0.742107	1.40715	9.02855	0.893795	0.207966	4.65281	14.3147
532	6.75025	0.645864	5.39483	0.0990168	6.80837	4.73545	7.35459	10.8653	2.28144	3.21953	3.75365	5.518	1.51514	4.45324	1.30997	0.979158	1.17256	0.801571	3.17529	1.38488	0.213028	6.6932	8.31256	3.07264	5.66667	0.493957	0.645391	1.07074	3.16217	0.923239	5.31971	2.9254	4.05351	5.90078	2.82506	1.25782	0.548473	1.2896	0.81187	1.48277	0.474741	3.40931	1.52102	1.12255	4.57742	8.12253	0.191887	1.1998	12.1965
533	2.67317	2.62173	11.2315	14.8194	4.5635	11.7523	2.9754	6.81369	1.38417	6.96366	0.796579	0.196678	4.96509	1.11531	3.86158	0.984584	9.35318	1.76293	2.6542	5.96718	0.475981	1.82119	2.76297	2.45061	2.98943	2.22906	2.37906	6.63975	1.52759	9.43456	0.333909	0.905633	1.46116	4.67873	1.73392	8.23684	1.3964	1.55254	0.042151	0.0216919	1.9929	1.60982	2.36472	1.419	0.692001	6.34999	0.165525	1.60029	1.70673
534	0.156098	8.77321	2.11513	3.85169	0.690339	4.48242	1.58076	2.00458	15.8378	7.35195	7.38068	3.30479	0.362876	3.28802	1.14825	5.58948	3.11441	6.37752	9.58955	2.11635	0.861311	0.87331	2.15419	1.75469	0.171638	3.76155	0.276005	2.67774	2.20467	7.98712	3.77252	0.0413695	1.38226	2.13659	0.415214	3.06269	3.43714	0.402081	7.63697	1.77288	1.31971	1.26923	0.0222488	1.00693	6.3686	0.550893	2.66423	1.68817	1.54154
535	11.9712	1.89754	4.63663	0.43616	2.00683	12.0663	1.99763	4.48657	0.663087	2.50609	6.86738	0.00807939	0.382184	0.127155	0.405653	0.163346	1.13666	6.88452	0.197205	1.22026	0.015323	4.7366	11.9153	1.12303	7.09813	2.55353	1.09591	2.44282	1.30819	6.9878	0.121041	0.451608	4.81356	0.973928	1.44306	4.86937	5.59943	7.32097	5.14559	0.495747	1.68881	4.5691	3.45261	1.11427	13.6824	3.00408	6.31162	1.04282	1.68461
536	4.93452	1.62186	6.85752	1.29998	17.0759	0.271937	1.09054	3.90499	3.08611	0.978817	1.90403	3.62169	7.07999	4.00815	0.0573972	1.04164	5.5235	5.33498	3.39457	3.92536	1.82383	9.57905	0.188646	1.01994	0.256376	0.0690507	2.5895	7.54353	2.81014	2.49028	0.516818	3.38886	14.34	6.36083	1.98322	1.42765	5.78921	3.33041	1.12962	3.88245	3.58232	9.71805	6.17172	7.54523	1.35759	1.2785	0.207016	14.0568	6.55415
537	4.18629	7.0463	1.94836	3.09882	1.04919	0.225656	4.23274	3.41415	0.966176	0.430417	2.57727	3.31165	6.18879	0.333516	7.33574	2.44261	12.4856	0.181012	1.82234	11.1517	2.38912	4.80407	1.1273	1.15366	3.58937	0.0740768	4.54339	0.0414034	13.3209	7.42043	10.8199	4.61021	4.3584	1.34372	1.63966	2.90803	5.89262	0.43327	5.49583	12.4248	7.00532	4.54858	6.87223	0.660992	5.07674	2.16457	2.75797	5.40158	8.92015
538	2.80262	5.01059	1.97041	0.454676	11.0409	5.31	0.909	0.326614	0.187912	0.732656	0.771707	3.84739	11.638	12.2736	1.95445	8.16398	2.33004	0.868946	2.96023	0.136145	1.23606	10.279	7.90547	5.22763	11.6625	2.22602	1.08394	0.251702	15.3901	5.30353	1.39419	8.72367	0.456541	2.65841	2.19531	1.83306	2.5952	0.516492	0.102233	0.775538	1.90717	6.15782	0.0401709	3.15355	1.05619	1.94619	6.83136	3.51537	1.72474
539	1.68844	1.03376	0.512725	4.09231	0.828627	3.8714	9.82298	3.18899	0.911299	1.40844	2.57082	3.41521	1.32611	4.52996	2.43936	29.2315	1.15296	2.3013	0.646367	2.24828	2.00491	11.0225	0.0728097	0.687727	2.38021	1.51116	6.82802	0.808959	6.90146	2.59097	3.18435	0.775894	4.91517	7.21164	2.47332	1.56075	0.00300711	8.7706	1.02676	0.558226	4.52734	3.60308	9.52849	0.814803	11.741	4.66256	0.331426	3.28726	3.07874
540	3.30931	0.812164	2.03589	1.60231	1.06703	2.75731	5.30013	5.06069	5.21653	2.09613	3.86836	2.99859	1.4118	1.46131	2.76533	6.78294	8.72716	1.73204	1.97065	6.20279	2.31572	1.2519	1.09142	4.22553	7.15717	5.53982	6.43102	1.23831	2.6062	0.483443	9.04144	5.28943	1.75745	0.636312	0.21825	4.11988	1.05227	3.29641	6.59491	1.3653	12.2287	4.57044	4.13907	2.78267	0.602961	3.00279	3.797	2.40352	7.54269
541	1.33254	6.9568	3.50434	1.93482	3.34897	1.93857	3.4226	0.315722	6.5334	2.32246	1.95754	2.57687	12.2433	3.44156	3.0592	4.92933	1.86244	2.63941	3.14342	0.101051	0.026529	0.398651	7.79339	0.600922	8.42287	0.276855	16.2923	4.83833	6.11291	6.43371	1.50593	3.89109	0.0145111	4.54462	1.03058	3.60449	1.51589	0.368275	1.73052	0.168738	0.929355	1.37756	1.94714	1.90251	1.41424	1.43679	2.1636	0.134689	8.42749
542	6.86594	0.170584	0.192678	4.96939	6.3311	0.558926	10.184	2.72589	7.27189	2.42675	13.638	5.33046	3.30465	4.47416	20.4682	9.61654	5.46511	2.11535	2.61438	1.19018	2.00547	0.170595	5.90389	0.410558	4.20735	1.51095	11.2301	9.22904	7.39568	7.2585	5.73946	2.81797	0.31203	4.05705	8.91588	5.63229	0.961227	3.06109	0.929163	2.94424	1.65889	6.18017	0.305697	2.96133	1.48537	1.35847	1.7913	3.27252	2.44526
543	5.78675	4.27032	0.61422	1.09458	18.5196	14.6611	4.4547	6.00244	11.342	0.99593	0.923776	3.43367	10.0636	2.41528	0.267098	3.2633	4.9931	12.5685	5.48677	1.48457	2.82304	1.79005	1.03362	0.020431	0.0978963	2.29775	1.88382	1.47847	2.09211	0.275263	10.6945	5.87024	5.76859	2.17978	3.22019	1.50898	0.700895	19.1354	1.1998	1.16409	0.6466	4.08408	1.27314	0.0341202	2.06321	4.55593	1.28757	6.8046	2.64629
544	0.906319	2.86457	1.40511	8.44024	1.64704	1.02506	5.55025	0.286701	2.37702	5.00467	0.0335787	7.01395	1.33217	11.1009	2.43439	5.57853	2.69005	0.495313	2.28088	0.888597	4.26547	7.65123	3.33531	2.07056	5.89604	1.66611	1.10611	0.0407261	3.08671	0.42225	1.59878	1.45061	2.18217	0.468394	2.95518	0.289967	0.251418	0.340044	5.43576	7.79615	2.10955	5.94206	3.74552	4.06795	2.48133	3.11543	2.29087	0.564128	1.19451
545	0.465845	0.163163	1.22696	2.34685	5.85839	4.40235	0.335982	3.46734	4.19338	0.982888	3.27853	5.47509	2.79334	0.936347	1.98052	4.23096	3.68251	1.47174	2.05031	2.83801	8.24228	7.06404	5.40642	0.236474	1.84075	4.64865	4.12777	7.16162	9.335	1.84999	2.66822	1.36378	4.83448	7.60788	1.22045	2.4799	3.58525	2.24472	1.1872	0.75561	0.224689	5.26113	0.923136	1.70259	0.444868	4.37006	2.36939	3.0455	2.6147
546	0.160223	2.24273	5.18216	0.653881	1.78531	0.842742	1.03284	0.919114	1.47242	4.19136	8.49425	0.760165	2.56476	2.97324	7.63941	1.55572	1.30196	5.42213	6.17846	0.842474	0.318227	1.64748	2.50329	0.143741	0.0839596	3.22747	4.54476	6.65806	0.584205	0.167794	0.38513	4.0958	9.91699	2.2526	12.5645	2.25085	3.98183	6.94336	1.64852	2.21929	1.01531	0.266385	3.17272	2.20019	1.23472	2.1924	1.9869	0.292724	9.53468
547	0.390526	5.01938	10.7257	0.678542	3.66514	1.8814	1.35337	0.226184	1.44581	4.1946	0.345658	0.189586	0.495132	3.32529	0.17387	1.43059	0.271864	2.90246	4.56343	4.17871	1.9874	7.73736	0.859191	3.4742	4.52865	2.20915	4.38646	0.770877	8.92605	0.776696	0.233842	1.3776	9.8467	5.06062	2.30935	1.10481	1.303	2.36725	1.77002	0.982106	0.000943584	1.41755	8.02926	1.8859	1.50406	5.33431	5.48232	1.25407	10.408
548	0.392349	2.44401	4.50765	8.96168	1.04307	7.79159	4.78897	2.80334	1.70153	0.0955997	2.46225	0.667412	6.79188	4.23973	0.323337	1.87379	1.43885	1.09021	3.42856	0.530432	1.34953	1.40725	0.197054	2.24556	1.25359	0.696905	10.1001	2.10459	3.9795	5.56695	5.44492	1.08322	5.07013	0.697062	7.82712	2.64069	0.411319	0.710237	0.188372	6.21161	12.8985	0.00720782	0.781319	4.97795	1.732	2.74278	2.86395	4.5825	1.14483
549	2.08728	1.94346	3.61088	0.926932	1.39614	1.27817	1.59291	7.0315	11.8031	1.17295	1.45263	10.3685	3.62026	3.91462	0.409022	1.47634	4.07079	1.99493	4.21308	3.09434	0.141264	1.18	1.62664	9.28132	5.30063	1.56765	2.91795	5.61082	10.2236	1.04215	5.60087	4.74331	5.92582	2.42998	2.08444	2.87782	6.7385	8.866	1.00316	3.22416	1.11327	9.93479	1.28871	1.72403	0.183111	0.652581	0.300052	4.39252	12.9057
550	0.348095	2.01707	7.80495	0.24321	1.49483	0.412077	1.01343	6.4993	1.09475	5.92804	5.08539	3.51375	4.02383	0.31163	2.50753	4.72105	0.00211742	1.14401	0.689674	2.55796	4.15893	0.79588	3.97102	0.483317	0.878865	0.220344	7.93247	2.72421	5.09776	0.797723	2.52173	3.53599	4.08486	10.5111	6.36995	2.92186	0.0921483	2.77162	8.07498	1.62673	2.81993	1.1915	0.221543	0.334114	0.454008	3.90593	0.759488	3.84816	7.79541
551	0.745621	6.8772	6.8898	10.885	7.64624	9.98381	4.51642	2.11718	0.449495	1.48114	0.838548	1.28099	1.60639	2.6302	3.8422	0.189097	19.5655	0.356911	1.86961	10.1049	1.97057	2.6758	0.946334	7.75159	2.02667	0.58235	0.479508	3.19201	3.5375	0.44403	1.22074	2.50382	0.615263	0.395453	4.46236	1.11241	1.37065	0.148721	10.3746	1.25741	5.97398	5.13737	0.201638	0.970287	0.0320208	1.73253	0.360095	3.02331	6.9954
552	0.633219	0.98998	6.43831	2.48306	7.21586	0.296378	6.93568	0.712854	1.53046	1.37137	1.44943	0.922486	2.669	0.0780957	0.952147	0.366671	10.9617	0.386811	1.03271	1.17297	0.155805	8.02368	0.667056	0.948948	0.0253595	5.49994	0.121731	3.033	3.45108	5.10561	7.13961	0.332114	1.66715	2.53092	0.34731	0.896612	4.46755	7.80146	4.6357	2.31758	0.0639862	4.77424	0.632367	0.201262	1.35259	4.19291	1.76055	5.83341	1.03851
553	2.39756	1.00724	2.92336	10.2684	0.326162	3.62437	0.184621	4.05202	0.429344	1.2045	1.97901	3.84723	1.03031	4.39701	2.73871	0.139734	5.2506	0.0171687	1.4542	5.20577	10.7309	0.0964532	5.12161	3.45426	18.933	1.75081	2.70112	0.558771	15.8344	0.360503	1.12156	3.14587	0.400228	1.52663	4.03074	1.1431	2.46905	3.81718	1.41947	0.656553	2.86008	1.23125	12.9973	2.97525	2.06999	5.45563	6.02337	3.17156	0.872577
554	1.71646	4.26052	4.23666	6.82437	5.6781	4.44351	0.108486	10.8417	1.94555	1.21927	6.20596	1.11582	0.787634	0.324365	1.92155	5.75596	1.3718	2.04602	3.04015	1.3711	2.92519	5.21949	7.32856	1.16143	0.89758	1.7679	0.0733852	4.57914	3.88945	2.36441	6.68037	3.95088	5.28069	0.302794	4.4003	2.01318	5.37635	3.74217	6.59888	0.823259	0.149648	3.93411	2.65536	9.48859	5.05185	0.0539396	6.66797	2.32877	6.28556
555	4.82601	7.08018	6.57165	1.84816	0.687588	0.199012	0.179075	10.5465	8.19391	5.14093	4.34075	1.44984	2.58886	0.949321	7.5788	0.110639	1.42462	0.865438	1.21765	1.40057	0.830534	8.00787	5.25176	4.80331	0.723428	7.57028	3.14405	0.216939	1.15623	1.32323	1.14735	2.90153	1.07839	1.13711	0.0495316	12.1498	3.63146	3.05254	2.99121	3.21725	1.58153	2.85003	0.864047	8.25119	0.911856	1.27554	2.56942	7.85951	1.50525
556	1.42662	2.17641	1.2479	4.21498	1.19694	5.24517	4.7254	0.218817	1.71345	0.0369514	0.647202	9.74805	10.3758	1.3441	3.05748	2.58633	5.08688	2.82942	4.81762	2.99984	7.47926	1.62612	0.0159422	0.0669867	9.8376	0.64706	10.0701	3.33353	6.00747	1.15074	2.66757	11.3108	1.15085	0.312629	2.9709	3.14323	0.374268	5.0166	2.03712	5.36122	2.67477	1.38262	3.24851	5.31743	2.38712	2.14962	5.44342	0.360636	2.31742
557	0.257582	1.59405	7.31614	3.63322	2.08569	5.02624	4.17401	0.573836	0.0430047	2.11837	2.75707	4.80357	0.692458	6.81726	0.278635	3.07125	3.30996	4.37048	0.418443	5.79092	0.844772	0.109752	1.2948	2.88057	1.59457	9.39716	2.83812	7.43407	1.14318	3.56451	1.1301	1.40738	2.31006	1.90155	5.17378	0.439202	0.685624	1.27172	6.41984	0.0192469	3.58899	8.41097	10.4191	9.79304	0.0729997	1.6337	3.75484	1.00924	0.292961
558	0.322531	0.591537	0.552678	4.23862	3.57781	3.88601	0.422678	5.26244	4.64413	1.88893	4.30195	8.12968	0.502061	0.466262	0.3595	2.17193	3.02217	2.73807	1.19693	4.37194	1.39677	5.58298	0.0868606	9.22363	3.75844	2.13559	1.4921	1.99198	5.64466	4.82348	0.71174	0.857295	2.19048	15.8694	9.17204	0.888814	16.5552	0.814943	0.711683	1.83923	1.70662	6.60168	0.618989	1.82564	0.138018	13.7808	0.968578	0.265165	1.23946
559	9.2323	3.6654	0.672078	3.23695	2.11032	1.26569	2.51961	0.997311	4.29199	0.260676	0.968475	0.495777	2.47047	0.803261	0.704092	1.02634	8.5081	0.104097	3.84514	0.158399	9.53378	4.72469	3.63039	1.23521	2.029	4.73159	1.90308	0.978949	0.463744	4.40667	0.398579	2.18374	11.7533	2.64239	11.1508	1.46791	1.08924	0.315738	6.25473	0.894547	3.16454	0.462053	3.79691	1.35854	3.15787	8.1118	0.44868	11.9437	1.57969
560	1.99958	0.355446	3.36711	1.53764	8.15298	5.02417	4.24789	4.10362	0.324171	5.91157	1.80084	0.879833	1.71944	8.19493	6.67915	3.00724	3.96109	0.17996	5.12145	8.45353	3.47091	10.0334	3.88702	9.06959	0.12487	0.0208697	8.69989	1.41762	1.85054	0.22145	4.70422	2.39628	4.71324	0.78464	5.41131	2.95319	2.49421	0.634652	0.675787	4.18856	2.12216	2.02939	0.327305	11.093	2.74809	8.29293	0.653191	0.476435	5.55656
561	0.162071	5.56013	5.02703	0.411436	1.35806	1.71088	3.12873	0.994126	0.899926	0.691828	4.0011	11.9382	2.35492	0.220214	0.758904	0.887287	5.72041	7.58743	0.292639	1.24619	4.29834	1.29159	3.13965	6.24816	9.34932	1.71166	0.812187	4.59388	0.101038	7.62945	0.133953	10.7785	0.547468	1.61301	9.42517	2.94957	0.543268	4.78572	0.149843	2.89	14.9645	3.83601	12.2696	2.28666	1.01383	0.600548	11.3238	0.543414	10.2792
562	2.6296	0.567645	0.650827	0.642816	3.21468	7.63663	9.60155	0.296689	0.778074	4.92105	3.34569	10.0767	1.45142	2.9543	2.97984	8.58825	2.68609	1.6499	6.41035	1.67641	4.65148	0.366541	1.69629	7.93442	3.41347	0.169956	7.56798	5.29067	5.19418	1.72485	1.74144	10.747	5.20015	2.91456	3.63809	9.83691	1.19277	0.21007	0.9893	2.49783	0.543288	13.6123	0.977673	8.9393	4.05007	2.54401	0.474126	0.26125	1.84607
563	7.03144	5.47546	9.81128	0.474344	0.542382	8.29436	8.40515	1.47078	0.90735	0.864327	4.37796	4.6596	1.29969	0.781657	2.24987	1.07115	6.63083	2.80437	3.17589	12.2897	6.25242	1.92498	4.42245	2.2453	1.63598	4.77906	0.014582	9.54912	3.48431	0.550285	1.78103	1.38419	0.366179	0.785905	2.02197	0.483212	25.7304	0.209706	10.3812	0.937481	0.440076	1.09091	7.22327	1.63168	3.61815	1.02928	1.04548	3.40035	2.61399
564	2.81904	1.25169	7.62605	7.12665	2.04345	0.297121	4.2037	6.47627	2.953	2.31197	3.27037	4.0677	0.847523	0.244737	1.18722	3.14327	0.75869	2.58734	6.30794	1.60336	4.55954	0.611595	0.583342	0.505067	5.57942	1.4427	0.103884	3.9149	1.92252	0.750648	0.556293	4.58237	9.05661	3.48001	0.465448	2.49763	11.2087	1.16858	0.467655	0.107348	1.96164	1.47709	0.51742	11.3293	5.53561	0.28633	0.569213	6.71878	2.51515
565	3.6463	4.88674	2.92991	2.65686	1.31808	0.591854	0.42731	3.60625	3.87299	2.95881	1.90697	0.0570191	4.37996	2.57143	5.07473	4.6166	1.29829	2.41187	15.0595	10.5242	0.00901143	0.0523712	2.04282	1.23239	1.64578	2.39335	1.99043	1.19667	0.0609973	1.97923	4.24978	1.46234	0.421015	0.775561	2.12884	0.0699676	0.294623	6.31114	10.6987	5.99435	1.01773	1.1216	4.43291	2.69617	0.421411	0.743481	4.56564	0.0660726	0.296469
566	0.246331	10.3561	1.2934	3.0101	5.56929	11.7243	3.84167	1.66864	0.555583	4.27073	5.56213	2.68959	3.4801	5.28173	5.31753	6.33408	2.20942	3.33301	3.47505	6.56605	4.67377	1.95453	4.6599	1.70403	0.380041	3.08896	1.45169	1.50786	3.80337	2.16113	0.463556	3.84634	1.13282	3.08402	0.322942	5.95982	1.075	2.93765	7.86542	10.0774	12.0145	0.0151017	10.6026	0.086632	1.05949	2.88175	2.94953	0.0222212	1.40242
567	0.155696	0.0212224	5.50353	0.384057	0.172139	6.86721	0.9312	5.71575	5.29613	5.63672	5.05626	0.210458	1.76565	0.0265047	1.88254	4.87725	2.23408	2.4204	0.566879	6.32425	4.0562	5.05961	16.7818	0.439521	4.08889	0.457842	7.64239	1.54143	14.7662	2.88755	1.82407	5.43658	0.778418	3.29333	6.17583	0.640559	2.8481	0.579504	0.0248863	0.862167	3.21182	0.198992	3.72789	1.15417	0.306658	0.844664	2.06934	2.67784	2.14789
568	4.08216	0.44267	1.1277	3.90215	1.45716	4.91707	4.18474	1.09336	5.04317	3.59348	9.47731	5.08604	0.292673	3.75867	0.0170495	0.590838	23.2068	7.18343	0.961107	21.7064	0.0777856	0.946078	3.99746	1.89293	0.25116	7.9798	3.74842	0.820913	3.01783	3.4122	1.3053	0.0104536	26.3273	0.775036	6.28823	1.58154	2.72468	5.02878	1.27267	0.969457	8.11759	17.0265	0.32093	2.75789	2.68527	0.244999	0.949901	0.407028	17.5825
569	0.71631	5.75313	0.0067769	3.15823	5.05641	0.195337	2.36302	3.77138	1.1631	0.928153	0.0351546	2.76329	11.272	0.293511	0.19165	5.22923	1.11615	0.204307	0.101341	13.2071	1.93375	2.29108	7.54598	0.737373	0.0397731	0.349878	0.377621	0.585966	2.24876	11.7098	0.191212	1.95622	0.799104	8.78759	4.46392	3.78874	0.203929	2.07448	0.13202	1.58757	0.188188	3.32359	0.649767	3.11806	2.38177	2.11936	0.888213	0.191937	6.07702
570	4.9116	8.11372	1.7118	10.6927	3.72229	0.379954	1.90608	1.0749	4.33852	0.196077	1.13402	9.32827	0.149404	2.10564	0.645335	0.669572	1.43591	4.61713	8.55148	0.923096	1.44758	3.62015	0.192222	1.18208	1.19298	0.242124	5.18813	0.449358	0.0143684	2.07789	1.72996	1.25288	0.472214	3.88762	2.11372	2.58739	5.31826	3.98349	0.0227723	2.05254	0.0964627	4.45861	0.881266	4.40065	4.14032	14.0542	22.9007	2.98933	0.697896
571	0.92535	5.60922	0.660026	0.081045	0.363998	2.02455	1.19421	0.193713	0.557904	3.97765	2.14261	5.15056	0.790261	2.41596	1.68663	3.06019	0.669442	1.46124	0.422324	0.0968067	5.92308	0.298081	0.511288	1.19525	9.1314	2.37833	9.79347	6.48093	0.268454	3.99314	1.983	3.86376	2.26204	4.7478	3.36353	0.0427481	10.4261	0.120703	2.22625	0.343461	12.989	0.662068	1.68644	6.89275	2.51765	7.86782	5.74386	18.2241	11.8933
572	0.490672	1.09679	6.50797	3.03296	2.94725	1.11786	7.54396	8.28364	3.37689	0.610109	1.32983	6.69966	17.5985	1.10156	10.629	5.76044	0.479554	2.5217	4.76684	6.85019	6.76048	0.201337	1.44137	0.0861157	2.47257	8.9205	3.00896	1.29923	0.440846	0.659581	0.135476	1.67861	2.53142	3.5427	4.02638	1.97207	1.25441	4.09124	2.71208	2.16227	3.81457	2.76926	2.0621	0.0670315	3.44457	1.46826	2.57005	1.57558	1.34167
573	3.44044	23.5795	12.3884	6.0139	1.97979	2.10465	0.603587	0.417395	2.89662	0.686306	19.2987	3.60343	0.509418	1.8295	3.81235	0.810842	0.546291	0.61763	0.397157	5.13512	0.872036	1.7603	0.00190651	1.43235	0.875533	2.53389	4.01627	0.927118	0.252259	3.08916	0.468486	1.09985	5.3348	4.7759	3.78686	1.53953	1.81712	0.0442914	1.62074	3.22269	4.21569	1.67547	1.10707	13.321	3.15602	3.38915	7.77056	5.53686	0.383505
574	2.11228	1.42608	2.03035	7.51767	4.12241	5.714	0.707748	3.54829	0.773572	1.973	3.57601	0.521646	0.711294	5.57093	2.05786	4.18708	6.33966	5.44282	4.96486	2.96977	1.126	1.32994	1.29906	1.98935	7.23216	5.7753	6.15801	3.6498	9.22308	9.04182	1.0551	1.21456	3.03034	0.883426	0.994091	15.0188	2.85203	0.928939	3.02086	5.48946	1.97342	0.287651	3.13111	3.43844	1.74648	12.2037	3.292	1.65349	1.20431
575	3.03243	0.0624543	0.766203	7.44269	0.560353	8.52992	1.30202	12.2933	4.90916	4.04918	0.940255	4.26387	21.3863	0.711925	3.76199	7.28172	4.46488	2.602	4.15352	1.74207	1.82582	2.69781	5.04822	0.14622	1.08513	3.2238	1.48502	2.30302	0.727746	1.6952	5.50201	1.12421	9.87312	2.05396	4.34527	2.81902	0.132821	1.2637	9.57874	6.23449	0.521496	1.54972	4.9416	0.0444493	2.45743	1.22427	9.3359	5.08062	8.17245
576	0.956297	4.06159	0.385567	1.84056	3.09724	0.295746	1.07651	4.78385	1.17194	3.7354	0.134341	0.343903	1.93587	1.1323	0.441717	1.37189	0.528661	0.384091	1.76454	8.59974	1.316	14.0139	4.86857	0.188688	11.2103	0.078928	2.39258	4.31517	4.02316	3.29076	2.72502	1.10151	2.02592	3.28211	0.327129	0.300059	0.306965	1.53391	3.96226	1.1546	1.12741	4.82594	1.68097	2.05574	0.332101	0.970562	1.71361	2.0638	4.6356
577	2.48588	2.11542	0.436306	1.94532	0.105446	0.878042	3.13223	17.019	10.5157	2.95043	2.7091	0.311114	5.85773	2.22068	3.84344	4.44236	7.07029	1.19781	2.92539	11.3191	1.14494	0.0227072	8.12189	1.25799	0.56105	0.401847	2.46038	2.06452	1.26242	4.03909	0.893417	4.30104	2.09652	4.51322	4.66352	4.27932	4.75641	0.440611	0.0785022	0.444187	1.03986	1.19498	3.08189	0.84765	1.69974	14.6446	0.322174	2.69713	1.83253
578	8.80872	4.04194	6.52813	0.326066	6.46944	2.47534	1.12559	1.7108	0.498567	0.527866	5.53895	3.45998	0.575568	3.7428	1.44778	1.47086	4.4263	13.6818	2.18909	1.45701	2.15159	7.49983	2.67755	1.30332	1.31125	3.13982	1.70064	5.19498	4.76943	13.1696	0.597331	5.62707	0.265915	3.85753	6.98531	2.04806	2.74693	7.05365	1.03738	1.7942	6.39431	0.77162	5.38486	12.3989	5.22292	0.360748	1.90354	7.56318	1.10216
579	5.43949	0.340747	0.610145	2.85135	1.69623	0.995394	3.02994	3.23391	0.162188	2.25591	0.910155	0.491563	0.59373	6.0564	1.85377	0.897498	3.41169	0.327611	0.358344	0.875123	2.65515	1.32762	2.49844	1.08887	3.69856	9.41094	2.71784	5.34317	1.44977	1.69127	2.42411	0.994048	2.10827	0.149106	21.2824	2.32744	3.84928	2.13195	0.348644	0.691984	1.53552	0.713136	7.83204	0.412207	3.32262	6.96796	0.845501	1.24763	0.311189
580	2.1125	0.633147	1.98951	0.249857	0.253224	2.0661	0.0441842	0.388882	8.49079	0.00529834	4.89304	1.54678	3.3143	0.498279	2.3392	3.03544	3.74843	6.06157	2.32117	1.51093	16.1846	3.76677	1.22668	5.7348	1.41973	0.40298	1.23306	0.124312	0.39979	9.78844	6.02208	12.4098	1.78575	4.16389	2.25115	0.32134	4.33075	0.381151	4.26657	3.01641	0.136098	1.43314	5.26548	2.49308	0.321106	7.89886	3.7296	0.489049	14.0829
581	14.5838	3.688	1.50844	0.265798	5.11927	0.600625	0.0860096	4.65057	0.553122	2.39844	3.52943	2.11195	0.322484	0.920749	1.44915	8.91312	0.728308	6.4778	1.38889	12.2937	3.61376	0.554657	3.95438	1.65536	7.71387	3.97495	3.16268	7.92749	3.99705	0.00886721	0.617367	13.4465	3.38251	6.00638	3.2623	0.51278	2.96205	6.80483	2.03805	1.70389	6.40885	0.199688	0.41175	0.0462739	1.04422	3.04313	6.80512	3.69014	0.33778
582	1.72034	0.214796	8.59973	3.14749	6.16369	9.20932	0.215354	4.75563	0.832625	1.81811	0.632686	2.55119	1.55621	1.75526	6.34994	0.393917	2.86186	1.30844	0.478972	8.9522	2.92521	3.20827	0.841957	2.12696	3.6054	3.33965	5.0723	1.31538	6.79978	0.049381	4.69097	0.437984	1.00477	1.02933	0.513783	1.77523	7.02215	1.20716	2.94023	0.683023	3.13834	0.321581	4.72756	0.233297	2.1057	0.327154	0.349673	0.823601	5.07223
583	2.29628	6.01804	9.08355	1.72122	2.11935	0.958911	3.33624	5.08062	3.04048	0.291784	1.46828	1.96111	5.02191	8.56328	2.59579	3.05325	1.46583	0.872037	3.13166	0.103091	0.940138	1.38603	0.876526	19.5644	2.34564	3.52437	0.361383	2.67291	5.06869	0.452048	2.73462	6.59753	0.854051	2.08435	6.69606	1.31288	5.80111	2.48476	0.943137	10.6831	2.95471	2.25622	0.617388	3.12995	1.56465	0.710992	0.569099	5.73086	1.70412
584	3.75959	2.48225	1.83022	4.2228	6.89629	8.25764	3.55435	1.27322	2.60558	1.04499	3.61497	0.288226	3.62611	2.3077	3.05961	0.560062	7.09651	11.6222	3.5797	0.85286	2.44795	2.17655	1.06387	0.0951044	4.35895	2.12817	2.92468	7.52918	3.82195	3.8841	0.20407	0.539822	1.15767	0.767009	0.947528	5.39537	7.52147	5.50073	0.145251	0.307595	5.26343	0.336644	2.80076	0.818087	1.08223	4.36447	2.09281	1.70295	1.25385
585	1.47932	7.92635	1.25137	5.62359	0.896878	2.03964	4.93472	3.25536	13.0937	2.3275	4.32984	6.62927	24.4025	2.65056	8.26569	0.46674	0.911867	2.80442	4.85377	0.194466	4.77961	3.2929	11.9038	2.3416	0.0567875	1.69907	0.605984	4.53468	2.00542	3.51111	4.06855	3.64923	1.02576	0.429475	1.11773	1.10913	1.92114	0.325799	2.17874	0.468035	7.36111	1.2793	1.02584	1.08039	1.51523	3.08716	1.91029	15.1858	14.0114
586	1.97344	9.51239	1.61944	9.52344	1.50619	6.09762	4.27322	8.43393	1.94958	2.63801	2.23333	13.8519	6.52111	0.256034	7.34026	4.52388	1.20824	1.0557	1.1366	1.2259	2.12004	0.113213	7.20618	2.83435	5.22843	1.53503	2.13563	2.35086	2.09551	3.6789	29.5384	2.39633	0.409307	3.9206	6.5591	1.33735	4.77348	4.31197	1.16369	2.67924	1.27414	2.59769	12.4595	1.96926	1.55648	2.69391	1.82211	4.15474	0.878164
587	9.0825	4.34222	12.8925	12.1142	0.871142	11.3149	4.35321	5.76712	6.92455	0.838323	1.58577	8.93242	5.71609	3.42101	0.881495	7.18203	0.994271	1.25202	1.04479	0.997965	3.8149	1.19688	2.7043	3.42413	0.599731	11.4008	3.56895	7.80355	0.181843	7.49887	5.1164	0.379309	3.69715	2.31594	0.180413	6.87765	2.05328	5.33019	0.741032	5.61306	1.05851	12.0901	0.826604	14.7062	3.58538	1.53258	2.59385	5.99693	4.86712
588	8.7479	4.16573	5.01123	3.74756	1.70317	2.60381	3.02132	2.80818	0.269	1.08024	1.97373	8.71578	1.15627	5.56704	1.22695	0.0679501	1.61911	0.595274	6.28686	5.27067	0.234489	1.86037	0.855772	1.74116	14.5618	0.810179	2.77504	8.09332	12.7056	3.65356	3.55501	2.88108	1.20829	0.776166	3.21616	4.24694	7.99866	2.5768	0.684226	2.58165	1.0163	3.60872	9.55982	0.0776705	2.85265	0.0226746	4.40901	4.76405	2.04383
589	4.48278	1.36898	3.82096	0.764229	0.716753	3.39191	3.48217	0.519593	0.317362	4.99602	0.773832	0.68009	9.95701	1.97937	1.56144	3.43332	9.7783	2.12717	0.730853	13.5264	4.00501	0.271712	2.27964	1.23594	0.782586	8.09225	0.52975	2.37856	12.4141	0.0931052	1.32875	6.55985	0.338569	1.60866	5.96061	3.77144	4.40534	0.343042	0.3403	3.3101	1.59284	0.168288	4.37844	7.21686	12.5196	2.68083	1.78469	0.098537	4.13132
590	1.02779	4.10689	0.318676	4.43026	6.96427	3.3003	2.78011	1.77175	2.5802	4.36245	2.88727	2.97102	2.35442	1.54803	0.50642	16.8687	4.26878	1.6601	4.33946	6.75302	4.56591	7.40762	4.97247	2.41279	0.677066	0.0674947	6.54738	0.785811	4.42278	1.70317	9.19274	2.80438	0.573133	2.42364	1.58402	2.92943	0.55934	3.50435	2.49269	4.35185	1.05813	0.420427	3.99356	2.52142	2.52244	23.6968	3.54236	0.308592	1.54813
591	5.14201	0.865716	0.985889	10.5798	9.88277	7.29943	0.670569	1.83201	7.48184	4.43773	4.79489	0.99773	1.17122	4.19051	3.53939	8.47041	0.231281	1.68197	1.26204	1.79727	11.0232	3.46663	2.09478	0.025933	11.2754	1.3365	11.8063	1.51078	0.0581525	0.328277	1.11822	2.05422	0.347372	1.55814	1.68537	1.58029	4.82132	0.761323	4.58812	2.93398	2.28614	13.2361	5.63418	0.110819	6.90547	2.30573	3.93806	9.61591	2.79917
592	1.34675	3.9466	1.6367	4.14275	3.51325	6.70683	0.308212	0.643019	3.0492	2.98705	10.1896	0.304429	4.28836	1.47223	1.026	0.694139	1.21841	4.2165	3.33092	1.29518	0.962007	0.347417	3.40983	1.40176	3.92309	1.69315	0.0961531	1.44154	9.46108	17.8673	0.00171809	0.530435	2.09106	4.31365	3.45497	5.26888	1.83441	0.222722	4.44911	11.5939	6.92337	8.15335	5.02748	2.07654	3.43852	1.94416	1.71335	2.27213	1.50945
593	0.0502461	3.1219	3.51724	1.57311	0.926969	13.2369	4.79549	1.53966	0.612862	0.628707	13.2146	6.84875	0.21194	2.37248	9.40634	4.56482	4.45993	2.23531	10.6446	0.793594	1.90962	3.85628	0.12372	6.59619	7.70501	1.379	10.4197	7.95449	8.52282	0.425806	4.56398	3.2891	0.121336	5.93407	1.72605	0.178513	9.17157	0.619842	3.54594	4.75857	3.41798	2.14597	0.669448	2.03615	5.54102	5.17979	2.28705	6.67768	4.3632
594	1.0467	1.33401	3.78719	1.59789	0.307776	1.15126	5.43415	1.90189	4.25565	1.55047	3.25729	3.61562	2.00974	3.70124	6.56329	9.4044	7.59563	0.0869826	3.36008	2.98819	0.119864	3.45046	0.622156	1.76132	2.84176	1.16817	6.83012	6.30378	4.90012	4.53229	0.509947	0.582381	8.24237	4.36703	0.388551	10.8493	3.50759	0.115165	2.90832	2.96653	4.36318	6.79759	3.23947	7.12092	2.29408	4.2924	0.0605667	1.74201	1.57312
595	3.94012	2.22574	5.19843	3.33046	1.80874	1.80754	1.88543	9.03537	1.487	5.51195	3.99851	12.0092	12.778	6.72324	2.06154	6.75134	7.91467	0.535615	0.376252	1.07599	2.22729	5.08591	4.87082	0.445136	2.15882	2.17331	15.5918	3.43195	0.38208	5.51692	0.671671	3.80397	0.259843	0.470611	8.9207	22.3561	4.16816	0.0389355	0.947633	4.03647	5.02613	0.895738	2.95687	3.95885	5.215	0.0852286	0.165524	0.918255	1.09915
596	1.80554	1.55959	3.98145	0.828047	1.10647	2.50051	3.9252	0.436661	1.47943	4.59537	2.46221	0.709258	0.538209	0.312091	1.8053	16.3719	10.2554	0.584968	3.82891	4.80835	5.74006	9.72533	9.12453	4.89105	3.66774	9.0761	2.46525	4.02747	0.685898	9.65674	1.34314	0.187605	0.628609	0.331889	4.88697	8.00183	5.73697	1.10215	0.38405	1.39439	2.16093	0.296857	1.39619	2.2818	0.828271	1.68752	2.63284	2.86155	1.04098
597	2.08327	5.10709	4.96801	3.0313	3.88678	14.8416	0.770297	1.59749	1.07222	5.15524	1.90951	7.25477	9.70299	1.39902	1.61694	1.48047	0.236587	3.28112	1.68654	2.79386	0.436742	3.26503	0.151243	3.91419	0.170277	1.0507	3.3305	3.5944	0.584429	1.64033	1.47818	1.50928	1.63657	3.01325	0.0440712	2.39564	8.54112	1.64172	0.075676	3.40971	3.93178	4.21511	0.603787	6.24239	1.87956	19.8006	5.23499	5.01581	3.20965
598	3.24867	5.25069	0.208644	12.6906	1.90434	0.412307	0.721731	9.43862	2.44382	3.99397	0.101134	3.3988	0.952104	1.50814	2.26481	2.54923	0.0932633	0.961828	0.725532	0.789612	11.2788	0.238539	1.00279	7.73841	3.66014	3.83317	1.88793	2.60444	3.09326	0.392546	4.29878	3.39508	3.8943	6.76315	3.06636	7.55748	3.33307	0.316755	0.921306	4.71706	1.73801	6.71593	0.501825	7.26745	4.0826	1.32833	0.252593	1.58975	4.97261
599	5.78815	2.51335	0.545062	1.02044	3.02705	0.804864	2.06473	3.75218	6.27437	1.44483	0.478089	0.717752	1.05726	0.934257	2.90821	3.64465	1.66172	0.245556	0.213181	2.20757	5.3424	6.42938	13.2975	0.581009	3.05564	1.08192	7.51927	8.20883	6.19355	4.11542	2.28036	0.0482785	1.5968	0.89831	11.13	0.62167	8.8746	2.90401	3.2058	6.67222	1.04447	2.90064	4.99802	5.00562	0.628457	2.37817	6.87615	0.58533	7.09251
600	7.52013	0.142213	2.14859	0.0462346	0.625618	4.11553	2.85203	0.478044	8.54952	1.10488	2.81039	0.869466	2.23488	0.37149	5.33347	2.83515	0.924769	1.22292	1.33482	4.04243	1.17838	4.42357	6.61827	17.6326	0.0318766	0.645618	0.0584008	0.664846	2.50448	4.65061	5.14054	2.96178	4.21172	2.83904	0.327463	0.0726714	5.63266	1.61381	1.67902	0.530973	4.99383	4.07166	16.2645	1.17761	4.89131	0.535822	0.701222	1.28737	9.39669
601	1.14414	1.66288	0.272217	1.28227	0.655587	1.99517	4.32637	7.55535	2.90405	0.332478	0.207271	2.02513	0.909231	0.961515	3.38256	1.50138	1.79081	2.99166	8.6866	7.97916	4.85254	11.3964	0.474555	4.86636	13.8297	0.875554	1.18717	2.65836	3.74143	1.54436	6.837	7.47058	7.02668	0.118912	12.6511	0.753934	1.59044	0.871674	7.43011	3.0872	0.756178	0.172486	8.72003	1.75094	0.745737	0.535513	5.31668	8.69951	9.4746
602	4.48733	1.57677	12.2878	0.144569	0.0663177	0.864482	2.58614	0.508834	0.880746	9.96392	12.1258	5.90577	4.18151	1.53743	7.47096	5.58115	0.0634074	2.18803	5.8187	10.3793	3.36405	1.91917	2.2887	0.363611	1.39877	0.64596	0.909737	8.53714	7.95285	1.74538	7.07035	2.22177	0.0258642	2.83812	0.32368	0.102631	2.6139	0.831139	2.05667	0.4464	3.05012	3.19521	0.263733	4.10908	16.1666	0.830693	4.71435	0.162324	7.93209
603	1.07975	1.76094	0.0262612	0.275988	1.75353	12.4026	1.12514	22.8664	3.69939	0.661727	3.18297	0.131755	4.96838	3.36081	6.09162	9.17764	1.33133	4.42957	0.257834	6.13948	3.78763	0.217394	5.9708	4.67272	0.342867	3.92258	8.37734	0.838569	0.760256	0.802808	8.71255	1.35758	5.30616	2.62592	3.05102	3.40412	1.21227	2.81149	3.58743	0.421266	2.79125	2.87017	7.39257	5.70736	2.60829	6.23247	4.91118	4.46318	2.71863
604	2.20507	2.85189	5.36049	14.6923	5.88651	1.12687	7.97525	1.98226	1.05186	3.17572	1.9983	2.59715	5.08915	0.0610137	5.65101	0.0986988	0.473478	0.599941	5.35513	3.1518	3.29475	3.69245	4.06586	2.98221	4.77273	0.00800639	3.48117	0.294811	2.40324	0.94117	1.92244	1.97188	0.125497	5.27652	5.19522	1.73321	0.0510281	4.29269	7.16707	1.62518	4.58813	5.21095	0.208018	0.53923	0.0782758	1.80071	0.611252	3.29524	0.936794
605	8.75587	3.43267	1.54012	1.06331	2.15486	3.09939	4.43892	2.04113	1.34061	0.179436	6.613	4.24962	9.52662	3.59706	2.45431	4.63599	2.06043	0.461878	2.05684	0.621265	2.47309	2.84444	5.1366	3.42268	0.980227	0.415287	2.80717	10.7896	3.39778	2.10309	0.357384	1.85307	1.24567	0.521686	0.593901	2.36858	0.206193	1.50035	9.18285	0.355334	0.235888	4.80945	0.449468	0.123779	7.91307	0.804524	0.590179	0.896184	0.959269
606	4.58666	4.85376	3.82375	0.0100571	5.01851	9.15993	0.206831	2.60955	0.462286	1.95486	2.20854	6.37932	1.12486	11.3242	0.97666	0.393583	1.79269	2.43848	0.661781	3.10455	3.61751	8.44149	0.999248	1.49674	5.56369	5.72067	0.643522	0.903083	14.6191	5.23639	5.45205	4.80968	0.48171	8.49832	12.7335	0.226545	2.59124	4.73123	13.6028	2.6154	8.24223	0.823869	1.58024	11.4699	2.71831	6.28597	0.11263	2.1283	3.8031
607	5.25857	0.654065	6.3417	0.810205	6.98041	1.2226	1.361	2.53589	7.7841	2.61419	3.78777	10.0375	1.7117	2.2389	6.02191	8.27524	7.63914	5.46418	0.0747468	10.5813	0.821397	14.9345	0.488379	3.40507	1.77034	6.17809	3.97938	9.79533	4.18311	2.77587	3.17148	0.0456305	1.21085	2.14906	0.31716	4.70994	9.03747	0.823335	11.5184	1.10532	1.33878	0.178182	18.204	3.88227	2.37554	0.751419	3.32612	0.308417	0.0145394
608	9.78131	0.0732052	0.639464	2.37714	0.409774	0.171088	0.927382	3.64824	4.64082	0.864302	5.44369	0.432108	1.47632	5.77642	1.29254	22.7674	1.49658	0.00480472	4.25959	3.75573	3.31416	0.814897	5.04708	0.277556	5.83298	2.12839	6.58017	2.2641	1.00867	1.2322	0.234921	0.609883	7.86915	3.2144	3.61366	3.31402	0.56851	1.12321	3.82968	0.748729	1.03263	15.2868	5.51335	0.774263	1.87156	4.71744	4.3221	4.86159	15.9871
609	5.96944	2.44892	2.83421	1.12359	9.06256	8.54794	1.35188	2.90743	0.991975	5.97713	3.91781	5.81716	3.57355	7.74252	7.18046	0.259639	0.873038	8.89674	1.99026	4.14202	3.24287	1.55398	9.3982	0.0162872	1.18844	1.33335	4.50506	20.6384	0.711528	2.22151	4.05777	1.2765	1.29475	0.888769	3.81125	0.978024	3.85401	6.23001	4.08183	12.3756	1.08324	2.4626	3.84643	2.10782	4.59133	2.93768	0.582999	0.325454	1.80757
610	4.50845	5.50472	1.96193	3.1175	10.7262	0.000492335	4.18489	6.34666	1.18155	2.12691	1.49044	2.7429	2.78631	8.78181	0.96528	0.475095	1.06475	2.73835	0.0380057	1.53241	0.132138	0.312124	0.841189	1.67724	12.9558	4.28664	1.33658	1.0756	2.98138	3.33091	18.7491	1.27482	9.10812	1.43559	1.40897	0.969176	5.14794	1.40063	0.68795	2.00957	0.10302	5.96197	4.27422	1.67121	7.63693	0.49264	1.48786	6.49027	1.14165
611	3.68892	4.19519	3.12651	8.72701	2.47515	3.50149	0.109844	2.6614	4.7193	4.07238	0.666263	0.901571	0.94615	2.11584	7.12805	6.79233	5.29711	0.537173	6.02412	2.2707	9.60665	0.183519	7.39824	5.69256	0.567524	0.233266	10.9688	2.19508	0.299505	3.61731	6.58312	0.565001	0.795826	4.76274	3.49686	1.01664	0.689671	6.74094	2.95581	4.24278	0.221325	1.39899	1.12689	4.27878	17.0146	7.8038	3.43064	4.52037	0.0889684
612	5.05966	1.54867	6.28353	4.14963	4.631	1.46408	0.855825	0.820652	0.324068	1.63433	1.54784	9.53079	3.21505	1.5748	4.28337	2.73998	3.22954	3.4808	8.64288	6.5347	12.2873	0.105092	1.88326	17.1968	1.33917	0.19976	4.12323	1.58856	2.74782	9.23218	1.55889	0.167651	0.429611	0.830787	0.182758	8.45898	2.65727	3.71624	0.264765	6.89686	2.15906	0.105205	6.43809	0.158978	2.48929	1.1914	0.914834	0.39098	2.68972
613	5.46956	4.61162	1.13854	0.82666	1.93814	0.514604	0.422027	0.883004	0.0266596	1.39199	3.8819	1.83448	2.18035	3.09707	14.0573	13.1519	0.493209	3.8476	0.305292	1.3752	3.38948	0.0449789	1.37359	4.16519	2.07513	2.44635	7.58905	2.04085	5.05226	0.00578383	0.989533	3.62651	6.9408	1.02527	1.03368	1.96006	0.203918	2.18596	1.81352	1.26592	4.76437	3.41439	1.10721	4.65535	14.6131	0.854503	1.00701	0.312253	0.658617
614	4.46076	4.10886	7.27454	1.96807	1.34466	0.737299	5.12331	9.4749	0.10098	4.58213	0.325301	0.875648	3.79685	0.294391	0.638016	1.33664	12.0832	2.33295	1.97867	5.97251	0.752127	3.3313	0.977866	4.86056	5.11641	0.635522	3.32617	2.38646	0.138493	7.45579	2.35482	0.174562	1.75839	3.08797	3.51146	2.08512	10.1179	1.32621	4.77659	0.441883	0.610594	0.876404	1.5242	0.944178	0.127981	10.7217	1.17168	0.794551	0.290239
615	0.804707	0.697616	3.49479	3.36824	2.71949	2.21983	2.18586	0.00498749	5.35654	4.65141	0.022512	4.51861	13.2789	8.34617	6.523	7.92406	8.45022	12.185	2.05787	2.67538	3.24384	10.9491	3.18219	0.91465	1.24277	4.36055	0.215872	0.665941	0.452937	1.61745	1.57461	0.449369	3.8798	0.787312	1.7471	10.5746	8.62544	2.71704	0.688619	0.0478636	1.49523	2.52483	1.36163	0.366249	3.11268	2.83609	2.73226	5.14608	4.31704
616	3.13031	0.975923	2.12627	0.864403	1.16699	0.136124	1.55878	13.6441	8.8888	2.27038	1.86949	0.0660758	3.0745	5.65603	4.74021	1.37759	11.3544	0.856683	6.27279	9.20391	0.812321	3.51576	1.44511	3.92546	5.57761	1.14941	6.14408	2.03434	2.51657	0.978838	0.711797	3.90513	0.460821	0.754413	0.420472	3.58257	1.09119	4.07581	2.39736	1.02877	2.45795	1.639	1.56807	4.35599	1.2709	5.63881	0.101145	2.24152	13.7225
617	0.324784	9.59108	5.15338	3.79011	0.475132	2.72117	0.126319	0.685867	1.33829	6.21545	1.74738	0.247222	5.06523	1.28894	0.933543	1.52384	0.54334	2.30493	8.65025	0.761161	5.70327	5.55665	2.36388	4.36701	0.452999	1.37923	0.210453	3.10056	1.22964	1.49413	0.177963	4.91037	7.9122	5.27004	7.39899	0.987559	3.78878	3.22506	4.65532	8.77641	2.26104	11.8926	0.829664	10.7822	0.00915139	11.1911	1.40257	9.64814	7.37004
618	3.45811	3.77638	2.82848	5.06893	9.06832	4.65182	7.68013	13.0684	0.780947	1.43592	0.0517251	2.66818	0.675768	9.40916	0.673043	3.11411	0.397967	0.0465056	2.33036	5.31178	11.2798	0.39294	0.532788	1.96777	2.47995	2.85663	7.47899	4.34228	1.93423	10.3497	0.605771	5.40275	0.118044	2.51936	3.91522	1.21187	5.04286	2.76826	1.00924	10.428	4.55174	4.46732	0.454149	6.11922	0.0867474	14.0577	9.04882	1.30023	1.67903
619	2.35144	0.817292	1.72407	0.72082	3.01784	0.39246	0.434924	5.44068	4.92332	1.15218	0.886805	1.15243	4.66699	9.87776	1.65622	3.61968	0.472059	4.99985	1.56985	2.54054	11.624	5.28871	3.25033	4.66448	2.26536	1.77715	0.657902	15.7779	0.21875	3.59272	5.24751	8.7064	3.03339	6.90148	7.09948	0.804699	6.08744	10.9646	0.0303189	1.79763	0.0768626	0.684998	1.12888	6.82174	9.43598	1.70687	7.00518	7.99869	0.640676
620	0.570377	1.06195	6.73677	2.50053	3.41496	1.41549	0.054743	0.107051	0.947814	2.57274	1.18833	2.46368	2.59264	0.0157447	1.01027	7.71536	5.62291	1.94111	4.18256	5.85575	0.621582	2.15562	5.56931	3.32658	7.23345	0.984706	0.740411	0.342442	0.222559	1.11998	9.18564	0.39786	2.90518	2.61556	1.55529	10.1133	6.02121	5.37528	2.03174	5.38188	0.653164	3.08452	8.57211	7.25368	0.176578	0.803447	3.6535	2.40679	0.785833
621	3.63551	0.580437	0.415553	3.96826	2.14418	6.94219	3.15092	16.2147	3.56979	5.12893	1.56561	9.09886	1.6443	4.67456	2.62015	0.927727	16.6314	2.16636	5.33393	1.50982	1.64401	2.50725	0.27766	2.09551	1.43611	15.359	2.35671	5.87227	2.07968	6.75855	1.72384	2.25382	2.33889	5.51765	2.96617	3.31018	10.763	5.17668	0.943005	0.0248322	3.83175	2.46168	5.7246	0.413229	0.566964	0.242165	0.700822	11.5387	3.14108
622	2.79066	0.122114	1.70423	8.65227	0.0361996	0.906242	1.35839	1.90525	2.4543	1.55715	7.99829	1.12292	1.66168	0.856932	1.22154	0.343533	4.67841	0.966056	6.92674	1.85787	4.53628	0.00368578	1.71727	1.11139	3.11277	4.36826	3.51095	5.4826	0.937842	2.60992	2.97798	7.22287	0.313187	10.316	4.264	1.18943	3.8755	3.62675	6.41013	0.0682573	2.00867	1.01943	0.548955	3.19233	0.73064	2.51607	3.66217	0.852733	4.04467
623	2.10718	3.79213	0.520397	0.339877	1.13658	0.216704	4.98726	4.17511	0.334436	11.7456	1.22449	0.150674	0.32322	1.48035	4.51617	21.6497	0.575445	1.1318	3.30917	1.37659	4.94753	2.41478	5.25108	10.8517	5.8677	0.128478	2.84536	3.20551	4.81284	1.43725	1.21882	2.05757	7.37002	1.47536	2.68043	2.45365	6.43793	1.42782	0.401558	12.3205	0.0279148	0.425851	1.65817	0.421308	2.83959	24.292	7.22649	3.00389	8.55713
624	1.08841	0.693789	1.60651	5.10201	2.53208	0.494893	0.230572	2.91646	5.93412	0.469586	3.46242	1.91889	0.855721	4.62838	2.08023	4.4438	1.81505	6.03207	0.538638	7.04677	1.59043	7.53806	9.3066	0.620238	1.96875	2.08742	2.92206	3.3398	1.75017	3.9896	0.229798	2.37235	4.20264	1.0019	1.48983	10.1284	4.74229	0.477663	1.63719	1.93466	1.65798	1.02365	0.926407	1.27551	7.74423	1.51612	0.807722	4.6898	1.58354
625	10.4864	0.555576	1.17453	6.33565	7.14314	0.933348	7.49345	5.59824	7.69045	0.607782	0.110504	0.988073	3.62035	1.45967	3.23548	0.823002	0.209822	0.0891772	2.20986	0.737167	1.66507	0.552133	2.60748	9.47326	3.11739	3.1089	2.28294	3.88712	1.46722	5.05289	0.153757	6.55452	2.96894	3.94577	1.99275	0.677346	2.38363	6.03339	8.87862	2.55808	1.97042	3.43934	1.43534	1.49685	0.0831297	7.82332	0.339839	0.0042157	1.99796
626	4.70729	0.0850499	6.48054	0.566079	0.204103	2.54561	0.305581	0.74248	1.08244	2.2499	1.4246	1.12036	14.5779	3.44363	2.59604	1.54348	0.233717	6.0229	0.669263	6.5123	2.77112	4.32951	5.73191	1.47944	0.876289	2.73508	8.39981	2.75568	3.71118	7.39982	2.28599	4.11124	6.98621	2.38761	1.76991	3.70601	0.0440107	2.32831	3.7919	1.00123	2.06127	5.75916	0.861775	2.0578	0.00364544	5.48206	5.01852	8.30912	3.21006
627	3.51579	3.34188	0.532467	0.983942	5.51269	2.00612	1.87708	2.11932	1.70859	2.13092	4.11023	1.64823	5.41415	4.69876	8.60053	8.09341	1.27625	2.24679	3.69033	4.95999	2.82799	1.38214	2.98386	13.6367	1.18227	5.77562	4.74275	1.32642	7.006	4.78188	0.88776	0.571898	4.12015	8.57756	0.900473	0.0646516	1.28474	1.90356	1.24222	3.74749	1.6573	3.80352	3.72612	4.19431	0.0657338	5.48729	6.62186	9.65421	2.92862
628	10.6629	5.25679	0.220579	3.45275	6.51858	1.22582	0.609277	1.78262	0.539574	11.5486	7.18126	5.41482	0.178683	0.194699	4.36817	2.15543	0.037135	3.87857	5.50731	3.87881	10.0745	1.39297	7.12489	8.96267	3.70819	1.02911	4.84988	1.1135	4.70503	5.63469	7.89197	1.49842	0.0946531	2.60972	3.01822	0.344329	4.39131	3.01675	1.29647	0.833151	10.0807	0.211605	1.67713	2.09249	1.0714	0.430156	2.78478	6.04963	1.08577
629	6.09376	2.54382	1.21593	1.04099	0.215645	3.11744	20.6092	0.804601	0.128441	8.65844	0.72801	2.62107	6.31913	24.7328	0.75436	0.122212	1.45704	0.83169	4.82716	2.59665	1.8946	3.63943	1.28625	4.62817	0.710122	2.0908	6.95333	0.879586	11.2005	0.408722	3.83749	4.67847	3.40299	3.76981	1.67575	0.0228658	6.40926	1.65485	1.5011	1.58687	1.86813	1.10059	4.51509	1.71918	2.45042	6.35839	3.96268	6.18878	0.195814
630	0.779914	4.46002	1.19387	3.69371	0.179244	1.49961	0.478905	17.8782	4.09751	12.9926	0.532811	1.02293	0.689998	0.274739	0.326689	1.60153	0.523804	1.68565	8.16742	1.64874	0.743829	11.8538	0.731311	4.83573	1.30262	2.71772	3.80439	6.9489	0.830055	1.45686	1.15232	2.21351	1.68886	0.967311	0.608182	2.73001	0.864155	2.64422	13.0618	0.137457	3.06622	0.842608	8.13966	3.98608	0.793074	0.955605	3.22126	5.71607	9.70405
631	3.59806	3.05429	5.83488	4.77354	0.643553	0.167397	3.51284	5.01203	0.25489	2.15331	0.975789	2.82592	0.360095	1.8625	0.637253	3.96555	1.52722	3.20565	5.43073	5.23871	0.379774	0.554916	4.8574	3.45681	2.02623	17.1419	0.51514	0.0409087	1.34405	0.211043	6.75528	2.83089	10.652	1.84049	0.786055	1.50227	11.0558	4.46863	0.0438647	2.07073	0.515713	1.89936	2.56154	2.28515	5.43945	0.119146	1.81738	9.50238	4.32536
632	4.31423	8.66763	1.66036	11.9713	4.83531	1.4573	2.97709	0.5628	0.380473	11.6521	3.56853	2.31218	1.93535	0.121201	7.15591	4.68058	12.4549	2.0725	2.55465	3.8015	18.569	7.46581	0.657363	0.144581	1.25148	1.03899	3.31463	4.8907	0.0148841	1.8398	6.31988	1.79802	0.00356894	0.303396	0.0956966	0.186042	0.758472	0.156582	1.72786	2.28422	5.29551	1.61163	7.3836	0.827646	1.35445	9.48294	2.47379	5.04259	1.18596
633	1.31032	2.02497	2.45764	3.69298	0.256099	9.2623	0.766825	0.0114375	8.37768	3.85989	0.763226	4.15432	3.43912	5.55379	2.86846	15.2088	1.6462	1.34372	1.82897	2.04089	5.06954	3.62984	0.106367	3.7589	1.91426	2.857	2.55909	0.0197178	0.544038	0.335177	0.319125	1.22047	0.463064	1.18613	6.87826	1.34228	2.60204	6.79159	6.18659	0.844377	2.94238	0.735299	2.08691	1.80756	2.73305	5.71582	1.33998	0.334595	1.99003
634	3.65416	2.11412	13.2907	2.45004	0.394574	2.34084	2.11811	1.55463	2.78051	3.49615	5.08935	0.843999	1.24353	0.896321	0.153196	1.96816	5.42817	0.177884	1.31577	1.38859	2.6714	4.16856	0.0855812	2.26723	0.0715021	0.914019	0.88632	6.48405	1.05592	3.57061	0.665696	2.72321	1.19708	5.47104	4.79059	18.7056	8.27614	6.61192	0.974692	0.80029	1.05077	4.87284	2.87023	8.1696	2.80932	8.91364	7.77695	0.760474	1.36238
635	4.00656	0.527366	1.31084	6.41725	2.7523	0.265916	4.45133	1.88019	6.51136	0.480635	14.8352	1.07927	7.37953	3.91462	2.91016	7.35474	3.25934	1.85588	4.2099	0.696099	1.6185	1.76544	4.56945	0.319612	10.7536	0.456746	6.75597	8.00702	4.38173	1.62234	1.74754	0.338738	4.52667	11.6366	4.27601	1.7136	1.62923	5.36859	3.58446	2.99519	9.85726	1.22895	0.27663	1.19946	0.21662	3.27682	3.96124	11.0953	1.52994
636	3.12737	0.171415	5.12174	0.300365	2.24754	2.19852	2.38549	3.39749	0.87513	9.4273	2.12514	2.3975	0.867807	9.4539	11.4543	5.34373	3.06751	0.835897	0.888387	0.219904	4.84582	8.94882	2.16762	6.03566	0.18107	2.74121	3.36438	1.08343	6.94553	5.56117	2.55534	8.3165	0.47542	0.078978	3.70276	0.616315	1.72603	4.84343	11.63	5.31751	4.53253	1.5774	6.7001	0.170354	3.39478	0.334931	5.94	3.63721	4.43695
637	6.06421	1.58084	3.96396	0.241498	0.0966069	1.45198	0.516081	4.63404	6.86707	0.154854	5.23167	0.452612	10.5652	0.0961472	13.7519	0.37863	5.84207	12.9009	3.36476	0.245243	14.0528	4.86504	3.75538	13.6042	3.6654	3.96356	8.16781	17.0421	0.226594	4.72844	0.986602	2.76906	0.848248	2.89818	1.38534	1.4311	2.2422	0.138362	0.496657	2.08318	3.66406	9.51362	0.405264	5.82055	0.0375914	4.58758	3.04442	2.59506	0.0500639
638	2.12	0.543642	0.0677489	1.51778	4.07597	1.83516	1.60831	0.103713	2.83015	0.0720613	1.17423	2.03196	2.97568	4.60822	1.95712	4.55298	3.80725	0.444852	1.87493	3.84178	0.413386	0.449429	9.74938	8.37319	1.91648	5.94957	0.675974	7.84748	0.646182	1.64822	0.670629	0.289149	3.61599	5.25243	4.39112	4.14208	0.856197	5.46897	9.10956	1.96915	0.0817522	0.812602	4.38076	8.56786	7.45962	6.12641	0.669079	1.22677	3.02734
639	3.25543	8.51843	0.403779	1.71932	3.38158	4.72348	0.183981	0.405921	0.536968	4.26521	2.00639	1.80288	1.87998	1.8591	7.80313	1.32212	2.69878	2.68751	0.369309	2.93754	0.112504	12.2784	3.93028	0.439691	20.5618	0.975965	0.134469	14.6054	0.82008	2.99885	1.56499	9.63478	0.065641	2.03024	3.36284	0.0023694	0.123352	1.88516	6.19562	0.00237043	2.85915	1.72182	10.5262	4.45175	1.40347	4.64598	1.00982	1.16066	2.62004
640	2.29365	0.254854	21.1232	2.09007	0.0998531	1.98091	0.477055	0.706419	2.05562	1.07586	4.83589	0.609382	0.93257	4.33451	3.9945	2.10945	3.88743	0.642714	3.70695	1.99476	7.69509	4.03375	3.1142	0.176854	5.58942	4.06781	3.10488	1.78438	5.9305	10.7959	9.19033	0.351138	2.15804	0.518115	1.68516	1.49635	1.12376	3.19589	2.3788	0.982081	10.3361	1.39493	0.0245501	2.57539	4.52907	7.03719	0.821239	6.46206	16.1425
641	2.28139	0.0438827	1.33719	6.03655	3.03816	1.7506	0.633718	1.20101	0.334801	2.41329	3.22057	2.94346	3.96753	5.18056	4.73289	4.09796	3.75948	1.04599	2.11627	0.753024	5.46056	0.417596	9.87874	0.457653	1.37744	2.21817	0.401301	4.27963	1.62887	4.25942	9.67407	2.56267	2.42527	5.0957	1.48567	7.80394	3.78876	5.31491	0.0247161	1.59344	2.20066	4.0897	1.36605	15.688	1.43061	0.172323	1.90288	0.0440747	3.56064
642	1.30701	4.88585	3.14421	3.2616	2.59385	0.450692	6.53591	2.26196	2.26694	1.29933	0.751733	5.60875	10.312	6.37378	9.08312	3.40636	0.571092	7.1795	4.5095	8.32446	0.494038	2.32123	0.62473	12.0543	4.6189	1.89236	7.47446	3.19642	1.80176	1.18684	1.23154	2.27518	5.17134	1.13417	0.0398349	2.40945	1.56378	0.555067	8.78392	0.684404	5.84576	5.34113	1.57723	0.201029	2.74629	0.433761	3.02379	2.44248	7.165
643	1.56418	0.816908	1.24424	1.24722	2.34434	1.34482	0.242456	4.37944	0.143762	8.24158	0.927434	1.76402	2.01613	15.1703	7.67641	0.941612	3.23401	7.9493	0.940436	3.43969	5.77969	2.84158	1.85687	1.40766	0.0767664	0.372827	0.397668	6.87244	5.59687	0.32193	4.65614	1.76534	0.775524	2.74265	9.02254	1.2888	0.870182	4.47083	6.95071	2.38348	3.27813	3.9388	7.27107	0.0841601	4.08311	1.00521	0.552924	2.82492	7.25507
644	6.46489	4.42115	6.61281	6.49842	0.919921	6.73708	3.17637	1.1636	1.25091	4.72266	2.96843	0.524939	0.193412	0.523648	0.0909364	2.92388	1.43492	6.49696	0.915131	2.84475	2.7643	2.34207	4.61399	4.96983	0.778769	5.85398	15.7222	0.0157765	0.103321	9.99115	2.27788	8.35318	1.20028	5.60333	1.69003	4.27075	2.74856	1.52207	2.19372	0.244892	3.0041	2.70977	0.431373	0.197023	6.14748	1.16497	1.15072	2.36703	1.77518
645	0.0928129	0.816556	7.42012	0.0317581	3.48765	5.20545	9.43281	3.70446	5.94838	0.122034	1.14999	0.792322	0.291192	6.41953	1.31364	1.23389	5.021	4.00791	3.44072	6.90172	5.04176	0.955526	8.43738	4.72911	9.29098	4.12403	1.41225	0.560565	5.97892	5.36237	4.0211	1.49527	11.8539	0.00736582	3.34105	8.70523	4.26387	0.309872	1.86109	7.00881	1.16486	3.95042	3.57197	0.83276	0.829698	2.26651	1.16252	0.32108	0.853294
646	0.577915	5.19948	1.32193	0.586994	3.2728	0.116161	1.10354	5.1738	2.96413	3.12477	3.39074	7.3788	0.091403	9.05475	8.69821	0.546356	1.43214	0.367807	3.03506	0.186602	5.64738	0.454914	13.9868	2.82902	2.47424	0.883454	0.649972	17.1368	3.93365	1.79433	2.02368	4.07971	3.11168	6.76433	3.35602	0.340506	4.20415	10.0411	3.99402	2.39219	3.13041	0.490623	1.8656	1.52731	7.08567	11.5128	0.873376	0.60151	3.44643
647	0.150087	0.231806	0.496559	3.07579	4.88715	0.390569	3.44715	3.4504	11.4496	3.93288	1.27071	1.77122	1.38078	1.11272	2.46319	1.07228	8.12345	0.433571	4.46417	0.6905	0.920821	0.669746	0.243789	3.30781	1.67959	1.13875	0.0275643	2.006	14.8321	1.0444	2.05622	20.9426	1.43271	4.61872	6.51932	7.81681	5.84331	1.94477	1.3892	5.31979	6.16472	21.7248	0.610142	3.14177	5.06004	7.4886	7.87958	3.55141	1.02963
648	0.0346274	1.13425	2.59151	0.86418	0.103549	2.45943	1.07136	1.38238	0.676609	1.82145	7.10636	3.46189	1.93068	2.98921	4.92499	1.54124	3.20691	1.87009	0.520089	3.98565	0.154153	4.11917	2.02896	5.41348	2.55436	0.504192	5.29692	0.0717955	1.1656	0.786965	4.17144	2.56927	2.08074	12.095	3.03268	6.78914	7.14313	9.75738	0.949592	8.56379	1.40021	0.405522	0.890902	7.55683	2.54678	8.47712	1.17166	1.12391	3.06682
649	4.47423	0.126115	1.25141	1.42907	2.03716	6.89114	3.22828	3.02444	5.00301	0.878075	3.65643	0.427272	13.1403	2.69261	2.6704	0.419142	3.76376	1.7435	1.98692	19.9519	9.021	1.13544	1.00975	0.46997	6.00671	1.92747	6.81421	0.826408	5.3858	5.10104	0.3352	0.591113	0.848288	0.911394	3.50658	4.08419	1.33194	4.083	1.29874	0.810246	2.8961	3.26216	0.653932	1.15595	1.61533	8.14482	1.29951	0.334076	2.24355
650	1.9473	6.20958	4.4286	3.96505	3.23379	0.573059	13.0311	5.84491	0.324674	11.7789	5.9635	0.935947	1.37476	3.68154	6.73278	7.42468	9.40056	6.61513	1.20932	3.28065	2.36849	0.222281	3.87394	1.30534	6.12601	5.04422	5.38072	7.42754	7.34547	0.963721	2.99869	4.06476	0.412579	14.5719	4.93303	3.02848	0.951762	1.6469	1.62754	5.69425	0.251537	8.56193	1.56391	8.3577	0.0796414	12.4802	7.64772	3.00404	0.633458
651	1.54259	4.39683	8.76624	2.97535	2.6534	3.46143	1.4095	1.51623	7.229	1.30221	2.88197	1.27026	3.15733	5.87384	0.874822	0.252059	0.32837	0.146461	6.02032	0.714787	4.53775	6.27444	3.50879	0.508863	7.58836	3.95957	5.16742	4.38676	1.70381	1.79282	1.08263	0.725642	2.01465	1.94394	0.723436	6.94068	2.74675	6.99828	2.42914	0.95897	2.74724	3.55766	4.66805	2.90736	0.732857	2.11261	0.629119	0.383945	3.04777
652	1.40944	1.40274	2.01153	8.79891	0.751578	4.21125	6.15471	3.00438	4.52324	0.806813	12.7553	11.3079	2.94961	1.77055	1.17819	1.97695	1.05919	2.08321	1.71264	0.481694	2.27685	4.3066	6.47102	3.86827	1.29811	6.13041	8.52535	8.5173	0.733524	1.93758	13.3221	6.25731	0.751794	1.77475	8.79258	2.69423	6.61638	1.08593	3.76133	0.365318	2.4628	2.15763	8.34358	11.3241	8.21166	1.17987	0.353434	1.55021	2.0437
653	2.09958	2.81937	2.51144	5.3127	0.14045	8.29703	1.45648	1.36068	0.458243	2.9391	6.30852	3.48037	3.55838	2.0901	0.278468	2.26787	0.694577	6.31026	5.27681	0.661953	6.27579	1.20956	2.32612	0.379222	3.0751	5.30178	4.18734	0.6709	1.43114	2.15373	2.92378	1.35959	3.15004	0.0360617	0.421897	5.27784	6.67569	0.149885	2.81064	1.6703	0.149385	14.6859	2.21635	1.4883	2.71947	0.357682	2.0745	6.11006	2.85161
654	2.75719	6.9531	3.36997	0.151502	6.0295	5.33501	1.43572	0.00256269	1.11733	9.9422	5.59879	2.30123	11.0245	1.06796	0.891185	2.25619	4.17711	8.59028	3.11675	0.786424	1.97385	2.57168	5.31571	0.544609	0.501952	1.13246	2.39742	0.742489	11.0619	6.21439	2.79405	5.89333	1.16502	0.338555	1.03457	1.71623	10.2046	6.32254	0.343924	3.04261	3.70388	2.17899	2.60953	2.40032	0.864758	1.52737	0.912624	4.06092	2.21253
655	1.6925	0.729215	2.57765	4.1842	8.21553	0.234254	2.10877	0.0576278	1.052	15.7122	1.66332	10.2916	0.334903	0.20809	0.174708	2.86545	4.54185	2.19199	2.60377	3.0274	0.853876	8.14309	2.54636	6.5105	0.226196	0.539902	8.01847	1.30593	4.87102	1.81887	0.985074	1.72453	0.670747	1.62674	1.69628	8.03268	3.55501	10.9392	0.8243	1.44054	9.52328	8.79249	1.45765	0.39575	0.568973	4.4799	4.10188	0.0646541	4.37041
656	1.23137	0.260933	2.89898	4.40974	7.94226	4.79526	9.79585	1.46023	1.73007	3.16143	10.9725	8.62748	0.463691	1.19023	7.33682	0.813725	5.95769	1.23847	2.75126	9.68899	6.47299	2.83064	1.51395	0.273198	2.89028	0.143916	1.67135	6.23226	2.78833	0.605964	2.1657	0.880517	0.118629	5.3891	0.274674	3.09168	0.980583	20.2909	2.54917	0.345475	0.249544	2.15272	3.38262	7.59489	1.20869	3.70322	3.24785	4.40749	0.536696
657	2.34511	2.60969	8.57816	5.37292	0.333559	3.21388	2.90785	7.96581	7.42304	2.06472	2.79052	1.15042	3.69501	8.54882	2.74343	7.75905	2.31435	10.1356	9.05698	0.507661	5.6705	0.578017	0.29853	6.06772	4.36174	0.672091	2.50965	0.0868042	2.21425	1.14823	4.19316	3.05937	2.23274	1.22337	6.46247	0.592344	5.25022	2.15922	0.925927	1.75288	0.613487	2.0846	0.428667	0.0473884	2.99656	2.71724	0.939604	0.401053	1.96937
658	3.84473	2.41745	0.784689	0.295173	2.6946	0.803484	5.85546	1.39478	4.6376	1.32557	0.975666	0.383526	2.12271	5.595	6.32965	0.182974	1.52267	1.06399	6.11637	4.88233	0.295499	2.95725	1.03334	3.49199	5.0498	0.518062	6.20836	7.21485	4.0864	0.252189	8.4209	1.88139	0.654461	3.97793	1.64591	4.88546	0.365531	1.07719	0.272528	5.42149	1.4492	0.720797	2.11734	7.35461	0.759083	5.15678	3.30194	3.42214	1.99192
659	1.16186	3.99722	1.54672	1.8758	1.57181	2.389	4.75982	1.63364	3.48311	2.96928	2.21172	1.54913	4.59238	14.0267	2.8792	3.19561	8.24929	3.85795	3.15846	2.03995	3.25625	3.06707	1.37871	2.25352	1.14022	5.56784	3.05827	1.43652	2.65996	4.9034	3.33914	13.9652	0.551011	0.505687	0.507259	0.720139	6.40242	3.02271	5.86097	1.25666	1.90423	1.80554	7.07527	14.5404	3.22245	2.02915	3.03032	3.52362	2.64186
660	1.31075	2.61592	5.06576	0.327224	5.70847	3.65572	2.66804	4.99558	0.0991082	3.48571	2.60051	4.06865	0.28088	4.32544	1.05007	0.670933	3.87986	5.55274	0.89453	9.29838	12.9899	7.07782	0.042557	0.149595	0.245209	3.83405	3.40353	2.35338	10.0575	0.331288	0.82653	2.48923	7.047	14.1738	9.38815	5.83242	5.82404	0.08872	3.50078	4.14896	1.3654	4.00427	0.932253	8.84842	0.333309	0.296716	8.25087	6.25681	2.07384
661	1.23419	0.392574	2.87354	4.2883	0.69974	3.79276	4.19003	12.9268	1.07764	0.317075	0.941304	1.95018	0.246799	3.72996	0.463266	1.67156	7.01851	1.70894	0.077062	0.179605	13.3884	5.4331	2.74335	2.53811	6.1572	1.72758	0.599849	1.5487	1.99444	2.75682	5.37799	3.80288	0.13782	1.80971	3.40427	0.0240409	0.248119	4.55884	0.142889	0.680973	2.75426	4.85427	0.706236	0.17271	7.02199	3.15024	5.22596	2.27914	4.65714
662	1.66478	0.411918	1.59278	5.0408	4.05043	7.4297	0.312475	2.37641	15.0132	0.399698	1.72262	1.06598	3.21621	3.43529	0.891801	0.814437	6.02243	0.0601512	1.57494	5.65012	7.18465	15.6436	7.61443	3.72657	0.616675	1.31859	8.39359	1.32939	4.63763	0.0144014	7.46537	2.40175	0.520191	3.98562	2.13955	5.77937	3.97089	2.31651	3.05549	0.963538	1.62933	0.779392	9.64823	3.02219	7.64703	0.063423	0.440635	0.00530371	14.8143
663	0.0248429	3.31844	3.20262	2.32999	7.14526	2.22961	6.14427	0.923215	2.69644	2.69331	0.900648	2.66567	0.912666	0.576334	2.49019	3.77411	1.26982	13.2199	21.3993	0.771816	0.233744	3.57299	13.0518	13.2198	3.90422	2.79994	10.528	1.42802	0.321132	3.16671	1.03946	1.39452	2.98098	8.81173	5.29059	0.989632	2.57784	7.46988	0.927728	0.926552	0.957972	2.25465	9.8512	10.8866	1.99247	1.51484	1.62141	4.65481	7.73657
664	3.20745	1.19269	7.56626	0.717503	1.16261	5.85708	2.72791	2.61172	20.9989	3.37	4.77761	2.67779	1.55577	4.77639	7.01903	6.81485	0.795446	10.1728	2.37361	0.747107	4.18652	8.19849	6.79765	10.6603	1.24103	3.21635	2.01349	0.837477	0.857283	0.395899	0.108706	2.71262	0.597178	6.53183	1.81507	0.165601	9.72604	1.28677	0.582647	0.36849	1.5025	3.65664	1.81182	0.784655	0.524243	2.13335	1.72023	0.288022	1.68853
665	0.721886	1.5941	4.94505	2.81421	0.589907	1.75893	1.45597	2.65671	13.135	3.44857	1.31166	1.72398	4.23373	0.75619	0.837265	3.29585	14.5226	2.93511	0.646234	5.73791	0.0569845	1.35461	2.62057	3.05223	1.22998	0.525282	0.478611	4.58514	4.80017	11.1541	7.15386	0.651134	1.57021	5.76079	8.76455	2.62367	6.75929	2.25265	0.232254	2.68431	1.29541	2.99209	2.9909	2.11754	0.416427	8.98552	3.20212	1.36192	0.315606
666	3.97378	0.455585	0.870739	0.573594	1.40961	0.604216	2.44651	4.95727	1.91585	1.32828	7.43479	14.2678	4.70852	5.27669	0.340534	6.02492	3.63064	1.12076	11.6822	0.822431	3.93111	2.05492	1.40373	0.936698	0.112686	0.865199	14.6562	1.01942	4.22228	2.36762	3.2438	1.83632	0.791139	5.37008	2.52596	5.09849	2.45293	3.4928	0.257407	1.4533	3.54026	6.03202	0.0690686	2.59768	4.57144	0.461339	19.1414	2.00162	3.10082
667	0.328949	1.52801	1.88726	1.67195	1.86905	0.502389	0.132257	5.64851	0.206655	7.20531	2.03728	6.48854	2.10762	0.461933	0.914246	1.17777	3.42087	2.05662	4.58166	4.79944	0.636817	8.5451	16.2117	0.342014	7.46575	7.69242	3.69954	0.318995	9.60725	1.65179	4.40529	2.46436	4.78149	1.04545	3.19969	1.28696	3.56658	12.3509	1.18694	0.770963	0.524608	1.32639	2.49858	9.62321	5.79121	2.71968	7.2678	6.22415	1.35579
668	9.24015	0.686103	0.819732	4.21121	9.99026	1.72423	1.13069	1.6887	0.293869	19.817	7.3766	5.92485	36.9276	0.404541	0.383028	1.41583	3.37921	3.04141	2.78982	3.72963	0.823789	5.13874	7.75734	8.14636	3.80022	2.36302	7.43776	1.89303	0.913688	0.145161	7.61165	6.5456	3.16962	4.98549	4.11539	5.79915	3.78673	6.71152	0.245848	9.03011	1.13997	4.93021	3.87907	3.97549	2.59791	0.152851	3.13065	0.494249	12.0216
669	6.49143	0.662835	3.18159	11.9431	0.233633	3.46057	3.24622	1.35745	1.37161	6.21557	6.08183	6.35293	0.807886	16.6245	7.12417	0.0510044	2.16888	3.11874	1.57768	0.347223	2.49644	1.97427	1.26514	2.43891	0.772576	2.91987	3.9648	3.46162	1.6563	11.1555	3.63119	2.71974	2.11486	7.30183	6.96182	6.20189	1.7045	2.41735	2.68364	3.55323	3.50719	0.249546	4.11046	3.06071	0.903595	13.4984	9.75825	1.41691	0.890828
670	0.763543	1.25438	4.02554	2.08788	1.11095	9.45913	5.99843	3.19512	0.665638	8.3628	0.431165	2.23213	4.58343	0.181374	2.98742	0.40968	5.46562	0.574428	8.77726	5.58684	3.35655	0.310772	5.96282	4.26419	5.05382	6.23352	7.58103	2.80002	4.55153	9.05381	0.0666653	2.20404	2.31249	1.71996	0.899534	1.84859	2.74428	3.47342	3.30012	3.35327	0.512768	18.0321	10.3401	0.0509294	9.12878	1.0125	1.08392	3.88624	1.72068
671	1.19325	2.36551	6.32093	2.68049	0.593527	2.05463	0.526285	6.53577	17.0229	1.30719	4.86625	2.26669	2.77716	11.5451	0.274927	4.54955	1.21799	6.56068	2.40486	0.418463	5.80353	7.47703	2.31291	6.17355	5.12723	1.69919	5.21009	1.23686	2.61741	5.15906	1.98053	1.18027	0.580247	1.90355	11.6492	1.24873	1.75865	0.847066	2.89276	3.71021	3.20588	1.56085	2.01338	4.11938	0.715038	0.80899	2.8544	6.33078	6.92492
672	0.289348	1.6731	1.67632	3.96938	6.64666	8.88288	2.31236	2.9768	2.06216	0.108429	2.8321	1.59695	3.41335	4.0612	4.04372	17.1086	0.237427	3.49067	1.90833	0.102115	8.51944	0.624762	0.0928167	4.75033	3.74424	9.27165	4.03341	0.217311	5.39271	7.00295	6.59896	11.9754	7.64701	7.70554	17.5899	7.41108	0.948536	3.69453	0.824285	1.62714	1.72296	1.54281	0.246624	0.310624	2.36265	0.307233	1.10479	0.305546	3.34421
673	9.58132	2.71832	3.54368	0.00951137	1.37787	14.3833	0.239865	14.4866	5.47945	1.19234	0.711247	2.76857	0.730137	4.11495	0.390829	2.28841	12.2906	2.0767	1.26497	6.37929	2.06542	4.43519	3.27726	1.19869	2.25799	4.57446	3.15934	0.837596	12.8784	0.0594288	0.825343	0.101455	0.706948	1.27024	0.887742	2.59396	4.51154	0.0660887	2.27875	3.41484	7.87069	0.0418338	1.39213	0.872032	7.60488	2.61911	13.9543	4.57401	6.94239
674	5.8082	2.76225	16.2984	6.89235	4.2152	1.87711	0.852556	8.22831	14.1639	10.5978	5.23927	0.589998	0.804561	4.18676	9.96812	3.41678	1.62375	0.463001	3.96779	2.29316	0.16584	1.35185	4.74302	1.0877	2.14231	3.04762	8.00185	1.66695	5.88874	0.287358	0.649271	5.34189	5.37608	0.420723	0.549698	3.57961	2.90838	0.537073	0.816856	18.1448	3.16997	4.59429	8.11866	3.7868	0.0371492	5.23404	0.976036	0.789467	0.576147
675	0.599358	8.66908	0.204144	3.70605	1.1341	3.20062	1.5281	0.488775	7.12829	2.87891	3.57053	6.02335	7.26342	4.29192	11.4891	2.21211	0.581078	1.05165	1.03998	16.1052	2.38496	1.06666	7.93977	0.674697	10.2739	1.03079	7.02275	4.8285	0.418493	0.707817	3.79728	6.43968	1.47224	0.205448	4.24565	1.03572	1.28486	3.25529	1.18325	6.17984	0.937013	4.37274	0.0679717	4.47431	0.798695	7.87071	0.109142	1.81597	4.21832
676	2.33355	2.72648	12.7952	1.53669	7.61867	1.32663	0.78963	0.440489	0.806074	0.24343	4.59579	3.87345	3.29813	0.589553	7.73703	2.31908	7.67318	0.686246	1.13533	1.15366	3.47612	4.51767	0.451014	0.184838	0.188493	1.57362	0.380674	6.70308	9.05236	1.99558	2.4459	0.0248525	2.07752	1.1542	3.39412	1.94085	3.3452	6.78717	2.39126	6.6077	7.38774	1.82958	1.04619	3.21565	1.3088	3.35375	3.77367	4.67837	0.575914
677	8.59777	8.59153	8.85001	4.37726	4.0016	3.82097	3.53236	0.424372	8.11753	6.28372	7.08547	0.93579	1.19698	4.80861	11.759	0.812632	3.53417	6.46339	2.4513	1.65792	2.03	0.272552	2.80865	13.3737	12.9113	0.149222	6.66509	3.7247	16.762	2.7309	1.33131	6.7921	1.09567	8.3049	0.867334	5.23439	2.28697	2.75134	0.106625	9.35991	3.15742	0.438209	3.04632	2.89612	4.86384	1.11312	1.85293	7.24182	14.8018
678	0.521494	5.79251	4.75694	0.508809	0.280659	2.74455	3.97439	0.152583	2.19837	0.991258	3.46613	0.787239	14.8645	0.486838	4.75365	1.47094	0.59243	0.844659	3.0673	1.6228	0.135428	3.85118	0.907375	0.156219	0.365424	3.79015	5.66137	3.77895	0.736877	9.26042	7.26726	6.78883	10.114	11.7618	1.74156	8.45335	0.157716	1.27243	1.73395	4.1495	1.13859	12.139	3.86879	4.75973	19.7274	0.489065	0.542338	6.60903	1.10694
679	6.33943	8.25578	3.00745	1.60643	5.02917	3.30232	2.0128	2.33662	1.96538	2.24039	0.971878	16.7531	0.0746752	3.92547	0.268802	1.86892	3.41404	5.54036	1.55737	0.751765	3.01955	3.22515	1.61564	11.3454	1.7182	1.26454	5.99577	0.987989	12.8933	3.9376	2.63425	1.82735	0.796791	1.47256	0.551247	0.0483801	1.63384	0.48451	0.94194	0.757684	17.4882	10.2513	1.1215	1.20091	9.04124	3.16656	0.288893	0.252562	1.69593
680	2.04996	10.1908	3.84566	6.64796	8.21619	2.90312	0.233869	0.813885	5.14503	0.242504	3.38609	0.0927532	6.53914	15.2215	2.61808	1.15505	8.86281	2.13887	2.69966	0.764533	1.07012	4.92627	1.5245	2.71853	3.71647	1.88321	4.07672	4.10613	6.48362	8.1074	2.62191	3.76804	2.7701	9.63907	5.87215	2.03291	3.86049	9.69002	12.2055	2.94652	1.20254	1.68319	4.57073	1.9358	5.89104	11.8053	0.983546	3.72127	0.53184
681	2.79243	0.50284	0.861837	5.85717	1.20747	1.19072	9.85485	3.29945	2.22891	2.67415	9.32252	10.3855	0.72084	1.61462	4.23141	6.48647	1.51697	0.969835	4.89012	2.24417	8.14685	5.23686	7.22077	0.332378	3.3279	3.91475	4.79568	1.52749	0.634289	1.65274	5.35916	1.71012	1.28387	3.27943	4.46169	0.133622	2.75392	0.668134	5.88728	10.2299	1.35068	4.2417	12.4387	0.235703	14.1073	6.71341	1.04677	2.15113	0.930663
682	4.08855	1.91034	2.99304	4.90967	4.19662	5.01675	0.432851	5.79193	0.242303	1.3207	0.970399	1.0466	1.91803	6.6883	2.18089	5.23982	0.582985	3.59349	2.15861	3.1389	1.7774	3.18682	3.99016	12.5429	1.15625	5.93912	0.905747	8.05863	4.37757	2.07626	3.19876	5.26351	0.538938	4.34607	0.376114	3.60676	5.22705	0.774734	2.58492	0.426212	0.455165	10.7264	1.33853	0.149355	2.65374	2.97329	1.32364	1.79558	2.73466
683	4.528	6.32596	1.23257	5.66741	1.03494	5.47181	1.94454	4.89958	5.77982	7.52668	0.280119	3.81763	0.886396	0.387101	2.27689	2.71837	7.17068	0.719696	12.8443	13.2428	1.84789	1.46807	7.78034	5.89047	4.21262	1.91522	1.3781	0.218462	1.63705	1.31968	5.99664	8.4434	8.84925	0.347101	11.3697	7.03701	0.957672	2.2563	1.80372	6.6646	0.587702	4.96499	1.13391	15.5964	2.23418	1.88101	0.598324	0.767325	3.21416
684	1.08098	0.348415	10.4089	1.10477	9.66719	3.18929	1.70276	1.23076	0.127054	2.23996	4.91147	3.87937	0.242145	1.11025	0.782889	1.09342	3.97428	2.82771	4.20037	6.14684	2.7942	0.359544	9.09515	1.02369	0.77687	0.511897	0.307798	6.3262	1.61693	0.218421	11.1575	0.912555	0.347978	5.37326	1.08214	2.56731	5.70374	8.32946	5.31419	1.74482	0.988339	11.093	5.76745	0.802224	2.2221	7.07146	2.56409	6.8973	3.61153
685	3.50332	2.62773	0.57116	9.47262	9.00101	0.410144	2.51974	1.10323	4.54463	0.246606	2.67005	0.748292	9.97042	1.08228	2.22631	1.4627	9.25197	19.4787	0.714545	0.150329	4.79195	3.3618	1.88058	6.64123	2.12093	1.67277	1.47971	2.60186	1.70433	3.37664	2.16306	1.05604	3.41941	2.19996	3.502	0.19173	1.77891	0.988886	16.7466	0.962687	3.63764	4.6439	0.163252	4.68288	0.952502	6.01942	2.45005	0.250469	0.762603
686	3.28483	2.17809	0.531151	26.6947	0.231601	1.56824	4.68047	3.17683	12.0555	4.42187	2.02645	4.94178	1.56947	9.51904	3.7757	15.6047	0.39894	0.0557306	2.89071	0.207612	2.74617	0.757741	13.6383	0.229371	0.275605	11.4181	8.23575	1.45154	0.930936	5.86329	2.83949	3.02044	4.73657	3.99794	1.87286	0.0669561	1.16641	3.54747	4.7608	0.558614	0.296684	0.98908	1.2376	1.50551	0.64956	3.04508	1.31214	1.19428	5.0132
687	2.33847	0.493028	1.65428	7.23427	0.036237	3.54941	0.712982	0.864423	0.732408	0.761597	10.0576	3.27926	2.13701	0.569709	4.33753	0.00922041	3.65166	4.32915	4.4172	10.8689	0.472191	3.42667	1.68294	0.87679	0.534735	2.07997	0.734209	0.968636	15.807	3.56376	2.58979	3.28329	7.21377	2.94681	0.674942	7.15586	3.34543	0.289562	10.0505	8.44172	4.9076	5.40473	2.25182	1.12564	2.00239	0.680245	8.88148	3.63384	0.840061
688	1.38611	1.51689	0.4665	5.94212	2.5856	8.5944	0.293943	3.60008	1.58042	7.11816	0.322086	1.62269	4.90876	0.382119	2.29643	2.4787	7.33103	3.01534	5.53796	6.11725	1.22004	2.58224	5.27632	2.61286	0.0457158	12.7031	0.703431	1.1324	2.87294	9.35782	0.802775	0.829981	10.9448	2.79752	3.32385	3.95369	6.30858	2.49782	0.779435	4.7168	2.73905	0.434342	1.1938	9.00254	2.06197	0.708179	1.53906	9.81777	0.356487
689	0.733184	9.60635	0.600106	4.51956	1.31614	0.0054091	3.77973	3.67261	0.427072	0.458796	1.54806	0.274194	0.632937	4.72316	3.10022	0.410592	5.71109	5.63884	1.48267	5.73441	2.96042	6.86546	2.5131	12.4854	5.93994	1.41663	5.49641	1.71173	0.466814	2.03871	3.39857	6.90985	3.51115	0.145802	3.54175	3.22412	3.08448	5.69286	4.49593	4.0833	4.5743	6.79453	3.08376	5.21773	1.16718	7.24169	0.45158	0.118346	10.6407
690	1.54013	2.812	1.21598	19.1151	2.11697	1.7523	2.33384	3.51429	0.303796	0.227189	2.30652	0.17575	2.26578	1.75152	0.304029	1.68773	21.0189	6.676	2.32464	0.933589	0.52882	1.78268	0.271888	2.95893	1.02931	0.724489	4.69162	6.31952	0.177189	1.82988	2.88775	3.08854	3.54316	5.112	1.85971	1.41625	4.85695	7.07345	0.354062	1.35532	1.11684	0.403977	0.516772	2.14326	2.01027	5.47539	7.8692	4.5641	4.81727
691	6.18538	0.639049	0.260977	7.19125	7.83862	2.05836	2.29168	0.936087	0.775821	0.753352	2.6695	1.59859	7.62618	18.5879	0.172964	5.05497	2.78651	0.578365	1.27756	0.849881	1.54328	2.71675	1.5503	0.415534	0.167068	2.96173	4.66717	1.00848	0.233952	4.05841	3.97855	3.78711	0.723887	0.588514	2.38091	6.33186	4.59619	8.40401	4.47846	1.6263	1.96927	0.308189	3.27703	2.83721	2.61405	0.522723	0.283588	1.85602	3.57932
692	0.168496	0.42355	0.67988	1.38672	7.04077	18.0282	3.30842	0.405844	0.495683	6.78079	0.182637	4.3757	0.964657	1.24174	0.178025	0.713128	2.36616	3.72244	3.35561	6.17058	3.26472	2.15379	1.9455	2.01508	11.5639	3.62071	1.32238	0.177326	10.5974	9.3481	0.319393	0.329432	3.47292	0.169557	1.81647	5.36474	4.22298	9.13395	0.991325	8.86899	3.38376	0.565991	2.60091	0.581516	1.2684	2.00858	1.95321	2.00877	7.25828
693	2.75534	5.43168	1.32758	2.49554	0.0161506	0.732152	3.67845	5.02422	4.82963	2.81752	4.57964	0.577942	0.753265	4.85139	5.84675	0.145483	7.33665	0.0396192	6.6628	0.197739	0.0394332	4.62207	0.0402905	1.03101	0.886531	2.69433	9.04842	6.98571	0.170759	6.79003	3.67154	5.94738	0.613301	5.1139	1.43196	1.86724	0.126217	4.83715	4.72678	4.81785	1.54288	2.92637	0.859397	0.0321708	4.92823	3.11306	0.225916	4.42686	3.35416
694	10.1675	0.359289	3.21861	4.69452	1.90865	0.71013	1.93062	2.95477	0.552748	0.223907	5.85286	10.2729	7.4068	8.37377	1.0645	1.37743	2.18366	1.51158	3.5354	1.85801	1.98132	10.3824	0.388853	2.51459	3.94138	5.98207	2.38436	0.0618701	0.63584	2.33934	0.285512	7.22764	1.18075	1.39866	0.0127249	4.24291	0.106659	4.01195	2.42195	0.671464	15.0496	1.8518	1.83511	8.77014	1.6553	1.20396	0.846416	0.305173	0.37701
695	7.20943	7.56763	1.79599	4.79772	10.3456	1.12909	0.730814	12.1896	1.59025	3.16259	0.671941	0.832399	0.75446	1.86035	4.86112	4.43139	3.16678	1.78685	3.02512	8.25061	1.04023	0.80579	1.63183	4.17738	0.045193	1.42947	4.0283	5.6449	0.419851	1.49665	0.3381	5.55589	14.1372	0.886141	0.79626	3.16741	10.9155	4.07498	1.29168	0.928323	3.985	1.95909	0.25737	2.04576	1.22468	2.95587	2.1738	2.16522	0.513
696	1.92219	1.56216	3.12753	0.336138	6.65748	2.84073	6.95346	0.51295	3.13569	0.0574049	2.20624	4.93115	0.799017	3.50115	8.73666	5.79508	14.3914	0.186317	3.57901	0.120917	1.33938	2.79638	0.400043	11.6427	0.734819	0.168827	0.873395	3.51041	1.85064	3.68214	1.51759	0.160366	3.13868	2.74636	0.838475	3.47895	1.1372	0.594468	3.83645	19.2886	2.61404	10.1901	2.70405	7.29589	3.3403	3.94191	9.95061	9.39669	2.10046
697	10.185	13.4708	5.41573	0.239201	1.8741	1.74701	6.09612	3.71406	2.12458	4.27928	5.52246	1.0648	0.126636	2.43467	3.63827	0.875832	0.904908	0.805816	2.4033	5.90004	2.05974	1.11129	1.36625	6.28141	1.16178	4.00079	8.11661	2.096	1.85342	1.69971	0.367288	0.64995	0.741535	3.4362	1.14733	1.01951	6.63412	0.103603	0.753412	0.39289	3.08213	4.12549	20.3249	3.31355	2.61451	17.8014	8.79526	1.34193	1.28342
698	1.65619	2.0021	1.60297	3.32029	2.24492	1.57579	8.39987	1.31772	3.4385	0.415213	3.89495	5.89417	4.46784	0.00850132	2.04727	0.995512	6.9408	2.53855	1.51281	0.191857	2.8547	2.99541	7.77878	5.94637	0.859796	0.00861649	1.48472	8.15801	2.35802	5.77447	1.69842	0.889243	2.13415	0.710591	0.92549	1.75064	2.425	1.1715	0.576494	1.51406	7.6077	1.58196	4.43395	2.1398	0.0219701	3.55508	5.28956	16.0582	6.66282
699	3.35239	3.00115	1.68711	1.70478	3.91068	2.48099	4.14667	4.44621	6.56603	1.06237	1.70354	3.60747	0.585303	4.14298	2.91365	3.66579	4.70001	0.170645	2.54146	5.20337	15.5133	2.17443	3.04833	1.9406	3.16224	1.66038	0.209725	6.51573	4.13266	2.78181	1.17492	0.000851871	0.0863531	1.90054	1.93366	0.0260769	1.38596	7.47096	2.60224	6.92686	3.61773	0.404635	0.632246	1.76886	2.28656	5.42314	0.970885	5.43338	0.768032
700	2.37272	0.461226	0.0275902	1.57771	1.25685	0.439488	8.46013	0.0902627	1.15803	0.55834	2.77553	1.59814	1.08514	3.98266	5.15628	3.05092	1.93797	1.42904	3.4088	3.77704	5.05292	1.96188	3.83598	5.33666	3.66417	0.175525	0.0554524	23.6728	1.0115	0.631839	0.510183	6.51895	1.86217	2.9841	14.148	11.7613	0.833956	2.02495	0.27798	5.63482	2.55845	1.76543	0.871891	1.98061	3.94237	1.49087	0.242563	1.09707	0.679898
701	11.2021	7.42827	2.85044	0.634504	0.103214	0.848813	8.71681	0.83928	3.30334	0.892142	1.37421	0.589986	0.177157	0.706552	0.376964	17.0084	3.96015	2.43884	0.244832	2.97716	2.42323	1.62255	6.3877	0.311158	5.37699	2.76415	3.44563	0.141478	11.1677	7.78031	0.149847	0.287547	0.394801	6.45892	5.93301	3.49172	9.822	3.273	2.51307	6.94973	0.24575	0.0530806	5.73716	5.35472	3.06602	0.0658219	0.186486	0.979497	3.57374
702	6.98105	3.59101	2.68228	2.17564	0.709154	1.12576	0.0386013	2.95177	15.0897	0.424182	9.54511	4.5196	0.0442249	1.05193	1.02131	2.6885	0.590649	7.84397	7.23477	13.5704	2.50345	1.38441	1.95519	5.71762	9.05983	0.407076	4.07229	0.360137	1.2573	3.61642	4.22794	2.83974	15.1829	0.486503	0.574459	2.55927	7.32439	0.705207	2.86886	2.3804	5.5581	0.447694	8.32723	4.7924	0.885332	0.0446792	0.074411	3.51273	5.22257
703	2.57099	2.75791	1.79666	0.106598	2.92804	7.08519	2.73581	0.755063	2.62864	6.72441	0.162075	0.098642	3.39512	3.7899	3.57934	1.44028	0.517227	4.7735	7.08282	4.54173	5.58061	0.736193	3.75417	2.15961	0.926086	0.234704	0.064499	1.28127	3.95262	0.715958	1.1293	9.66172	4.73476	1.41325	1.99667	1.59819	4.89662	1.13998	2.44	2.63478	2.19563	7.61542	0.946794	1.64755	0.682103	1.83337	1.78502	2.31701	8.17743
704	1.03024	2.51757	2.08177	0.482236	3.19797	0.178375	3.7595	0.678062	9.95358	6.11181	3.92687	8.32566	3.3996	17.6183	0.880671	1.64393	3.80965	0.0755451	5.38404	1.57612	1.84424	0.0110556	4.47035	3.59478	5.66207	0.00781416	1.64825	2.80729	10.3841	4.50812	1.09819	0.320123	10.3578	2.30586	3.28152	0.680116	12.6429	0.187829	0.782567	2.34055	17.378	1.15173	1.18821	4.26626	3.24826	4.80869	3.56594	3.71732	1.35714
705	0.0940782	0.889859	0.147548	0.034312	1.36833	4.82488	1.83341	1.90869	4.7071	0.354471	0.845136	6.75512	3.46369	5.09519	0.943515	1.31978	5.23496	7.02038	2.53551	1.58274	0.489694	6.04242	1.09873	5.99042	1.16092	2.15949	4.85445	2.20854	1.95449	3.31253	2.13817	3.87651	1.37725	3.83383	2.29395	5.98335	0.703086	4.31614	6.71266	2.64663	4.30384	9.38342	2.3841	2.64868	4.07897	11.2367	6.13548	2.90098	2.1552
706	4.21185	1.50731	0.668475	4.91273	5.92445	5.01785	2.79675	11.667	0.228833	0.134259	8.35182	5.90181	2.75239	1.37479	1.06037	0.335063	15.7224	5.47909	4.77596	5.19655	0.794942	2.13967	2.57908	1.89143	1.94735	3.01859	4.63129	0.986731	0.824096	0.974983	6.78258	9.85025	1.21753	8.29203	0.603762	2.40029	1.17818	1.1182	1.57735	5.15224	4.95438	9.41288	6.81551	4.33477	4.14814	0.609264	0.314741	0.564905	3.37341
707	20.5014	1.73257	10.9662	0.555977	2.92426	0.411079	0.432064	6.07733	4.20276	0.863835	0.189703	2.9086	1.8027	0.840016	7.1125	2.6268	18.2019	7.75813	0.757651	0.535612	2.09044	3.10514	0.398018	0.63053	0.843155	1.86272	1.64724	2.87145	1.81129	4.28143	2.51916	0.212868	6.71319	2.35285	2.33059	1.42264	1.3634	3.15538	3.58496	2.16248	1.31214	3.14435	7.46381	0.138243	11.4192	17.6306	3.02478	2.58283	0.161144
708	3.1937	1.93228	2.38218	1.3701	3.54228	1.898	1.95676	4.48034	1.41081	1.87392	3.66639	0.747813	8.62918	4.66651	1.70903	0.239404	1.48725	1.22909	3.02688	5.94853	14.7168	0.0517284	2.30194	4.69595	2.45962	3.62931	0.722111	0.433238	4.23088	2.63099	0.992667	0.00724733	1.59417	7.99362	7.49235	2.33981	1.77398	7.0407	1.2241	0.411539	1.65779	3.10533	2.81301	1.54864	1.66702	0.595725	4.37789	0.925585	0.402741
709	3.48655	0.793333	3.32277	5.22189	2.43157	0.0603219	0.384013	11.8955	0.44409	4.45418	0.276518	5.0704	2.92145	0.713341	1.15721	0.609078	1.46542	1.24364	0.300669	1.26251	1.82977	5.06596	0.643997	7.37605	2.09562	8.13136	7.65491	0.55285	5.4053	7.1547	0.788172	2.72648	2.9075	4.06919	3.81766	1.65863	2.88717	10.3981	0.11257	3.04852	0.485895	0.507733	2.54825	0.633017	0.301924	4.77383	13.5102	5.95412	0.826432
710	16.2197	0.723148	4.64287	2.16147	1.54456	1.89357	4.03814	0.05419	2.62305	13.9877	3.97544	11.4612	4.23232	3.40331	1.17018	7.66329	3.08406	4.64338	15.7692	1.69543	1.00624	8.24208	0.634591	9.12703	5.00671	9.44691	0.574011	3.93961	6.31334	1.38419	5.262	15.7775	8.9447	1.31156	3.34066	0.445586	8.64969	0.336126	1.0348	5.68277	4.11521	0.470666	0.781508	4.37701	3.84751	1.74402	6.60983	0.0261436	0.822944
711	1.69802	1.09141	1.89523	9.54201	0.818191	0.590197	4.63064	2.66453	1.21929	2.12082	0.759403	2.68332	4.12988	6.97364	5.89377	4.53124	0.688294	1.8044	1.61568	2.87222	3.94138	0.316582	5.59431	3.75949	2.11376	11.4805	3.2055	7.2608	5.68499	0.680961	1.8451	9.19448	2.72954	7.28322	1.28758	1.43814	0.651482	4.64043	5.64509	1.01315	2.3322	0.398249	0.710885	21.6787	2.45866	5.87828	3.66925	11.159	1.20813
712	8.27074	23.3317	6.21243	2.24556	7.09863	0.301752	0.702455	0.422526	0.907998	1.80596	4.76673	4.11053	2.35636	0.0895582	0.401752	1.92055	0.628758	8.21713	0.279681	1.55497	4.89447	0.0765586	7.61851	1.62321	0.519399	1.5347	6.56816	3.31806	4.89652	3.46515	4.11669	3.55404	5.19225	7.4246	1.38334	2.50688	0.159952	1.7575	1.28814	1.30234	1.76626	0.313028	2.01675	4.7451	4.04602	8.13518	4.99584	2.33533	12.6474
713	3.97342	2.66618	0.4391	2.81538	7.68265	6.84378	1.16844	2.95059	1.1955	0.412804	4.96881	1.61062	0.140251	1.13041	3.06214	9.75436	0.0853172	6.22489	1.10702	3.42041	0.240425	0.82572	1.90372	0.181733	9.37363	4.10033	0.367884	3.10089	8.14431	5.59353	9.06108	2.13121	1.6344	1.15299	3.53041	18.3516	0.0336988	0.139436	1.24518	7.92182	2.8501	0.947306	1.05625	1.82375	8.20713	1.11946	1.38158	6.24827	0.428127
714	1.23788	2.31118	2.66378	1.1718	0.46641	3.85549	0.870658	3.50745	9.35666	7.99807	1.59775	4.42822	9.36978	0.699936	2.31122	3.40746	1.49595	3.67298	0.0700489	0.107764	1.28558	3.53991	0.278001	1.20306	3.86584	11.6458	1.08842	5.96279	10.4952	1.12243	0.766254	0.188676	1.90492	1.46564	2.26856	4.76794	9.31755	20.02	8.95558	3.66732	4.17042	2.12389	0.550849	6.03479	1.05952	2.6587	2.69461	11.0605	13.7211
715	0.122832	8.30809	11.4238	0.299363	7.11556	3.58152	4.77433	1.60984	4.60371	0.271601	1.28883	1.67381	0.574411	2.60136	0.542961	4.45592	8.5539	0.532174	12.6537	12.4499	0.641618	2.23149	1.57289	0.900062	13.0226	4.06741	0.171189	17.0579	1.93748	4.76818	0.194289	1.11426	1.44529	2.15373	1.28428	2.70607	9.55553	0.618262	0.806971	6.22627	2.49936	1.28002	2.5466	1.30689	1.10911	1.60129	1.50143	5.59242	2.41141
716	3.03589	5.37439	3.21788	0.476109	0.672871	0.382334	1.33199	1.85399	7.33563	1.30957	3.82225	0.161498	0.470917	0.0402772	0.0363389	1.64604	3.90877	2.59476	3.72344	7.55538	2.38154	0.658252	0.552138	4.08146	6.08659	2.30054	0.717595	1.10216	0.174467	9.75685	1.68875	2.48937	14.0918	3.08013	4.34959	0.728736	1.50017	5.15594	3.67932	1.74742	6.57253	1.30722	4.85152	0.395172	3.73127	1.24367	2.53372	2.37784	3.13794
717	4.94328	0.640194	3.55269	4.66686	0.0921052	6.69467	2.32472	2.73731	5.63426	1.65093	2.9174	3.1844	15.4619	0.56995	3.39034	2.24002	2.90696	1.58628	2.7883	0.451592	4.15118	6.58907	5.89188	1.1786	3.83436	2.47201	1.66876	2.5842	7.91207	0.887516	1.41583	0.327485	4.57336	5.18547	1.59413	4.08866	0.585585	0.502601	10.3779	2.775	6.75969	5.52488	0.646741	2.59775	2.03403	4.74822	8.22893	2.5804	0.810694
718	3.02381	8.78613	4.07785	0.723901	2.52009	2.54037	0.975246	6.2616	6.19292	4.14881	0.733639	0.745208	4.39238	5.07517	4.0953	7.43013	4.77975	0.697377	4.90082	0.967612	0.334968	1.18924	2.47315	2.26617	4.71519	1.07331	0.463609	2.34195	1.34153	5.90214	3.91063	3.91472	13.56	2.98946	0.688398	1.71833	1.0657	1.2214	1.537	0.56064	0.567665	4.67021	0.418959	0.118056	0.64068	2.53947	1.77998	3.42212	4.45289
719	0.34326	0.100752	1.80946	13.5023	7.20015	1.68247	5.60492	5.71491	4.57134	5.65736	4.85246	4.15334	0.17354	2.00183	4.91627	4.87134	5.03804	8.14716	1.27176	6.40413	2.25136	3.71325	1.18292	1.93707	0.408996	3.74087	0.179184	3.59456	13.8687	4.58891	0.590178	3.93768	5.20246	1.11712	3.14622	7.2303	1.36579	1.2477	15.1139	10.487	0.594384	8.76493	5.38236	0.465749	9.49449	5.03023	3.23894	1.58899	11.2222
720	4.20732	2.53097	0.741082	1.89605	15.062	1.3642	2.17735	2.0094	1.48079	4.61816	1.23496	4.92014	2.69444	0.570232	2.19911	0.496849	4.81994	2.25305	0.760508	8.20106	3.79568	1.49737	5.72711	2.02371	0.0544009	5.6274	3.85482	3.08651	1.34331	0.582757	1.88465	0.146867	8.96102	1.64812	16.1833	3.46878	3.45629	5.41187	4.49268	3.49112	7.92681	10.2744	2.02048	0.087377	1.38925	2.32968	7.52763	2.98714	1.02267
721	0.49169	8.50351	0.661924	5.07581	0.838537	7.12713	4.61116	2.40951	2.60679	0.468285	2.17388	15.9029	6.31038	0.859143	7.7386	1.89341	3.7581	0.879997	3.25898	7.42174	0.723617	1.00307	9.81898	7.21788	5.43287	4.82144	9.63617	0.0702923	7.91381	1.40208	0.807527	4.61984	5.43673	1.91771	0.141432	9.72652	7.37264	15.8112	1.14003	0.656633	2.47825	13.1061	4.62329	9.9803	4.95596	1.07691	3.3015	0.755088	4.4099
722	2.79644	0.910969	0.521697	0.892147	1.28873	2.76657	3.96246	7.39673	2.06846	5.87264	5.2258	5.19199	2.15138	8.06462	1.97603	1.67355	5.05793	0.816549	1.79989	14.2492	3.34784	2.24685	8.98784	0.716598	1.37409	8.93127	4.60467	1.64402	0.346024	0.933778	1.04054	1.30771	12.0573	3.39106	0.723975	2.82224	3.39508	5.0841	3.0622	3.77274	2.72666	1.95659	1.95531	1.30183	3.23368	5.38772	6.72748	6.44142	2.87508
723	0.986033	4.1468	5.9346	4.42362	4.2293	4.00706	1.28956	8.64029	0.730465	3.13468	5.47923	8.12465	4.14069	2.66178	4.18876	1.44517	0.00443139	0.760014	1.28417	6.07716	0.428562	10.3887	0.160921	0.212341	3.60948	15.6354	0.703994	9.11552	0.045118	3.51663	10.6858	1.96974	6.01556	15.0952	0.90783	2.69492	0.0168855	11.2347	2.72457	1.66952	11.1947	1.23028	1.61639	6.14321	5.81461	8.22574	0.0303855	1.23907	0.471905
724	2.03759	4.60383	1.23819	2.04441	6.13222	4.22997	0.873554	1.37215	1.40435	13.1267	1.10186	3.76602	1.47282	1.91494	4.3403	3.90833	2.79317	2.4512	0.354186	4.11376	0.626987	0.274894	0.497983	9.3657	0.893794	3.29397	3.52868	4.0949	0.182409	1.51144	0.265797	2.15667	1.73985	12.3295	0.793044	0.350532	6.63941	1.64319	11.4357	1.13819	5.44549	3.90648	0.0739091	0.352044	7.53855	3.88595	11.5508	1.30749	12.452
725	11.5398	6.70849	1.20198	8.79949	1.32891	0.457315	0.780342	9.6032	8.13411	0.740883	11.0193	3.0063	2.3454	0.927352	0.443967	1.81457	2.88918	0.498526	0.184126	1.17857	1.10515	1.37189	0.770292	10.9225	0.32292	4.36998	0.482296	0.0687889	1.28429	8.7584	1.05245	6.86054	6.42883	0.319335	4.47367	0.479715	4.34903	4.12611	1.51753	0.916691	3.07327	3.45892	1.78084	2.47244	2.12891	0.801364	0.232027	17.4273	5.22447
726	1.01395	1.41294	3.32585	6.19124	0.965829	4.80123	2.52313	3.43019	2.74877	0.987822	8.24538	4.85467	3.89273	2.98543	10.7374	5.7224	0.082145	3.98846	7.54388	1.11289	6.01555	1.37581	10.2969	5.56742	8.27345	2.2925	0.603972	2.34825	3.11764	3.25659	0.198706	3.6481	0.370366	0.0310356	2.54656	2.00083	3.50916	6.39049	3.24094	5.51443	8.3397	0.824626	2.78467	3.98503	0.420723	1.14947	2.18539	1.57252	0.914257
727	0.773498	7.58924	14.5342	3.95986	0.439316	3.70855	0.341877	0.408479	2.92929	3.13844	1.36116	5.47721	4.86324	0.876032	1.03399	6.7726	1.17333	6.92546	1.96143	1.17629	4.97238	0.27604	0.216625	2.26217	2.7307	5.17864	4.28985	2.80394	3.98606	3.97764	0.856128	2.71335	1.93027	0.757256	0.158829	5.56185	4.78242	3.30679	5.65349	4.10045	1.25447	0.0098245	4.36707	1.73026	2.37569	2.44509	0.145448	1.2584	1.4138
728	2.45999	1.71453	0.173857	0.874357	0.603029	0.809079	0.876728	0.868986	1.31339	6.4513	0.842773	5.71072	0.453487	0.47673	1.13362	0.0810857	0.0970518	6.34413	3.39453	3.52705	6.16257	1.3804	9.63574	9.46615	0.172708	0.0559499	7.10216	1.79464	4.78313	3.97274	14.2977	2.3875	3.21488	2.8033	1.12219	7.17056	1.97742	3.52074	1.37602	0.0408982	2.58772	3.07222	3.00816	2.39186	0.807847	1.86393	1.0013	9.61484	3.63287
729	0.384593	1.87621	4.55941	1.11642	2.94257	3.88789	15.5676	4.46893	4.46128	0.88595	0.992208	0.579152	0.412593	0.74135	0.723711	5.15422	4.35707	0.890111	2.41319	5.84181	1.00774	3.26438	4.2215	6.90884	1.22447	0.884249	3.57792	8.16577	4.24896	1.06597	4.90682	0.444791	0.160231	5.39303	4.85904	5.21879	3.94837	1.63972	8.01214	5.69019	5.07849	5.67322	1.40473	0.0527847	1.96909	3.07281	3.13692	3.22794	3.33494
730	2.20182	0.218962	0.0235078	8.54403	11.2138	3.73851	0.602529	8.83575	2.90255	1.38125	3.92803	2.34871	6.81413	1.42614	4.9635	8.00141	1.09922	4.08167	0.803738	1.101	3.9189	4.87822	2.08289	3.12714	0.293796	1.66517	8.25201	0.527105	3.09837	0.0908193	0.249729	1.06983	0.588404	0.17711	5.26861	1.31816	1.19898	9.56463	4.10528	11.7538	17.6779	1.30305	0.387685	0.613175	0.498441	9.99316	14.931	0.622526	3.73136
731	3.33828	9.11814	3.47677	0.378026	5.34467	2.03737	0.4127	5.14089	4.79657	4.60737	0.937072	1.04768	2.69669	0.621795	17.6096	1.83737	0.894286	1.62389	1.04373	5.33242	2.29836	3.58552	2.76025	4.50541	3.20251	0.9136	1.69479	11.409	0.610113	0.973358	2.40656	3.53405	2.51533	1.25551	4.99857	0.00522076	0.00868281	13.0589	0.54462	2.62653	5.53323	5.75098	1.09495	13.5953	7.59945	1.7632	18.5563	5.61344	0.408628
732	1.45195	0.5481	6.41034	3.82261	1.29001	7.45278	3.27321	0.489707	11.3022	16.8414	0.514066	6.1432	9.85526	4.83874	7.37695	1.45022	1.80439	0.14631	4.3137	3.34061	0.645133	5.74416	1.12863	0.0174431	0.98995	2.46426	2.6716	8.83352	2.00788	0.703748	0.431874	1.23798	6.14698	1.8221	3.87798	0.853651	1.59106	15.3694	4.90107	2.70511	3.54366	4.03208	1.58302	2.57163	0.53873	0.465903	7.61126	0.0031399	3.42728
733	0.910238	0.952693	0.110995	2.0274	0.0774244	3.72063	0.58143	2.941	1.49853	0.539067	0.39341	0.53277	16.4166	13.6541	1.06703	2.57625	3.15339	11.7476	1.30805	2.51649	0.530225	2.17836	0.610719	2.76717	0.798445	3.57047	1.64556	1.52529	1.83312	0.933092	0.646595	1.34266	1.24981	1.34647	0.615668	3.89828	8.65991	1.37528	0.839759	1.85484	0.200808	4.95308	2.44073	1.20904	1.00267	2.02947	0.868407	7.46702	2.65131
734	2.26591	2.99568	4.10596	1.50014	3.52665	0.13481	0.432548	2.3606	0.897945	6.46914	9.72756	0.975702	3.9556	8.13219	2.50293	6.46564	7.32107	1.73136	0.433377	13.3541	7.15505	4.57147	0.118597	1.10166	0.330759	0.450834	10.1968	0.184928	0.61183	3.02212	3.03576	1.59655	4.74371	2.52335	3.42626	1.37444	0.912443	7.50994	0.699301	5.26028	10.5272	2.82288	3.18237	0.795167	6.1022	10.0418	3.36007	8.28855	16.4401
735	2.37685	6.49271	4.02311	1.18453	4.26895	7.56407	5.92282	0.715282	5.01263	1.29667	5.80121	0.909564	0.492635	0.820206	0.333155	1.45979	6.22844	3.30373	5.26204	2.04144	12.4096	0.545964	9.82041	0.582902	5.16358	0.394257	3.83485	0.60748	3.93811	8.84227	0.969015	2.99417	16.7842	3.73908	1.96431	2.97269	0.901989	0.193657	0.072844	2.63512	3.52725	5.02415	1.36587	8.86394	0.572929	0.99939	1.94438	2.34056	7.49587
736	0.541124	4.18369	0.064145	0.607241	1.48517	5.27096	0.497111	0.173486	4.50086	6.39711	5.13026	0.777696	0.344215	2.57772	1.57567	1.28641	1.5223	16.1241	7.48356	6.31575	0.379592	9.60543	3.33113	2.46525	16.5841	3.03551	2.85592	1.22205	0.946534	2.05282	2.53107	4.11244	1.4069	7.27508	3.47483	3.44283	3.86216	0.361866	1.18214	1.0186	1.32619	1.14596	1.32934	2.14126	6.08458	6.54999	5.86838	0.108674	0.215496
737	1.03265	3.54949	1.44781	1.78112	1.44033	5.58958	10.1418	0.266269	3.6961	0.966837	1.89558	1.79115	11.2634	1.03759	8.6039	14.0012	5.73817	1.66959	0.678621	6.41292	9.09642	3.98198	1.28164	0.816203	10.0548	2.1293	0.588662	5.72592	1.51714	1.97861	4.00029	2.88708	2.82183	3.39683	14.5712	5.56797	2.02292	0.458458	1.83458	5.3306	16.0979	0.349943	1.04682	2.73883	1.02279	4.33108	0.967842	1.0047	2.185
738	0.961884	0.331876	4.75439	10.7418	0.194359	0.720199	3.54848	0.491843	0.536473	0.737398	6.11288	0.0849715	0.815227	22.2467	10.7703	2.25099	1.83065	1.02358	2.78572	1.43796	1.22569	4.12549	1.13765	4.47579	7.88828	2.96976	3.01376	7.0977	2.04508	1.03069	0.201443	0.510553	2.54429	0.741791	1.38232	1.41243	1.57239	2.30255	1.71775	1.94276	2.10796	9.97597	5.06441	2.82208	2.74014	3.23219	0.00145629	1.96698	16.642
739	18.0744	12.8415	0.859035	1.88175	7.29556	2.11536	2.18513	5.20812	1.8781	7.52611	2.29716	3.18605	4.63065	0.159436	4.45992	1.82195	0.301432	3.86203	2.21386	0.513702	3.54444	5.00532	0.276984	0.111997	4.61458	1.93821	1.34375	12.4427	1.88341	5.19931	7.05606	9.70038	0.298769	0.482071	0.410475	4.71904	0.853665	3.73553	3.04962	1.32988	4.64765	0.143586	0.222121	0.807515	0.713117	6.07337	2.49575	3.12671	2.34402
740	3.17927	5.90987	3.97217	2.10955	7.28835	3.12433	0.368785	2.93891	0.657866	0.554096	1.84146	1.54159	1.82961	3.58602	4.67029	2.3803	11.3506	2.40675	8.66583	2.60783	0.74665	3.62936	2.27664	2.88235	1.74277	4.86124	0.0854508	12.4388	0.0766745	4.05093	3.76313	0.870182	1.57535	1.12808	0.501855	0.634196	2.79109	0.646991	2.01626	2.49045	0.993222	2.40665	0.0551129	2.87065	0.659071	3.54155	1.01871	0.236719	11.8512
741	5.32631	0.388133	0.125451	1.67324	5.49531	1.50221	1.1364	2.4754	2.11969	1.51278	3.69648	0.567622	1.76283	8.23632	0.404341	0.994042	2.52744	0.0112924	9.64208	3.19628	0.170231	0.704879	0.685542	2.19286	3.18936	1.40364	3.34927	1.98728	0.721649	0.0912383	0.79547	2.2062	2.23597	0.169839	11.3988	2.79064	9.52188	1.83508	1.76715	0.705613	0.656229	4.79897	0.342412	0.496774	0.0419513	11.747	9.50929	3.51227	3.03953
742	4.58988	6.32299	1.5105	3.34282	3.53853	3.67747	10.4732	7.55334	2.12902	0.68784	4.22766	5.79677	2.50401	0.926654	0.668349	3.14484	1.71605	2.85374	0.461661	3.8681	0.328436	1.19616	0.314155	3.65733	0.873993	0.742042	3.33309	2.72308	0.741067	0.0567459	1.28333	0.289873	1.2616	9.11505	4.24699	10.2324	2.40244	8.35322	10.5023	0.827026	0.0696593	3.43922	5.29592	0.14057	5.52653	0.612531	6.00158	2.756	0.729498
743	2.90234	2.66377	1.59299	1.75941	0.207156	0.771685	8.77582	11.5155	5.17062	11.4289	0.816814	2.27725	1.17416	6.53704	3.84521	0.232393	5.44118	1.23611	0.143848	0.192997	0.723588	2.46648	5.80133	0.17563	5.78428	0.247257	3.60568	1.03784	0.174553	0.350929	0.378788	3.62161	1.71703	9.65475	2.64637	5.55569	2.38878	5.13164	3.79605	6.10794	4.84238	12.2792	1.68507	1.24106	3.55179	6.88068	3.77827	2.44179	1.85751
744	6.66172	3.96845	2.32766	1.59791	2.68954	3.75886	0.164007	3.99716	1.83402	4.79227	2.87924	6.00264	4.66469	6.67986	1.46959	0.172708	0.437362	0.391863	3.24107	0.525622	3.81485	0.912433	1.13261	1.54284	1.72632	1.21522	2.13607	5.96183	6.77325	6.7314	2.08427	1.48162	9.19166	3.66137	4.99607	1.30506	10.133	2.33505	5.66356	6.87059	2.72049	8.33721	6.84788	5.14931	1.37982	0.58902	4.38643	7.46177	0.22349
745	3.4332	1.53273	3.65844	0.388827	1.11088	1.95532	0.299271	0.521376	1.22151	0.572917	0.601543	7.01991	4.19145	0.636729	2.67308	2.88229	4.14675	0.830322	6.83675	0.927467	2.79634	1.69741	4.35755	0.168441	1.6076	1.88161	0.186873	0.548925	2.96396	4.85375	3.52692	3.70754	1.08067	1.66119	1.70092	2.68617	1.00416	3.42461	3.68176	1.18842	6.10739	0.701871	0.750867	0.156268	1.90398	7.44536	1.15587	5.09687	3.65344
746	3.74594	4.88524	0.497964	0.355179	7.58386	1.90282	1.69178	1.57529	0.783587	2.89783	3.67494	1.68	1.52034	2.58618	7.08365	3.72735	7.00573	2.9499	0.306217	7.15161	0.627926	11.4238	0.77875	2.57962	0.843915	0.540284	9.46794	2.85894	1.48201	7.8967	0.171696	1.45674	2.14382	0.735475	2.09192	2.12924	20.4358	3.17107	0.864628	2.8042	2.75637	1.14198	6.32544	6.13271	1.90179	7.65867	1.71108	0.716515	2.06351
747	3.46718	1.1716	4.58762	0.771907	1.88859	0.657535	1.59452	11.1315	1.72439	1.16899	2.30356	2.33972	4.02386	16.1246	1.36026	0.683512	0.02167	2.01693	3.19729	1.72664	3.40316	4.07425	1.71279	1.44514	3.18805	1.75973	7.34381	9.45326	7.3389	3.78026	1.76905	2.00737	7.01461	3.33818	0.95394	4.71111	4.36467	8.48358	1.02894	1.51495	2.88844	8.17376	3.11418	0.124605	8.99172	0.885497	10.8494	5.82411	1.47087
748	0.0687329	3.61539	1.87331	1.5404	8.10896	0.874295	0.313135	0.154232	6.73209	4.72944	2.46945	2.56823	7.51342	1.23104	2.31362	5.11489	0.959594	3.36503	1.28585	0.234491	3.09176	0.641323	7.61344	5.86788	8.51506	0.441951	1.07372	3.27352	2.88784	5.22968	0.318572	5.59342	0.397372	1.11073	2.17466	1.40453	0.792139	2.26822	3.83484	2.4961	0.762171	3.1632	3.27747	2.42856	1.79949	3.04668	11.1066	0.425729	1.80349
749	0.00753009	1.0462	0.537852	7.40853	4.89702	0.0545176	4.71904	0.518333	3.03052	2.96235	4.86871	5.33376	0.732068	9.22293	1.69312	4.61264	1.08161	1.82886	7.11081	0.320586	2.46024	0.767558	0.771509	0.404393	0.441167	5.5046	5.93466	1.81166	0.262372	3.23168	1.67521	1.42774	3.99798	0.920283	2.0541	2.04577	7.21863	5.14894	1.54157	9.96675	11.74	1.28416	1.38395	2.39421	0.322758	11.4463	2.93869	3.3442	2.47551
750	3.55576	1.03954	4.62082	1.82648	3.13824	0.297069	0.563534	0.64803	1.88225	3.04988	1.23157	6.30192	2.18508	4.49546	1.9034	3.50159	6.90436	5.02731	2.79183	2.99941	3.67525	2.89854	0.981897	0.702153	0.181046	0.8826	8.70928	6.63647	7.06566	7.76003	0.251893	1.15445	1.21876	0.325183	6.6361	1.91424	1.61468	4.54703	0.714812	1.53537	2.26262	3.72119	0.657865	0.301832	3.91502	13.4707	1.65114	0.244026	1.34775
751	0.0840044	0.861088	5.65221	0.654858	0.222836	2.89968	6.06709	4.81823	4.84599	4.84821	1.07753	1.83995	0.95087	3.13795	0.866383	0.236345	2.25183	3.19704	3.40144	0.65436	1.21315	5.9837	1.25535	0.287694	5.16567	3.97996	4.596	1.37843	0.504543	4.15188	0.657743	0.634009	8.49622	1.43774	4.63162	11.5742	2.1232	0.404935	1.30755	0.379686	3.86542	6.826	3.30486	2.65578	0.420516	3.51107	0.885558	4.74386	2.84079
752	0.873673	1.41306	2.96915	1.12167	0.18852	2.56925	4.10953	1.11956	3.92274	0.631568	10.1255	0.726925	2.80508	6.13075	3.64655	0.607211	2.03443	4.27067	4.4618	2.42597	2.75543	2.87805	1.69333	5.50149	1.25119	3.18447	0.291195	2.61983	1.38678	1.4019	2.23596	6.95773	0.143419	0.081931	1.65167	5.38724	0.646225	1.56117	1.24438	0.649389	5.43803	3.95771	2.17236	2.04782	3.75786	0.116996	1.25831	0.927707	1.31352
753	2.40134	0.676592	3.75107	0.0990068	1.69364	0.909188	3.91105	10.5584	0.457134	13.5382	3.95711	0.130255	8.47123	3.59491	2.86467	6.62658	0.868639	2.95281	1.09096	1.90132	0.601301	2.49706	2.30164	13.0002	0.445993	0.461786	2.37544	4.0582	5.72363	0.372809	0.488514	1.09554	4.82172	5.24848	3.57414	0.277079	1.56846	2.6481	1.4299	9.11693	0.391867	0.519714	6.81755	11.9844	2.4257	0.134815	5.13072	4.22976	0.225841
754	1.71975	2.19631	7.51919	2.47591	6.94908	2.20229	0.382654	5.21344	23.9895	1.35625	4.60062	0.636511	1.83371	8.64599	6.95062	2.58511	3.26446	2.30714	1.54326	1.22939	0.677118	0.458924	6.06216	0.936386	3.07273	1.22003	0.194626	0.970057	1.33759	1.17046	4.22882	0.146311	4.24814	1.75234	3.49851	4.24189	0.0193314	5.40138	2.96992	0.520466	0.0509305	1.11003	0.925247	15.1873	1.36841	3.55116	4.23971	10.4368	2.20022
755	0.254805	1.22839	8.20544	1.88337	0.209065	1.46305	3.32809	0.989496	4.96098	4.7321	5.76901	6.46079	0.336186	0.33385	6.76494	0.68075	1.11072	3.92363	1.04329	1.32544	1.95578	8.22688	10.5219	3.2906	5.47249	0.861658	8.38229	1.19257	2.20895	1.3591	8.7176	1.97529	1.70014	3.39884	1.75373	3.1391	0.079519	15.5599	2.96833	4.08945	2.87428	1.04017	10.5085	0.923664	4.24021	0.489112	1.14517	1.69755	2.28199
756	4.25443	0.816258	1.92753	7.04882	0.866625	0.628127	1.30439	1.64515	0.74803	2.04742	0.328114	1.57426	3.14665	4.62392	3.36431	0.585515	2.43784	1.63111	2.22949	2.70898	0.0710072	4.41485	14.178	1.51475	0.519217	1.38052	3.30093	0.509096	1.56056	0.257884	0.922798	0.74265	0.903584	8.30795	11.342	3.84876	3.21622	0.00995592	2.38586	0.785578	0.281275	7.18238	0.070614	4.02995	3.9245	2.0433	10.9472	2.80116	1.8048
757	0.945637	8.78474	3.96712	0.587208	6.72924	1.73928	2.37225	2.7993	2.52126	3.41564	1.58152	4.36295	3.21716	0.345334	4.29715	3.65197	1.26267	3.87367	2.25667	5.83725	4.61647	0.284641	1.44481	6.11296	1.25115	2.10544	8.1238	2.42947	4.39464	8.11666	6.37771	4.45622	8.05507	0.343986	6.05023	5.10107	3.01594	0.186227	2.94466	1.33924	4.928	2.2218	1.14796	0.50194	0.774557	2.43399	3.22353	0.970736	0.127099
758	0.364217	6.70718	0.921992	2.06032	5.32081	8.41347	0.00599364	2.5229	0.373672	2.56222	7.72001	0.648574	2.35029	5.20089	1.12537	0.216708	1.2207	6.32822	1.33714	1.25164	2.68169	0.942293	1.46103	0.0453942	2.44957	9.10634	0.20277	0.0581071	0.37674	0.354664	2.65233	11.725	6.76395	5.79815	4.3108	3.46527	1.24675	1.53096	2.8387	8.02274	1.99591	1.22746	0.590996	3.33418	4.48702	4.57392	0.116362	8.16738	6.4664
759	5.41113	0.43766	6.23559	0.151815	0.660718	0.182462	2.65701	6.1438	6.61351	2.65186	9.18148	3.11754	4.06134	1.03352	0.143856	4.12834	3.9368	2.33257	0.885019	1.37987	4.95388	0.113378	4.40177	5.09061	4.38119	4.71318	4.53133	1.28125	3.62102	0.138462	0.173623	2.29996	8.84234	2.13401	1.24493	2.26642	4.59989	0.756957	1.56175	5.62354	2.35496	3.40763	4.3405	2.48366	9.32311	1.34981	1.54364	0.160016	1.82902
760	0.770358	5.95076	0.409644	2.57129	8.961	0.223364	3.44771	5.19306	1.29653	20.4892	2.54763	1.70293	2.95511	7.99607	1.35318	4.0833	9.80578	13.3676	3.85022	0.696701	3.1904	4.44829	2.60178	3.86303	6.38575	3.35993	7.84638	3.29599	0.653687	0.454121	1.61331	7.22701	2.50023	3.83554	2.9374	1.64028	7.4226	3.85727	0.480824	4.21191	3.81401	1.00514	0.411076	3.31614	0.501109	6.0827	2.05232	3.19051	1.44057
761	0.681964	1.30859	2.03435	0.615264	4.22924	4.73637	3.6626	8.48472	4.5461	1.23814	1.3864	0.844713	0.0069299	0.161163	0.793149	8.38447	3.15948	4.30924	24.4666	1.9678	7.66483	9.60902	1.79663	6.93681	0.750572	1.10245	15.2967	0.789909	5.53612	1.8461	4.79035	1.95129	7.02676	0.463574	7.86769	6.20292	2.41993	0.118605	3.59704	4.02401	0.457889	1.20093	1.8707	1.91458	2.91031	13.4642	1.25036	1.889	0.455009
762	1.84348	2.58705	12.4425	8.2468	6.85796	6.725	0.821675	1.23778	18.2872	12.4688	0.028274	9.78705	0.876709	14.3222	5.91367	10.75	0.693811	6.42109	5.17331	0.771014	2.23104	2.6617	2.11392	7.95935	5.12902	0.529279	2.35769	3.10386	0.043641	0.454486	2.3176	2.58644	2.04609	1.10959	4.40325	6.24446	0.956445	2.62323	3.56742	0.72466	1.11574	0.942404	3.94407	4.41948	1.52215	6.34326	0.133849	0.644135	4.38201
763	2.43724	0.327041	5.95357	1.7646	2.29632	0.754593	0.225723	2.4448	2.72841	3.75549	2.51459	23.3199	0.482345	2.278	0.700293	2.66636	5.00542	2.58555	0.101348	2.13151	6.54605	6.18266	9.05246	1.80881	9.90482	3.4845	2.5493	6.69159	0.0435543	0.814923	0.0196231	18.3627	11.8298	11.3646	7.29001	4.80427	1.68774	0.302695	0.28775	1.9243	0.46663	1.28711	1.20786	1.54818	1.71938	7.15307	1.10757	0.0107187	4.36612
764	0.546941	0.00755741	0.0515169	5.1636	9.27057	1.13756	6.94101	7.04106	1.09581	3.74916	0.232032	7.70833	7.33198	0.686815	2.18189	1.80696	2.00843	4.61192	3.21106	1.20363	0.462185	4.1356	0.883367	0.254846	0.663041	5.99946	1.35403	2.02137	6.80024	4.33534	3.05217	4.20049	0.701272	2.92815	6.61865	0.116901	0.285125	4.70058	2.25266	5.08727	6.47265	7.35654	0.531078	0.577026	3.17665	3.75128	3.33378	1.04634	0.493665
765	1.44201	4.62877	7.30125	0.237634	4.46702	0.90538	4.55645	1.22695	5.61804	3.68098	2.25725	0.958045	4.23391	5.09948	4.79131	3.99822	4.58053	6.59429	3.10944	2.04293	1.33002	3.01262	10.8062	0.836249	7.36648	0.71354	0.135855	1.29086	0.876522	2.00942	2.59561	1.82628	1.16683	2.38273	1.00663	0.475996	2.62209	2.49847	0.969134	3.61934	1.01754	3.2325	10.9202	0.767123	2.43069	1.67003	0.253407	0.250688	1.61367
766	3.80439	1.58202	0.686451	2.89068	1.02076	1.29017	0.370524	4.78589	0.00360705	3.6361	0.169036	9.50028	6.90738	3.68676	2.08676	4.38804	0.351554	2.16902	6.34799	2.67572	0.496693	3.15285	3.95099	3.49648	1.503	6.40401	7.6716	1.4339	1.68016	1.38265	1.24078	2.53454	0.109694	0.902641	1.20911	2.48323	5.91846	1.35347	7.39798	1.289	1.29589	11.3052	23.1896	2.10065	8.64542	1.53381	9.50482	4.12083	1.00407
767	1.9799	3.3022	1.7287	0.131862	0.438325	1.74682	3.53369	4.22181	1.72239	2.33284	7.74424	0.00281778	5.00661	6.52167	0.0847139	1.80024	3.96544	10.0201	1.67273	2.90729	8.26975	1.06798	0.441507	5.82305	7.92782	0.0782528	1.31441	2.36775	0.219498	2.02841	0.748418	10.7901	7.27033	5.84258	2.21039	5.00861	2.23607	6.20057	1.41974	3.39929	1.92391	3.87544	4.76577	0.842662	12.2394	8.20299	8.20085	2.95421	1.37495
768	0.017913	2.10361	5.4647	1.67833	9.33868	1.59998	0.605994	7.37679	3.95439	9.91713	4.69675	0.256893	1.39881	1.8842	1.19186	21.0119	2.90474	0.68541	0.303432	1.44198	0.655493	8.70424	2.58569	5.01935	1.23606	4.14075	0.824871	1.98984	6.03627	5.49919	2.29469	1.33276	2.54925	2.7075	1.88136	4.5865	1.27268	5.76799	2.55897	3.33022	0.0606924	0.948535	6.85249	16.2102	4.32099	7.00985	4.73646	9.58822	11.8829
769	0.395553	2.66928	3.37817	3.1539	7.92718	2.33003	1.18971	12.8921	2.24947	0.28321	1.95733	0.0606949	2.06334	1.61349	4.90822	9.52554	2.98209	1.09942	0.501598	0.0459004	5.57369	7.32167	2.75176	0.491425	0.34459	4.8255	3.12537	1.36045	1.37013	0.270526	4.7427	0.257682	2.01949	0.0852545	7.66841	0.0124615	0.354371	1.3496	0.548279	8.12799	2.35997	4.23201	3.61095	13.5858	4.80551	8.66493	1.63872	6.41112	1.74407
770	2.13324	0.73895	0.273637	1.74488	0.105149	2.248	4.61618	0.933776	6.30757	1.11868	0.976788	11.4559	1.27614	3.63242	3.55956	0.595574	1.90362	1.49625	0.149977	2.95084	1.49673	1.33489	0.77604	0.897912	1.83333	3.89819	5.00512	3.74184	0.694023	1.9007	1.01541	3.01747	1.93268	1.04083	8.62787	2.57553	1.45993	1.97829	2.5783	7.2093	1.62189	13.3228	3.48681	0.186611	3.89508	2.12401	1.47276	4.81238	2.32947
771	2.73678	5.76361	0.347676	0.334791	5.17322	5.61867	2.76832	4.70446	0.192786	2.23174	0.44346	0.101622	0.0145877	2.31112	6.47939	3.38866	4.2673	9.58485	2.00611	0.521492	3.22077	3.55735	4.67435	5.93199	0.119538	7.2728	5.68317	0.314136	7.75219	0.821036	1.8668	3.0968	3.1745	0.603973	0.603862	3.27317	4.86833	0.891516	0.605881	1.58254	3.6507	0.542631	3.89703	1.48439	17.4248	6.34765	2.28415	2.49607	2.20484
772	5.17216	3.82526	0.916168	0.0935732	0.636236	3.75996	0.982241	0.101249	3.56934	0.910322	3.65653	0.55879	3.76234	2.70241	1.36985	1.58543	0.396623	6.58926	1.58426	2.11752	0.00829376	1.5629	2.61033	0.483294	0.0251976	0.0837365	0.519805	3.06165	0.640071	3.97906	2.95495	3.04017	4.95739	6.16038	7.37501	2.13311	7.54687	0.56281	6.59887	1.29225	1.07569	3.18777	0.932369	1.2251	0.238116	0.293266	4.92669	4.05919	7.30993
773	1.09158	5.05722	11.7884	18.4655	1.69891	0.141431	2.74373	3.51636	1.62597	0.325748	2.92887	9.46363	3.00436	1.0364	6.72083	0.117284	0.143092	2.08015	0.104865	1.1676	3.1975	1.66637	1.97665	2.23802	0.585496	0.548183	3.57085	2.92663	6.52455	4.76501	11.4471	2.35101	3.53061	1.27953	0.298842	2.01327	0.160951	1.17776	0.190181	0.40898	0.695471	5.64078	6.16711	3.34751	0.284625	2.60877	14.2294	1.58817	0.0368818
774	0.73842	5.6241	3.89441	5.2388	12.7293	9.3258	1.08442	1.18482	14.9179	4.97186	1.59201	10.9021	1.9353	0.186923	5.33175	4.06153	1.78901	4.38997	2.6787	0.956631	2.76923	6.88121	1.47243	11.3796	1.18273	5.20906	0.110122	5.06947	1.19315	1.29967	1.35768	0.908933	0.0420293	6.02387	0.780277	5.92755	0.538497	1.05312	4.4826	0.595536	1.89465	0.921828	2.38603	4.66595	3.00424	1.70327	6.95758	1.28681	3.41228
775	3.58838	7.62361	4.99057	1.74982	3.13581	1.5899	6.01343	0.737253	2.05671	0.0146091	1.65262	5.50163	1.99046	6.06968	3.4331	4.89532	0.0254515	2.72233	3.50109	0.232165	5.13253	1.1262	0.00650524	0.83917	3.95778	2.73242	2.93076	2.56989	0.248335	0.458297	3.02179	2.41963	3.06803	10.1224	1.63396	6.93763	2.506	6.57587	1.82176	4.7506	2.65107	9.1066	0.225299	2.06025	2.51598	1.72999	1.89086	2.94746	0.960237
776	2.44799	0.617822	1.33273	0.495817	2.30726	2.77975	4.60175	0.141179	8.3186	5.02197	11.7071	3.41267	9.62211	8.48756	10.4694	3.32565	0.655918	4.35454	14.0099	0.2653	0.719249	0.083723	0.0405832	1.89704	0.986297	1.07823	4.61942	4.37697	0.628976	2.48397	6.63266	5.19928	3.89928	0.331362	0.0656437	0.553468	5.52711	7.79906	4.99832	1.33883	2.62553	1.56157	2.61208	2.54524	3.36057	13.1397	1.87673	0.941291	12.8082
777	1.49731	2.04767	1.88631	4.18178	8.75435	0.962614	0.411573	2.18857	0.46805	5.78447	4.57661	3.18552	0.305374	4.21845	0.913952	6.71038	0.584701	3.21212	6.3611	3.41383	6.4874	2.89406	13.2715	0.290239	1.29409	0.599466	0.183729	8.10192	0.563732	1.01361	13.8742	2.43378	15.9146	2.94605	4.25016	0.560728	5.18363	0.398459	10.7325	1.76104	10.8751	4.50097	2.67182	1.10897	2.53827	1.88177	6.25675	2.93426	1.42509
778	0.0498355	8.47824	0.138908	1.98819	0.0789008	6.90207	1.76493	0.318349	2.03326	0.492778	1.64402	1.91214	3.10085	0.63871	10.0166	2.38707	2.3682	0.119371	2.3682	5.93143	1.03581	0.218261	3.07493	9.09138	0.715052	2.76497	0.293992	0.93554	3.05994	7.5284	0.026822	1.58008	9.30676	0.447776	9.17091	5.54614	1.34002	8.40663	3.73789	3.87815	9.04071	2.77448	1.39171	1.25491	10.9211	3.57651	1.1056	1.44565	3.53459
779	1.68867	6.41636	8.05159	10.4196	0.196482	1.8754	3.69771	14.2653	5.15657	2.18234	2.10381	0.189042	0.251638	4.05337	14.9133	6.28071	5.73866	7.67064	0.434428	1.6478	0.353545	3.60973	1.46523	8.22232	0.5612	0.105881	2.6341	0.869243	1.80451	3.54306	3.04567	10.8889	1.21018	4.14501	5.27619	0.33063	1.22233	1.60033	0.0478912	3.76641	3.97213	2.18841	2.06409	11.4769	4.43567	2.20603	2.96014	0.669236	3.40724
780	0.631732	9.56352	10.9256	0.548573	0.401004	1.08921	4.05329	1.00228	0.0491364	0.0452976	0.714849	0.441571	9.59583	3.88199	6.21983	0.0313812	3.45973	2.49953	8.97057	2.21743	4.44734	0.223195	0.699765	0.95393	1.2644	1.01239	0.465721	0.335256	3.18832	1.68838	2.42053	5.0147	0.295858	3.17459	1.87605	4.88683	1.54886	4.44975	11.5385	6.63908	1.20991	1.01608	2.54924	6.08839	6.93776	0.863242	2.67178	3.23678	0.082307
781	1.30401	2.90775	1.8459	2.90593	3.66779	4.85334	11.5967	0.399612	5.33357	19.2646	0.526883	1.07853	1.40262	1.51693	6.63707	2.64397	0.375439	5.10008	1.5117	3.96336	0.2077	4.36883	4.74737	0.928988	10.5805	0.206083	1.95933	4.06914	11.2927	4.86517	3.36278	12.423	4.23727	5.71057	0.816933	4.36569	1.57832	1.79357	0.215937	2.81822	6.20894	7.84343	0.396904	4.18852	2.56364	2.18029	3.4468	4.22667	4.134
782	4.70095	1.96932	0.61437	1.23386	1.7951	0.471128	4.04952	2.40547	1.7857	7.5167	1.57285	5.03172	3.21122	7.65519	3.24589	7.05755	0.827342	4.98192	2.45103	2.03879	2.88487	0.143416	4.60102	2.13115	0.339418	6.15742	9.17148	1.46988	0.440744	3.86756	0.443803	9.41386	10.5453	17.2315	3.81087	9.75446	2.35746	3.11282	4.34322	10.3031	1.60011	4.32484	8.41223	4.67916	1.68696	3.25151	1.95979	0.702833	4.65421
783	0.114508	1.59499	0.941811	2.38367	1.9322	1.33539	6.71694	5.09144	6.21007	6.99085	2.72618	1.6606	0.286917	2.26455	0.278001	0.534465	2.30984	0.65149	1.07918	1.50411	0.282603	2.50308	3.37609	4.31388	0.890113	2.83893	6.50913	1.4884	1.7066	0.170996	0.460266	0.746858	0.872368	6.24288	2.70113	0.657167	2.70844	1.83079	1.34968	1.57426	6.50256	5.90172	6.18297	11.2846	4.53064	3.13483	1.45845	1.82187	3.06023
784	1.38504	1.30232	3.00168	0.0434995	3.57336	3.51097	2.93098	2.63115	1.83949	2.14095	11.0059	0.769522	7.68632	8.50332	3.64673	1.37827	0.234981	0.0263287	0.114804	2.31794	0.869008	0.286016	0.276422	2.67296	4.07895	11.8904	3.52472	2.91276	3.8306	0.621596	3.28644	1.11758	1.11593	4.0466	3.01291	0.650936	0.738409	9.65965	9.38535	1.63176	0.0399982	7.23158	9.27899	4.24455	7.56064	0.627663	2.86728	4.43927	0.982849
785	1.52496	0.176885	9.68043	0.455692	0.486842	1.9289	2.47248	10.2981	4.57999	0.0894365	1.37114	10.5344	3.06126	2.73529	2.32475	0.993185	0.959763	3.36226	3.72856	0.468011	2.85892	2.47919	7.50533	4.39232	2.31292	7.35581	16.8689	4.57038	3.71346	2.87379	1.32405	5.73569	0.48424	0.0403239	0.108933	3.49525	2.13057	11.6313	0.732501	2.92138	0.770777	3.85214	1.63011	1.85013	8.11007	1.21068	3.9745	2.77968	6.06728
786	0.478942	1.08411	0.132454	2.10324	4.45634	0.235084	4.20111	3.63496	0.574846	7.93448	0.120673	3.21631	13.093	2.48145	3.64123	0.138364	5.21418	2.95842	3.03848	0.450542	7.02858	0.524284	1.02103	7.07185	3.0465	1.37496	2.25674	5.81096	2.89597	0.929351	4.19976	4.04818	0.361066	4.49633	9.00918	16.633	5.11467	3.8181	2.19429	0.739461	4.89329	6.03774	2.36167	4.95057	0.740177	4.98122	3.98367	1.52256	7.98031
787	0.239565	1.40637	9.25656	2.14689	9.66698	0.435523	7.62537	3.18929	7.13774	0.917439	0.922615	2.32886	1.21033	4.31914	1.51443	6.5418	3.93435	0.0864865	1.52354	0.199493	4.36134	0.1199	1.02861	3.15014	7.39093	12.7592	1.68402	0.0454102	2.37995	0.82656	3.72804	2.71057	0.368388	5.64193	2.11487	13.8211	9.47833	3.22056	1.77498	0.468174	2.08399	5.62362	1.591	1.56295	0.283134	1.87434	1.89017	2.12797	1.74756
788	0.7802	0.224484	5.45279	1.35934	3.47245	4.1206	3.22979	4.00448	1.25216	2.91689	1.51648	3.51031	1.47533	4.27511	1.87885	0.57837	6.88675	0.250567	3.21937	0.134768	1.485	0.75678	4.33849	0.163284	5.48906	2.17716	3.34973	6.70068	4.41576	2.45797	6.98147	0.42444	0.203289	1.6871	0.73027	4.27222	2.42311	6.82803	5.15175	2.41882	0.817238	0.743904	4.0928	0.250259	3.65977	5.63343	5.00867	10.3998	0.853993
789	5.19921	4.24147	8.11467	7.13422	3.77566	0.548271	7.25364	1.72068	0.69168	8.80311	5.46087	1.7178	1.56468	4.28633	0.421213	6.53144	12.2882	2.54042	6.83079	1.99077	0.34376	0.00383855	2.62242	1.96574	1.08005	10.01	4.58873	0.275108	1.70192	0.110887	0.949613	4.66184	0.483116	1.05873	7.27983	0.454213	1.83	7.03397	1.4678	2.23144	8.89307	12.9022	19.2897	0.258798	0.0510757	3.00622	0.839037	0.974052	1.34404
790	8.3671	1.57971	1.46263	0.769923	1.29292	8.93523	0.154329	0.54582	3.80955	8.81707	6.73528	1.56587	3.8718	1.75441	7.43047	6.63147	3.58006	8.90751	8.13896	2.4067	2.30602	1.72744	11.3362	1.59257	4.75515	0.679564	5.83148	6.82793	1.26715	3.36301	0.865632	5.37092	5.2564	4.70595	7.73205	0.650031	4.6282	0.182728	1.14771	0.602376	14.4422	4.80119	15.1829	0.249927	1.00538	0.568524	1.48051	0.289612	3.7394
791	0.654536	0.511341	7.67543	7.56383	0.997665	2.12277	0.289456	1.73627	8.25707	0.0338548	16.8906	0.848429	3.75334	0.118157	14.512	7.86806	1.59548	0.713927	0.765548	6.91152	2.81285	5.16349	6.91465	5.62047	0.0164893	4.31595	0.599428	0.754513	2.96752	2.10387	5.29242	0.105831	8.17253	13.1046	6.8374	2.4349	0.312887	3.70942	1.38705	4.84642	2.35411	2.69503	0.774766	3.43807	1.09058	0.476425	2.53227	0.748813	0.978142
792	7.09119	1.84449	5.4071	1.12823	0.981114	1.11487	0.618861	3.63198	7.21948	13.0683	0.732836	1.10083	3.63411	2.41436	2.23626	5.48776	0.599434	5.00235	1.53194	3.04498	3.94288	1.56883	1.57391	2.02873	2.2973	5.46738	0.327436	0.892634	3.08739	0.240303	7.77816	1.70181	7.55246	12.7991	6.35849	1.84782	1.18696	0.205242	0.000318279	0.0257667	0.367362	0.000516201	9.13254	6.43536	6.05151	5.26393	1.95213	0.467117	5.90804
793	1.881	0.24674	2.68936	2.11613	1.60084	0.307869	6.36324	3.27845	0.453479	3.26467	0.171307	3.36779	2.84237	2.2274	3.72039	5.26415	7.68045	9.60272	4.44855	0.593129	0.863228	11.8913	2.46486	3.83505	6.4811	1.26365	3.52121	6.06744	0.328857	0.55733	3.22763	2.358	1.93655	1.59803	0.0988347	0.274936	1.7475	1.37692	2.15212	0.0884592	3.36034	2.10539	0.644771	8.51462	4.54226	3.74611	2.79896	1.22921	0.0895463
794	0.51567	10.3532	7.55937	1.56977	3.34352	0.81243	0.00513216	0.273582	0.150757	0.445937	2.63088	1.06826	0.35911	3.22409	2.23039	1.33534	1.52075	0.430471	5.74255	0.761094	2.44722	1.9161	1.02664	3.43929	3.89377	0.912904	6.33144	0.350103	2.00904	1.22322	4.06891	1.2248	2.57132	4.666	0.011685	0.324157	4.38633	2.10998	3.36339	3.21669	3.56666	3.09929	16.0783	4.72914	6.74394	5.1833	7.41657	0.889303	2.24338
795	0.861831	1.9097	8.13281	0.693596	4.52201	6.63754	2.58329	0.976791	2.38018	2.62381	16.3284	6.14922	0.259285	5.7026	1.74853	3.02387	7.33982	2.89157	6.1074	1.36232	1.19329	2.73529	8.5446	0.72028	2.25215	4.26991	4.74016	4.56681	3.43111	2.12184	0.0733978	13.2165	2.46835	7.01396	0.414181	2.52419	5.27305	6.37569	2.43783	0.636643	3.2562	3.73266	6.72891	4.01859	0.72074	0.476449	8.3362	2.06885	1.08952
796	5.76133	1.74231	1.05246	3.8247	1.11454	2.84789	0.0156871	9.41422	0.870582	0.0674807	4.06561	1.36585	0.616735	0.844722	4.86842	1.93502	8.37198	2.25184	6.35529	0.731066	14.6702	1.198	3.32497	0.851016	4.34026	1.22951	4.86403	1.94065	0.384028	0.934402	0.789931	1.69353	2.04232	2.25186	1.05018	0.83403	3.31919	1.86535	1.04957	1.48748	0.114811	2.70061	0.356321	4.13264	5.30257	3.40047	5.92817	3.52538	1.27984
797	1.5985	4.6366	2.16998	3.2745	1.66868	1.07331	0.374735	1.41379	0.359285	1.18685	4.50667	0.645746	1.17488	2.73469	2.77244	6.94355	2.21087	2.93155	5.11726	1.04729	2.51383	4.08164	0.951287	1.02194	1.51886	4.87732	0.231521	6.99605	0.431454	4.46085	0.530588	0.163242	7.11219	0.989805	1.41917	9.24631	11.8989	2.02678	6.32453	1.31704	0.751296	1.49894	3.74361	3.41639	9.08959	1.25949	1.00068	3.70243	5.45923
798	5.80518	7.01848	0.206428	4.05616	4.73952	5.83981	0.427606	0.559824	1.36787	0.0466544	0.287079	0.234789	4.68939	0.278479	0.219229	6.40929	3.92519	2.20873	5.39867	1.29813	0.263513	0.578653	1.95985	6.06478	0.867513	1.35352	0.241053	11.0443	3.11001	0.246583	6.63322	17.6028	3.32186	1.5923	6.20159	2.20668	2.34754	1.25274	12.5509	1.01634	10.1312	5.28997	7.12231	3.76348	0.676722	8.4204	0.6739	1.56875	1.72813
799	2.40942	0.965199	0.805625	2.04085	0.248148	1.76805	8.27292	1.66613	5.47172	1.27604	4.53089	0.420979	2.69745	6.164	2.77397	8.28022	2.75224	2.26421	0.400704	1.70058	4.29106	6.7173	1.45424	10.1568	0.972397	1.7151	2.39503	3.76906	2.41569	0.0285016	3.73984	6.77189	0.41607	1.73342	3.30055	6.16532	1.26409	2.70469	5.35017	0.307275	5.68187	0.331894	4.57675	2.73261	0.115872	1.97667	1.52373	0.626019	0.741715
800	1.58737	3.39991	0.442668	4.42244	13.6317	2.56934	2.56991	4.8431	0.566219	2.79658	0.202538	0.449795	6.30654	1.12707	14.4694	0.191724	7.0899	11.3681	0.167798	0.52099	1.92401	1.25421	0.338537	2.79847	0.00946485	0.603715	2.56378	6.88095	1.37676	2.3848	1.56684	8.37294	2.59114	4.30041	1.73037	10.8183	6.31179	1.97593	2.12277	0.381956	8.92015	1.44362	5.11696	2.19681	4.78325	3.27643	3.53916	1.06719	2.04423
801	0.400267	4.27185	3.71254	2.60314	6.11106	0.747177	2.95124	14.1656	3.90894	2.01669	3.32362	0.286515	2.31272	1.06396	0.523281	3.60644	1.56999	1.23343	3.2663	7.07255	2.59696	3.01604	1.86796	3.4427	0.221178	5.03514	3.61684	0.741782	5.23064	6.93481	4.74155	7.03146	1.29299	2.86079	0.897058	2.94651	3.31525	0.861482	2.14961	5.60792	1.09475	1.33718	1.83161	0.674724	2.79086	7.03419	1.53764	1.75753	2.31091
802	6.7427	5.99099	12.1293	1.0854	4.08189	13.1365	3.17534	1.64408	2.94257	0.387266	10.365	0.526	1.78361	0.415235	4.01471	1.54303	10.2369	2.14056	7.49724	17.405	3.7631	0.69356	5.29693	0.78509	0.908457	7.24969	4.525	2.79293	2.85083	0.239558	2.25858	3.63291	5.73227	3.65091	3.13105	3.87541	0.772667	9.53968	0.372967	0.514778	0.212652	0.373338	5.19404	1.17397	1.5312	0.523432	0.313423	0.225548	1.3186
803	4.59534	0.401358	0.787077	1.06715	2.61847	11.7356	1.90767	3.4908	3.11009	2.3296	5.7007	8.44456	1.64478	0.158694	2.66356	7.10044	1.28371	0.574889	0.42497	5.58267	4.64922	6.70125	14.0515	2.44044	0.376946	11.8778	1.66437	1.77531	1.04063	1.16578	5.28223	4.25934	4.20199	5.1413	2.81631	2.00141	4.97323	0.816376	1.2112	4.31429	1.64657	1.13803	3.69091	0.690461	2.71054	2.30223	3.02633	1.38966	0.165971
804	0.535501	4.62931	5.49085	2.76524	2.47889	1.57252	3.07243	3.91132	3.63113	10.4736	0.40814	0.00137456	2.62082	3.42958	1.45856	1.59067	2.70957	5.47049	0.400387	10.4427	1.21012	0.342532	4.44159	2.48958	1.15425	13.898	1.05519	15.8101	4.25635	6.35174	0.484028	1.56627	3.42688	1.42575	3.68487	0.151126	6.41835	2.78171	0.472332	3.69197	2.60235	2.40424	2.93475	1.82051	1.08492	0.28405	0.138328	0.474513	3.14749
805	0.413102	0.739984	0.236765	5.3619	0.238296	2.41923	0.386327	10.0161	0.93936	0.943387	1.63325	0.350705	1.51979	3.91768	3.90638	4.36292	1.99744	0.889257	1.75216	6.38541	3.18071	2.23592	18.6094	2.11355	4.72767	1.20585	1.2576	10.5548	7.37573	4.58461	1.5011	0.163311	0.254416	6.77291	11.1898	2.35863	3.2225	0.490515	4.40394	0.625647	16.6217	3.13806	1.86421	0.0258259	0.446469	2.03631	1.70363	2.02372	2.78866
806	3.8089	5.43039	4.46125	3.76116	1.19488	1.76689	2.9159	0.276204	1.36182	0.511342	0.328425	3.88943	1.36677	1.90771	1.40316	1.49692	8.2805	1.96253	3.84408	6.59816	0.94038	20.9318	17.537	6.20526	2.22854	0.253292	1.76852	0.0792266	0.26093	1.21519	0.409642	5.65462	0.838395	5.56843	1.00585	6.87233	6.44267	0.953599	1.59663	0.499222	0.244963	9.10038	10.8566	2.78796	0.645873	5.30189	1.72971	3.68805	0.232673
807	2.09532	8.68325	7.67644	1.8003	0.185058	1.28505	6.26142	0.0921812	1.49245	3.374	0.367523	2.38691	13.7033	0.0597645	5.54363	3.45986	8.52187	4.09707	1.237	1.56978	5.91238	3.64683	4.06738	1.40362	1.73746	0.143699	6.59454	3.05798	2.90186	1.88353	0.729365	4.86648	2.02854	7.79251	1.81363	8.18891	0.707275	0.808411	1.43502	0.375887	1.75385	8.19239	0.12649	12.449	0.0232605	10.1869	1.35568	0.54738	0.242343
808	3.27724	0.696566	2.20138	1.75547	3.239	0.0369643	2.6576	1.34236	4.45853	0.599062	1.00625	0.644716	6.27588	0.71791	1.81173	2.404	5.41242	5.67231	1.31613	1.2071	0.957898	13.5129	5.86663	8.07385	3.53868	5.0392	9.75553	0.12342	2.15207	2.92451	0.847602	0.946402	2.66278	0.328245	7.89904	11.4684	1.64227	0.464813	2.76533	6.10438	11.4619	7.89539	3.33616	6.00243	1.22153	3.3554	2.26582	7.30262	5.81257
809	14.8148	12.723	5.00686	8.21994	4.16124	0.871333	1.55178	3.13929	8.26637	0.452063	0.843667	1.97081	0.395614	1.91871	1.36037	0.790009	3.41657	0.548951	1.76737	0.0359416	2.2617	1.42927	1.1494	0.0788509	1.42412	7.70986	1.92248	0.107194	3.13686	3.10227	0.051723	0.807678	1.18724	9.70368	0.481169	7.33988	1.03273	0.153628	1.86572	1.48797	10.0741	1.42302	17.8782	1.50634	0.521672	5.99585	4.3807	8.55127	1.27774
810	1.87141	9.31371	0.402059	2.78778	4.36132	2.31608	0.74489	2.25857	3.90918	7.51805	1.81515	16.1341	3.61163	2.89083	7.04339	2.67662	3.56246	8.56105	0.719165	0.021185	1.52398	9.38887	2.90548	2.08888	3.69942	1.65615	1.52728	4.82046	6.41414	5.16646	3.69036	0.848738	0.61265	0.345062	1.79631	4.93837	1.77194	0.938631	4.73616	4.3216	6.27229	0.958522	3.72515	3.34135	9.40804	2.75421	8.13704	2.88664	0.932579
811	2.0359	7.19109	1.94426	0.737018	1.25848	3.23392	4.71845	3.31434	8.38765	0.801377	13.2947	2.67401	7.43633	0.556494	0.680546	4.05085	0.558722	0.241121	0.30113	1.66868	0.0658913	9.31961	2.87309	0.128643	4.71863	0.576908	0.847138	0.270293	2.80912	2.73972	1.18523	7.96881	2.22949	0.242039	2.99683	2.782	1.09703	0.662189	0.496853	2.75302	0.372447	0.112395	3.61949	3.02324	0.946337	6.84015	10.2588	12.0982	7.83469
812	1.17844	1.75212	3.75645	0.331909	0.716981	1.10084	0.540694	0.769097	2.30785	3.45044	2.16826	2.66943	1.84344	1.108	8.02208	4.55003	3.63579	5.62922	4.53582	1.76379	0.0710652	0.825534	1.95976	2.68208	0.0828832	0.347175	7.90617	3.19859	3.32165	2.24695	11.6158	6.884	1.49213	3.52819	9.42654	14.8114	1.75242	5.31457	4.55123	1.33983	2.28026	0.310486	1.13407	3.10601	4.71556	0.997526	1.6497	5.12397	3.17976
813	10.8189	0.676673	0.535253	5.55958	2.23553	13.4547	2.99961	8.48604	4.1666	0.360165	1.65395	1.10869	4.39283	3.38698	0.332458	1.10326	5.15813	3.50383	5.59502	0.357516	1.00197	5.47109	4.08578	0.413243	4.84597	4.23895	3.51034	4.61128	0.36998	0.605919	0.138007	3.90223	4.05151	2.57866	2.10646	2.66607	7.58452	0.306468	0.572528	3.82489	2.5967	2.6118	0.541134	3.34874	0.857809	2.83262	2.60668	2.31686	7.26929
814	2.79926	0.713811	12.9347	0.420065	7.14424	0.344541	2.88089	0.0359605	7.8711	1.72767	0.189828	5.98494	0.73588	2.21801	4.53061	6.65461	1.4251	1.69516	0.364811	3.8484	13.0194	8.55125	0.0475261	6.68359	1.23298	1.11199	1.10314	1.08797	2.32529	1.74135	6.96932	12.2447	0.788338	0.0286329	4.78069	7.04037	1.84645	2.60457	5.52596	2.91064	5.9841	0.125623	0.490798	0.333012	5.33423	0.115782	0.0361904	0.449566	0.436186
815	1.53783	1.88075	0.0249656	3.92861	2.1899	1.05803	1.70167	4.94235	0.671995	6.83908	1.34325	3.53059	0.788266	5.39154	0.64785	4.51445	11.6431	1.97801	0.109114	1.46414	8.79922	3.96976	1.41213	5.02103	3.59196	8.60572	2.80519	11.1315	0.788721	0.117432	0.214869	0.504001	0.661385	1.80251	0.92395	4.92893	0.967513	5.75695	6.35591	14.0189	8.52536	0.231322	3.97154	0.527721	3.06715	2.35503	0.276087	1.59677	2.33501
816	2.9314	1.6328	0.0249876	7.72598	5.45151	1.41987	0.94955	3.42982	0.223072	2.33803	0.0814911	3.55602	5.30715	3.02908	4.04779	5.68654	3.02492	4.57821	1.55386	2.15737	2.16803	7.40401	3.28642	2.96807	1.95589	5.85127	0.749216	1.91477	0.652965	4.4975	4.03649	3.45402	7.33786	0.463766	1.1157	1.21664	2.95653	1.9853	0.229908	1.18246	10.9879	4.73407	2.21068	5.15344	2.99421	6.19653	3.2117	2.98296	11.8251
817	0.801304	3.0853	0.805012	1.61274	0.336534	2.30586	2.83363	0.46935	8.61479	3.93344	7.86941	8.90604	3.8534	3.69152	2.38839	0.988135	0.195866	4.14095	1.66085	0.234266	3.84672	1.90928	1.40566	1.61537	7.35577	3.75173	1.94889	2.40601	0.473269	0.250944	2.13838	0.0333007	4.37298	6.78492	4.67071	1.59075	3.0216	3.95169	0.714728	4.3868	2.40864	3.4859	5.46142	0.303807	0.240646	8.58137	0.659737	0.0414724	0.736982
818	0.282023	1.13554	1.98462	19.1112	7.61537	5.55353	2.23378	3.01353	0.813675	2.36079	1.70559	2.33314	2.15477	3.39447	0.698147	5.57501	0.748655	3.80666	0.65966	2.84022	2.462	0.314062	0.129458	0.0117196	6.21138	1.88245	4.64454	4.0984	0.845527	3.02694	6.98209	6.85201	0.0366352	1.64189	8.31132	9.69238	0.179342	3.67192	0.772432	2.12546	1.98667	4.147	4.14143	6.2989	6.39072	0.305875	1.50001	3.85111	1.8045
819	3.34457	4.83138	7.24634	0.419311	1.11723	0.789336	9.36156	2.43878	1.97504	25.0474	2.36773	6.89488	0.433733	0.176407	9.03504	1.40677	6.14996	0.533838	2.03091	3.74543	0.147766	2.23594	2.94719	2.20722	0.124172	2.21684	2.49068	5.42013	0.657295	3.19203	6.14493	1.79488	9.03427	1.10541	0.724567	7.60404	0.849975	0.789679	1.04	1.45833	3.07548	1.77758	7.966	0.0513922	5.95853	1.82328	10.7171	1.0408	12.6533
820	2.20557	3.44461	0.193124	3.5776	1.24393	1.1688	4.06656	1.73604	1.04141	2.02328	0.923222	5.4431	1.78945	4.86919	3.45478	1.54294	1.88657	1.04639	7.30894	2.51915	0.13074	1.6065	4.47026	2.91235	1.33654	14.6705	1.20952	2.44703	1.2185	4.21165	1.53271	0.326235	5.20452	0.257978	5.04705	3.47725	3.60305	0.839167	1.62694	0.813521	0.99244	3.62039	2.30092	4.52362	2.0645	7.47812	0.0987103	6.40787	4.58355
821	0.525403	9.52806	0.341081	1.26034	3.92965	8.15275	3.66868	5.28398	6.57987	0.487524	0.978368	3.3433	3.83331	1.51326	4.44077	1.58135	0.0919142	2.58689	0.838287	2.62566	0.0696511	6.73866	2.85058	3.37399	1.20527	3.22723	0.692712	4.69121	2.73536	5.73815	0.644006	16.9905	0.762761	10.1143	1.91316	2.79577	2.03119	3.42479	0.89636	3.73461	0.754327	6.30066	2.70797	3.95071	1.69658	2.7994	0.420612	0.524097	1.2111
822	0.213045	6.41525	3.93876	1.26219	3.93745	2.48853	7.51988	0.786874	8.85064	1.52487	0.984587	0.374191	1.12409	3.61476	3.66853	0.452278	1.75005	2.28	6.88853	5.85778	1.72131	2.66231	5.10509	1.11205	1.91077	5.90643	0.227843	1.10416	3.28843	0.107083	2.10957	3.61657	12.6548	14.2072	6.89826	0.428477	1.34236	0.313528	1.36666	3.09195	0.986446	0.275858	0.556779	8.5145	7.69097	19.5118	1.28182	2.35173	3.82924
823	2.08399	0.478477	13.2113	4.30282	2.44187	4.9293	3.13614	0.685956	1.60964	2.59896	3.07945	13.688	2.21269	1.53403	1.69163	2.52613	0.210199	2.09431	0.906031	2.07585	0.410577	4.84606	13.0127	0.601149	4.11373	9.16939	5.52362	1.77588	4.23349	2.75822	10.9522	2.40613	1.7602	1.03904	4.67581	1.65879	0.107546	6.77174	0.559374	1.84032	1.7745	12.8276	11.1837	2.53074	1.06563	2.73269	0.238601	0.31672	1.86666
824	4.16535	0.0863158	1.24133	7.19208	2.15296	2.1387	4.58101	2.93016	8.27344	8.76752	0.0407484	0.715284	0.49171	1.42393	0.626975	4.31428	0.672216	0.000163822	5.24664	0.151389	3.83879	1.35478	0.586777	0.918478	17.5614	9.07355	2.2143	16.742	0.20219	5.37684	12.6071	1.30026	3.37072	0.0526486	0.778837	1.79428	3.2936	2.3764	2.60792	4.37619	1.18318	7.41606	6.04062	0.233227	1.31275	2.17795	3.10869	1.37243	5.62923
825	3.70476	0.691536	1.64554	10.2319	6.27161	1.89079	6.32271	10.0784	1.06606	1.11449	3.57179	2.97889	1.59436	0.741437	1.12804	0.109545	6.28027	1.42073	6.70555	5.00037	2.51165	10.2453	0.0181546	1.60272	11.6849	9.34781	0.849361	2.07038	1.35301	0.50963	4.48385	0.466708	1.45111	0.431343	5.06242	0.646332	2.168	3.27708	18.3411	2.04445	3.30345	0.517111	2.739	1.14021	2.94391	3.10154	4.15467	2.21572	0.307187
826	3.87265	0.724561	1.50393	6.6154	3.45096	0.566006	0.208464	5.28207	2.8334	1.67305	4.5431	0.416374	6.18558	2.32681	3.26565	2.45512	1.40849	3.31255	1.22577	0.0527946	5.33542	10.8613	11.2781	3.40817	5.45308	9.34626	3.08556	2.86649	1.06924	1.80551	15.9248	1.33133	0.135473	5.7726	3.70743	7.01394	2.48202	1.92898	8.33219	3.58277	6.4697	6.12043	0.756917	1.70463	1.3243	1.13162	1.27845	0.263992	4.27317
827	0.32345	0.788943	0.144682	4.47206	0.348054	2.85292	2.58714	1.44172	0.991601	0.734504	5.38242	1.21295	6.05803	4.16307	1.21512	7.15359	0.838983	3.2813	6.07931	0.37191	1.38244	3.3503	2.0359	5.9516	2.37891	2.44962	10.3597	0.0851978	1.12601	4.25041	6.89469	2.9161	4.75109	0.580788	11.3376	5.76281	3.82161	6.91285	0.328092	2.20297	0.314075	2.18298	4.23712	3.77915	2.60459	2.42125	6.81927	2.33159	0.575831
828	0.654452	2.47966	1.34405	0.848905	3.42974	0.723681	0.88256	4.20585	0.617432	0.122517	2.3084	7.03694	0.523357	2.34624	0.755672	2.09914	1.88551	8.69687	0.735766	2.73404	8.47485	0.954822	0.582475	7.95856	1.21135	7.82725	10.1507	14.5132	3.18339	2.98165	5.48675	0.594712	3.73038	1.79496	0.276613	1.56826	10.1803	2.95572	4.69313	3.36919	12.4021	4.87349	2.94539	0.387345	4.50863	3.00964	8.41657	2.00612	0.397981
829	0.362184	0.130447	2.63549	3.19123	0.0588661	0.704955	1.71836	1.21821	1.63654	0.881093	0.00417558	3.68554	0.693221	5.99618	0.758571	3.17915	2.05998	1.55748	4.09831	0.628629	6.41472	1.61299	3.44402	0.58822	7.30755	4.29471	2.74438	0.0383382	5.22066	1.31717	0.295294	8.40857	7.6004	0.981835	1.26055	0.600702	1.16089	6.68961	0.160367	3.09089	3.048	3.83997	0.341675	3.1675	0.702234	3.2079	3.12056	3.49903	5.70699
830	1.92081	0.453008	1.6722	4.64217	15.6366	4.16903	4.313	1.44988	0.912583	1.47696	4.77398	6.88365	0.565906	1.86395	3.63822	1.70069	0.915475	6.19163	3.34946	6.48495	4.76763	4.29021	2.12605	2.68337	0.302699	10.8311	1.09226	6.91042	3.20503	4.5622	4.7628	0.946767	3.64532	0.895409	4.17196	6.79595	3.16301	1.40103	0.57571	10.3159	11.2959	1.45269	0.452007	0.473101	2.94272	6.35724	0.287155	2.61835	1.50122
831	5.92459	4.20555	6.39324	11.1063	3.43161	1.45585	1.47045	0.877929	0.233056	3.26247	0.766902	0.183722	1.88108	0.279272	2.59076	8.09276	0.297266	5.55048	9.70818	2.71944	0.378663	0.793537	6.82507	9.58134	1.40191	7.31559	2.39816	4.77847	12.2831	6.79393	1.00692	1.69099	0.0158153	3.97585	1.20371	2.79981	3.44371	5.09287	6.23549	4.45574	3.87509	1.28151	0.205999	7.75755	9.4418	4.39164	1.62749	3.73139	0.34041
832	2.03039	0.545821	2.53072	7.28068	3.36889	4.73489	3.41551	5.76893	0.611933	5.45182	2.70908	3.11674	0.957387	5.86626	3.93244	0.531441	0.753819	1.78133	2.99727	1.70541	16.7416	5.16342	4.74353	1.02036	2.68243	3.50756	0.289603	0.530597	3.07437	0.842701	0.763563	6.03395	7.03626	0.531846	1.82568	1.12546	1.8796	0.299454	2.76028	0.1686	0.944469	0.722543	3.21325	0.868485	0.566975	2.52669	0.2766	8.37248	6.39955
833	1.09977	0.257049	7.79925	7.33059	1.14174	0.731506	13.2286	2.55466	1.2426	15.4198	7.10988	2.57887	3.21853	4.74882	4.26407	2.54286	4.25957	2.32291	5.99251	15.7191	0.478431	2.30616	0.0274847	0.805933	0.279481	1.68452	3.04015	4.74293	1.94687	5.24956	0.316298	1.19919	1.51186	1.55577	6.65884	0.016638	1.83698	0.7674	1.48623	1.32829	2.97087	2.35756	1.13218	11.9774	1.08174	2.76581	0.390105	2.18342	11.5458
834	0.983569	3.27341	0.129496	3.21563	2.74561	2.15183	11.5198	0.235058	1.78455	9.37149	5.58195	9.51527	4.75716	2.53166	5.7868	6.29182	0.15769	2.57542	3.69592	3.62488	4.80732	2.33319	7.55149	1.05692	0.268826	1.60596	5.56498	4.69145	0.425031	3.59345	3.76164	1.04129	2.69085	2.9292	1.67454	8.19959	0.161889	6.31263	5.66342	0.627845	7.23172	2.88627	7.83849	0.0275036	14.7433	0.992157	14.5471	4.858	3.59518
835	2.47502	1.10554	10.6077	3.36002	2.84524	11.5928	0.536328	1.54104	0.78845	1.12707	1.09938	5.48013	1.29052	2.63071	0.587452	3.65949	1.89326	2.74979	0.409982	1.30718	6.13388	2.03169	0.246083	2.04005	16.3443	1.56434	3.23706	1.17265	0.711618	0.0823229	3.07143	5.52832	0.0941107	1.51818	4.84701	11.2961	3.41485	3.69346	1.02047	4.10272	2.09044	1.40673	0.507987	2.95976	4.45252	4.3593	0.438695	3.07923	4.70787
836	0.309372	6.49024	0.722845	4.1263	0.376865	0.976856	0.998802	1.03593	0.0492497	1.66207	1.69317	0.235333	4.34463	1.25011	9.93848	9.43438	1.59799	6.5057	1.51266	4.59627	1.94808	2.54794	1.05199	1.71961	3.27031	1.52556	0.454052	9.31844	0.161031	2.67962	3.55551	1.54566	6.46726	7.46904	5.62571	1.51358	5.27009	3.01547	3.15042	2.11986	0.0818825	4.82284	0.331655	3.40059	1.63946	1.38777	2.95484	0.556944	1.02616
837	0.09034	2.8193	3.43503	0.535214	9.24822	0.592357	3.18009	1.12729	1.59583	2.93454	4.06405	2.48253	0.00722903	3.66019	1.74414	0.990115	4.39229	3.61023	5.57754	4.1566	0.0959289	5.42703	4.14742	2.30508	2.31747	0.209233	2.80832	0.624961	0.786236	4.50032	4.9606	8.61581	0.35259	2.17024	3.70092	5.72669	0.981177	1.52579	0.499371	0.523724	5.81675	3.84348	3.17464	5.67366	5.14448	0.0801633	3.30338	3.79129	2.54101
838	2.25924	2.66587	2.84517	0.224107	1.43382	6.91398	4.56911	3.08177	4.02781	1.08772	4.64523	11.3977	2.28283	7.99351	3.71759	7.14743	10.7895	0.0419746	5.82876	10.0957	0.890859	7.22367	6.0265	0.944652	1.94607	1.52195	6.18307	2.03796	11.3786	0.653038	2.73714	0.433299	0.390998	0.799912	7.61386	0.292228	0.504359	0.333699	1.12018	10.4046	0.119616	0.953498	9.34767	1.94931	13.1509	7.41286	2.13209	2.26101	7.43538
839	3.62321	11.7816	2.92187	4.32872	4.98002	3.71698	0.991362	0.371046	3.42647	4.40704	0.818254	1.64517	5.71055	0.0284926	0.177169	3.97963	0.0563696	2.37891	0.722154	5.63479	0.679643	0.308541	2.7146	2.80566	3.36286	4.65152	5.24665	2.41639	1.34667	2.75234	2.07151	9.55557	3.70185	0.372979	6.03718	3.50056	1.00415	2.83813	0.852216	7.91853	9.91784	4.78256	5.71353	0.857747	1.74306	5.91743	3.65447	3.53465	2.4823
840	1.47156	2.5836	8.03527	3.90726	22.6753	3.15722	6.50775	2.48154	0.0667324	2.41494	1.87694	0.830486	0.0182665	0.782026	6.91941	13.6087	4.11871	0.0991606	4.69403	7.64238	1.8174	4.15526	0.978235	2.98024	0.123603	1.94958	5.01908	4.58439	0.857926	14.7993	4.87451	1.18067	0.424649	0.2489	5.9637	5.1221	1.41947	2.09099	2.59908	0.737649	4.03385	2.31885	6.08846	1.68647	22.5952	6.27401	0.0315316	13.5298	0.702676
841	3.62333	2.49833	1.4528	1.23397	0.612399	0.645862	4.19066	0.553128	1.83706	0.573073	0.662672	1.62294	2.52843	1.19051	2.82057	2.3659	3.29331	7.46622	4.2052	3.01695	0.24125	0.0537149	0.815509	3.91697	0.960157	0.431411	2.08457	1.9882	3.92836	2.33555	3.04735	1.07802	5.71273	0.715141	2.05426	5.61174	3.26546	3.68562	0.321699	1.21855	9.44933	0.0971964	3.7466	11.305	0.0960782	0.419105	10.7253	2.98536	3.60631
842	9.92978	1.00095	4.1939	7.50201	0.56882	1.4421	0.442272	1.1579	4.70103	3.90749	2.58079	0.148644	2.20851	5.6642	2.35582	1.3206	9.62956	7.47847	1.63475	3.16738	1.65279	4.18936	0.439092	0.257309	5.58738	0.313011	1.90002	1.32901	0.805411	4.31383	1.89461	10.5351	2.25256	2.04557	1.29457	0.140108	4.13388	1.93715	0.648062	2.63058	2.49594	23.0518	0.843001	10.3269	12.3917	0.98791	3.95335	1.77296	4.33355
843	2.58818	0.454985	4.64085	5.53561	4.90773	0.68497	0.505848	3.51588	1.76574	3.00076	3.95553	2.0956	3.77604	2.59505	4.81392	2.92879	1.24652	2.5592	1.28691	2.73926	1.8664	0.523695	0.0931838	14.3902	0.763815	2.16702	0.608891	1.07147	9.04463	2.02986	0.831007	4.08175	7.31725	0.211098	4.86549	1.37816	0.312849	6.51736	1.31554	0.726537	5.84456	4.20925	3.34336	1.14266	1.82812	0.923602	4.63511	4.91503	1.67931
844	0.457263	0.749429	1.20161	3.34653	3.00895	3.90846	1.41771	6.48557	0.118354	2.77633	1.99763	0.113556	2.08868	4.36732	11.7823	0.60579	1.86138	0.200403	1.40632	0.34631	2.98472	2.04428	4.63009	12.0019	0.173688	6.71733	4.96026	3.40138	1.92072	1.01719	1.08117	8.19245	8.16817	3.82235	0.572651	1.8833	0.293209	8.27942	4.18979	0.472421	2.83213	1.27168	1.96012	6.60507	0.571345	0.237653	5.11731	0.964732	2.38124
845	1.61282	2.10557	0.942405	2.29835	1.02234	7.11925	1.17087	0.915178	2.40638	3.46582	14.3716	3.68303	7.62577	1.92207	3.40482	0.526238	8.06953	5.69042	15.8536	2.28984	2.29967	5.61001	0.116199	5.08972	3.3135	8.29068	0.265016	3.48634	3.44425	8.41067	0.874956	1.77187	1.97059	4.13128	1.36608	1.95141	2.66143	0.730508	0.771189	1.66141	2.12097	0.0175715	3.431	4.70661	0.538204	6.29657	3.67495	8.69163	0.0254704
846	0.381755	13.7349	1.6947	2.7845	1.14563	3.73081	5.38896	5.22479	0.107126	5.30188	1.65549	6.83931	1.20109	3.61026	6.5366	0.854356	4.95677	4.70249	7.7037	0.735258	4.34691	1.85643	12.0356	3.0911	0.103454	0.569068	1.74341	2.33862	0.138794	5.85537	2.24883	0.433287	3.42194	1.97186	6.58666	10.2044	1.90983	4.40116	2.20849	1.0032	1.40346	5.83723	2.47778	6.32427	2.72672	0.0168625	0.944356	4.58109	1.11776
847	1.47468	16.9174	1.46664	1.53209	0.5131	3.82899	5.55786	0.262894	0.402255	0.87084	1.49685	3.15125	3.46481	1.01747	3.01419	1.77355	1.93167	0.080714	0.821488	3.05485	0.0348673	4.02786	0.473357	0.368095	0.79103	1.00423	8.4386	2.12404	2.95745	3.09182	21.2143	4.58123	3.5054	1.60044	3.17511	0.813164	2.37717	4.76756	8.00338	18.0774	0.686958	7.70031	8.93062	2.1462	6.45317	4.19709	0.881627	22.2464	1.42649
848	2.19917	2.20437	1.35464	2.2039	3.27002	2.06646	1.95648	1.95661	3.20257	4.04917	1.49294	5.56758	0.139108	0.610853	0.684244	11.5619	14.155	0.0810924	2.85196	1.05211	2.29273	4.03647	5.37167	0.623796	0.143346	0.0517039	3.95533	0.161833	10.2588	0.102705	1.76509	5.3508	2.48102	1.33841	5.80141	0.675521	2.0363	0.704079	7.66294	4.04332	1.88527	0.820535	9.72941	3.55047	8.91885	0.249443	0.695721	5.72921	1.16878
849	0.738095	10.0155	4.28707	10.2229	2.78236	0.226081	3.0062	0.664901	1.28164	7.94256	1.18031	1.97083	0.255803	0.445262	5.69829	4.56796	6.4385	0.517592	0.538078	6.11689	1.79295	2.53483	0.141056	4.75906	6.08157	1.9873	0.277788	2.52478	0.767065	7.27847	1.80335	12.6176	4.51501	0.251713	2.73055	2.25165	7.81579	1.53879	3.66903	3.92128	1.07177	0.746059	12.0809	10.711	3.85272	0.179601	1.95624	1.30235	0.342513
850	3.74963	1.26761	4.40654	0.951242	0.560302	0.785648	1.65451	3.95062	5.27786	2.07123	0.782578	7.35151	1.81148	2.68146	4.50822	0.704028	2.70229	1.72867	0.698549	12.0658	2.92487	0.222335	3.27277	7.11126	2.81641	1.15546	8.19385	2.41876	5.80286	8.84694	6.25707	5.36284	4.00726	0.652798	2.09363	4.7525	0.227145	0.0596473	3.05176	3.14327	4.19155	0.62525	0.610895	1.55903	1.52372	1.71036	4.80622	0.859708	1.54831
851	4.01477	23.9715	2.96343	0.719696	1.03973	1.10848	4.20659	0.08853	7.20653	8.43918	1.47714	0.217536	2.38462	7.29435	0.339428	0.503406	0.482713	5.34657	0.548028	4.27195	0.742088	1.1885	3.63287	4.72455	3.01987	2.793	3.44576	1.33514	4.70531	1.53197	6.24317	7.47331	1.95403	5.35318	0.671605	0.550189	1.71986	1.92349	0.0897891	0.694886	0.830725	4.67389	0.333799	0.312523	4.85891	1.83482	0.870676	4.95165	4.14795
852	0.409559	2.37889	2.76719	7.75041	4.60461	1.86034	0.0973936	9.80918	12.4141	0.680726	1.01559	0.955014	3.14587	6.60457	1.02471	2.15019	12.1374	0.948123	2.77611	1.43611	2.02468	0.629083	2.90041	8.9312	3.8902	11.6336	8.71423	2.00223	16.6654	0.442773	3.72869	2.28969	7.66409	0.0571208	7.26041	0.544875	5.19679	4.78397	3.67773	0.219164	11.5842	4.0074	1.22851	7.33769	0.35406	0.483894	5.10408	1.22527	0.329805
853	3.69709	0.171913	0.034141	5.16039	6.9093	2.23349	1.62399	2.09827	2.34823	1.93728	2.32077	0.605797	0.735249	8.02538	8.46936	3.29284	1.07846	1.63732	0.476234	4.91866	1.57864	0.640445	1.01087	8.71967	7.93212	13.5047	1.7597	1.63726	0.307521	0.193837	1.26043	19.0442	0.417761	3.89489	8.08655	9.17274	4.86003	3.82141	1.08586	0.74221	3.71893	0.736494	1.67151	8.19442	3.54686	0.26505	2.42017	1.26131	0.763264
854	5.78722	6.04526	1.10685	2.48299	1.18385	3.22825	3.39719	2.23524	5.58093	0.0755385	8.07384	1.09816	5.92762	1.02234	6.7084	2.98628	2.45879	11.7605	2.32646	0.60965	3.94767	9.01843	1.58128	0.0388965	1.16095	1.65851	2.9641	2.90307	0.826202	1.55738	0.27287	0.796427	0.917686	4.81291	0.389711	1.23412	1.2681	0.863765	3.6436	0.0800376	1.02042	5.98125	6.26083	2.07172	6.11522	0.964954	11.0971	3.33924	6.55343
855	0.474386	0.195171	1.55494	4.19385	0.805904	0.419553	2.76917	1.49963	2.2098	4.09694	3.3853	0.255968	1.14049	0.929031	1.47005	2.01388	5.75509	8.67293	0.126299	1.72044	12.2409	0.745054	11.8558	6.6174	1.52958	0.988138	2.03551	25.2714	3.69113	9.61818	7.83724	3.15488	3.22924	3.23252	0.23287	5.11762	0.896629	7.41154	3.98515	0.848479	6.11801	2.65097	1.75381	5.67096	0.24357	1.18769	0.0931751	0.104222	0.775348
856	5.36684	9.79242	2.48732	0.747325	1.16838	1.76052	0.582884	3.82449	0.904657	4.09696	1.11985	1.63401	3.54146	2.36886	1.04637	4.50197	0.813513	0.475369	2.59011	4.42594	2.88364	14.0661	2.36284	0.977724	6.255	0.222122	6.80995	2.79255	2.39305	12.6585	1.13154	6.04704	1.12633	1.06599	10.5448	9.06562	5.62871	1.42948	0.681226	0.0496497	1.87956	0.721356	0.228815	0.990351	0.597531	4.16658	1.63454	11.618	9.59338
857	0.122658	4.94056	6.07023	4.25091	0.083166	2.24446	7.0919	1.13656	13.1956	3.44865	1.99237	0.302716	0.913534	3.46429	4.86864	3.04157	2.66271	3.44617	1.8965	0.0524776	4.42955	5.35234	1.14055	0.0161002	1.07098	19.7433	5.72607	9.60296	2.21879	1.37905	0.206402	3.70352	3.36322	0.205804	0.132698	1.5817	0.391373	1.09238	2.97292	2.54505	1.28067	7.54438	4.92558	1.94203	5.14314	20.0241	1.74974	2.46132	9.04762
858	1.61187	2.20356	0.0445794	3.28228	0.109857	2.55523	0.604998	4.38364	2.68941	2.28473	0.255604	6.71695	5.60615	3.17246	1.62515	8.85455	0.0326589	21.9983	3.17881	0.669494	0.569162	0.708174	3.08155	1.38625	0.836867	0.682721	5.87702	1.95717	0.726277	3.34931	3.5268	0.462903	5.18222	6.2953	1.1348	1.50222	5.52564	4.23377	2.06182	0.761481	2.02771	0.124579	0.293838	4.49548	2.66266	4.97158	1.31062	15.2801	4.37245
859	0.929253	0.991917	10.1922	4.70766	5.04874	5.90161	1.45582	0.687502	1.0231	0.513117	1.38996	6.23736	19.6607	2.2414	1.63854	4.16462	2.4621	5.75475	3.88145	0.569071	3.92578	0.378071	0.511541	1.07775	4.05813	4.47843	3.36565	13.6984	1.66776	6.85407	0.252342	3.26344	1.9478	0.666863	6.05334	1.67948	3.58345	10.0783	10.287	0.553641	1.70614	1.53104	3.22249	5.28556	5.52312	11.2816	5.66058	3.47489	3.2556
860	7.58756	4.00942	0.388064	2.26923	2.01718	5.31611	7.68086	0.557458	5.68571	9.42364	0.0227538	9.54349	1.12528	1.30961	3.35894	0.41414	5.99056	4.61215	3.18434	4.82504	2.53991	0.652332	0.827997	0.781665	2.53364	3.7424	1.57558	2.83359	1.98022	1.01253	10.1655	2.62908	1.61022	2.42746	0.529484	1.5454	8.60842	1.45477	15.6516	1.32245	13.7823	2.71163	2.29888	0.914253	1.702	5.09592	1.42961	2.05956	12.2614
861	0.751568	1.30569	7.54935	1.26137	12.0416	4.29851	0.972206	0.426955	0.604154	3.08154	0.512462	3.37011	0.13759	1.73016	3.44983	2.05027	0.942492	1.59518	1.24976	0.986362	0.945158	6.04988	3.21627	8.73022	1.97616	3.38236	3.3153	2.67886	0.786663	0.823421	0.415336	2.66068	5.63817	2.56769	1.56473	2.72304	1.47762	3.88961	2.82833	0.569847	2.21607	3.01866	0.113151	7.61496	11.2511	0.098405	1.21371	0.262061	1.47449
862	2.78251	0.924501	5.78236	0.259789	6.76957	0.580551	0.575119	2.10325	14.7394	0.700128	2.75729	6.20281	4.15959	0.926244	1.43242	0.0377324	1.30639	7.73642	0.154289	4.7199	0.489888	4.42074	1.00403	0.165551	1.46795	4.40706	2.79224	3.4864	2.26374	3.56392	11.373	2.10009	9.57708	11.1428	0.115586	3.59367	0.606598	0.497788	1.37934	1.53573	5.14156	0.54237	1.34187	6.74073	2.52905	5.79034	0.472395	0.0296357	0.973866
863	2.80542	7.12281	3.78565	3.61956	2.03984	0.771679	12.7818	0.191588	0.61364	2.94937	3.41702	5.02259	0.252359	3.00766	6.71544	13.3923	2.33887	0.445124	2.00047	1.72366	2.78221	6.20107	0.78845	14.2462	0.442091	3.11559	2.77179	0.591898	5.61281	1.68917	8.30233	2.7681	5.72611	2.80291	1.03582	7.19871	0.993777	1.3513	1.32304	2.13267	0.487878	0.960442	6.5478	2.30761	6.82258	0.774304	1.76539	0.438277	6.95005
864	2.89678	3.17479	1.51497	6.84832	3.09984	1.98772	1.47195	1.96598	0.410764	3.93697	2.58547	1.50367	3.29397	2.05436	3.72638	1.84412	0.248181	1.73026	0.735503	5.65717	0.881377	1.62311	4.18537	6.00291	0.95391	0.863922	1.20358	1.89603	11.7975	6.66613	0.251941	2.68167	0.851044	0.844989	1.46809	1.23835	1.38189	0.205327	9.0579	1.73364	1.37108	0.0750905	4.58444	5.97497	1.96958	1.66568	4.77027	2.97408	2.21117
865	0.112413	0.755284	0.000991368	6.42012	0.0844827	0.546144	1.80162	1.1039	0.0334312	1.64359	4.69324	0.902001	3.74609	4.43615	4.1647	5.07399	0.436625	2.44997	0.998082	3.32706	0.974628	1.33596	2.90233	11.6279	5.84	0.688209	1.45598	3.85272	2.80629	1.80409	1.40663	6.38144	1.63881	0.913935	2.39017	1.03106	4.47885	1.07212	1.34453	2.0793	7.40604	0.0807785	5.49381	2.31538	4.44607	1.36977	2.29898	6.04531	0.625369
866	3.62381	3.71378	2.3757	15.2605	0.87456	0.0849618	2.95914	1.8582	2.17475	0.726001	2.19595	8.48687	1.43619	0.949269	5.75929	4.90909	0.996732	1.28009	0.672598	1.12705	0.146179	0.633488	2.71142	0.955084	0.103447	3.65377	2.26732	2.41692	4.69144	3.96587	2.91583	2.14037	0.384985	8.35712	1.57156	0.34479	0.760703	0.159668	2.44555	5.63498	9.4712	0.524925	0.0825697	1.95318	3.08845	4.48266	0.206163	1.30767	0.555229
867	3.34247	2.88206	0.161283	0.247829	1.26076	14.0344	6.49198	2.99874	4.65781	2.76159	7.47275	2.00559	7.51145	0.395879	0.647017	2.95874	4.37659	4.19532	11.0712	8.86822	3.71011	3.00823	1.35126	10.2028	0.821948	2.62564	2.66419	0.317406	0.970664	3.1263	2.21224	0.266606	3.0608	5.94674	3.8174	12.6412	0.062042	3.32573	10.6865	3.69655	3.12886	1.13429	0.370967	7.25155	0.370333	0.557359	2.30647	3.13099	3.54223
868	7.68461	0.245634	10.6923	0.539215	6.54653	2.47418	2.15914	0.9644	8.10728	2.24538	2.00272	4.00025	1.92593	1.98626	7.57942	12.7761	0.0846474	1.07588	7.87863	0.645466	2.9048	5.13431	1.27686	1.13695	0.397897	3.25916	3.68841	0.654262	9.52444	7.47147	2.52089	2.11733	0.377354	1.73226	3.222	1.32011	3.80562	4.69362	4.61254	1.80851	0.646457	2.82443	7.853	3.93599	3.53414	1.66987	3.17643	0.123129	0.509324
869	0.0612968	5.4084	15.2817	5.91543	1.52551	5.06175	7.59306	2.94152	2.7247	0.509327	5.71043	0.961212	0.736556	9.26506	2.10045	1.99727	3.12034	3.80427	2.08	4.44834	7.04634	0.216683	1.97479	1.55483	1.99875	2.88342	5.64244	4.93624	0.340362	8.4058	7.42052	0.612616	3.17392	5.98125	1.17282	18.0699	0.866861	2.73357	2.70803	4.70643	2.9689	1.92616	0.100722	0.632236	1.81723	2.5873	0.443349	2.44619	3.10267
870	0.750149	0.413295	2.30004	6.35925	0.688186	2.72941	1.11124	1.0586	0.284246	3.42292	3.16359	2.6707	3.80827	0.153084	0.67414	5.45856	15.8697	0.109985	2.97918	0.400209	1.65248	6.02872	9.74385	0.438883	0.575754	0.726012	0.982221	8.13471	1.98605	0.0384117	14.6079	3.36846	4.24704	0.628417	2.93537	4.94633	1.86402	5.3277	3.90439	0.527407	7.82479	2.00412	0.122253	1.25385	0.221214	6.51795	6.70334	15.199	4.29428
871	2.31754	6.76805	0.482661	1.17828	2.03046	2.99088	1.74119	2.96785	4.97439	0.392864	0.192257	1.49453	0.475744	2.1969	1.75201	3.61516	3.60509	1.92565	5.02942	2.35672	1.26094	0.600163	4.13334	1.3867	1.50343	2.84909	0.750053	0.377538	5.70046	0.548901	3.60576	0.570033	1.3858	2.56431	2.55915	3.10025	0.12527	0.390709	6.53971	1.5272	2.74189	2.34095	2.43045	2.93425	0.829713	6.26274	2.25095	1.58502	0.468146
872	2.30861	1.98645	6.56317	0.587421	14.5716	0.564491	5.56465	1.23679	7.1537	0.522117	2.15	2.04353	4.54237	0.998854	2.27201	0.96394	4.61876	8.28304	11.5985	3.68316	7.31698	1.65421	6.86004	0.854462	0.316233	4.85966	3.48535	1.96254	0.464929	4.37697	2.44441	4.54399	0.275509	0.153147	3.0348	5.71305	0.463493	4.62514	8.89637	0.135749	12.4204	3.82318	1.34349	0.351681	3.78641	3.17031	6.52268	0.901936	0.819814
873	0.969968	0.338775	2.69246	1.73196	12.2546	5.91914	0.142895	2.06379	4.6407	5.11409	5.25452	3.09798	5.9123	1.80368	4.66513	0.854969	1.14169	1.81269	2.99462	1.08616	4.25737	1.83699	4.74705	0.574744	3.50141	1.03477	1.34613	9.695	9.24051	0.856985	3.2168	5.28272	0.616649	8.03325	5.69548	0.0330505	2.22174	7.25844	3.78701	0.881854	12.9362	2.20349	5.28208	2.7961	3.33642	4.53265	0.696315	6.68532	1.16612
874	0.829903	0.126847	1.59777	4.20067	10.6748	5.56609	3.38373	0.81404	1.89297	9.20337	6.51529	15.5926	2.25106	0.630377	0.738303	5.03368	3.27578	1.83429	1.7249	2.95356	3.503	6.38145	1.33772	6.07472	5.55089	0.286553	6.14456	0.145374	0.408184	2.6437	3.97164	1.59941	4.3514	2.44062	1.25594	6.26104	6.84104	12.0515	7.26191	2.14376	7.38156	2.80673	6.41615	2.56777	4.11266	1.17203	2.17431	9.82437	11.836
875	0.210517	0.902486	3.28377	5.98132	1.04733	2.09336	3.4554	2.59966	3.92343	0.739924	4.52528	12.0291	0.42826	0.08356	11.4459	1.99196	4.83333	4.49515	12.7883	1.53547	1.51269	0.224843	3.17354	5.65803	0.753377	0.633936	0.345266	0.229097	7.21182	4.18984	7.14012	6.46551	5.94248	3.12717	1.21743	6.71958	5.31599	2.6577	3.76768	4.42924	1.29568	5.77773	2.5912	0.293768	0.8406	4.53683	0.792728	1.04081	1.3754
876	3.68519	3.04837	0.189049	6.66748	2.42693	1.33519	3.07133	0.846416	1.10439	1.87538	0.195965	1.8342	6.25987	7.09851	2.49633	0.816977	0.920306	1.61878	4.64531	5.34559	6.73581	5.49067	1.53364	3.93896	1.56448	4.49955	1.75989	0.134042	11.3128	0.30222	2.37511	1.38665	6.4327	5.08557	3.12479	17.573	0.810567	0.0337809	0.486784	3.29547	0.911832	2.38356	3.95754	7.72676	5.55901	2.30184	2.97489	0.72565	2.48957
877	0.513869	0.886831	1.21908	0.449978	4.81635	1.19353	0.373935	3.88915	0.585829	5.4015	12.2222	6.92433	10.6621	0.0578522	1.67828	3.10388	3.58753	1.65092	3.4084	7.92349	10.9438	4.88198	4.02076	1.88897	0.471667	0.612109	4.27781	7.13765	6.27551	1.08867	4.63168	11.589	6.36395	5.13393	3.85558	1.25737	5.81565	4.88303	3.06071	1.67691	0.319102	14.9269	7.60885	2.76997	1.41381	0.0104771	3.29985	5.55572	5.90752
878	4.50285	0.0671791	10.7941	3.14822	4.35113	0.955736	7.14187	2.17881	0.0120058	0.912944	1.68669	0.605368	3.96263	4.04999	1.44563	0.131324	3.3577	7.53371	2.316	0.980782	5.03676	9.11714	8.28912	2.08281	3.0439	3.72356	9.59841	5.75502	0.301662	3.09204	2.67732	2.67025	2.34381	0.31924	2.37801	5.71479	3.06704	2.95381	0.698432	4.58135	4.84571	0.272933	6.12168	1.97912	0.742355	12.5348	0.805889	1.28673	0.389463
879	2.01067	0.707993	7.75011	5.4596	2.45073	2.64523	1.50607	21.4204	6.84015	1.39058	0.276917	3.65909	5.16215	2.70523	0.833511	0.782435	1.3709	2.64029	0.72477	0.283019	3.49633	1.93079	1.34373	2.45281	6.45068	1.74204	2.35108	2.92129	6.9819	0.821691	3.29667	14.3377	5.10381	3.85648	2.98811	1.55346	7.33493	0.26497	0.557037	0.796541	3.38519	1.21668	0.366578	2.42858	3.69262	2.40315	4.85926	5.15607	2.26493
880	1.73511	7.45053	1.15683	6.28783	1.89084	12.3672	4.93724	2.29009	2.59645	4.27018	3.21153	2.85377	1.32879	1.65853	0.0367773	7.90817	1.17296	0.80932	2.84689	5.84002	1.00622	1.18446	4.43295	2.10869	0.990262	0.56294	5.13075	4.03294	0.456086	0.965714	3.7741	0.210732	5.11135	2.23626	0.150126	3.95158	0.0225403	7.93821	2.01919	10.2052	3.99378	0.225715	0.632179	3.36369	1.20192	4.00364	2.80486	4.41306	3.07302
881	10.8364	4.87353	11.7506	0.203284	2.93706	0.237525	3.79729	4.17459	0.997842	1.70567	7.50056	3.86906	1.68452	0.897394	0.155764	0.465021	0.664332	13.648	2.02525	5.80342	0.794486	2.10842	7.03927	2.39922	1.49112	10.709	0.996172	0.657155	3.34151	0.266319	1.89174	3.90287	2.1532	0.981711	5.1628	0.389641	3.37727	3.99286	2.43077	0.234977	10.7599	0.00940827	2.77106	1.2351	5.44224	2.15646	0.464479	10.9491	3.61059
882	4.7499	3.71815	2.23242	7.8838	8.37508	3.84006	0.396748	0.985821	4.00161	4.78486	0.89154	0.413427	1.91152	0.447144	1.89257	0.91145	4.45396	6.96082	1.50064	1.07873	7.74131	3.99571	5.33707	0.830505	1.84495	8.19808	1.27259	8.9774	0.358026	0.184805	3.00057	0.907879	2.03129	1.60657	3.39351	5.91904	0.511978	2.23206	2.25077	0.547903	2.07133	0.972981	3.26059	0.695651	0.0174768	0.154566	4.07253	0.494903	2.99411
883	7.17782	0.491754	0.637492	5.38376	5.04728	0.123025	1.06828	2.94898	3.76439	4.28289	5.24522	4.18174	7.46277	0.0932895	0.172657	2.69301	3.17555	9.55728	0.0811257	0.105969	2.76637	2.09275	1.37186	2.20233	4.01751	3.07898	0.667779	0.845172	2.90332	2.05319	1.47086	0.936691	5.29552	2.11921	3.02109	8.81825	1.38068	2.49696	0.342214	7.90507	8.35122	8.33637	1.82906	3.11165	1.38707	7.38372	4.87345	0.373448	1.12987
884	2.26101	1.61753	7.80294	3.56683	0.327059	11.0861	3.96244	0.306883	1.22401	1.57145	1.05982	1.63075	0.701697	1.2219	8.22582	12.0666	5.76881	5.63593	0.80648	5.34812	0.949002	2.49771	1.63907	2.23651	0.719828	10.2929	0.209394	0.379486	1.52329	1.6095	4.68337	7.00325	9.35646	2.004	0.135795	0.130514	6.65683	1.40528	4.69748	0.77874	0.644762	5.23766	6.3726	1.74811	6.16144	1.39471	0.516641	1.18537	0.802032
885	1.55416	0.876032	0.563036	0.219067	2.98532	2.19915	0.695055	8.40493	0.956452	2.70391	5.07414	1.27771	4.34671	7.40173	0.66072	6.55025	2.48381	3.35405	0.419672	3.20609	1.25723	8.61793	0.177313	10.1924	6.28159	2.56567	0.592928	1.50381	11.0488	0.516425	1.31846	2.22464	1.90756	3.43908	0.752289	1.16149	0.0977576	2.12763	9.60633	0.0987177	3.04841	4.60565	0.0645729	0.941466	7.56647	3.59225	7.33394	0.0363565	0.703447
886	1.82771	7.63465	17.2177	1.36824	17.5715	0.525907	8.94382	1.62977	5.6699	2.79084	1.55646	0.380435	0.747154	2.09615	1.2308	6.90273	6.96105	2.0437	0.71174	4.22763	0.41565	0.0585161	2.66061	0.736485	0.939439	0.650441	0.824515	0.820255	9.23222	2.25844	0.465187	12.5338	0.895109	2.93023	8.28616	0.407897	6.2193	0.188139	0.302285	6.75684	4.99886	7.3486	1.52569	1.6897	0.290935	0.857639	0.599299	1.20458	5.60992
887	6.5468	1.26482	9.71998	1.82627	2.45136	9.85394	6.28542	5.72265	2.3629	0.790801	3.99706	11.5486	3.65526	0.956955	3.07182	13.5149	1.26736	5.44232	7.04146	0.855169	8.33208	0.575439	0.499749	2.77864	0.736478	8.89424	0.341669	0.042827	7.88902	8.3383	0.0147583	1.85675	0.29157	9.43859	3.2808	1.67666	2.69523	2.83476	1.55497	7.63336	7.49225	0.825581	2.83802	13.947	2.62762	2.58231	0.265273	8.312	2.21378
888	6.22616	10.165	3.68164	0.416119	3.89918	0.186891	0.336491	4.25893	0.946017	7.39277	5.8505	4.46054	2.87849	0.521629	10.4314	0.992338	6.22449	7.49475	1.21723	2.02885	5.65594	0.496412	1.38352	4.2315	8.56099	2.63531	6.22902	4.07378	0.528451	4.4246	7.51189	0.719065	1.57518	3.01607	10.0807	0.347548	2.04927	8.50849	2.70626	1.57739	6.70736	4.53498	4.66483	0.552688	1.68692	0.208223	0.413745	3.0586	8.35637
889	4.30926	2.03484	1.37484	0.152033	6.5097	4.94965	3.08021	2.07294	1.94414	9.25152	6.57025	1.15873	0.441152	5.37098	0.426917	11.3125	4.45012	1.85115	4.16797	4.26952	1.4877	1.59239	0.112849	1.49445	1.10358	3.01869	1.31551	5.08086	4.24576	2.55114	0.781867	0.0935106	4.65855	3.36743	2.45828	0.606297	3.33951	1.28732	1.11598	0.222721	1.4123	1.16848	0.0674386	0.515138	2.11658	5.50314	0.0365972	2.2425	0.444473
890	1.11206	4.31787	2.84031	2.42854	3.79599	11.9857	5.0856	8.51878	5.23259	6.93783	1.27208	5.17185	3.3685	4.77766	5.91781	0.811027	5.30379	6.03829	4.52079	4.56694	8.90998	1.97967	1.84064	1.21829	5.36002	3.29074	0.116308	4.40882	4.34306	14.1644	1.93377	0.648771	4.59738	0.397186	8.70705	0.789509	0.529734	2.03647	4.17125	9.06279	11.6723	1.47361	5.24559	0.195167	3.59097	5.41919	3.73914	0.705095	10.3791
891	0.218458	0.0181037	0.527808	1.27951	0.158771	4.85211	2.69684	3.57286	1.85941	6.42902	8.10524	0.115766	3.66717	5.77725	0.664122	9.67634	1.59848	4.10802	3.24924	1.61112	1.46684	0.882256	1.87407	4.59001	2.61004	0.57168	0.0440099	2.09007	0.469154	4.12839	4.00366	1.94337	3.0154	6.44251	3.28203	16.9466	0.00378343	0.741153	5.97769	0.205411	4.47184	0.107509	8.44087	1.80017	4.09268	2.85686	3.53481	1.82779	0.680174
892	0.420995	14.9045	0.29936	6.27939	0.895896	1.9129	4.86417	0.316032	5.52722	2.85691	0.0836545	6.58696	3.61816	6.11907	1.65682	3.5199	3.03349	5.10613	1.01319	3.10818	1.24883	2.15259	0.509661	0.998161	3.82568	1.31113	7.76589	0.171829	0.0976834	1.37565	1.29772	0.0374731	4.48794	1.02566	5.01384	2.4345	0.0121584	0.716891	2.97958	2.76633	2.897	0.707178	0.072241	5.0261	1.31927	1.38735	1.62136	3.12566	8.70746
893	15.5789	0.29947	0.418504	1.61226	4.71082	3.44288	1.78987	1.14283	0.474654	1.35245	2.30637	2.9336	1.04626	0.551754	2.55715	8.30607	2.74768	0.153265	0.396706	6.1597	4.39032	3.33971	1.1343	0.930486	1.05813	0.732516	3.88797	1.33153	2.07917	1.08806	8.99734	9.73356	0.764445	1.36699	3.57769	13.407	0.900902	3.54598	2.93587	3.6204	0.281945	3.51415	0.360776	0.401452	9.05819	0.656848	1.78485	1.81717	2.78823
894	14.2764	4.66866	0.877242	1.12421	3.64402	0.158752	4.15454	3.11954	0.717683	12.0422	6.82454	3.42225	0.816659	1.39712	1.78393	0.277029	2.86328	0.295198	4.37283	13.1439	0.825689	5.53588	1.11584	5.37526	1.79421	1.24051	2.99056	2.2064	0.740556	1.68936	3.54705	2.50533	3.66463	3.63034	2.18602	3.176	2.80854	3.8518	7.68903	1.486	0.813147	2.29313	0.298929	1.36722	10.4342	11.2076	5.82709	3.80149	1.12106
895	10.6751	6.93773	1.12062	1.94205	0.722658	1.59158	6.92053	0.5636	3.10315	5.94187	2.69469	13.5458	1.73606	5.84321	5.14605	3.53899	2.53269	1.94551	1.6315	1.19599	1.50818	2.633	0.801386	0.999314	19.0817	1.07102	3.12247	5.11356	3.77801	1.13522	4.11976	0.891726	4.17717	6.41235	1.94508	4.21662	0.712364	5.19127	1.93338	2.7922	4.18939	4.76017	0.0715944	3.49751	1.98984	4.5266	2.09311	2.80663	3.55499
896	12.6116	1.86842	3.37203	1.96524	9.00463	2.55235	9.08466	0.105205	0.52273	4.0361	7.18616	1.57533	2.83626	1.29069	4.57413	3.15218	0.758721	4.28116	2.6453	1.28078	0.272871	5.8398	1.37559	1.82084	6.53356	3.87661	0.601599	2.62589	0.0825243	4.20126	2.84389	2.447	7.14421	0.547152	0.479828	1.70203	2.57965	0.0972364	2.58221	2.23655	1.47567	0.626195	0.167167	0.748693	6.48998	3.20517	0.490205	2.19557	3.62089
897	6.3014	4.50371	1.4983	0.773191	0.498805	1.09404	5.58988	6.07509	2.77048	9.22198	5.029	1.45186	4.24226	0.780026	0.465848	1.26329	0.718244	0.36331	0.249258	2.86905	10.0847	1.38045	0.0965794	1.35033	3.56718	0.00308334	4.4032	3.99532	0.194607	2.80948	0.171	10.5464	5.33794	0.224705	16.1282	4.06319	1.57596	4.09702	0.69235	3.09951	2.46814	0.594729	19.4302	2.27567	0.94139	0.0318808	0.0634195	5.1815	3.48172
898	4.52428	9.89299	2.34422	2.83894	2.57077	5.72035	8.9535	1.9937	0.190843	2.66667	6.33557	4.19693	0.692375	7.767	0.763455	1.98291	0.682692	3.34761	1.55299	5.82513	8.72072	0.0947065	17.6943	2.78335	14.1034	2.77195	0.75314	1.51761	2.34154	0.619464	4.09772	7.91159	3.4686	0.064509	10.9822	1.32356	2.73248	0.215243	3.67593	1.89993	3.13213	3.32617	5.60049	2.36939	4.25858	0.93026	2.52826	8.16741	4.23773
899	1.46517	12.5136	2.35129	1.35636	6.01172	3.59925	1.63781	11.9585	0.546174	0.240192	0.366897	0.909282	10.8447	3.07437	3.59025	5.64754	2.79716	5.67948	13.5681	1.48161	2.27169	19.4256	1.6231	1.66246	0.798004	0.229107	1.61562	1.77561	7.66328	5.74149	3.98026	1.23736	0.1013	0.279158	3.69514	0.710174	1.3838	1.63182	6.46389	2.63018	0.984393	3.81915	1.50594	10.4152	0.0907963	0.18971	7.27182	3.99448	0.116545
900	0.104479	2.06402	0.229097	2.06598	2.15171	8.58746	5.7441	2.84144	15.7554	3.11167	9.24655	6.31479	1.5541	3.73523	6.09095	2.3463	1.07514	8.89443	0.151416	1.54911	6.85343	0.770343	2.58747	0.604413	0.870265	9.09251	11.255	1.96174	1.39321	0.627336	2.00062	4.50711	4.44479	0.777269	6.47449	0.106973	10.2769	2.5159	8.01718	5.45756	0.173448	3.73611	0.794074	0.812952	2.36989	2.17151	1.3442	2.2043	6.76062
901	3.98752	8.78291	3.06023	8.01619	7.1484	5.92394	12.5275	0.67948	1.05931	0.230939	4.99806	13.6885	5.20424	4.4567	0.69715	2.33425	5.26188	0.604593	1.91207	0.807757	0.173558	4.31886	0.579484	4.73052	2.9848	0.451211	6.15262	10.0658	6.54894	2.65726	1.2077	0.363696	3.89262	0.268536	0.825913	4.2311	0.814305	3.70619	11.3294	3.43524	1.02532	4.50711	4.5955	0.310116	3.47679	3.82519	1.58837	2.37988	0.597622
902	3.84691	0.553633	1.25566	0.804296	12.2689	5.53859	2.87954	3.20102	3.42381	5.54976	0.28561	1.7959	3.92709	1.55326	15.3859	1.57188	0.896802	0.977841	0.136104	1.99705	2.90299	2.03279	2.42656	1.76826	2.79617	1.58543	1.27222	0.863126	1.64161	3.00783	2.22323	0.0462372	1.84522	6.80027	1.94283	0.125503	0.656046	2.77093	0.207012	1.55103	3.00855	6.95565	5.61281	0.235741	3.31989	5.91922	1.40553	1.36968	1.70574
903	0.300795	13.6802	0.24376	0.707752	2.64639	0.387001	7.94426	1.73538	3.27772	7.31365	0.786796	3.86541	3.96427	3.64053	0.283193	0.0456372	0.0255465	11.5645	2.23666	14.3945	0.100737	1.9403	1.55708	1.90138	1.95507	0.590536	9.60164	0.380506	2.40989	0.385227	1.21038	1.27961	2.84364	1.86668	2.56107	0.133269	6.65448	0.882624	6.14467	9.64821	7.34401	0.133903	6.8485	0.879186	14.0544	2.62655	0.736896	14.7168	1.73623
904	2.42417	5.33478	1.977	2.65982	4.57876	3.77653	3.22716	3.74455	7.34619	4.85905	8.23031	0.386021	8.94838	6.65834	4.95575	0.78504	0.928552	0.284095	2.95828	1.7737	5.6893	2.44064	13.4014	1.06518	1.63477	0.655328	6.31947	0.5789	0.105644	3.64405	2.22074	2.18937	2.30098	2.04367	1.41702	3.00299	0.810032	17.1542	5.37436	0.36177	1.45222	21.0651	9.12385	0.265763	0.0816898	4.73016	1.01309	0.295658	0.596105
905	2.83673	0.0987989	0.917245	0.754425	0.0750709	2.96966	0.516173	0.246209	2.06218	3.59621	4.09062	2.22458	10.3125	3.04538	1.18885	5.03985	0.506165	1.97097	4.43716	1.35219	0.811726	4.43813	0.0678892	1.53281	2.45801	1.13708	8.7761	4.58811	0.137017	9.43829	0.940149	3.32768	2.28104	0.104858	0.878869	4.68563	0.114108	0.83039	1.24107	1.53539	3.12448	0.716988	0.200217	2.60372	6.35647	9.11817	0.0481906	0.332658	3.54343
906	0.632278	7.06085	5.92701	5.81316	0.772771	4.24455	1.22794	1.87051	1.21225	4.5514	0.919613	7.67268	0.534907	1.35681	12.1735	3.07717	6.19884	0.429856	4.14373	8.22584	0.803281	0.296078	1.47517	0.0199562	5.02962	5.59892	0.809241	3.44893	4.9853	0.55057	0.320989	2.94813	1.55422	1.44932	1.74568	14.67	6.9185	5.49225	1.05747	5.40091	3.11864	1.47254	2.83871	13.1891	2.12887	2.03224	1.64256	2.23723	2.06091
907	2.36226	7.93422	6.26311	0.886603	3.18049	0.418721	4.11297	6.73389	1.31116	2.9023	0.261785	0.257189	5.6859	8.32543	0.211592	4.64139	8.35363	3.00246	3.25579	1.0028	0.323909	1.68678	11.2486	2.8902	4.50469	3.87196	1.88959	5.00455	5.9534	1.35035	1.66749	1.4676	10.4903	4.19198	3.10753	6.39277	0.499039	0.701567	5.01696	0.626389	2.03816	2.76272	1.33859	0.778839	3.38361	3.30759	1.15923	5.05529	0.0352482
908	3.75271	3.26373	0.294521	1.91838	0.55716	9.29952	4.20827	4.24003	4.20293	4.63183	0.912246	5.30372	0.723033	0.537664	2.78638	2.63151	2.37862	0.496909	0.428585	0.720154	2.44778	2.03621	0.297083	1.73443	0.211976	2.13214	9.96517	2.8139	0.555788	13.6806	2.62295	5.3312	3.9203	2.21847	3.42002	3.006	6.22905	0.952612	2.0646	6.74636	0.739821	2.01716	1.99676	1.81474	1.87399	5.02452	5.35008	3.07119	5.44942
909	5.10192	5.01036	4.4719	4.4763	5.2671	4.55331	0.727922	4.21078	1.99901	6.99964	1.80302	2.15683	0.929198	0.110805	9.48151	7.17804	3.84709	5.33362	7.77464	1.83718	1.90741	6.78694	4.29373	1.6463	3.7387	1.6518	1.27357	10.9228	0.667873	1.1294	3.90433	15.4753	7.59069	3.90712	5.9985	6.41649	4.76276	3.4122	4.60468	10.596	0.461437	1.10005	0.883012	2.1997	1.15387	6.37903	0.0681795	1.10535	6.15067
910	3.41508	4.77402	1.77783	0.546515	1.89945	7.5342	0.923526	0.667985	0.864177	2.33933	2.43171	1.82346	1.73989	0.28621	0.64728	0.524267	0.994773	12.0635	1.24437	0.737197	9.36196	0.98696	0.505629	1.21614	6.72803	4.02112	1.23347	1.51738	0.147952	4.12341	7.50976	0.702015	5.59212	5.06768	1.01423	1.94978	1.52294	6.83482	5.08123	2.4308	2.26767	2.70353	10.3798	16.4796	4.17755	0.880106	0.893215	1.54388	1.31396
911	1.17146	3.99007	2.73231	4.95266	5.53527	0.677266	15.1285	2.70017	0.608926	0.703131	1.46743	3.54859	0.107108	1.639	4.02144	8.35614	4.39015	1.01855	2.10717	6.69745	1.12354	1.13052	1.24087	2.27257	2.63277	2.86591	13.0357	3.31163	3.23867	7.67886	0.559178	1.02411	2.29495	1.3761	1.84068	4.13851	5.6843	0.559064	2.86393	3.28814	0.247607	1.65728	4.2519	4.15973	4.71026	1.74499	1.34008	11.496	1.02737
912	2.09881	3.48044	0.518994	1.45432	9.04292	5.77486	0.45988	12.1933	1.92237	2.5275	3.03779	1.51702	12.7131	12.5898	0.546755	0.29452	2.76552	0.0263168	0.166496	6.02115	2.25826	1.12522	0.669809	2.56723	8.15502	0.164705	1.89808	1.99474	3.83753	1.15282	0.707355	2.11859	2.05767	4.68428	0.926175	1.11144	0.365576	0.50808	6.19962	3.80666	6.10401	0.796293	2.03343	9.5188	5.39337	2.25838	1.28153	8.8188	2.9934
913	0.862752	1.25574	2.72338	5.89097	3.1866	12.3245	4.3185	3.71013	3.27846	0.155879	0.562911	1.29504	1.11564	2.31826	0.730858	2.77399	12.0409	2.49935	1.65184	0.836107	0.0269278	3.52671	0.100987	1.73375	5.44331	0.331974	1.88434	1.62785	1.72512	11.0267	0.267496	0.183035	0.359548	6.61481	3.10399	0.799342	6.48906	5.62466	0.376927	1.33053	2.74579	7.7026	0.388916	6.58792	0.668349	1.65064	3.61274	0.261095	0.460644
914	2.61704	3.71446	1.94567	8.43505	18.669	4.1568	2.65724	0.85598	7.37333	1.8283	4.93723	0.156004	2.6128	0.190446	5.61982	3.02071	1.10519	3.94101	1.01403	2.84658	0.339206	0.596672	0.293443	5.31037	12.2127	0.336463	3.19823	4.28727	4.96931	0.482635	3.64912	1.94065	0.117674	4.14246	11.4971	2.2	10.0776	0.426733	0.597216	4.88156	0.665007	0.290606	5.11176	13.7739	2.0683	0.807282	0.0639414	4.58746	4.91011
915	1.92362	6.01435	1.54461	7.2174	0.137396	1.27327	6.59098	2.64749	3.97218	4.06272	0.568772	0.0483983	0.287317	2.55204	0.229234	2.72378	2.205	1.4521	1.49004	1.58368	6.9564	0.177075	1.9512	0.911499	2.09519	0.211062	0.863456	5.38011	1.62726	2.47802	2.88509	1.23379	3.23221	0.252159	3.37521	2.28499	1.61889	0.281063	0.830451	1.60109	7.39593	1.48494	1.37235	0.599142	2.53951	1.33545	1.0101	4.95864	4.57974
916	1.60902	13.3532	0.192928	1.51614	5.53441	9.43723	0.846677	5.76712	5.47571	14.3037	0.359274	0.803963	3.79267	1.22223	2.78023	0.880087	8.05004	1.39088	2.75056	21.6239	0.737782	1.96171	1.13319	2.56219	3.32457	4.75501	7.38953	1.57454	3.55331	1.64219	2.30561	0.903417	1.52262	4.74396	1.45046	1.10238	5.95609	5.96979	0.573398	2.95824	0.840198	25.7342	3.40898	2.14877	0.4949	0.401404	0.886095	3.11649	9.63384
917	6.30414	5.93163	2.60038	5.08348	9.36455	1.07635	0.103214	0.444493	13.1792	0.01249	4.76715	4.63989	2.05617	1.18012	1.60703	0.0575209	6.09901	4.33336	0.502784	0.685958	2.16911	3.22231	9.34707	1.23664	1.31588	2.35487	1.52021	1.05721	1.18642	5.35181	1.99623	5.05465	1.5912	2.37873	5.88808	7.71371	6.00538	4.27034	5.46621	3.80321	3.09854	4.47666	8.24369	0.260578	0.801842	7.40539	1.39206	5.36294	0.257718
918	2.04542	2.09605	1.02539	0.776517	3.9453	3.81454	0.484695	5.65964	1.18687	2.42224	0.177581	3.71701	2.12791	3.38916	9.49022	1.23115	1.49844	0.0363824	6.10145	3.58723	2.02642	3.25433	1.67907	1.6015	1.73453	3.68977	0.001175	9.10683	6.07038	3.26152	1.95818	2.18274	7.3868	2.28436	2.96883	1.33736	0.407088	0.683172	0.688953	1.44388	2.44834	1.03125	0.264705	0.310947	8.95943	2.96171	0.661073	0.395899	4.09865
919	1.20442	4.12624	0.564596	2.15681	1.22393	0.837815	3.74082	7.57204	5.15386	4.72872	0.10926	1.67196	5.01039	3.76441	1.58171	0.0516258	8.37071	1.73749	0.725446	5.97934	6.7795	0.0883295	2.5561	4.47498	2.38529	8.36276	1.76396	1.48426	9.3681	5.47047	0.0621238	0.281491	4.23413	0.880423	9.23635	8.32658	0.501374	5.17041	0.790206	5.40747	7.73537	1.17881	0.325922	0.254178	0.0628284	1.51236	3.822	15.4841	5.83316
920	1.3419	4.61828	14.6162	0.116679	16.492	1.56097	1.17472	0.368154	1.26035	6.0012	2.63513	0.58818	16.0502	2.69709	7.64085	2.67042	10.1007	1.02705	3.70394	2.6125	2.04406	6.68243	0.944719	0.661444	7.22152	6.07287	1.10609	3.17497	4.51054	5.8965	1.06923	1.8091	0.165745	10.5725	5.18918	11.0296	1.015	0.508264	0.417492	0.68466	1.56561	15.3031	0.746285	0.189396	3.95977	3.02339	1.02517	3.29613	3.25993
921	2.09531	0.111719	1.30456	3.66262	1.58918	7.22498	12.7129	19.1818	5.85068	3.77878	2.4748	0.066491	6.09991	5.12446	5.87063	4.66358	8.65229	1.81152	0.312073	5.34044	5.68878	6.24948	4.29532	4.38091	1.83022	6.02631	0.104355	0.290746	6.50364	3.33817	4.73548	9.96424	4.80293	1.78374	1.43195	0.474255	2.35408	3.35762	16.2701	0.47809	2.9627	1.60597	5.37169	1.24092	0.37048	5.45434	0.115487	5.85106	0.979201
922	9.2025	4.49619	1.26382	0.314799	2.52454	0.458233	4.46938	1.19065	3.50705	3.88574	2.21714	0.524545	0.874917	3.31865	0.617957	2.16688	4.89517	2.14514	0.0744064	0.27845	1.17158	16.0422	1.32617	16.3179	0.844838	1.74107	0.0439437	3.71593	2.74395	0.451237	0.42669	0.181166	2.81615	0.0700476	1.59836	0.801274	2.00622	0.627229	1.48366	6.95638	1.71494	1.57011	1.0011	0.340481	4.2348	3.48188	2.27227	4.98955	1.29223
923	0.263011	0.768899	3.42247	8.82234	3.86882	2.12214	1.9627	3.43747	4.13603	0.316714	3.21721	0.612296	3.4395	1.19528	1.33929	1.36197	0.0442727	0.673072	0.903534	0.0730695	0.483942	9.52913	0.502862	6.28163	0.398545	0.918248	0.793207	0.665964	1.15903	2.18581	3.68372	7.25313	1.83687	0.835847	1.51813	3.42189	3.75103	14.023	2.4219	3.70848	3.05837	7.01296	0.118256	1.47888	0.97086	3.03229	3.25304	2.91452	5.99245
924	8.86043	0.0155325	9.30634	9.79392	0.150288	0.325975	1.54047	1.60975	5.32702	4.28019	3.98793	6.34098	0.630483	0.590804	0.0946645	1.38077	1.47002	1.42402	0.046337	5.93963	1.05936	0.303707	2.18667	1.75967	1.95552	2.40164	2.03606	1.50547	0.234492	0.0244808	0.612904	12.0822	5.10096	2.41441	8.81749	1.09568	1.0769	2.49648	0.362329	2.67545	2.48565	3.35994	9.17484	2.81466	7.68788	6.2613	3.61488	0.90207	2.36591
925	1.75224	3.3293	0.64572	1.55451	11.6716	8.62647	12.3729	1.32016	0.747253	4.15734	6.05806	6.0473	9.06061	2.76604	2.6715	8.65077	4.72757	1.31176	3.99534	2.15877	0.91901	1.77976	3.63159	7.20823	1.32651	2.26565	0.928147	1.2376	11.4577	5.14776	0.449132	1.32465	2.31807	0.869728	11.8234	5.17137	1.48109	0.948592	7.2083	1.70162	7.94679	0.217861	7.23945	0.846785	5.95925	0.64226	9.89016	0.721346	11.3331
926	11.7785	0.89298	11.6944	0.112411	2.61131	2.49553	3.14057	13.4664	6.47605	1.94632	0.0173753	0.556581	2.23742	2.22996	1.653	10.6207	10.3445	4.15122	0.18986	0.969741	0.567498	3.94746	0.28221	0.585898	0.852663	5.58216	0.682617	11.8587	5.68964	2.46263	14.2138	2.50835	1.6662	0.0360504	7.3764	4.57559	0.724768	0.0148363	0.71058	1.57296	0.103043	8.47224	2.11906	0.109197	12.7189	10.9209	12.1943	3.2136	0.370517
927	3.05103	3.36594	2.04184	2.46513	2.3685	2.36009	1.93252	6.32415	5.96038	1.42157	1.55517	1.58558	11.9971	5.06365	0.46794	2.01986	1.97893	1.93675	0.827868	4.9769	11.5922	1.22812	0.483699	5.82021	1.19246	0.228734	4.83235	0.0884539	6.42672	1.39727	5.38249	5.51292	1.88117	2.4554	1.02715	0.477293	0.288355	1.61093	7.69023	0.424583	4.63552	3.28215	0.979876	2.47507	2.34346	1.59072	1.99851	0.553072	3.87126
928	8.96135	3.75372	0.709303	3.28898	6.7112	0.833141	9.32393	0.625531	9.98712	4.139	1.16264	5.55924	1.04796	0.156944	5.80607	11.8168	0.363464	1.73013	4.50305	4.77666	2.08053	5.78746	2.21158	8.34014	2.24771	0.824986	5.74516	0.564673	2.26478	13.7069	2.56431	2.26457	0.168741	1.42613	3.96918	4.41765	4.33507	11.2964	1.45053	0.5427	4.11766	0.223138	3.95106	0.285697	0.259203	2.62319	1.49357	1.20127	6.90078
929	3.84996	2.30883	1.82808	6.72802	6.74682	3.90405	4.5821	6.0407	0.0178528	0.578919	5.53637	5.95118	4.3734	3.69777	0.366657	3.01338	1.2958	0.392606	4.49779	1.766	3.07734	4.67013	7.28721	0.310143	0.173119	1.86993	10.7059	11.5313	1.43404	0.599474	0.136361	5.61885	2.478	1.34876	7.34016	2.60991	0.821679	4.77647	0.717754	3.32159	7.59992	2.81197	2.00759	2.21999	4.65202	3.75908	0.932408	9.33387	4.07507
930	0.371415	7.93301	5.72476	0.170776	3.93696	5.71454	2.93053	5.73887	3.75198	6.12095	1.35416	5.13068	1.42538	2.60503	3.29367	0.673614	4.80102	1.29476	4.97225	3.44799	1.43755	1.79012	4.58348	0.731385	0.169048	2.68874	4.59421	0.57299	1.14033	1.51139	1.49955	4.89433	0.0758022	0.407418	7.32846	0.984246	3.04246	11.7441	1.15479	0.0878005	1.4294	1.87198	1.68273	12.0504	3.37722	7.8689	7.38703	2.2708	4.77912
931	16.564	1.11751	1.64808	3.24306	0.0642054	2.40371	3.89305	1.89718	4.60239	9.93384	1.78144	0.778788	1.00882	3.68776	5.49663	0.566058	0.787314	1.41249	0.602975	10.7648	1.27094	4.73831	0.162888	3.49968	2.89593	0.36803	7.90252	3.79793	2.33352	16.6768	3.54708	4.84579	1.6151	4.81268	1.48352	3.38447	0.654669	0.927079	2.83375	2.747	0.64005	4.11207	4.59913	2.26207	4.1052	2.40236	0.31642	1.62818	0.393547
932	11.2744	0.304164	3.27355	2.49662	9.57823	0.9301	2.25374	2.52533	1.9015	8.19833	0.274818	6.48972	1.74148	9.67293	3.33782	1.28728	4.31533	1.69956	14.075	3.90609	5.92282	0.210701	6.48479	1.91621	1.22646	6.55295	1.84016	9.07165	5.09468	0.189733	1.20225	0.83625	4.00916	0.833277	1.07782	0.224484	10.7695	7.3628	7.85751	2.13022	9.6766	8.28161	0.332298	11.1077	8.87931	0.357677	0.00856544	1.83452	2.88821
933	2.32138	3.15858	2.1384	7.43408	0.908962	2.18784	0.743028	5.44898	3.47397	4.66065	5.41475	2.8013	7.66638	0.187963	0.665241	1.46184	2.98778	8.14041	4.32354	5.13049	11.1465	0.431286	3.64492	0.608292	4.93182	1.38209	8.98047	9.37039	4.17654	6.26338	0.501793	10.5901	3.57391	3.96121	0.04449	3.54964	2.35348	1.31978	1.30081	2.17194	1.01392	1.8644	0.745877	0.600471	0.367139	0.243524	3.40853	0.58842	0.0820202
934	8.3104	10.0353	9.54249	8.0178	2.69228	3.53528	5.72269	3.93205	13.3787	0.840889	7.38705	5.02899	2.96514	10.0191	2.62194	2.15048	2.39288	3.56473	0.534526	2.51301	1.49881	0.256961	0.745789	6.7194	2.29522	0.753832	1.77596	3.95917	6.16461	2.30045	2.1851	1.84293	7.46196	0.433316	2.02596	1.37	0.85074	6.82213	6.48057	0.306126	0.0290369	13.2993	3.68587	8.44337	2.42672	0.857467	1.32358	1.72038	4.13147
935	13.2292	11.2918	3.61342	2.84108	5.0914	0.189363	3.52211	7.77302	9.76229	1.07336	0.206396	1.45898	3.44593	1.48633	0.884428	0.0316084	3.11518	3.41603	2.14014	2.78681	0.70449	1.2253	10.929	4.93084	0.440535	5.68501	10.7713	3.85613	2.63467	7.6004	1.88282	7.67637	3.4063	5.49997	6.8688	3.09656	0.40634	1.03165	0.490045	3.12844	10.9524	0.929289	5.88323	0.264688	1.86213	7.57328	3.38344	2.60018	2.23894
936	1.44821	0.00495043	1.09729	0.816224	0.14251	3.61949	1.07698	0.110748	0.526877	0.105493	0.881116	0.739415	7.22762	2.53124	6.02796	0.146444	1.69077	1.79072	0.228318	1.32912	0.530813	0.758676	6.19323	0.972948	0.982939	4.27508	1.64815	1.06682	2.97884	1.14083	2.89058	3.62071	0.690132	4.76699	0.0588922	4.49153	0.216779	5.13357	3.70757	3.16713	4.10064	3.03899	13.4655	0.635728	1.03031	4.49489	2.29624	4.27102	0.543098
937	0.783935	0.243506	4.00671	5.12798	0.576209	4.28732	6.07808	2.15598	4.30541	5.91243	0.501402	0.230496	2.84148	11.0052	1.18664	0.404982	1.68789	1.88739	1.91872	5.17352	1.26504	0.207881	10.6817	1.66593	0.92202	2.08273	0.128439	3.80845	2.36183	5.55681	0.427232	4.392	0.571349	0.0740907	1.01344	7.08058	2.05056	17.7999	4.05562	2.38548	16.3076	0.622006	11.814	4.25074	5.35945	0.923648	0.781587	12.119	2.44477
938	1.01467	5.42704	1.4857	1.86333	8.4691	7.33758	4.03056	3.2069	1.84557	2.68213	0.0944745	0.362109	0.0324289	5.37128	0.801461	3.64916	3.10952	6.53226	1.6396	2.03394	0.119444	16.2535	3.55071	7.8531	0.649762	1.809	0.849843	0.709337	1.33663	4.5246	6.83751	3.37336	1.03298	8.81244	0.285051	2.95973	3.57577	2.07364	0.68973	1.09056	3.37084	1.19141	6.63088	2.39954	3.69946	6.19705	0.0807368	2.56645	3.59617
939	8.82477	2.84029	6.31944	5.19889	9.81445	0.987474	0.250825	8.38054	2.04392	6.09755	2.93926	0.398387	2.28915	6.88491	2.86501	0.86691	0.183026	2.17347	0.437096	2.74342	0.872907	7.47519	0.71251	0.276409	2.73838	0.287935	1.36706	0.488877	1.4108	0.662731	7.83705	0.0584118	7.1676	5.77364	0.186602	0.546136	0.441683	0.169064	2.90424	4.93596	7.07273	1.54124	0.508111	1.16114	14.4883	10.5925	0.899973	2.38982	0.0641464
940	7.61083	0.712223	1.76247	9.40628	2.09315	2.5242	6.97909	5.78833	0.267815	1.93273	2.16467	0.270851	7.07851	0.981735	3.06682	5.3181	3.46753	0.493709	0.642324	7.43401	2.71152	0.143675	4.49068	4.54312	0.786473	1.89253	1.95751	2.65166	0.178837	7.98263	11.8344	2.20917	0.899452	4.01788	4.03378	0.0817102	1.84195	5.70127	1.87828	0.224708	1.50152	4.41919	2.53628	15.399	4.48341	5.01324	1.57788	0.732128	2.30224
941	1.23059	4.24047	3.7007	0.389485	2.08527	1.50771	0.0527299	2.98517	2.08944	6.46623	0.224677	3.07727	1.42283	0.440617	0.944455	1.95546	3.14408	2.25075	0.810859	5.11731	0.0661293	0.177752	3.74608	6.29213	0.828358	3.27573	0.939731	7.11362	3.09958	4.06836	0.266372	4.16206	3.28684	0.0168533	4.34621	4.79549	5.33688	3.50975	0.560537	1.88795	5.01731	1.59145	6.1435	2.9201	1.28852	0.379771	1.06539	5.03144	9.25277
942	0.484165	2.61322	1.14149	1.84381	7.71271	13.5034	3.70064	5.09927	7.7661	9.15019	6.2637	0.882555	3.59091	10.7281	0.990487	1.59067	3.32447	4.25316	5.54416	4.33488	2.46293	1.99386	5.77215	4.54509	1.58908	0.352123	0.267912	2.05981	4.20417	0.168308	3.88216	0.469246	0.258318	2.36358	2.66161	3.12182	0.758259	0.134321	6.13768	6.21418	5.33262	0.986949	0.854117	4.33043	1.88087	0.807039	2.64251	6.84354	16.8608
943	1.60131	4.88832	11.5631	2.81381	0.187161	1.51201	0.898945	5.22076	2.40929	0.516347	0.835267	7.52812	2.33558	0.426183	9.88428	0.178949	0.270086	1.3376	2.12905	0.133883	3.54489	1.65747	1.35938	8.76172	1.56382	10.0981	1.80424	2.36456	3.27241	0.781084	1.3842	8.8279	0.358464	3.56791	0.548352	2.82986	8.18081	12.3739	22.5541	2.62458	4.01917	2.94831	5.75789	0.957694	0.992	0.629339	1.71915	5.71705	0.856243
944	6.11438	2.40484	4.10187	5.22937	11.5921	0.617236	1.45435	2.744	1.81652	1.64338	3.42923	4.01043	1.1257	0.437284	2.13004	3.89015	0.383588	7.29986	2.38839	2.68333	0.302453	4.55652	0.920659	3.18421	2.79839	0.62229	3.19304	0.994563	5.80052	9.85943	5.67566	3.71946	0.8589	4.23645	0.802274	0.284473	1.62387	4.09076	10.2328	7.63227	9.26861	6.92814	0.342061	4.14714	3.2268	0.99882	1.76271	8.36968	0.476522
945	1.56424	0.483984	0.132251	3.28129	4.55728	0.245966	2.03038	2.74544	2.71259	7.23389	0.163187	10.9632	0.0314505	0.629443	3.45173	2.60711	4.54611	0.804383	5.47549	0.22513	4.00961	2.07193	0.637342	2.64649	0.490659	4.68944	1.7905	1.60457	0.822155	2.13112	6.71793	3.38086	3.27433	1.95353	6.01359	2.44721	2.52156	3.70812	0.554796	0.838422	0.376756	3.48276	6.62167	0.57271	5.13556	3.34895	10.3431	3.91764	0.467575
946	5.69735	2.62279	1.29823	5.31892	0.907349	0.558584	4.25062	8.67186	3.05053	11.4892	5.61651	0.0531964	1.31865	3.96375	4.00971	1.89574	1.14318	6.95361	7.34268	3.02302	1.97006	0.832537	8.55435	1.19232	2.71518	1.55716	3.09851	1.98098	3.76886	7.96675	0.778668	5.77828	0.41939	6.28082	3.9419	0.874285	1.3679	1.7055	1.88018	0.711362	8.7756	0.627303	3.70563	0.436668	2.05634	3.79742	0.0953271	2.66389	0.0342868
947	5.21716	0.646066	0.704979	0.32981	8.62823	0.100798	2.29833	0.335946	3.52216	0.525949	0.250492	5.84158	13.7728	10.3458	8.15285	1.61957	0.309559	3.39665	0.745432	0.634734	6.86368	9.33076	0.246352	5.22385	15.981	5.03392	2.47257	1.73994	0.758385	1.11441	1.2969	3.4121	0.727967	0.813691	1.35893	2.22547	0.998056	0.0272998	1.2857	2.68239	4.72071	1.0034	5.49498	3.8317	6.0267	0.538175	5.37317	5.94303	11.7783
948	4.68351	3.05804	0.321091	1.01793	5.44232	7.43689	0.0275108	5.24668	5.45924	0.711635	3.49229	5.87182	9.07542	1.65805	11.7579	8.23682	1.6784	1.99167	0.113846	0.700996	3.19972	6.78891	3.26547	1.44029	7.60219	2.21285	0.455997	3.58109	1.95395	1.4451	5.25593	0.100497	0.335544	4.45229	0.209706	8.0712	0.895797	4.7227	4.3213	0.647531	0.469947	2.0202	3.99218	7.3178	18.4839	5.85331	6.23116	1.28394	2.42107
949	0.905951	2.97854	3.48615	3.43599	0.0333049	10.443	0.202395	8.03277	1.02116	0.227963	1.60959	2.33223	1.99438	0.539278	0.755961	6.68875	0.377754	5.29093	6.72639	4.0166	1.12526	3.7696	0.0135195	7.97212	2.52406	6.00121	0.39081	1.97318	5.65972	0.723434	4.086	12.8458	2.6084	2.14844	4.64766	1.34176	3.26493	2.83233	1.1036	0.925419	8.11889	3.02971	0.418453	3.80214	1.1176	13.5895	0.264525	3.87959	2.59945
950	2.34119	0.655008	4.21098	6.95347	5.47735	1.35899	0.251595	0.369241	5.01617	0.28263	0.00644096	0.768639	1.63911	0.780201	0.6805	1.14659	9.31184	8.18657	3.2232	0.24416	4.76503	0.36674	0.216694	0.51515	5.17701	2.66314	5.70714	3.27047	23.3746	0.482899	0.0995335	4.51376	0.642052	0.371288	1.34441	3.32242	3.15268	2.87447	8.4358	0.0503497	0.0218128	19.7126	4.94084	0.672284	3.19222	1.49046	3.56854	5.12738	8.7844
951	5.08774	1.75345	0.444204	5.22722	1.46527	2.55206	0.497843	3.49098	0.708985	3.04442	0.211453	1.95478	1.02758	2.21781	1.84258	8.3121	5.89429	2.47514	0.385302	0.31658	3.32316	3.3872	5.89904	2.41935	1.55762	6.07602	5.96534	6.66422	3.66377	15.6638	0.0919377	5.6846	11.4211	1.36105	2.86333	2.28577	3.53727	7.96271	4.59424	6.72386	3.3251	0.0760852	5.24986	1.95102	5.18222	0.400821	0.58982	1.31595	8.46651
952	0.742876	2.04211	13.7062	0.300044	2.10977	1.36307	5.07917	3.24753	3.3315	0.962551	2.75931	1.06689	8.26577	3.88168	1.3852	0.499456	0.274997	2.12977	7.05739	4.97144	0.134492	0.673985	0.195389	1.15203	1.79577	7.775	0.754179	5.95128	1.43331	1.4214	3.71611	2.49638	0.124585	5.60043	1.57506	4.33992	0.0980523	22.5033	0.903996	2.085	0.558739	2.66466	4.32896	1.53074	1.45767	2.61337	2.10838	2.67254	6.00457
953	15.0992	0.216479	0.0145633	4.51856	4.52033	2.03685	1.33687	1.16773	9.10409	0.169291	0.949428	4.14752	3.10623	7.10313	2.07023	1.29323	5.16566	5.10268	2.66322	0.0619564	0.544513	2.73585	6.53763	3.29185	2.07556	3.88801	1.72971	1.23939	5.68425	1.32988	0.528698	11.5465	0.0979064	7.27099	11.295	5.95554	0.0499759	2.08248	2.84871	1.64315	3.95783	1.67335	1.29978	14.5909	0.548715	9.09382	13.6444	5.08029	9.00912
954	5.28557	6.15522	3.44765	3.52461	1.49039	2.95902	2.7641	0.521092	1.4963	0.387707	4.86959	3.25896	0.0198412	9.96994	0.89131	2.54213	12.4941	0.226974	3.02032	0.47881	0.0212713	1.49373	1.16845	0.332463	2.39303	1.53945	2.33657	3.7209	1.4122	0.330253	2.09843	20.7958	7.29964	1.8267	0.145381	3.10443	0.606812	1.58988	1.99339	0.416284	4.15787	0.528044	2.97273	2.68146	3.45963	2.71994	0.834307	8.82852	1.64946
955	2.61648	6.03241	0.121204	3.2835	1.38115	2.31259	0.319872	1.02111	5.06231	3.04462	2.92604	6.95057	13.3731	1.22483	6.58146	0.819792	4.94747	8.91441	0.492243	3.1707	2.57195	0.180182	1.92009	2.3581	0.981701	1.25952	4.09552	4.85549	1.56612	1.66928	1.81628	8.3024	4.47248	3.02197	3.73127	8.14525	8.92355	0.688298	2.20275	5.48627	0.178745	5.3152	8.82087	0.905497	4.26458	0.386623	2.83051	0.941415	0.912244
956	4.55388	0.370541	4.86983	6.63952	5.3757	0.928771	1.09566	1.39955	0.914906	5.80847	4.80636	1.55227	1.34589	3.12168	0.208039	2.21918	0.343946	3.22139	11.7628	7.17346	3.79485	0.653667	1.36261	2.93247	3.52231	0.275267	0.118278	1.30882	1.05501	0.266086	0.928329	0.345605	3.33788	4.95511	7.56385	14.862	0.638227	0.996676	1.12183	1.64919	1.70554	0.0225224	0.0260513	11.7483	2.13546	3.15936	2.02188	2.30232	0.266838
957	2.67234	0.846298	9.99573	0.750497	0.337516	0.836408	1.06183	2.67745	2.46171	4.11581	6.64121	0.226241	0.200619	1.57016	0.433716	6.80455	8.13144	1.29314	3.81649	2.35388	5.88866	2.76854	0.107554	1.65554	3.43177	8.80429	1.61816	1.81241	2.33918	0.885467	2.64312	2.22895	0.912681	9.52114	0.432718	9.20984	20.9695	7.87508	0.00268282	0.190979	6.36485	10.1816	13.1394	1.54738	4.79702	1.74481	5.91514	5.20683	1.22822
958	11.1073	0.93938	0.947747	0.760832	5.75143	13.6889	1.81224	1.07894	1.93152	18.6299	12.4669	0.865352	2.2312	1.48522	2.57987	1.42008	2.5909	0.466725	0.158011	1.0152	1.98748	0.375693	5.27941	1.92205	3.29064	5.89267	1.22285	5.59699	0.939738	1.71363	1.29899	3.03332	11.4001	0.515974	9.05618	5.99954	2.12723	4.43762	1.97401	4.6263	0.485523	1.10731	12.3311	0.377308	3.74116	1.90043	0.833047	4.76993	1.50509
959	3.85213	0.443531	0.979242	2.59302	6.69897	0.302627	1.4106	2.06146	0.664117	0.454629	0.751375	2.22052	2.23558	2.80049	7.55901	0.838086	1.27903	0.240075	0.340127	1.11744	0.0244438	6.53758	4.67343	10.2763	6.35553	1.71044	3.74602	0.803196	0.122625	2.33152	7.24733	1.04715	11.5455	16.3958	2.01895	5.20671	0.95824	0.310273	2.74494	1.53602	3.56052	0.432953	9.70594	3.48105	0.631954	2.07421	0.222006	2.52932	3.03767
960	0.0194495	0.709484	8.89525	0.269616	6.03604	0.0302778	0.812791	4.01425	1.90442	0.170407	5.24143	4.00204	7.64577	3.05867	5.96768	1.34685	1.38212	3.9476	6.98585	6.60431	0.600633	0.154418	13.8097	11.4634	9.65125	2.32317	2.7767	4.60617	2.39785	3.64114	2.87962	0.775427	1.69627	0.00756815	1.04988	2.9225	1.0924	6.96487	3.41182	1.38421	5.17828	1.18235	2.18355	4.17033	1.4054	1.45666	0.199219	0.735355	1.97897
961	5.90828	1.19241	5.70871	5.86371	8.19973	5.78637	1.06262	0.379037	3.04569	5.0728	1.09806	1.33006	7.382	0.21164	2.71025	0.0440345	2.64422	0.312153	3.44375	4.44579	0.995436	6.75819	4.87331	6.21734	7.03442	1.15793	2.66464	3.73978	6.00964	5.1303	0.9883	3.16717	6.85243	9.69835	3.14519	1.16968	3.56637	0.998803	13.5632	5.87664	5.36297	0.0172565	5.51722	5.92566	4.80833	0.400107	0.416857	2.38268	4.36216
962	0.918335	1.13726	0.502344	0.731682	1.65436	4.50638	2.41366	2.60369	3.76641	0.325871	1.89855	1.0863	10.0347	0.92093	2.8035	3.6546	1.02269	2.89885	1.95233	0.107029	0.0556758	0.246032	0.419765	2.14339	4.00591	0.204974	1.38847	6.69418	6.30259	5.06241	1.61213	0.39686	4.43786	6.77732	2.11956	3.11791	6.36308	1.22333	0.525498	2.12276	3.23068	5.86825	0.498992	12.253	5.79071	2.95538	3.50919	4.98859	7.29646
963	2.83281	2.12026	15.7201	1.23672	1.95943	4.81932	2.1953	1.96429	3.0532	6.10915	0.0242513	4.59334	1.77798	0.909863	2.95507	2.33007	0.240491	3.4218	2.54264	0.401016	0.589489	1.04266	7.54424	0.174431	5.18114	0.486149	16.5847	1.73372	6.90178	3.41758	3.09648	4.8366	0.1649	0.00757499	0.411398	1.09056	1.39637	0.537159	2.88028	5.16693	0.217097	3.15806	1.22145	3.77336	9.68231	2.90135	1.19042	5.20525	0.522572
964	3.931	3.79954	6.49982	4.56536	2.05342	20.1099	0.404762	3.95813	4.09129	3.38165	4.33999	2.50216	1.85536	5.24588	0.0458825	2.90189	1.90696	7.53852	2.04805	2.05738	1.58128	2.63874	2.57509	0.109844	5.18233	1.0295	1.91378	2.59668	2.33491	3.02575	0.895328	7.05302	1.79792	0.612565	7.4455	13.0761	1.24934	1.89544	0.273524	5.07269	3.93248	1.26376	1.15638	6.08628	1.9685	0.167729	4.3477	0.332349	2.93294
965	0.328941	5.18449	6.51066	4.45013	3.33195	2.90522	1.84251	4.00863	9.7763	0.924326	1.1814	1.27204	5.43484	1.26503	6.18234	3.98943	1.61287	6.8908	5.61393	1.77244	17.5149	5.2179	6.25832	12.4808	3.39567	0.766726	9.12001	4.15253	0.24166	3.2645	2.24861	2.52078	1.47239	1.21219	4.51725	0.927117	1.67767	1.40772	2.8459	1.13764	0.704587	7.52924	2.50194	0.431737	9.92117	2.51747	6.81549	1.02014	0.703774
966	13.176	0.445127	5.3995	1.24206	2.69149	5.39307	3.82473	1.44045	4.54961	3.8331	0.672039	1.17849	2.39286	2.64254	0.258542	3.29638	2.89284	3.50254	0.355797	3.8821	7.03237	2.40796	1.15807	0.159164	2.38976	8.03053	2.11523	0.617514	3.18114	0.168109	0.442433	7.10538	2.71813	0.489874	0.550944	0.190303	1.29506	9.02605	1.39885	5.38895	3.89854	5.89567	2.00037	10.6042	0.240998	5.96865	5.43782	4.47333	2.72699
967	2.48238	0.394887	2.29926	2.87666	1.98083	0.137933	3.3882	0.613412	0.753284	11.0169	9.79227	4.24214	0.491386	1.71467	4.4659	2.18087	8.61047	1.42716	3.25189	4.17399	5.55973	3.14971	2.40642	0.767254	5.98514	0.268599	0.712283	1.50749	1.00566	2.70035	9.95343	0.149757	2.42639	1.17927	1.05409	6.31479	0.374123	5.46898	2.72106	0.909921	0.196909	1.91563	2.26166	12.1342	0.685354	1.1988	2.92434	2.95178	9.95578
968	5.36528	0.739775	0.952312	0.697034	11.1528	0.728149	0.326779	2.70005	7.89853	2.44497	8.88408	2.77625	1.03597	1.67813	0.489764	19.7619	2.75063	1.7943	1.2478	1.29274	0.324993	2.68519	7.72406	2.78534	1.99531	5.08822	2.84748	3.21831	2.53682	0.982314	2.15923	5.72123	6.38102	10.7737	2.76351	0.303641	4.04543	8.86426	10.6225	2.29495	0.551237	4.71333	6.67272	18.8602	3.41685	2.24671	2.14947	1.99666	8.72866
969	7.94381	11.1351	1.43575	1.01739	2.09378	4.77866	2.69471	1.51865	1.99882	5.19274	6.26269	0.716719	0.15864	9.8251	0.388675	0.862255	12.978	6.00348	0.229113	7.20066	6.79409	1.84351	1.6581	3.27156	1.92414	2.03346	1.36049	6.77732	0.757253	1.4313	2.13332	1.72105	11.0769	4.67346	5.59501	2.52134	9.70671	1.7567	5.21557	4.44127	2.9182	3.29063	0.295993	1.38069	0.513299	0.87382	0.123552	4.18519	2.51618
970	1.04411	1.06166	0.908379	0.394208	3.71648	1.73145	1.20183	1.0246	0.535749	0.386236	3.58086	1.1668	4.31163	0.758397	4.56365	1.05885	0.228802	0.42758	0.00393014	10.2757	1.311	2.49083	0.331561	4.90124	1.61134	2.01151	0.387616	0.48846	0.235107	1.40161	1.96575	2.09473	0.440919	11.6889	0.125164	2.71105	2.96622	2.70239	10.5139	1.69938	1.10447	0.0574509	1.79382	3.09574	10.5875	2.49557	1.7886	8.78461	0.082711
971	1.36858	6.98162	9.14835	0.203523	1.26969	1.64551	1.03457	7.73466	0.925429	7.91692	13.9099	1.46443	2.16325	2.19056	5.51437	0.793728	0.724022	9.21965	3.73292	1.50802	5.11467	0.713239	3.1457	1.85869	2.30253	1.57102	3.01779	3.88872	4.21246	0.825722	1.69238	5.30762	3.84119	2.35091	2.45204	0.840576	21.786	9.46172	3.35643	0.274686	3.4711	0.695404	3.25186	0.5409	1.47382	11.7846	0.740506	4.72652	1.41564
972	1.40653	2.28743	16.6401	2.55564	0.163001	6.7366	13.8898	0.285921	6.10523	1.07331	1.43893	0.785282	6.56349	6.7876	0.925392	1.69849	3.32757	6.74986	0.114031	0.684041	1.48707	3.30552	2.24842	2.47002	3.56759	0.473687	1.62504	0.00702752	2.45939	2.15639	2.32028	1.56143	0.68482	0.468427	13.5731	6.29027	2.94319	5.2928	1.86147	0.30844	7.63392	0.307024	7.08338	1.2028	2.14924	5.06712	1.91194	5.1579	3.10513
973	0.0788348	10.6843	1.0653	2.11196	2.33646	0.054468	4.6779	0.645887	0.473599	1.2286	1.02844	2.00259	0.118845	2.94898	1.95271	4.19746	1.23824	2.66798	1.46494	6.7999	0.220595	3.99705	6.0635	2.57744	3.32985	0.868915	7.5947	4.33024	2.94009	0.941422	4.76712	0.499386	8.69197	7.22216	0.891837	1.29115	1.84854	2.35688	1.30976	1.23554	5.22501	1.77774	1.91354	0.419197	3.27621	4.21462	4.72997	4.61849	4.21481
[truncated: 27 more rows]
[truncated: 243 more columns]
