# Supplementary material for: Nutrition or nature: using elementary flux modes to disentangle the complex forces shaping prokaryote pan-genomes
Source: BMC Ecol Evol. 2022 Aug 16;22:101. doi: 10.1186/s12862-022-02052-3 (PMC9382767; doi:10.1186/s12862-022-02052-3)
Supplement: Supplementary file 9 — Additional file 9: Table S4. Environment-driven reaction scores (EDS) for all 46 prokaryote families. [file 12862_2022_2052_MOESM9_ESM.xlsx]

## Sheet: env_driv_score
Reaction_id	Name	Definition	Pathways	EC_number	Acetobacteraceae	Acholeplasmataceae	Acidaminococcaceae	Acidobacteriaceae	Actinomycetaceae	Aerococcaceae	Aeromonadaceae	Akkermansiaceae	Alcaligenaceae	Alcanivoracaceae	Alicyclobacillaceae	Alteromonadaceae	Anaerolineaceae	Anaplasmataceae	Archaeoglobaceae	Atopobiaceae	Aurantimonadaceae	Bacillaceae	Bacteriovoracaceae	Bacteroidaceae	Balneolaceae	Bartonellaceae	Bdellovibrionaceae	Bifidobacteriaceae	Bradyrhizobiaceae	Brevibacteriaceae	Brucellaceae	Burkholderiaceae	Campylobacteraceae	Carnobacteriaceae	Catabacteriaceae	Caulobacteraceae	Cellulomonadaceae	Cellvibrionaceae	Chitinophagaceae	Chromatiaceae	Chromobacteriaceae	Clostridiaceae	Comamonadaceae	Enterobacteriaceae	Flavobacteriaceae	Lachnospiraceae	Pseudonocardiaceae	Rhodobacteraceae	Rhodospirillaceae
rxn03437	(R)-2,3-Dihydroxy-3-methylpentanoate hydro-lyase	(1) 2,3-Dihydroxy-3-methylvalerate[0] => (1) H2O[0] + (1) 3MOP[0]	MetaCyc: Amino-Acid-Biosynthesis (Amino Acid Biosynthesis); Amino-Acid-Degradation (Amino Acid Degradation); BRANCHED-CHAIN-AA-SYN-PWY (superpathway of branched chain amino acid biosynthesis); Degradation (Degradation/Utilization/Assimilation); ILEUSYN-PWY (L-isoleucine biosynthesis I (from threonine)); IND-AMINO-ACID-SYN (Proteinogenic Amino Acid Biosynthesis); ISOLEUCINE-SYN (L-isoleucine Biosy…	4.2.1.9	0.91288	0	1	0.00224	0.9642	0.16829	0.00256	1	0.83012	0.00155	0.90045	0.00114	0.98285	0	0.91172	0.09857	0.00326	0.90682	0.7789	0.86366	0.92269	0.01207	0.00994	0.93536	0.00198	0.00315	0	0.98489	0.98164	0.96822	0.00403	0.82025	0.84579	0.00087	0.95375	0.00257	0.00172	0.99928	0.95429	0.00326	1	0.95417	0.82484	0.78299	0.00411
rxn03194	(S)-2-Aceto-2-hydroxybutanoate pyruvate-lyase (carboxylating)	(1) 2-Oxobutyrate[0] + (1) 2-Hydroxyethyl-ThPP[0] <=> (1) TPP[0] + (1) 2-Aceto-2-hydroxybutanoate[0]	null	2.2.1.6	0.91288	0	1	0.00287	0.9642	0.16815	0.0027	1	0.83012	0.00271	0.90045	0.00114	0.98285	0	0.91172	0.09843	0.00261	0.39896	0.7789	0.86366	0.92269	0.01416	0	0.93536	0.00225	0.00268	0	0.98489	0.98164	0.96822	0.00376	0.82025	0.84579	0.00125	0.95375	0.002	0.00219	0.99928	0.95429	0.00388	1	0.95417	0.82484	0.78299	0.00524
rxn00898	2,3-Dihydroxy-3-methylbutanoate hydro-lyase	(1) 2,3-Dihydroxy-isovalerate[0] => (1) H2O[0] + (1) 3-Methyl-2-oxobutanoate[0]	KEGG: rn00770 (Pantothenate and CoA biosynthesis)	4.2.1.9	1	0	0.92207	1	1	1	0.94812	0.8439	1	0.89022	0.96691	1	0.9999	0	0.65259	0.58325	1	1	0.78133	1	0.84636	1	0.00994	0.64893	1	0.90063	1	1	1	1	1	1	1	1	1	1	1	1	0.89782	1	0.92267	1	1	0.90955	1
rxn02185	2-Acetolactate pyruvate-lyase (carboxylating)	(1) TPP[0] + (1) ALCTT[0] <=> (1) Pyruvate[0] + (1) 2-Hydroxyethyl-ThPP[0]	null	2.2.1.6	0.97848	0	0.92207	0.9702	0.97095	0.94609	0.92117	0.8439	0.9807	0.89022	0.96691	0.97447	1	0	0.65246	0.58325	1	0.42834	0.78133	0.97801	0.84636	1	0	0.62578	0.98032	0.90063	1	0.98707	0.98468	0.97319	0.98595	1	1	1	0.9711	0.97356	1	0.98189	0.89782	0.9775	0.86552	1	1	0.90955	1
rxn00903	L-Valine:2-oxoglutarate aminotransferase	(1) 2-Oxoglutarate[0] + (1) L-Valine[0] <=> (1) L-Glutamate[0] + (1) 3-Methyl-2-oxobutanoate[0]	MetaCyc: ALANINE-SYN (L-alanine Biosynthesis); ALANINE-VALINESYN-PWY (L-alanine biosynthesis I); Amino-Acid-Biosynthesis (Amino Acid Biosynthesis); Amino-Acid-Degradation (Amino Acid Degradation); BRANCHED-CHAIN-AA-SYN-PWY (superpathway of branched chain amino acid biosynthesis); Degradation (Degradation/Utilization/Assimilation); IND-AMINO-ACID-SYN (Proteinogenic Amino Acid Biosynthesis); PWY-50…	2.6.1.42|2.6.1.6	0.43365	0.02304	0.89448	0.89425	0.44624	0.98245	0.39685	0.28336	0.39723	0.34778	0.75559	0.43639	0.51395	0	0.64007	0.96145	0.46287	0.44289	0.71706	0.43198	0.74493	0.42373	0.01035	0.3357	0.41099	0.34306	0.42342	0.26293	0.42622	0.96348	0.43177	0.41935	0.38951	0.37947	0.97926	0.42183	0.42661	0.91818	0.3879	0.30535	0.8358	0.98392	0.39241	0.40114	0.44843
rxn00737	L-threonine ammonia-lyase (2-oxobutanoate-forming)	(1) L-Threonine[0] => (1) NH3[0] + (1) 2-Oxobutyrate[0]	MetaCyc: Amino-Acid-Degradation (Amino Acid Degradation); Degradation (Degradation/Utilization/Assimilation); PWY66-428 (L-threonine degradation V); Proteinogenic-Amino-Acids-Degradation (Proteinogenic Amino Acid Degradation); THREONINE-DEG (L-threonine Degradation)|KEGG: rn00260 (Glycine, serine and threonine metabolism); rn00290 (Valine, leucine and isoleucine biosynthesis); rn01110 (Biosynthes…	4.3.1.19	0.52031	0	0.62905	0.15675	0.64791	0.20563	0.41598	0.61136	0.49736	0.18524	0.48257	0.17213	0.55368	0	0.56355	0.1713	0.20505	0.4448	0.27846	0.45056	0.63731	0.30996	0.24964	0.33718	0.14646	0.25584	0.28765	0.5997	0.55456	0.4445	0.00445	0.2914	0.66817	0.26375	0.58387	0.17605	0.20753	0.54302	0.81232	0.18123	0.75121	0.53041	0.3646	0.4072	0.15316
rxn12846	Gly-Phe aminopeptidase	(1) H2O[0] + (1) Gly-Phe[0] <=> (1) Glycine[0] + (1) L-Phenylalanine[0]	null	3.4.11.2	0.25828	0.73692	0.42675	0.4952	0.29128	0.51045	0.00175	0.44145	0.35811	0.49278	0.48461	0.53066	0.57744	0	0.32174	0.48552	0.61906	0.27627	0.21223	0.29087	0.4953	0.01648	0.60795	0.44192	0.64065	0.59022	0.42713	0.27398	0.37856	0.47446	0.4799	0.3802	0.3935	0.50081	0.43439	0.54158	0.41068	0.45193	0.40739	0.5052	0.54734	0.29778	0.35941	0.39595	0.47761
rxn05306	TRANS-RXNBWI-115637.ce.maizeexp.PHE_PHE	(1) L-Phenylalanine[1] + (1) H+[1] <=> (1) L-Phenylalanine[0] + (1) H+[0]	null	2.A.3.1.-	0.34419	0	0	0.5351	0.38654	0	0.30077	0	0.3826	0	0.38912	0.51954	0	0	0	0	0.60081	0.34834	0	0	0	0	0	0.34782	0	0	0	0.2686	0.3874	0	0	0.40118	0.40628	0	0.45559	0	0.37071	0.47437	0.3507	0.45446	0.54572	0	0.41069	0	0.53967
rxn00313	meso-2,6-diaminoheptanedioate carboxy-lyase (L-lysine-forming)	(1) H+[0] + (1) meso-2,6-Diaminopimelate[0] => (1) CO2[0] + (1) L-Lysine[0]	MetaCyc: Amino-Acid-Biosynthesis (Amino Acid Biosynthesis); DAPLYSINESYN-PWY (L-lysine biosynthesis I); IND-AMINO-ACID-SYN (Proteinogenic Amino Acid Biosynthesis); LYSINE-SYN (L-lysine Biosynthesis); P4-PWY (superpathway of L-lysine, L-threonine and L-methionine biosynthesis I); PWY-2941 (L-lysine biosynthesis II); PWY-2942 (L-lysine biosynthesis III); PWY-5097 (L-lysine biosynthesis VI); PWY-724…	4.1.1.20	0.3907	0.76432	0.34133	0.45679	0.33689	0.40137	0	0.3998	0.34972	0.36249	0.45341	0.3909	0.59716	0.71152	0.38788	0.52041	0.41661	0.57132	0.26031	0.35821	0.40537	0.36963	0.34982	0.53266	0.49287	0.43454	0.35702	0.38642	0.56465	0.64879	0.39032	0.56604	0.534	0.38895	0.54937	0.36696	0	0.39636	0.4242	0.38061	0.48696	0.49286	0.38213	0.34759	0.36993
rxn00011	pyruvate:thiamin diphosphate acetaldehydetransferase (decarboxylating)	(1) CO2[0] + (1) 2-Hydroxyethyl-ThPP[0] => (1) Pyruvate[0] + (1) TPP[0] + (1) H+[0]	KEGG: rn00010 (Glycolysis / Gluconeogenesis); rn00020 (Citrate cycle (TCA cycle)); rn00620 (Pyruvate metabolism); rn01110 (Biosynthesis of secondary metabolites)	1.2.4.1|2.2.1.6|4.1.1.1	0.47932	0.1675	0.80829	0.41751	0.48081	0.58275	0.64398	0.70007	0.71268	0.61597	0.62376	0.43112	0.86947	0.30196	1	0.54907	0.69169	0.20857	1	0.66699	0.64238	0	0	1	0.42036	0.56293	0.38725	0.53635	0.76834	0.48526	0.72305	0.43331	0.73913	0.40192	0.48238	0.38325	0.43785	0.53366	0.40134	0.44934	0.47606	0.75477	0.42183	0.67815	0.44219
rxn00058	Ferrocytochrome-c:oxygen oxidoreductase	(1) O2[0] + (4) H+[0] + (4) Cytochrome c2+[0] => (2) H2O[0] + (4) Cytochrome c3+[0]	null	1.7.2.1|1.9.3.1	0.15066	0	0	0.22671	0.22937	0	0.41922	0.23409	0.37516	0.488	0.53737	0.55747	0.12205	0.38627	0	0	0.33306	0.14305	0.32081	0.25302	0.48602	0.43998	0.41316	0.3151	0.3229	0.28391	0.39054	0.18741	0.16592	0	0	0.18425	0.14613	0.36127	0.10497	0.26308	0.66068	0.20482	0.43765	0	0.44728	0	0.69404	0.2269	0.37036
rxn10043	cytochrome-c oxidase (H+/e- = 2)	(0.5) O2[0] + (6) H+[0] + (2) Cytochrome c2+[0] <=> (1) H2O[0] + (4) H+[1] + (2) Cytochrome c3+[0]	null	1.9.3.1	0.1443	0	0	0.26138	0.1986	0	0.39887	0.20261	0.37888	0.45498	0.53425	0.56018	0.12639	0.38652	0	0	0.31971	0.15207	0.31814	0.24854	0.46388	0.35454	0.38522	0.33077	0.30243	0.2388	0.36667	0.1773	0.15793	0	0	0.17778	0.16556	0.34144	0.1069	0.26836	0.67614	0.22077	0.41748	0	0.4419	0	0.65195	0.22347	0.36724
rxn12643	RXN0-6979.c	(1) H2O[0] + (1) Ala-Leu[0] <=> (1) L-Alanine[0] + (1) L-Leucine[0]	null	3.4.13.18	0.39847	0.68929	0.35069	0.33259	0.31556	0.25035	0.00202	0.66516	0.36478	0.26496	0.4427	0.31004	0.44346	0.55049	0.32199	0.29996	0.44463	0.42492	0.29253	0.41475	0.69545	0.01323	0.38626	0.3157	0.33003	0.45189	0.38651	0.3327	0.24441	0.37753	0.40938	0.39425	0.42857	0.6441	0.41622	0.37396	0.34151	0.46984	0.40683	0.355	0.41837	0.35585	0.32219	0.33702	0.32871
rxn00145	(S)-Lactate:ferricytochrome-c 2-oxidoreductase	(2) Cytochrome c3+[0] + (1) L-Lactate[0] <=> (1) Pyruvate[0] + (2) H+[0] + (2) Cytochrome c2+[0]	KEGG: rn00620 (Pyruvate metabolism)	1.1.2.3	0.15394	0.2444	0.30658	0.44382	0.28589	0.13639	0.48942	0.22658	0.4225	1	0.52747	0.63149	0.14187	0	0.23827	0.39246	0.34121	0.19408	0	0.23988	0.429	0.41769	0.3877	0.35146	0.36595	0.25931	0.4039	0.15653	0.18542	0.35946	0.14063	0.2041	0.249	0.39357	0.13525	0.30194	0.75734	0.20626	0.46364	0.11559	0.40331	0.33281	0.52267	0.26928	0.31085
rxn01575	L-Isoleucine:2-oxoglutarate aminotransferase	(1) 2-Oxoglutarate[0] + (1) L-Isoleucine[0] <=> (1) L-Glutamate[0] + (1) 3MOP[0]	MetaCyc: Amino-Acid-Biosynthesis (Amino Acid Biosynthesis); Amino-Acid-Degradation (Amino Acid Degradation); BRANCHED-CHAIN-AA-SYN-PWY (superpathway of branched chain amino acid biosynthesis); Degradation (Degradation/Utilization/Assimilation); ILEUDEG-PWY (L-isoleucine degradation I); ILEUSYN-PWY (L-isoleucine biosynthesis I (from threonine)); IND-AMINO-ACID-SYN (Proteinogenic Amino Acid Biosynt…	2.6.1.42	0.61145	0.44271	0.45776	0.20239	0.68628	0.2236	0.47878	0.461	0.55422	0.18266	0.4545	0.24173	0.79828	0	0.53472	0.21734	0.21401	0.68869	0.53493	0.40823	0.34142	0.30741	0.28752	0.59602	0.22728	0.26562	0.56916	0.70733	0.69584	0.535	0.22799	0.42675	0.28428	0.67864	0.65645	0.18077	0.20628	0.73713	0.44773	0.2647	0.40035	0.60276	0.60381	0.39076	0.19028
rxn02474	5-amino-6-(5-phosphoribitylamino)uracil:NADP+ 1'-oxidoreductase	(1) NADP[0] + (1) 5-Amino-6--5-phosphoribitylaminouracil[0] <=> (1) NADPH[0] + (1) H+[0] + (1) 5-Amino-6--5-phosphoribosylaminouracil[0]	MetaCyc: Cofactor-Biosynthesis (Cofactor, Prosthetic Group, Electron Carrier, and Vitamin Biosynthesis); Flavin-Biosynthesis (Flavin Biosynthesis); PWY-7991 (toxoflavin biosynthesis); RIBOSYN2-PWY (flavin biosynthesis I (bacteria and plants)); SECONDARY-METABOLITE-BIOSYNTHESIS (Secondary Metabolite Biosynthesis); Vitamin-Biosynthesis (Vitamin Biosynthesis)|KEGG: rn00740 (Riboflavin metabolism)	1.1.1.193	0.27644	0.02242	0.47132	0.36713	0.36116	0.00836	0.16453	0.32346	0.25374	0.3808	0.53804	0.41629	0.00138	0.0201	0.00696	0.42127	0.47622	0.2777	0.00071	0.28172	0.36739	0.01416	0.21279	0.3957	0.38986	0.45946	0.31141	0.27549	0.28247	0.49023	0.00431	0.27576	0.30801	0.3705	0.27005	0.42641	0.1535	0.41787	0.00112	0.4526	0.39632	0.36101	0.31775	0.2872	0.41216
rxn00048	6,7-Dimethyl-8-(1-D-ribityl)lumazine:6,7-dimethyl-8-(1-D-ribityl)lumazine 2,3-butanediyltransferase	(1) H+[0] + (2) 6-7-Dimethyl-8--1-D-ribityllumazine[0] => (1) Riboflavin[0] + (1) 4--1-D-Ribitylamino-5-aminouracil[0]	MetaCyc: Cofactor-Biosynthesis (Cofactor, Prosthetic Group, Electron Carrier, and Vitamin Biosynthesis); Flavin-Biosynthesis (Flavin Biosynthesis); PWY-6167 (flavin biosynthesis II (archaea)); PWY-6168 (flavin biosynthesis III (fungi)); RIBOSYN2-PWY (flavin biosynthesis I (bacteria and plants)); Vitamin-Biosynthesis (Vitamin Biosynthesis)|KEGG: rn00740 (Riboflavin metabolism)	2.5.1.9	0.27644	0	0.47132	0.36713	0.36104	0.00808	0.1648	0.32346	0.25374	0.38068	0.53804	0.41614	0	0.02279	0.00582	0.42155	0.47638	0.2777	0.00102	0.28172	0.36739	0.01556	0.21259	0.3957	0.38973	0.45946	0.31141	0.2754	0.28247	0.49023	0.00389	0.27585	0.30801	0.3705	0.27005	0.42641	0.1535	0.41787	0.00078	0.4526	0.39632	0.36113	0.31775	0.2872	0.4123
rxn05040	D-ribulose 5-phosphate formate-lyase (L-3,4-dihydroxybutan-2-one 4-phosphate-forming)	(1) D-Ribulose5-phosphate[0] => (1) Formate[0] + (1) H+[0] + (1) 3-4-dihydroxy-2-butanone4-phosphate[0]	MetaCyc: Cofactor-Biosynthesis (Cofactor, Prosthetic Group, Electron Carrier, and Vitamin Biosynthesis); Flavin-Biosynthesis (Flavin Biosynthesis); PWY-6167 (flavin biosynthesis II (archaea)); PWY-6168 (flavin biosynthesis III (fungi)); RIBOSYN2-PWY (flavin biosynthesis I (bacteria and plants)); Vitamin-Biosynthesis (Vitamin Biosynthesis)|KEGG: rn00740 (Riboflavin metabolism)	4.1.99.12	0.27644	0.02428	0.47132	0.36713	0.36116	0.00947	0.16453	0.32346	0.25374	0.3808	0.53804	0.41629	0.00138	0.02255	0.00708	0.42127	0.47622	0.2777	0.00063	0.28172	0.36739	0.01579	0.21238	0.3957	0.38986	0.45946	0.31141	0.27549	0.28247	0.49023	0.00431	0.27576	0.30801	0.3705	0.27005	0.42641	0.1535	0.41787	0.00123	0.4526	0.39618	0.36101	0.31775	0.2872	0.4123
rxn00300	GTP 7,8-8,9-dihydrolase (diphosphate-forming)	(3) H2O[0] + (1) GTP[0] => (1) PPi[0] + (1) Formate[0] + (3) H+[0] + (1) 2,5-Diamino-6-(5'-phosphoribosylamino)-4-pyrimidineone[0]	MetaCyc: 6-HM-Dihydropterin-PP-Biosynthesis (6-Hydroxymethyl-Dihydropterin Diphosphate Biosynthesis); Cofactor-Biosynthesis (Cofactor, Prosthetic Group, Electron Carrier, and Vitamin Biosynthesis); Flavin-Biosynthesis (Flavin Biosynthesis); Folate-Biosynthesis (Folate Biosynthesis); PWY-6168 (flavin biosynthesis III (fungi)); PWY-7539 (6-hydroxymethyl-dihydropterin diphosphate biosynthesis III (C…	3.5.4.25	0.27644	0.0246	0.47132	0.36713	0.36104	0.00766	0.1648	0.32335	0.25374	0.3808	0.53804	0.41614	0.00158	0.01936	0.00721	0.42141	0.47622	0.2777	0.00071	0.28172	0.36739	0.0137	0.21259	0.3957	0.38986	0.45946	0.31141	0.27549	0.28247	0.49023	0.00431	0.27576	0.30801	0.3705	0.27005	0.42641	0.1535	0.41787	0.00112	0.4526	0.39618	0.36101	0.31775	0.2872	0.4123
rxn02475	2,5-Diamino-6-hydroxy-4-(5-phosphoribosylamino)-pyrimidine 2-aminohydrolase	(1) H2O[0] + (1) H+[0] + (1) 2,5-Diamino-6-(5'-phosphoribosylamino)-4-pyrimidineone[0] => (1) NH3[0] + (1) 5-Amino-6--5-phosphoribosylaminouracil[0]	MetaCyc: Cofactor-Biosynthesis (Cofactor, Prosthetic Group, Electron Carrier, and Vitamin Biosynthesis); Flavin-Biosynthesis (Flavin Biosynthesis); PWY-7991 (toxoflavin biosynthesis); RIBOSYN2-PWY (flavin biosynthesis I (bacteria and plants)); SECONDARY-METABOLITE-BIOSYNTHESIS (Secondary Metabolite Biosynthesis); Vitamin-Biosynthesis (Vitamin Biosynthesis)|KEGG: rn00740 (Riboflavin metabolism)	3.5.4.26	0.27644	0.02055	0.47132	0.36713	0.36104	0.01156	0.16453	0.32335	0.25374	0.38068	0.53804	0.41629	0.00187	0.02255	0.00645	0.42127	0.47622	0.2777	0.00079	0.28172	0.36739	0.01231	0.21279	0.3957	0.38986	0.45946	0.31141	0.27549	0.28247	0.49023	0.00389	0.27576	0.30801	0.3705	0.27005	0.42641	0.1535	0.41787	0.00067	0.4526	0.39618	0.36101	0.31775	0.2872	0.41244
rxn03080	5-amino-6-(D-ribitylamino)uracil butanedionetransferase	(1) 4--1-D-Ribitylamino-5-aminouracil[0] + (1) 3-4-dihydroxy-2-butanone4-phosphate[0] <=> (2) H2O[0] + (1) Phosphate[0] + (1) H+[0] + (1) 6-7-Dimethyl-8--1-D-ribityllumazine[0]	MetaCyc: Cofactor-Biosynthesis (Cofactor, Prosthetic Group, Electron Carrier, and Vitamin Biosynthesis); Flavin-Biosynthesis (Flavin Biosynthesis); PWY-6167 (flavin biosynthesis II (archaea)); PWY-6168 (flavin biosynthesis III (fungi)); RIBOSYN2-PWY (flavin biosynthesis I (bacteria and plants)); Vitamin-Biosynthesis (Vitamin Biosynthesis)|KEGG: rn00740 (Riboflavin metabolism)	2.5.1.78	0.27644	0	0.47132	0.36713	0.36104	0.00724	0.16453	0.32346	0.25374	0.3808	0.53804	0.41629	0.00128	0.02279	0.0062	0.42141	0.47622	0.2777	0.00102	0.28172	0.36739	0.0137	0.21279	0.3957	0.38986	0.45946	0.31141	0.27549	0.28247	0.49023	0.00403	0.27576	0.30801	0.3705	0.27005	0.42641	0.1535	0.41787	0.00101	0.4526	0.39618	0.36101	0.31775	0.2872	0.4123
rxn05345	dodecanoyl-[acyl-carrier-protein]:malonyl-[acyl-carrier-protein] C-acyltransferase (decarboxylating)	(1) H+[0] + (1) Dodecanoyl-ACP[0] + (1) Malonyl-acyl-carrierprotein-[0] => (1) CO2[0] + (1) 3-oxotetradecanoyl-acp[0] + (1) ACP[0]	MetaCyc: Fatty-acid-biosynthesis (Fatty Acid Biosynthesis); Lipid-Biosynthesis (Fatty Acid and Lipid Biosynthesis); PWY-5156 (superpathway of fatty acid biosynthesis II (plant)); PWY-5971 (palmitate biosynthesis II (bacteria and plants)); PWY-6113 (superpathway of mycolate biosynthesis); PWY-6285 (superpathway of fatty acids biosynthesis (<i>E. coli</i>)); Palmitate-Biosynthesis (Palmitate Biosyn…	2.3.1.179|2.3.1.180|2.3.1.41|2.3.1.85|2.3.1.86	0	0.39851	0.00358	0	0.00282	0.00989	0	0	0.18416	0.1695	0.00217	0.22918	0.13586	0.37475	0.19691	0.00706	0.36547	0.00027	0.1177	0.14977	0.333	0	0	0	0.16231	0.00284	0.17236	0.14133	0.14061	0.00279	0.1768	0.12673	0.19521	0	0.13929	0.1932	0.22751	0.00154	0	0.25337	0.38771	0.00168	0	0.15074	0.33168
rxn05342	(3R)-3-Hydroxytetradecanoyl-[acyl-carrier-protein]:NADP+ oxidoreductase	(1) NADP[0] + (1) HMA[0] <=> (1) NADPH[0] + (1) 3-oxotetradecanoyl-acp[0]	MetaCyc: Fatty-acid-biosynthesis (Fatty Acid Biosynthesis); Lipid-Biosynthesis (Fatty Acid and Lipid Biosynthesis); PWY-5156 (superpathway of fatty acid biosynthesis II (plant)); PWY-5971 (palmitate biosynthesis II (bacteria and plants)); PWY-5994 (palmitate biosynthesis I (animals and fungi)); PWY-6113 (superpathway of mycolate biosynthesis); PWY-6285 (superpathway of fatty acids biosynthesis (<…	1.1.1.100|2.3.1.85|2.3.1.86	0	0.39788	0.00249	0	0.00343	0.00864	0	0	0.18416	0.1695	0.00122	0.22918	0.13596	0	0	0.00777	0.36547	0.00041	0.1177	0.14977	0.333	0	0	0.00246	0.16231	0	0.17236	0.14133	0.14061	0.00267	0.17694	0.12673	0.19521	0	0.13929	0.1932	0.22751	0.00134	0	0.25353	0.38771	0.00192	0	0.15074	0.33182
rxn05323	Tetradecanoyl-[acyl-carrier protein]:malonyl-CoA C-acyltransferase(decarboxylating, oxoacyl- and enoyl-reducing)	(1) NAD[0] + (1) Myristoyl-ACP[0] <= (1) NADH[0] + (1) H+[0] + (1) (2E)-Tetradecenoyl-[acp][0]	KEGG: rn00061 (Fatty acid biosynthesis); rn01212 (Fatty acid metabolism)	1.3.1.9|2.3.1.86	0.00056	0	0	0.00224	0.00221	0	0	0.00099	0.18131	0.16112	0.00122	0.22747	0.14601	0.3777	0	0	0.36075	0.00027	0.13876	0.15006	0.32806	0.01602	0.00994	0	0.00225	0	0.16971	0.15295	0.00105	0.00255	0	0.13254	0.19388	0	0.16856	0.19291	0.22705	0.00154	0.00101	0.25291	0.38408	0	0.00097	0.15074	0.3297
rxn01739	ATP:shikimate 3-phosphotransferase	(1) ATP[0] + (1) Shikimate[0] => (1) ADP[0] + (1) H+[0] + (1) 3-phosphoshikimate[0]	MetaCyc: ALL-CHORISMATE-PWY (superpathway of chorismate metabolism); ARO-PWY (chorismate biosynthesis I); AROMATIC-COMPOUNDS-BIOSYN (Aromatic Compound Biosynthesis); Amino-Acid-Biosynthesis (Amino Acid Biosynthesis); COMPLETE-ARO-PWY (superpathway of aromatic amino acid biosynthesis); Chorismate-Biosynthesis (Chorismate Biosynthesis); IND-AMINO-ACID-SYN (Proteinogenic Amino Acid Biosynthesis); PH…	2.7.1.71	0.08132	0.27864	0.47553	0.17309	0.12529	0.39593	0.47339	0.3713	0.40511	0.11068	0.23749	0.12094	0.67278	0	0.00594	0.4457	0.46678	0.07522	0.06577	0.10286	0.42912	0.01463	0.23763	0.40447	0.37744	0.13344	0.38948	0.08535	0.43821	0.1736	0.00403	0.43143	0.35239	0.3983	0.42274	0.37311	0.42021	0.16365	0.51496	0.41629	0.37238	0.10282	0.42021	0.37549	0.42973
rxn01740	Shikimate:NADP+ 3-oxidoreductase	(1) NADP[0] + (1) Shikimate[0] <=> (1) NADPH[0] + (1) H+[0] + (1) 3-Dehydroshikimate[0]	MetaCyc: ALL-CHORISMATE-PWY (superpathway of chorismate metabolism); ARO-PWY (chorismate biosynthesis I); AROMATIC-COMPOUNDS-BIOSYN (Aromatic Compound Biosynthesis); Amino-Acid-Biosynthesis (Amino Acid Biosynthesis); COMPLETE-ARO-PWY (superpathway of aromatic amino acid biosynthesis); Chorismate-Biosynthesis (Chorismate Biosynthesis); IND-AMINO-ACID-SYN (Proteinogenic Amino Acid Biosynthesis); PH…	1.1.1.25|1.1.1.282	0.08132	0.27895	0.47553	0.17309	0.12517	0.39607	0.47339	0.3713	0.40511	0.11068	0.23735	0.12079	0.67278	0	0.0062	0.44584	0.46694	0.07522	0.06577	0.10286	0.42924	0.01161	0.23742	0.40447	0.37744	0.13344	0.38948	0.08535	0.43821	0.1736	0.00501	0.43143	0.35229	0.39843	0.42274	0.37311	0.42021	0.16354	0.51496	0.41629	0.37238	0.10294	0.42021	0.37549	0.42973
rxn01255	5-O-(1-Carboxyvinyl)-3-phosphoshikimate phosphate-lyase (chorismate-forming)	(1) 5-O--1-Carboxyvinyl-3-phosphoshikimate[0] => (1) Phosphate[0] + (1) Chorismate[0]	MetaCyc: ALL-CHORISMATE-PWY (superpathway of chorismate metabolism); ARO-PWY (chorismate biosynthesis I); AROMATIC-COMPOUNDS-BIOSYN (Aromatic Compound Biosynthesis); Amino-Acid-Biosynthesis (Amino Acid Biosynthesis); COMPLETE-ARO-PWY (superpathway of aromatic amino acid biosynthesis); Chorismate-Biosynthesis (Chorismate Biosynthesis); IND-AMINO-ACID-SYN (Proteinogenic Amino Acid Biosynthesis); PH…	4.2.3.5	0.08132	0.27895	0.47553	0.17296	0.12517	0.39607	0.47339	0.3713	0.40511	0.11081	0.23749	0.12079	0.67278	0	0.00531	0.44598	0.46678	0.07522	0.06584	0.10286	0.42924	0.01254	0.23701	0.40457	0.37731	0.13344	0.38948	0.08535	0.43821	0.1736	0.00389	0.43143	0.35229	0.3983	0.42274	0.37311	0.42021	0.16354	0.51496	0.41614	0.37238	0.10282	0.42021	0.37549	0.42973
rxn02213	3-Dehydroquinate hydro-lyase	(1) 5-Dehydroquinate[0] => (1) H2O[0] + (1) 3-Dehydroshikimate[0]	MetaCyc: ALL-CHORISMATE-PWY (superpathway of chorismate metabolism); ARO-PWY (chorismate biosynthesis I); AROMATIC-COMPOUNDS-BIOSYN (Aromatic Compound Biosynthesis); AROMATIC-COMPOUNDS-DEGRADATION (Aromatic Compound Degradation); Amino-Acid-Biosynthesis (Amino Acid Biosynthesis); COMPLETE-ARO-PWY (superpathway of aromatic amino acid biosynthesis); Chorismate-Biosynthesis (Chorismate Biosynthesis)…	4.2.1.10	0.09321	0.27927	0.47553	0.17309	0.12529	0.39607	0.47339	0.3713	0.38356	0.11068	0.23749	0.12906	0.67278	0	0.00531	0.44584	0.45228	0.08075	0.06577	0.10286	0.42924	0.01323	0.23742	0.40447	0.3682	0.13328	0.38948	0.08535	0.43821	0.17348	0.00473	0.40371	0.35229	0.3983	0.42283	0.36568	0.42021	0.16365	0.51496	0.41629	0.37238	0.10294	0.42021	0.37549	0.42973
rxn02212	2-Dehydro-3-deoxy-D-arabino-heptonate 7-phosphate phosphate-lyase (cyclyzing)	(1) DAHP[0] => (1) Phosphate[0] + (1) 5-Dehydroquinate[0]	MetaCyc: 3-Dehydroquinate-Biosynthesis (3-Dehydroquinate Biosynthesis); ALL-CHORISMATE-PWY (superpathway of chorismate metabolism); ARO-PWY (chorismate biosynthesis I); AROMATIC-COMPOUNDS-BIOSYN (Aromatic Compound Biosynthesis); Amino-Acid-Biosynthesis (Amino Acid Biosynthesis); COMPLETE-ARO-PWY (superpathway of aromatic amino acid biosynthesis); Chorismate-Biosynthesis (Chorismate Biosynthesis);…	4.2.3.4	0.09321	0.27895	0.47553	0.17309	0.12517	0.39607	0.47339	0.3713	0.38356	0.11081	0.23749	0.12906	0.67278	0	0	0.44598	0.45212	0.08075	0.06577	0.10286	0.42924	0.01486	0.23742	0.40447	0.36833	0.13344	0.38948	0.08535	0.43821	0.17348	0.00445	0.40371	0.35229	0.3983	0.42283	0.36582	0.42021	0.16365	0.51496	0.41614	0.37238	0.10294	0.42021	0.37549	0.42973
rxn01332	Phosphoenolpyruvate:D-erythrose-4-phosphate C-(1-carboxyvinyl)transferase (phosphate hydrolysing, 2-carboxy-2-oxoethyl-forming)	(1) H2O[0] + (1) Phosphoenolpyruvate[0] + (1) D-Erythrose4-phosphate[0] => (1) Phosphate[0] + (1) DAHP[0]	MetaCyc: 3-Dehydroquinate-Biosynthesis (3-Dehydroquinate Biosynthesis); ALL-CHORISMATE-PWY (superpathway of chorismate metabolism); ARO-PWY (chorismate biosynthesis I); AROMATIC-COMPOUNDS-BIOSYN (Aromatic Compound Biosynthesis); Amino-Acid-Biosynthesis (Amino Acid Biosynthesis); COMPLETE-ARO-PWY (superpathway of aromatic amino acid biosynthesis); Chorismate-Biosynthesis (Chorismate Biosynthesis);…	2.5.1.54|4.1.2.15	0.09321	0.27895	0.47553	0.17309	0.12529	0.39621	0.47339	0.3713	0.38356	0.11068	0.23749	0.12892	0.67278	0	0	0.44584	0.45212	0.08075	0.06577	0.10286	0.42912	0.01463	0.23742	0.40447	0.36833	0.13328	0.38948	0.08535	0.43821	0.17336	0.00431	0.40371	0.35229	0.39843	0.42283	0.36568	0.42021	0.16365	0.51496	0.41629	0.37238	0.10282	0.42021	0.37549	0.42973
rxn00791	N-(5-Phospho-D-ribosyl)anthranilate:pyrophosphate phosphoribosyl-transferase	(1) PPi[0] + (1) H+[0] + (1) N-5-phosphoribosyl-anthranilate[0] <= (1) Anthranilate[0] + (1) PRPP[0]	MetaCyc: ALL-CHORISMATE-PWY (superpathway of chorismate metabolism); Amino-Acid-Biosynthesis (Amino Acid Biosynthesis); COMPLETE-ARO-PWY (superpathway of aromatic amino acid biosynthesis); IND-AMINO-ACID-SYN (Proteinogenic Amino Acid Biosynthesis); PWY-6629 (superpathway of L-tryptophan biosynthesis); TRPSYN-PWY (L-tryptophan biosynthesis); TRYPTOPHAN-BIOSYNTHESIS (L-tryptophan Biosynthesis)|KEGG…	2.4.2.18	0.4256	0	0.4721	0.06485	0.34351	0.41293	0.54238	0.45194	0.43384	0.38003	0.52557	0.39803	0.49246	0	0.00582	0.42367	0.48322	0.35551	0.37149	0.43791	0.50619	0.01254	0.00994	0.40536	0.39408	0.43754	0.42862	0.43467	0.47036	0.48211	0.10725	0.4689	0.48625	0.50705	0.45889	0.41883	0.47096	0.12557	0.56426	0.46641	0.37197	0.35261	0.53478	0.39653	0.42165
rxn02507	1-(2-Carboxyphenylamino)-1-deoxy-D-ribulose-5-phosphate carboxy-lyase(cyclizing)	(1) H+[0] + (1) 1-(2-carboxyphenylamino)-1-deoxyribulose 5-phosphate[0] => (1) H2O[0] + (1) CO2[0] + (1) Indoleglycerol phosphate[0]	MetaCyc: ALL-CHORISMATE-PWY (superpathway of chorismate metabolism); Amino-Acid-Biosynthesis (Amino Acid Biosynthesis); COMPLETE-ARO-PWY (superpathway of aromatic amino acid biosynthesis); IND-AMINO-ACID-SYN (Proteinogenic Amino Acid Biosynthesis); PWY-6629 (superpathway of L-tryptophan biosynthesis); TRPSYN-PWY (L-tryptophan biosynthesis); TRYPTOPHAN-BIOSYNTHESIS (L-tryptophan Biosynthesis)|KEGG…	4.1.1.48	0.4256	0	0.47226	0.06497	0.34363	0.41293	0.54238	0.45194	0.43384	0.38016	0.5257	0.39803	0.49246	0	0.00607	0.42367	0.48322	0.35551	0.37149	0.43791	0.50619	0.0137	0	0.40536	0.39408	0.43754	0.42862	0.43467	0.47036	0.48211	0.10739	0.46881	0.48625	0.50705	0.45889	0.41898	0.47096	0.12567	0.56426	0.46641	0.37197	0.35273	0.53478	0.39653	0.42165
rxn02508	N-(5-Phospho-beta-D-ribosyl)anthranilate ketol-isomerase	(1) N-5-phosphoribosyl-anthranilate[0] <=> (1) 1-(2-carboxyphenylamino)-1-deoxyribulose 5-phosphate[0]	MetaCyc: ALL-CHORISMATE-PWY (superpathway of chorismate metabolism); Amino-Acid-Biosynthesis (Amino Acid Biosynthesis); COMPLETE-ARO-PWY (superpathway of aromatic amino acid biosynthesis); IND-AMINO-ACID-SYN (Proteinogenic Amino Acid Biosynthesis); PWY-6629 (superpathway of L-tryptophan biosynthesis); TRPSYN-PWY (L-tryptophan biosynthesis); TRYPTOPHAN-BIOSYNTHESIS (L-tryptophan Biosynthesis)|KEGG…	5.3.1.24	0.4256	0	0.47226	0.06497	0.34351	0.41293	0.54238	0.45194	0.43384	0.38016	0.52557	0.39803	0.49246	0	0.00658	0.42381	0.48306	0.35551	0.37149	0.43791	0.50606	0.01231	0	0.40526	0.39408	0.43754	0.42862	0.43467	0.47036	0.48223	0.10725	0.4689	0.48625	0.50705	0.45889	0.41898	0.47096	0.12567	0.56426	0.46641	0.37197	0.35273	0.53478	0.39653	0.42165
rxn05663	TRANS-RXNBWI-115637.ce.maizeexp.TRP_TRP	(1) L-Tryptophan[1] + (1) H+[1] <=> (1) L-Tryptophan[0] + (1) H+[0]	null	2.A.3.1.-	0.40417	0	0	0	0.33824	0.40318	0.3765	0	0.29286	0	0.38017	0.30519	0	0	0	0.38737	0.47394	0.25188	0	0.28737	0	0	0	0.27628	0	0	0	0.29994	0.42831	0	0	0.4393	0.34574	0	0.43614	0	0.34182	0.31361	0.52112	0.33716	0.36189	0	0.50395	0.38449	0.41442
rxn05578	TRANS-RXNBWI-115531.ce	(1) H+[1] + (1) Glycerol-3-phosphate[1] <=> (1) H+[0] + (1) Glycerol-3-phosphate[0]	null	null	0	0	0	0.25365	0.3809	0	0.25536	0.30457	0.18598	0	0	0.26027	0	0.4848	0	0	0	0.27545	0.1474	0.20835	0	0.53912	0.37301	0.34742	0.25079	0.28722	0.24427	0.17881	0.1938	0	0	0	0	0	0.26289	0	0.25016	0.54261	0.25457	0.31482	0.35073	0.42496	0.27513	0	0.23222
rxn12845	Gly-Leu aminopeptidase	(1) H2O[0] + (1) Gly-Leu[0] <=> (1) Glycine[0] + (1) L-Leucine[0]	null	3.4.11.2	0.36347	0.56071	0.34243	0.33071	0.29447	0.24589	0.00216	0.58915	0.31346	0.24097	0.4035	0.29421	0.31046	0.43603	0.29885	0.31874	0.41384	0.42315	0.26385	0.39422	0.65178	0.01254	0.36059	0.32732	0.31801	0.41246	0.35023	0.31316	0.28732	0.34393	0.26791	0.3477	0.37396	0.63262	0.4053	0.3491	0.34088	0.32534	0.37165	0.34818	0.3202	0.34013	0.34729	0.29561	0.31893
rxn05508	TRANS-RXNBWI-115637.ce.maizeexp.ASN_ASN	(1) H+[1] + (1) L-Asparagine[1] <=> (1) H+[0] + (1) L-Asparagine[0]	null	null	0	0	0.34632	0	0.29876	0	0.3133	0	0	0	0	0.2684	0	0	0	0	0.35179	0.28214	0	0.25837	0	0	0	0	0	0	0	0.32713	0.25345	0.27187	0	0	0	0	0.23114	0	0.31199	0	0	0.38029	0.3198	0	0	0	0.39345
rxn05219	nonpolar-amino-acid-transporting ATPase	(1) H2O[0] + (1) ATP[0] + (1) L-Methionine[1] => (1) ADP[0] + (1) Phosphate[0] + (1) L-Methionine[0] + (1) H+[0]	null	3.6.3.22	0.27634	0.50062	0.30954	0.26313	0.26738	0.292	0.3137	0	0.35604	0.25761	0.33229	0.33571	0.23553	0	0	0.20845	0.29479	0.24033	0	0.28172	0	0.29417	0.36473	0.26554	0.2817	0.38644	0.24501	0.2652	0.22082	0.26228	0.19043	0.25543	0.31445	0.30303	0.2985	0.29151	0.39959	0.28963	0.27653	0.33142	0.31603	0.2919	0.33831	0.26155	0.32261
rxn05217	TRANS-RXNBWI-115637.ce.maizeexp.L-ASPARTATE_L-ASPARTATE	(1) L-Aspartate[1] + (1) H+[1] <=> (1) L-Aspartate[0] + (1) H+[0]	null	null	0	0	0.47958	0	0.32058	0	0.24202	0	0	0	0.36457	0.24957	0	0	0	0	0.26792	0.19074	0	0.21672	0	0	0	0	0	0	0	0.14558	0.17705	0.25695	0	0	0	0	0.28932	0	0.27467	0.20399	0	0.27618	0.31226	0	0	0	0.27784
rxn05561	Transport of dicarboxylates, extracellular	(1) H+[1] + (1) Fumarate[1] <=> (1) H+[0] + (1) Fumarate[0]	null	2.A.56.-.-	0.19455	0	0.56624	0.22522	0.43693	0.4231	0.27382	0.24492	0.22034	0.19711	0.48244	0.2326	0	0	0.29316	0.47225	0.31059	0.27804	0.19643	0.20747	0.29503	0	0.39143	0.35747	0.23072	0.42003	0.22762	0.15493	0.21149	0.37583	0.21185	0.17001	0.24195	0.29293	0.17847	0.28265	0.2614	0.35622	0.3209	0.30023	0.31079	0.36557	0.25619	0.20067	0.24554
rxn12644	methionyl aminopeptidase	(1) H2O[0] + (1) ala-L-Thr-L[0] => (1) L-Alanine[0] + (1) L-Threonine[0]	null	null	0.15544	0.47073	0.452	0.22509	0.29876	0.26985	0.00202	0.2827	0.14799	0.1726	0.3521	0.16714	0.2165	0.37966	0.33135	0.23118	0.27199	0.19231	0.13931	0.19852	0.36059	0.01138	0.3107	0.35294	0.17789	0.35789	0.29932	0.12727	0.15479	0.26289	0.20893	0.19127	0.26649	0.35378	0.1437	0.20677	0.22533	0.19494	0.30095	0.20605	0.30568	0.23707	0.30131	0.2083	0.20771
rxn00544	R00755	(1) TPP[0] + (1) Acetaldehyde[0] <=> (1) 2-Hydroxyethyl-ThPP[0]	KEGG: rn00010 (Glycolysis / Gluconeogenesis)	4.1.1.1	0.43178	0	0	0.38222	0.41988	0	0	0	0.10411	0	0	0.35753	0	0	0	0	0	0.17612	0	0	0	0	0	0	0.37401	0	0.30781	0.47621	0	0.4468	0	0.39444	0	0.33633	0.44164	0.38983	0.36024	0.47499	0.32482	0.41319	0.30312	0	0.29925	0	0.38339
rxn10162	Hexadecanoate transport via proton symport	(1) H+[1] + (1) Palmitate[1] <=> (1) H+[0] + (1) Palmitate[0]	null	null	0.13925	0	0	0	0	0	0.00216	0.19576	0.14695	0.28122	0	0.27924	0	0	0	0	0	0.12556	0	0	0.25285	0	0	0	0.22676	0	0	0.17107	0.14613	0.19362	0	0.14837	0	0.4508	0.15443	0.00243	0.01437	0	0	0.21645	0.30204	0	0	0.17962	0.22485
rxn05301	TRANS-RXNBWI-115637.ce.maizeexp.TYR_TYR	(1) H+[1] + (1) L-Tyrosine[1] <=> (1) H+[0] + (1) L-Tyrosine[0]	null	2.A.3.1.-	0.28392	0	0.46213	0	0.36325	0	0.34847	0	0.31458	0	0.33216	0	0	0	0	0	0.69104	0.1671	0	0	0	0	0	0.31678	0	0	0	0.21271	0.2779	0.45893	0	0.28419	0.39636	0	0.30134	0	0.33838	0.39697	0.26532	0.39705	0.29747	0	0.44693	0	0.44177
rxn00146	(R)-Lactate:ferricytochrome-c 2-oxidoreductase	(2) Cytochrome c3+[0] + (1) D-Lactate[0] <=> (1) Pyruvate[0] + (2) H+[0] + (2) Cytochrome c2+[0]	KEGG: rn00620 (Pyruvate metabolism)	1.1.2.4	0.15993	0.25249	0.27213	0	0	0.13611	0.40224	0.21388	0.35759	0	0.48094	0.53109	0	0	0.1935	0.34487	0.31238	0.16997	0.6586	0.20494	0.36269	0	0.30304	0.31195	0.29768	0.22524	0.36179	0.13897	0	0.28436	0.11754	0.18143	0	0.3569	0.10369	0.2465	0.64069	0.19895	0.43059	0.11032	0.29626	0.26719	0.45083	0.22435	0.24865
rxn01315	L-Phenylalanine,tetrahydrobiopterin:oxygen oxidoreductase (4-hydroxylating)	(1) O2[0] + (1) L-Phenylalanine[0] + (1) Tetrahydrobiopterin[0] => (1) H2O[0] + (1) L-Tyrosine[0] + (1) Dihydrobiopterin[0]	KEGG: rn00360 (Phenylalanine metabolism); rn00400 (Phenylalanine, tyrosine and tryptophan biosynthesis); rn01230 (Biosynthesis of amino acids)	1.14.16.1	0.16489	0	0	0.2968	0	0	0.29551	0	0.19126	0.39151	0.31453	0.2915	0.00168	0	0	0	0	0.12433	0.24845	0	0.24233	0	0.37508	0	0.25938	0	0	0.15512	0.18837	0	0	0.16701	0.00143	0.24853	0.20609	0.25722	0.27483	0	0.22779	0	0.289	0	0.00043	0.17913	0.25305
rxn05198	Transport of cytidine, extracellular	(1) H+[1] + (1) Cytidine[1] <=> (1) H+[0] + (1) Cytidine[0]	null	null	0.14346	0	0	0	0	0.36222	0.27301	0.20935	0	0.27193	0	0.22248	0	0	0	0	0	0.14818	0.1423	0.21798	0.20349	0	0.41296	0	0	0	0.27206	0.17211	0	0.29613	0	0.1953	0	0	0.18113	0.32952	0.32745	0.17754	0	0.25306	0.289	0	0	0.1482	0.18943
rxn12844	Gly-Cys aminopeptidase	(1) H2O[0] + (1) Gly-Cys[0] <=> (1) Glycine[0] + (1) L-Cysteine[0]	null	3.4.11.2	0.1764	0.69396	0.238	0.24217	0.15238	0.18097	0.00243	0.27983	0.13518	0.17028	0.23735	0.27809	0.16179	0.29461	0.23056	0.17921	0.32134	0.12222	0.11613	0.13575	0.17937	0.01347	0.43738	0.1272	0.2323	0.18013	0.21606	0.11358	0.11426	0.15164	0.2661	0.20298	0.1856	0.29443	0.11332	0.22678	0.25765	0.09737	0.25905	0.2931	0.27676	0.16245	0.18998	0.20928	0.2556
rxn00342	L-Asparagine amidohydrolase	(1) H2O[0] + (1) L-Asparagine[0] => (1) NH3[0] + (1) L-Aspartate[0]	MetaCyc: ASPARAGINE-DEG (L-asparagine Degradation); ASPARAGINE-DEG1-PWY (L-asparagine degradation I); ASPARAGINE-DEG1-PWY-1 (L-asparagine degradation III (mammalian)); ASPASN-PWY (superpathway of L-aspartate and L-asparagine biosynthesis); Amino-Acid-Biosynthesis (Amino Acid Biosynthesis); Amino-Acid-Degradation (Amino Acid Degradation); Degradation (Degradation/Utilization/Assimilation); Metabol…	3.5.1.1|3.5.1.38	0.15862	0.36644	0.35224	0.1913	0.20056	0.2803	0.25455	0	0.11026	0	0.23532	0.16914	0.17441	0	0	0	0.25456	0.15767	0.13978	0.17536	0	0.6111	0.30428	0.18859	0.18674	0.28233	0.14913	0.14341	0.14318	0.27393	0.1921	0.1538	0.16546	0.14927	0.15406	0	0.20831	0.22859	0.18252	0.21986	0.27179	0.26755	0.15752	0.12608	0.22018
rxn10116	Glucose dehydrogenase (ubiquinone-8 as acceptor)	(1) H2O[0] + (1) D-Glucose[0] + (1) Ubiquinone-8[1] => (1) H+[0] + (1) GLCN[0] + (1) Ubiquinol-8[1]	null	null	0.16508	0	0	0.20713	0	0	0	0.13688	0.18035	0.00168	0	0.18254	0	0	0	0	0.26319	0.27114	0.00094	0	0.29429	0	0	0	0.15412	0	0.16515	0.16588	0	0	0	0.1671	0	0.32199	0.16067	0.19291	0	0	0.1693	0.28379	0.27004	0	0.17029	0.17032	0.23746
rxn05581	RXN0-1683.ce.maizeexp.GLYCEROL_GLYCEROL	(1) Glycerol[0] <=> (1) Glycerol[1]	null	null	0.14683	0	0	0.21387	0.31642	0.2927	0.25778	0.21664	0.14184	0	0.39645	0.25299	0.17125	0	0	0.54343	0	0.26096	0	0.18441	0.20361	0.38612	0	0.32437	0	0.29874	0.21373	0.15162	0.1781	0.28885	0	0.16795	0.20513	0	0.1403	0.23707	0.2639	0.31834	0	0.29806	0.26923	0.3844	0.18273	0.17894	0.24313
rxn05573	D-glucose transport in via proton symport	(1) D-Glucose[1] + (1) H+[1] <=> (1) D-Glucose[0] + (1) H+[0]	MetaCyc: Alcohol-Biosynthesis (Fermentation to Alcohols); Energy-Metabolism (Generation of Precursor Metabolite and Energy); Fermentation (); PWY-7385 (1,3-propanediol biosynthesis (engineered))	null	0.13691	0	0	0.20377	0.23783	0	0.21493	0	0.14556	0	0	0.1757	0	0	0	0.32312	0.25879	0.14879	0.10804	0.16719	0.22439	0	0.21755	0.22189	0	0.26562	0.16886	0.14096	0.14366	0.25197	0	0.15315	0.15247	0.20277	0.12874	0.2335	0.28857	0	0	0.27308	0.26923	0	0.17559	0.1436	0.22698
rxn05605	Maltose permease MAL31	(1) H+[1] + (1) L-Malate[1] <=> (1) H+[0] + (1) L-Malate[0]	null	2.A.56.-.-	0.15581	0	0.37126	0	0.26027	0.27947	0.21197	0	0.15569	0	0	0.25613	0.16691	0	0	0.34119	0.30456	0.19292	0.13538	0.16456	0	0.47434	0.41875	0.16681	0.22002	0	0	0.14209	0.16706	0.3449	0	0	0	0	0.14874	0	0.28685	0.21593	0.25938	0.26998	0.26735	0	0	0	0.22995
rxn05582	TRANS-RXNBWI-115637.ce.maizeexp.GLY_GLY	(1) Glycine[1] + (1) H+[1] <=> (1) Glycine[0] + (1) H+[0]	null	2.A.3.1.-	0.16124	0.50187	0	0.20776	0.22471	0	0	0	0.16936	0	0	0	0	0	0	0	0	0.17277	0	0.13556	0	0.64082	0	0.29027	0	0	0.1818	0.1943	0.15013	0	0	0	0.1584	0	0.14893	0	0.23157	0.20286	0.22353	0.23817	0.26493	0.20636	0.18479	0.1805	0.24965
rxn05307	TRANS-RXNBWI-115637.ce.maizeexp.SER_SER	(1) L-Serine[1] + (1) H+[1] <=> (1) L-Serine[0] + (1) H+[0]	null	2.A.42.-.-	0.22132	0.53985	0	0.26213	0.29619	0	0.27584	0	0.22743	0	0	0	0	0	0	0	0.34544	0.25482	0	0.33564	0	0.62665	0	0.26761	0	0	0.26782	0.21922	0.23747	0	0	0	0.23039	0	0.28528	0	0.29013	0.31042	0.33031	0.31652	0.26466	0.29034	0.2351	0.23825	0.29215
rxn10537	glycine reversible transport via sodium symport	(1) Glycine[1] + (1) Na+[1] <=> (1) Glycine[0] + (1) Na+[0]	null	null	0	0	0.35334	0	0.21711	0.29479	0.27584	0.19322	0	0.24058	0	0.23503	0	0	0	0.35376	0.24853	0.17379	0.15165	0.1375	0.21809	0	0.33264	0	0	0.28407	0	0.16645	0.16116	0.27199	0	0	0.16198	0.25465	0.14067	0.22078	0	0.22108	0	0.2377	0.2613	0.21548	0.1691	0.14732	0.24724
rxn00412	UTP:L-glutamine amido-ligase (ADP-forming)	(1) H2O[0] + (1) ATP[0] + (1) L-Glutamine[0] + (1) UTP[0] => (1) ADP[0] + (1) Phosphate[0] + (1) L-Glutamate[0] + (1) CTP[0] + (2) H+[0]	MetaCyc: Degradation (Degradation/Utilization/Assimilation); Deoxyribonucleotide-Biosynthesis (2'-Deoxyribonucleotide Biosynthesis); NUCLEO-DEG (Nucleoside and Nucleotide Degradation); Nucleotide-Biosynthesis (Nucleoside and Nucleotide Biosynthesis); PRPP-PWY (superpathway of histidine, purine, and pyrimidine biosynthesis); PWY-7176 (UTP and CTP <i>de novo</i> biosynthesis); PWY-7177 (UTP and CTP…	6.3.4.2	0.14168	0.42995	0.2514	0.22921	0.20351	0.20828	0.23407	0.21277	0.1601	0.17905	0.22338	0.29492	0.14315	0.30049	0.19906	0.21734	0.29919	0.09844	0.11291	0.14626	0.17009	0.32482	0.32043	0.17332	0.1948	0.22776	0.16875	0.12972	0.19618	0.16996	0.19933	0.12561	0.14368	0.17608	0.15645	0.24621	0.26202	0.16499	0.18734	0.22483	0.26062	0.19796	0.1691	0.16729	0.23774
rxn00085	L-Glutamate:NADP+ oxidoreductase (transaminating)	(1) NADP[0] + (2) L-Glutamate[0] <=> (1) NADPH[0] + (1) 2-Oxoglutarate[0] + (1) L-Glutamine[0] + (1) H+[0]	MetaCyc: AMMASSIM-PWY (ammonia assimilation cycle III); Amino-Acid-Biosynthesis (Amino Acid Biosynthesis); Amino-Acid-Degradation (Amino Acid Degradation); Ammonia-Assimilation (Ammonia Assimilation); Degradation (Degradation/Utilization/Assimilation); GLUTAMATE-SYN (L-glutamate Biosynthesis); GLUTAMINE-DEG (L-glutamine Degradation); GLUTAMINE-SYN (L-glutamine Biosynthesis); GLUTAMINEFUM-PWY (L-g…	1.4.1.13	0.13663	0.5523	0.2433	0.21137	0.19051	0	0.19755	0.14825	0.15543	0.17028	0.23193	0.18468	0.14621	0.43186	0.21285	0.18811	0.22264	0.15924	0.12281	0.15103	0.20782	0.37102	0.33182	0.26219	0.1981	0.2317	0.14478	0.12717	0.13709	0.1827	0.20198	0.13132	0.15472	0.23569	0.11415	0.21249	0.21814	0.2042	0.20874	0.22436	0.26036	0.18104	0.17429	0.17551	0.1652
rxn05484	acetoacetate transport via proton symport	(1) H+[1] + (1) Acetoacetate[1] <=> (1) H+[0] + (1) Acetoacetate[0]	null	null	0	0	0	0	0	0	0	0	0.16512	0	0	0	0	0	0	0	0	0.20679	0	0	0	0	0	0	0	0	0	0.11027	0	0	0	0	0	0	0	0	0	0.24516	0	0	0.25968	0.24931	0	0	0
rxn03978	ammonia:ferricytochrome-c oxidoreductase	(2) H2O[0] + (1) NH3[0] + (6) Cytochrome c3+[0] <= (7) H+[0] + (1) Nitrite[0] + (6) Cytochrome c2+[0]	KEGG: rn00910 (Nitrogen metabolism)	1.7.2.2	0	0	0	0	0.37833	0	0.12155	0	0	0	0.31656	0	0.13783	0	0	0	0	0.27299	0.00094	0.12729	0.23701	0	0.21052	0	0	0	0	0.12925	0.18257	0	0.17749	0	0	0	0.10773	0.09474	0	0.16982	0	0.14011	0.25847	0.45351	0	0	0.25801
rxn10113	cytochrome oxidase bo3 (ubiquinol-8: 2.5 protons)	(0.5) O2[0] + (2.5) H+[0] + (1) Ubiquinol-8[0] => (1) H2O[0] + (2.5) H+[1] + (1) Ubiquinone-8[0]	null	null	0.12633	0	0	0.1903	0.26762	0.34299	0.23514	0.18084	0.11147	0.22381	0.29852	0.19253	0.15291	0.69289	0.30252	0	0.26075	0.08717	0.1478	0.17166	0.19594	0.63176	0.37011	0.23648	0.15504	0.31293	0.16578	0.10498	0.14452	0.20866	0	0.11512	0.20605	0.18556	0.11553	0.17491	0.23454	0.16519	0.1888	0.34461	0.25323	0	0.20891	0.12784	0.17427
rxn00704	alpha-D-Glucose 1-phosphate 1,6-phosphomutase	(1) Glucose-1-phosphate[0] <=> (1) D-glucose-6-phosphate[0]	MetaCyc: Antibiotic-Biosynthesis (Antibiotic Biosynthesis); Ascorbate-Biosynthesis (Ascorbate Biosynthesis); CARBO-BIOSYNTHESIS (Sugar Biosynthesis); COLANSYN-PWY (colanic acid building blocks biosynthesis); Carbohydrates-Biosynthesis (Carbohydrate Biosynthesis); Carbohydrates-Degradation (Carbohydrate Degradation); Cofactor-Biosynthesis (Cofactor, Prosthetic Group, Electron Carrier, and Vitamin …	5.4.2.2|5.4.2.5	0.14224	0.48319	0	0.20377	0.18279	0.20298	0.20011	0.16339	0.13007	0.26677	0.28713	0.20365	0.15331	0	0	0.23415	0.22932	0.17256	0.12242	0.15395	0.19495	0	0.2693	0.20061	0.19889	0.19069	0.23101	0.15738	0.16611	0.23523	0.20573	0.1361	0.17292	0.19504	0.14214	0.22535	0.22548	0.24249	0.30431	0.23445	0.25269	0.16869	0.17538	0.153	0.20558
rxn01964	L-serine hydro-lyase [adding 1-C-(indol-3-yl)glycerol 3-phosphate; L-tryptophan and glyceraldehyde-3-phosphate-forming]	(1) L-Serine[0] + (1) Indoleglycerol phosphate[0] <=> (1) H2O[0] + (1) L-Tryptophan[0] + (1) Glyceraldehyde3-phosphate[0]	KEGG: rn00260 (Glycine, serine and threonine metabolism); rn00400 (Phenylalanine, tyrosine and tryptophan biosynthesis); rn01110 (Biosynthesis of secondary metabolites); rn01230 (Biosynthesis of amino acids)	4.2.1.20	0.28673	0.36239	0.31546	0.15251	0.24077	0.2796	0.35858	0.2996	0.28542	0.25993	0.36349	0.27624	0.33274	0.02181	0.10737	0.29417	0.34642	0.24197	0.24821	0.29944	0.34265	0.0144	0.06955	0.27816	0.2817	0.30946	0.28903	0.29182	0.3092	0.34138	0.1046	0.32006	0.32283	0.34069	0.30538	0.28751	0.3237	0.16982	0.37838	0.3159	0.25242	0.23863	0.35411	0.26331	0.26849
rxn12847	Gly-Try aminopeptidase	(1) H2O[0] + (1) Gly-Tyr[0] <=> (1) Glycine[0] + (1) L-Tyrosine[0]	null	3.4.11.2	0.14879	0.86426	0.4682	0.27697	0.26014	0.41488	0.00283	0.46399	0.18927	0.33965	0.29432	0.2895	0.36429	0.99975	0.4883	0.52111	0.70277	0.11846	0.19604	0.25477	0.23949	0.01254	0.33678	0.42093	0.2121	0.60379	0.45429	0.15965	0.13491	0.46561	0.61525	0.15081	0.35863	0.24442	0.17856	0.2425	0.2208	0.2536	0.23585	0.45849	0.25175	0.27475	0.38332	0.18853	0.24766
rxn00747	D-glyceraldehyde-3-phosphate aldose-ketose-isomerase	(1) Glyceraldehyde3-phosphate[0] <=> (1) Glycerone-phosphate[0]	MetaCyc: ANAEROFRUCAT-PWY (homolactic fermentation); ANAGLYCOLYSIS-PWY (glycolysis III (from glucose)); Acetate-Formation (Fermentation to Acetate); Alcohol-Biosynthesis (Fermentation to Alcohols); Autotrophic-CO2-Fixation (Autotrophic CO<sub>2</sub> Fixation); C1-COMPOUNDS (C1 Compound Utilization and Assimilation); CALVIN-PWY (Calvin-Benson-Bassham cycle); CARBO-BIOSYNTHESIS (Sugar Biosynthesis…	5.3.1.1	0.1443	0.59807	0.44592	0.1792	0.27866	0.3221	0.19701	0.15875	0.12402	0.18989	0.33541	0.21863	0.15834	0.45172	0.19186	0.39062	0.243	0.19873	0.12179	0.14432	0.17306	0.39447	0.38605	0.27412	0.16561	0.23659	0.18392	0.13161	0.15774	0.25124	0.21449	0.13985	0.16617	0.21449	0.15342	0.22792	0.27748	0.25473	0.16997	0.26889	0.25067	0.31206	0.19409	0.13019	0.22783
rxn00742	L-cystathionine cysteine-lyase (deaminating; 2-oxobutanoate-forming)	(1) H2O[0] + (1) Cystathionine[0] => (1) NH3[0] + (1) L-Cysteine[0] + (1) 2-Oxobutyrate[0]	KEGG: rn00260 (Glycine, serine and threonine metabolism); rn00270 (Cysteine and methionine metabolism); rn01230 (Biosynthesis of amino acids)	4.4.1.1	0.14355	0	0	0.159	0.21246	0.18055	0	0	0.19135	0.1428	0.1831	0.16657	0.16386	0	0.20589	0.10846	0.19723	0.12823	0.14426	0.1595	0.24913	0	0.25937	0.1406	0.1351	0.19416	0.18159	0.13765	0.15441	0.16996	0.00501	0.15952	0.24859	0.00125	0.21701	0.21792	0.17708	0.16869	0.36325	0.17921	0.25027	0.25747	0.20296	0.17942	0.20714
rxn00119	ATP:UMP phosphotransferase	(1) ATP[0] + (1) H+[0] + (1) UMP[0] <=> (1) ADP[0] + (1) UDP[0]	MetaCyc: Deoxyribonucleotide-Biosynthesis (2'-Deoxyribonucleotide Biosynthesis); Nucleotide-Biosynthesis (Nucleoside and Nucleotide Biosynthesis); PRPP-PWY (superpathway of histidine, purine, and pyrimidine biosynthesis); PWY-7176 (UTP and CTP <i>de novo</i> biosynthesis); PWY-7196 (superpathway of pyrimidine ribonucleosides salvage); PWY-7208 (superpathway of pyrimidine nucleobases salvage); PWY…	2.7.4.14|2.7.4.22|2.7.4.4	0.15366	0.37547	0.27135	0.22035	0.18119	0.20437	0.25253	0.18018	0	0.19879	0.17496	0.2925	0.13901	0.34975	0.20298	0.235	0	0.09598	0.12218	0.16359	0.1759	0	0.30656	0.16159	0.20615	0.17177	0.11211	0.14624	0.16925	0.21133	0.25303	0.10959	0.14838	0	0.12323	0.22749	0.33385	0.15572	0	0.26998	0.24866	0.2012	0.13318	0.16053	0.17583
rxn05298	Na+/glutamate symport	(1) L-Glutamate[1] + (1) Na+[1] <=> (1) L-Glutamate[0] + (1) Na+[0]	null	null	0.13326	0.43804	0.2938	0.20589	0.33162	0.27988	0.19714	0.20139	0.13734	0.23826	0.27587	0.19723	0	0.46789	0.25016	0.68352	0.29528	0.18794	0.13766	0.15638	0.18543	0	0.39868	0.29126	0.20417	0.30521	0.1679	0.12462	0.14708	0.28072	0.21394	0.13329	0.18744	0.18793	0.14847	0.28079	0.2436	0.20049	0.21232	0.20745	0.24852	0.25843	0.19712	0.14507	0.22839
rxn05466	TRANS-RXN-173.ce	(1) NH3[1] <=> (1) NH3[0]	null	null	0.15272	0	0.44841	0.20751	0.35516	0.28852	0.24592	0.16858	0.155	0.23813	0.45165	0.23517	0.17332	0	0.25345	0.56122	0.27769	0.24272	0.12391	0.16534	0.21734	0.48526	0	0.33402	0.1878	0.31025	0.18636	0.13406	0.17334	0.34162	0.16386	0.1509	0.16045	0.20501	0.15039	0.22364	0.23688	0.30856	0.23294	0.2391	0.24839	0.34229	0.23953	0.17316	0.20502
rxn05571	D-gluconate transport via proton symport, reversible	(1) H+[1] + (1) GLCN[1] <=> (1) H+[0] + (1) GLCN[0]	null	null	0.14992	0	0	0	0.33897	0	0.07277	0	0.14643	0	0	0	0	0	0	0	0	0.235	0	0.13497	0	0	0	0.26692	0	0	0	0.13369	0	0.4081	0	0.1642	0	0.25851	0.15416	0	0	0.23703	0	0.24546	0.24785	0	0	0	0.21763
rxn05440	7-methyl-trans-oct-2-enoyl-ACP:NAD+ oxidoreductase (A-specific)	(1) NADH[0] + (1) H+[0] + (1) 7-methyl-trans-oct-2-enoyl-ACP[0] <=> (1) NAD[0] + (1) 7-methyl-octanoyl-ACP[0]	null	1.3.1.0	0.16873	0	0	0.19279	0.21282	0	0	0.18338	0.15128	0.19879	0.24359	0.22076	0.14384	0	0	0	0	0.09714	0.12328	0.17721	0.22291	0	0.3283	0	0.20985	0	0	0.12321	0.15013	0.19908	0	0.12289	0.14766	0	0.13342	0.24478	0	0.15963	0	0.22141	0.24758	0	0	0.18941	0.21394
rxn10806	cytochrome oxidase bd (menaquinol-8: 2 protons)	(0.5) O2[0] + (2) H+[0] + (1) Menaquinol 8[0] => (1) H2O[0] + (2) H+[1] + (1) Menaquinone 8[0]	null	null	0.1327	0	0	0.21374	0.2599	0.36877	0.25226	0.17543	0.13717	0.25451	0.31317	0.22832	0.16474	0.58603	0.30656	0	0.27378	0.10268	0.16791	0.18684	0.20794	0.60553	0.35955	0.22899	0.18106	0.33013	0.15539	0.13359	0.13557	0.21461	0	0.10884	0.23458	0.212	0.12479	0.23192	0.25359	0.17137	0.20482	0.3384	0.24731	0	0.21065	0.12715	0.17597
rxn01607	ATP:(R)-mevalonate 5-phosphotransferase	(1) ATP[0] + (1) Mevalonic acid[0] => (1) ADP[0] + (1) H+[0] + (1) 5-phosphomevalonate[0]	MetaCyc: Cofactor-Biosynthesis (Cofactor, Prosthetic Group, Electron Carrier, and Vitamin Biosynthesis); DITERPENOID-SYN (Diterpenoid Biosynthesis); ERGOSTEROL-SYN-PWY (superpathway of ergosterol biosynthesis I); Ergosterol-Biosynthesis (Ergosterol Biosynthesis); GGPP-Biosynthesis (Geranylgeranyl Diphosphate Biosynthesis); ISOPRENOIDS (Hemiterpene Biosynthesis); Isopentenyl-Diphosphate-Biosynthes…	2.7.1.36	0.00066	0.35928	0	0.00175	0.18438	0	0.00243	0.00099	0.00052	0.00155	0.00163	0.2316	0	0	0.00645	0.00833	0.00179	0.09626	0	0.00078	0.00074	0.01184	0	0.15263	0.00225	0.25079	0.00032	0.00094	0.002	0.18877	0.00529	0.00084	0.00133	0.20015	0.14847	0.002	0.0025	0.148	0.19765	0	0.24704	0.21524	0.00087	0.00088	0
rxn00829	ATP:(R)-5-diphosphomevalonate carboxy-lyase (adding ATP; isopentenyl-diphosphate-forming)	(1) ATP[0] + (1) 5-diphosphomevalonate[0] => (1) ADP[0] + (1) Phosphate[0] + (1) CO2[0] + (1) Isopentenyldiphosphate[0]	MetaCyc: Cofactor-Biosynthesis (Cofactor, Prosthetic Group, Electron Carrier, and Vitamin Biosynthesis); DITERPENOID-SYN (Diterpenoid Biosynthesis); ERGOSTEROL-SYN-PWY (superpathway of ergosterol biosynthesis I); Ergosterol-Biosynthesis (Ergosterol Biosynthesis); GGPP-Biosynthesis (Geranylgeranyl Diphosphate Biosynthesis); ISOPRENOIDS (Hemiterpene Biosynthesis); Isopentenyl-Diphosphate-Biosynthes…	4.1.1.33	0	0.35897	0	0	0.18438	0	0	0	0	0	0.00163	0.2316	0	0	0	0	0	0.09626	0	0	0.00074	0	0	0.15292	0	0.25095	0	0	0	0.1884	0	0	0	0.20015	0.14856	0	0	0.148	0.19776	0	0.24704	0.21536	0.00097	0.00098	0
rxn02322	ATP:(R)-5-phosphomevalonate phosphotransferase	(1) ATP[0] + (1) H+[0] + (1) 5-phosphomevalonate[0] <=> (1) ADP[0] + (1) 5-diphosphomevalonate[0]	MetaCyc: Cofactor-Biosynthesis (Cofactor, Prosthetic Group, Electron Carrier, and Vitamin Biosynthesis); DITERPENOID-SYN (Diterpenoid Biosynthesis); ERGOSTEROL-SYN-PWY (superpathway of ergosterol biosynthesis I); Ergosterol-Biosynthesis (Ergosterol Biosynthesis); GGPP-Biosynthesis (Geranylgeranyl Diphosphate Biosynthesis); ISOPRENOIDS (Hemiterpene Biosynthesis); Isopentenyl-Diphosphate-Biosynthes…	2.7.4.2	0	0.35834	0	0	0.18438	0	0	0	0	0	0	0.2316	0	0	0	0	0	0.09626	0	0.00078	0.00148	0	0	0.15282	0	0.25079	0	0	0	0.1884	0	0	0	0.20015	0.14847	0	0	0.148	0.19776	0	0.24704	0.21524	0.00108	0.00059	0
rxn08809	Lysophospholipase L1 (2-acylglycerophosphoethanolamine, n-C18:1) (periplasm)	(1) H2O[0] + (1) L-2-Lysophosphatidylethanolamine[0] => (1) H+[0] + (1) Glycerophosphoethanolamine[0] + (1) octadecenoate[0]	null	3.1.1.5	0.00066	0.55324	0.2461	0.32036	0.00221	0.27556	0.00283	0.0011	0.00035	0.00168	0.00176	0.1014	0.45894	0	0.34387	0.45375	0.0013	0.4187	0.05901	0.37184	0.00173	0.01347	0.0089	0.18416	0.46289	0.003	0.00074	0.00047	0.00105	0.00267	0.22785	0.00075	0.00164	0.00112	0.43155	0.00171	0.0025	0.22972	0.00101	0.00357	0.24597	0.35285	0.00054	0.00059	0.00482
rxn08808	Lysophospholipase L1 (2-acylglycerophosphoethanolamine, n-C18:0) (periplasm)	(1) H2O[0] + (1) H+[0] + (1) L-2-Lysophosphatidylethanolamine[0] <=> (1) Glycerophosphoethanolamine[0] + (1) ocdca[0]	null	3.1.1.5	0.00066	0.4972	0.24595	0.32049	0.00221	0.26734	0.00229	0.00133	0.00069	0.00258	0.0019	0.02981	0.45894	0	0.40736	0.50939	0.00195	0.41877	0.02609	0.37184	0.00161	0.013	0.00973	0.16346	0.46276	0.00284	0.00042	0.00028	0.00114	0.00328	0.2138	0.00066	0.00143	0.00087	0.43155	0.00143	0.00328	0.22972	0.00112	0.00388	0.24597	0.35297	0.00141	0.00059	0.00283
rxn10161	Octadecanoate transport via proton symport	(1) H+[1] + (1) ocdca[1] <=> (1) H+[0] + (1) ocdca[0]	null	null	0	0	0	0	0	0	0	0	0	0	0	0	0	0	0	0	0	0.42349	0	0	0	0	0	0	0.43582	0	0	0	0	0	0	0	0	0	0.42439	0	0	0	0	0	0.24597	0	0	0	0
rxn09180	protoporphyrinogen oxidase (anaerobic)	(3) Fumarate[0] + (1) ProtoporphyrinogenIX[0] <=> (3) Succinate[0] + (1) Protoporphyrin[0]	null	1.3.3.4	0	0	0	0	0.2203	0	0.30468	0	0.23427	0	0	0.31446	0.14138	0	0	0	0.27443	0	0	0	0.23899	0	0	0	0	0	0	0.15842	0.14727	0	0	0.16748	0	0.21387	0	0	0.31918	0	0.27933	0.24934	0.24583	0	0	0.16719	0.2189
rxn00410	UTP:ammonia ligase (ADP-forming)	(1) ATP[0] + (1) NH3[0] + (1) UTP[0] <=> (1) ADP[0] + (1) Phosphate[0] + (1) CTP[0] + (2) H+[0]	KEGG: rn00240 (Pyrimidine metabolism)	6.3.4.2	0.14271	0.43524	0.23379	0.19391	0.19541	0.17623	0.22436	0.18935	0.13284	0.20317	0.19259	0.24273	0.12807	0.34681	0.23068	0.22892	0.32182	0.11914	0.11629	0.16534	0.17689	0.37845	0.33658	0.15942	0.19123	0.25584	0.1626	0.13897	0.17686	0.14461	0.25261	0.14209	0.15278	0.1979	0.1436	0.20863	0.26546	0.16982	0.16325	0.2391	0.24543	0.1928	0.15525	0.15143	0.21933
rxn00953	L-Serine hydro-lyase (adding homocysteine)	(1) L-Serine[0] + (1) Homocysteine[0] <=> (1) H2O[0] + (1) Cystathionine[0]	null	4.2.1.22	0.14982	0	0	0.18618	0.20731	0	0	0	0.19585	0.18963	0.26163	0.18925	0.17598	0	0.20602	0.16509	0.27899	0.14182	0.14057	0.15998	0.23887	0	0.29021	0.16839	0.19955	0.22366	0.19092	0.12925	0.14242	0.21351	0.17221	0.1879	0.22518	0	0.21233	0.23893	0.26031	0.15603	0.34992	0.19674	0.24516	0.2829	0.2101	0.17708	0.23562
rxn05496	TRANS-RXNBWI-115637.ce.maizeexp.L-ALPHA-ALANINE_L-ALPHA-ALANINE	(1) L-Alanine[1] + (1) H+[1] <=> (1) L-Alanine[0] + (1) H+[0]	null	null	0.18697	0.47852	0.39744	0	0.24789	0.29702	0.22854	0	0.16305	0	0	0.24415	0	0.44289	0	0	0.3145	0.16273	0	0.18675	0.24369	0	0.33409	0	0.24802	0.24132	0.17915	0.14823	0.1859	0.26253	0.23578	0	0.16873	0.24043	0	0	0.2639	0.22715	0.18263	0.2633	0.24368	0.2084	0.18793	0.18745	0.23576
rxn08850	Lysophospholipase L2 (2-acylglycerophosphoglycerol, n-C18:0)	(1) H2O[0] + (1) 2-Acyl-sn-glycero-3-phosphoglycerol octadecanoyl[0] => (1) H+[0] + (1) ocdca[0] + (1) Glycerophosphoglycerol[0]	null	3.1.1.5	0.00094	0.50062	0.24361	0.00287	0.153	0.00864	0.00162	0.17499	0.00052	0.00258	0.16154	0.19238	0.00187	0	0.18528	0.22483	0.20391	0.09004	0.1115	0.15833	0.00049	0.32389	0.01076	0.15883	0.17287	0.2317	0.16854	0.00076	0.11321	0.00243	0.19585	0.14238	0.14061	0.20539	0.10516	0.002	0.00234	0.00185	0.00101	0.00202	0.24233	0.14889	0.00119	0.00059	0.00368
rxn08815	Lysophospholipase L1 (2-acylglycerophosphoglycerol, n-C18:0) (periplasm)	(1) H2O[0] + (1) 1-Acyl-sn-glycero-3-phosphoglycerol octadecanoyl[0] => (1) H+[0] + (1) ocdca[0] + (1) Glycerophosphoglycerol[0]	null	3.1.1.5	0.00075	0.48443	0.24361	0.00237	0.19443	0.00961	0.00323	0.16262	0.00052	0.00168	0.19992	0.17156	0.00138	0	0.18566	0.21904	0.17524	0.08697	0.13365	0.1124	0.00148	0.27653	0.01201	0.13528	0.21223	0.2317	0.16854	0.00038	0.13909	0.0023	0.1978	0.14284	0.15544	0.16798	0.12103	0.00314	0.00172	0.00175	0.0009	0.00217	0.2422	0.16185	0.19312	0.00078	0.00255
rxn05312	Inorganic phosphate transporter	(1) Phosphate[1] + (1) H+[1] <=> (1) Phosphate[0] + (1) H+[0]	null	2.A.20.-.-	0.14645	0.50156	0	0.19928	0.24838	0	0.22126	0.21918	0.13873	0.19801	0.56259	0.21207	0.18486	0	0.20817	0.60076	0.24381	0.16321	0.12477	0.15395	0.18778	0	0.30304	0.45995	0.20919	0.29558	0.23992	0.13133	0.13043	0.4536	0.21116	0.14209	0.22784	0.28545	0.15663	0.22592	0.24969	0.30228	0.24919	0.21955	0.24207	0.28194	0.33236	0.16611	0.19014
rxn05160	monosaccharide-transporting ATPase	(1) H2O[0] + (1) ATP[0] + (1) D-Ribose[1] => (1) ADP[0] + (1) Phosphate[0] + (1) H+[0] + (1) D-Ribose[0]	null	3.6.3.17	0	0.30262	0	0.20314	0.16918	0	0.27867	0.21973	0	0	0.33636	0.21934	0.14956	0	0	0.27906	0.3342	0.12413	0.14371	0	0	0	0.24343	0.22524	0.19783	0	0.23971	0.12302	0	0.21715	0.217	0	0.15114	0.2625	0	0	0.26187	0.18125	0.19126	0	0.24153	0.16233	0.49454	0.17345	0.18192
rxn10181	NMN permease	(1) Nicotinamide ribonucleotide[1] <=> (1) Nicotinamide ribonucleotide[0]	null	null	0.1749	0.43618	0	0.22896	0.19983	0.20382	0.20172	0.18228	0.17222	0	0	0.27353	0	0	0	0	0	0.14442	0	0	0.22105	0	0	0.21835	0	0	0	0.20478	0	0.25343	0.26819	0	0.18386	0	0.17728	0.28522	0.28982	0.24372	0.20661	0.23972	0.24139	0.23203	0.26658	0.1944	0
rxn00423	acetyl-CoA:L-serine O-acetyltransferase	(1) Acetyl-CoA[0] + (1) L-Serine[0] => (1) CoA[0] + (1) O-Acetyl-L-serine[0]	MetaCyc: Amino-Acid-Biosynthesis (Amino Acid Biosynthesis); Antibiotic-Biosynthesis (Antibiotic Biosynthesis); CYSTEINE-SYN (L-cysteine Biosynthesis); CYSTSYN-PWY (L-cysteine biosynthesis I); Degradation (Degradation/Utilization/Assimilation); Detoxification (Detoxification); IND-AMINO-ACID-SYN (Proteinogenic Amino Acid Biosynthesis); Noncarbon-Nutrients (Inorganic Nutrient Metabolism); Other-Ami…	2.3.1.30	0.14954	0.32285	0.22039	0.15538	0.14773	0.16815	0.24148	0.19653	0.08533	0.1339	0.15489	0.19039	0.12817	0	0	0.19348	0.17557	0.08423	0.07464	0.1049	0.13038	0.33109	0.19851	0.1272	0.18661	0.19006	0.11317	0.09819	0.11093	0.17312	0.16303	0.13498	0.15308	0.20489	0.10681	0.17748	0.15849	0.11075	0.18039	0.20559	0.24112	0.11158	0.12485	0.1296	0.17555
rxn05438	14-methyl-trans-hexa-dec-2-enoyl-ACP:NAD+ oxidoreductase (A-specific)	(1) NADH[0] + (1) H+[0] + (1) 14-methyl-trans-hexa-dec-2-enoyl-ACP[0] <=> (1) NAD[0] + (1) 14-methyl-hexa-decanoyl-ACP[0]	null	1.3.1.0	0.14599	0	0	0.21474	0.20191	0	0	0.18946	0.16201	0.20214	0.20155	0.23374	0.14473	0	0	0	0	0.11252	0.13994	0.17322	0.19495	0	0.29311	0	0.1775	0	0	0.12311	0.14109	0.19095	0	0.12111	0	0	0.16893	0.23221	0	0.16797	0	0.22141	0.24032	0	0	0	0.25092
rxn00340	L-aspartate:ammonia ligase (AMP-forming)	(1) ATP[0] + (1) NH3[0] + (1) L-Aspartate[0] => (1) PPi[0] + (1) AMP[0] + (2) H+[0] + (1) L-Asparagine[0]	MetaCyc: ASPARAGINE-SYN (L-asparagine Biosynthesis); ASPARAGINESYN-PWY (L-asparagine biosynthesis II); ASPASN-PWY (superpathway of L-aspartate and L-asparagine biosynthesis); Amino-Acid-Biosynthesis (Amino Acid Biosynthesis); IND-AMINO-ACID-SYN (Proteinogenic Amino Acid Biosynthesis); Metabolic-Clusters (Metabolic Clusters); PWY0-1325 (superpathway of L-asparagine biosynthesis)|KEGG: rn00250 (Ala…	6.3.1.1|6.3.5.4	0	0.46762	0	0.24829	0	0.24087	0.27058	0	0	0	0	0.1978	0.18979	0	0	0.23966	0	0.11368	0	0.19764	0	0	0	0	0	0	0	0	0	0.23062	0.25108	0	0	0	0.19159	0	0	0.18248	0	0.2813	0.24032	0.19628	0	0	0
rxn00772	ATP:D-ribose 5-phosphotransferase	(1) ATP[0] + (1) D-Ribose[0] => (1) ADP[0] + (1) H+[0] + (1) ribose-5-phosphate[0]	MetaCyc: Carbohydrates-Degradation (Carbohydrate Degradation); Degradation (Degradation/Utilization/Assimilation); RIBOKIN-PWY (ribose phosphorylation); Sugars-And-Polysaccharides-Degradation (Sugar Degradation)|KEGG: rn00030 (Pentose phosphate pathway)	2.7.1.15	0.14496	0.42061	0.24049	0.1691	0.24114	0.24074	0.24107	0.18294	0.14643	0.18266	0.21158	0.20037	0.15143	0	0.2131	0.22412	0.25863	0.1063	0.11825	0.12495	0.2098	0	0.26703	0.16839	0.17763	0.2265	0.15868	0.13718	0.14242	0.20551	0.21436	0.12926	0.16075	0.19005	0.14351	0.23321	0.20518	0.17085	0.16235	0.25818	0.24018	0.19976	0.16748	0.16298	0.20374
rxn05204	TRANS-RXNBWI-115572.ce.maizeexp.GUANOSINE_GUANOSINE	(1) H+[1] + (1) Guanosine[1] <=> (1) H+[0] + (1) Guanosine[0]	null	null	0	0	0	0	0	0	0.20307	0	0	0	0	0	0	0	0	0	0	0.11586	0	0.17147	0	0	0	0	0	0	0	0	0	0	0	0	0	0	0.17269	0	0	0	0	0.25927	0.2383	0	0	0	0
rxn05494	D-alanine transport via proton symport	(1) H+[1] + (1) D-Alanine[1] <=> (1) H+[0] + (1) D-Alanine[0]	null	2.A.3.1.-	0.18847	0.43836	0.38716	0.18793	0.40873	0.38033	0.23002	0	0.18252	0	0	0.24986	0	0.37647	0	0	0.28762	0.24484	0	0.23608	0.25693	0.46506	0.42269	0.29136	0.22689	0.22066	0.20407	0.15889	0.21035	0.33083	0.21143	0	0.22538	0.2958	0.27088	0	0.26515	0.26081	0.19742	0.22374	0.23803	0.36293	0.26128	0.19783	0.2104
rxn00541	L-threonine acetaldehyde-lyase (glycine-forming)	(1) L-Threonine[0] <=> (1) Glycine[0] + (1) Acetaldehyde[0]	MetaCyc: Amino-Acid-Biosynthesis (Amino Acid Biosynthesis); Amino-Acid-Degradation (Amino Acid Degradation); Degradation (Degradation/Utilization/Assimilation); GLYCINE-SYN (Glycine Biosynthesis); GLYSYN-THR-PWY (glycine biosynthesis IV); IND-AMINO-ACID-SYN (Proteinogenic Amino Acid Biosynthesis); PWY-5436 (L-threonine degradation IV); Proteinogenic-Amino-Acids-Degradation (Proteinogenic Amino Ac…	4.1.2.5	0.15151	0.4396	0.33089	0.20663	0.18659	0.208	0.24592	0.1835	0.13457	0.19182	0.2345	0.22875	0.14828	0	0	0.25858	0.26612	0.17885	0.12619	0.15765	0.23478	0	0.3047	0.21096	0.20285	0.25584	0.16865	0.14133	0.15431	0.21606	0.22701	0.15343	0.18376	0.21412	0.16544	0.22049	0.23392	0.21809	0.19317	0.26936	0.23655	0.197	0.19377	0.17502	0.24695
rxn01334	Sedoheptulose 1,7-bisphosphate D-glyceraldehyde-3-phosphate-lyase	(1) Sedoheptulose 1,7-bisphosphate[0] <=> (1) Glycerone-phosphate[0] + (1) D-Erythrose4-phosphate[0]	MetaCyc: Alcohol-Biosynthesis (Fermentation to Alcohols); Autotrophic-CO2-Fixation (Autotrophic CO<sub>2</sub> Fixation); C1-COMPOUNDS (C1 Compound Utilization and Assimilation); CALVIN-PWY (Calvin-Benson-Bassham cycle); CARBO-BIOSYNTHESIS (Sugar Biosynthesis); CO2-Fixation (CO<sub>2</sub> Fixation); Carbohydrates-Biosynthesis (Carbohydrate Biosynthesis); Degradation (Degradation/Utilization/Assi…	4.1.2.-|4.1.2.13	0.11782	0.49907	0.23847	0.14291	0.17335	0.17888	0.23097	0.16361	0.13466	0.18099	0.21741	0.20893	0.13753	0.02328	0	0.24601	0.00244	0.08649	0.11715	0.15716	0.2192	0.38333	0.34486	0.15923	0.17631	0.27855	0.00064	0.15389	0.12159	0.16414	0.23564	0.1036	0.15073	0.15376	0.14388	0.24164	0.23657	0.1337	0.17647	0.21831	0.23601	0.17996	0.15287	0.12833	0.21111
rxn01343	ATP:Sedoheptulose 7-phosphate 1-phosphotransferase	(1) ATP[0] + (1) Sedoheptulose7-phosphate[0] => (1) ADP[0] + (1) H+[0] + (1) Sedoheptulose 1,7-bisphosphate[0]	MetaCyc: Energy-Metabolism (Generation of Precursor Metabolite and Energy); PWY0-1517 (sedoheptulose bisphosphate bypass)	2.7.1.11	0.11108	0.44645	0.17971	0.14291	0.14552	0.16314	0.19728	0.14218	0.10567	0.15467	0.19599	0.12735	0.11643	0	0	0.22073	0	0.07077	0.11715	0.12339	0.19904	0	0.36079	0.13607	0.19585	0.20063	0	0.12462	0.12425	0.13721	0.18932	0	0.12056	0.16124	0.12342	0.21163	0.20112	0.10683	0.17647	0.21831	0.23601	0.18416	0.15287	0	0.21111
rxn08822	Lysophospholipase L2 (2-acylglycerophosphotidate, n-C18:0)	(1) H2O[0] + (1) 2-octadecanoyl-sn-glycerol 3-phosphate[0] => (2) H+[0] + (1) Glycerol-3-phosphate[0] + (1) ocdca[0]	null	3.1.1.5	0.15226	0.3764	0	0.18219	0.20142	0.29618	0.20011	0.15455	0.13224	0.17441	0.21375	0.1429	0.133	0	0.12786	0.18345	0.23029	0.09387	0.09413	0.1376	0.17145	0.43069	0.30946	0.14248	0.20761	0.00394	0.18774	0.11971	0.14965	0.16196	0.14633	0.10762	0.16198	0.18693	0.10497	0.21906	0.26718	0.11723	0.16896	0.22343	0.23588	0.16713	0.15071	0.13352	0.20119
rxn00178	Acetyl-CoA:acetyl-CoA C-acetyltransferase	(2) Acetyl-CoA[0] <=> (1) CoA[0] + (1) Acetoacetyl-CoA[0]	MetaCyc: ACETOACETATE-DEG-PWY (acetoacetate degradation (to acetyl CoA)); AROMATIC-COMPOUNDS-DEGRADATION (Aromatic Compound Degradation); Acetate-Formation (Fermentation to Acetate); Acetyl-CoA-Butyrate (Fermentation to Butanoate); Alcohol-Biosynthesis (Fermentation to Alcohols); Alkene-Degradation (Alkene Degradation); Amino-Acid-Degradation (Amino Acid Degradation); Autotrophic-CO2-Fixation (Au…	2.3.1.9	0.09405	0.41314	0.00327	0.15962	0.18438	0.18975	0.18515	0.00122	0.14582	0.17918	0.21457	0.24957	0	0.02157	0.00607	0.00678	0.26287	0.1507	0.1786	0.00039	0.1331	0.013	0.45291	0.15805	0.16521	0.27776	0.37802	0.09054	0.06488	0.2015	0.00431	0.11812	0.06432	0.26924	0.19958	0.19391	0.2094	0.23003	0.25927	0.00326	0.23588	0.221	0	0.25294	0.17909
rxn08801	Lysophospholipase L1 (2-acylglycerophosphotidate, n-C18:0) (periplasm)	(1) H2O[0] + (1) 1-octadecanoyl-sn-glycerol 3-phosphate[0] <=> (1) H+[0] + (1) Glycerol-3-phosphate[0] + (1) ocdca[0]	null	3.1.1.5	0.15226	0.48007	0.0039	0.19429	0.19578	0.2523	0.17828	0.15455	0.13215	0.20704	0.22325	0.15046	0.14867	0	0.15872	0.20265	0.23046	0.10534	0.09664	0.16894	0.21141	0.43093	0.33368	0.13627	0.20747	0.00315	0.18774	0.13614	0.15793	0.15286	0.20963	0.12608	0.13641	0.1686	0.10497	0.24507	0.25953	0.15366	0.16896	0.2301	0.23575	0.1832	0.14887	0.13371	0.20119
rxn00165	L-serine ammonia-lyase	(1) L-Serine[0] => (1) NH3[0] + (1) Pyruvate[0]	KEGG: rn00260 (Glycine, serine and threonine metabolism); rn01110 (Biosynthesis of secondary metabolites); rn01200 (Carbon metabolism); rn01230 (Biosynthesis of amino acids)	4.2.1.13|4.3.1.17|4.3.1.19	0.14299	0.39757	0.23535	0.17633	0.26517	0.22889	0.20563	0.20647	0.12653	0.2331	0.23016	0.18939	0.14256	0	0	0.21734	0.24544	0.14497	0.11157	0.17458	0.20238	0.5916	0.25191	0.19519	0.18397	0.20647	0.1923	0.12462	0.15213	0.28024	0.1896	0.13226	0.18734	0.20601	0.12984	0.17977	0.23735	0.23343	0.22118	0.25974	0.23534	0.32573	0.20004	0.17228	0.18773
rxn11268	phosphate ABC transporter permease protein	(1) PPi[1] + (1) H+[1] <=> (1) PPi[0] + (1) H+[0]	null	null	0.17144	0.59029	0	0.26986	0.40713	0	0.26951	0.26304	0.20182	0.24007	0.70623	0.2346	0.26955	0	0.28038	1	0.39528	0.2376	0.20578	0.22626	0.35935	0	0.37363	0.3554	0.24128	0.33596	0.24682	0.15247	0.19151	0.36843	0.27361	0.18687	0.18744	0.23394	0.1904	0.27408	0.24438	0.32019	0.28258	0.30396	0.23494	0.44139	0.38656	0.20194	0.23009
rxn12822	L-glutamate:ferredoxin oxidoreductase (transaminating)	(2) L-Glutamate[0] + (2) Oxidizedferredoxin[0] <=> (1) 2-Oxoglutarate[0] + (1) L-Glutamine[0] + (2) H+[0] + (2) Reducedferredoxin[0]	KEGG: rn00630 (Glyoxylate and dicarboxylate metabolism); rn00910 (Nitrogen metabolism)	1.4.7.1	0.13083	0	0	0	0	0	0.16534	0	0.08888	0.21117	0.45599	0.19766	0	0	0	0	0.17883	0.32504	0.10521	0	0.22724	0	0.31774	0	0.20827	0.23959	0.13067	0.12113	0.14004	0	0	0.12814	0.15288	0.23769	0.15507	0.21792	0.23032	0.36867	0.18106	0	0.2348	0	0.17332	0.148	0.21366
rxn09688	Transport of deoxyguanosine, extracellular	(1) H+[1] + (1) Deoxyguanosine[1] <=> (1) H+[0] + (1) Deoxyguanosine[0]	null	null	0.14599	0	0	0	0	0.26609	0.19202	0.16715	0	0.25709	0	0.23075	0	0	0	0	0	0.14968	0.12776	0.15843	0.21734	0	0.29021	0	0	0	0.18954	0.12594	0	0.29176	0	0.15099	0	0	0.14984	0.22506	0.19488	0.21243	0	0.20403	0.23319	0	0	0.14565	0.17285
rxn00693	5-Methyltetrahydrofolate:L-homocysteine S-methyltransferase	(1) Homocysteine[0] + (1) 5-Methyltetrahydrofolate[0] <=> (1) L-Methionine[0] + (1) Tetrahydrofolate[0]	MetaCyc: 1CMET2-PWY (<i>N</i><sup>10</sup>-formyl-tetrahydrofolate biosynthesis); ADENOSYLHOMOCYSCAT-PWY (L-methionine salvage from L-homocysteine); Amino-Acid-Biosynthesis (Amino Acid Biosynthesis); Amino-Acid-Degradation (Amino Acid Degradation); Cofactor-Biosynthesis (Cofactor, Prosthetic Group, Electron Carrier, and Vitamin Biosynthesis); Degradation (Degradation/Utilization/Assimilation); Fo…	2.1.1.13	0.16068	0	0.19186	0.16112	0	0.22862	0	0.17797	0.1177	0.17054	0.29703	0.2346	0.14118	0	0.1787	0.222	0.21287	0.10029	0.09209	0.15775	0.18097	0.36104	0.2426	0	0.18608	0	0.13555	0.12736	0.14528	0.15553	0.25998	0.13235	0.16178	0	0.13902	0.17862	0.18551	0.17126	0.147	0.22591	0.23306	0.16533	0.16034	0.13303	0.23604
rxn05602	L-lactate reversible transport via proton symport	(1) H+[1] + (1) L-Lactate[1] <=> (1) H+[0] + (1) L-Lactate[0]	null	null	0.17556	0	0	0.21125	0.38544	0.45361	0.27557	0.21962	0.18269	0.25361	0.46345	0.26768	0.19895	0	0.24851	0	0.30326	0.22161	0.06962	0.17594	0.31259	0.53471	0.37135	0	0.19176	0.34101	0.20683	0.14728	0.17372	0.38809	0	0.13938	0.19941	0.26125	0.15113	0.23707	0.2728	0.30187	0.23866	0.245	0.23252	0.38092	0.24592	0.20125	0.26311
rxn00141	S-Adenosyl-L-homocysteine hydrolase	(1) H2O[0] + (1) S-Adenosyl-homocysteine[0] <=> (1) Homocysteine[0] + (1) Adenosine[0]	MetaCyc: Amino-Acid-Biosynthesis (Amino Acid Biosynthesis); Amino-Acid-Degradation (Amino Acid Degradation); CYSTEINE-SYN (L-cysteine Biosynthesis); Degradation (Degradation/Utilization/Assimilation); IND-AMINO-ACID-SYN (Proteinogenic Amino Acid Biosynthesis); METHIONINE-DEG (L-methionine Degradation); METHIONINE-DEG1-PWY (L-methionine degradation I (to L-homocysteine)); METHIONINE-SYN (L-methion…	3.3.1.1	0.15169	0.40068	0.22709	0	0.19995	0.17958	0	0.17477	0	0.19156	0	0.20878	0.13655	0	0.14089	0.235	0	0.1697	0	0.14111	0.17306	0.20594	0	0.1476	0.14237	0.24763	0	0.15587	0.12967	0.20454	0.23397	0.17076	0.13478	0	0.12011	0	0	0.18207	0.19328	0.22933	0.23252	0.1892	0	0.14193	0.25404
rxn00260	L-Aspartate:2-oxoglutarate aminotransferase	(1) 2-Oxoglutarate[0] + (1) L-Aspartate[0] <=> (1) L-Glutamate[0] + (1) Oxaloacetate[0]	MetaCyc: ASPARAGINE-DEG (L-asparagine Degradation); ASPARAGINE-DEG1-PWY-1 (L-asparagine degradation III (mammalian)); ASPARTATE-DEG (L-aspartate Degradation); ASPARTATE-DEG1-PWY (L-aspartate degradation I); ASPARTATE-SYN (L-aspartate Biosynthesis); ASPARTATESYN-PWY (L-aspartate biosynthesis); ASPASN-PWY (superpathway of L-aspartate and L-asparagine biosynthesis); Amino-Acid-Biosynthesis (Amino Ac…	2.6.1.1	0.16526	0.4944	0.35489	0.20252	0.23501	0.23475	0.22558	0.18383	0.14972	0.2104	0.24468	0.2269	0.16218	0.49951	0.27533	0.29205	0.28925	0.14654	0.12273	0.12991	0.21475	0.47458	0.31629	0.22485	0.17644	0.24795	0.1556	0.15238	0.17353	0.24093	0.20837	0.16589	0.17251	0.21586	0.13002	0.21849	0.21284	0.21562	0.15843	0.24934	0.23171	0.22112	0.17137	0.17287	0.23066
rxn00713	GTP:uridine 5'-phosphotransferase	(1) GTP[0] + (1) Uridine[0] => (1) GDP[0] + (1) H+[0] + (1) UMP[0]	KEGG: rn00240 (Pyrimidine metabolism)	2.7.1.48	0.12905	0.4231	0	0.18132	0.16906	0.20159	0.19539	0.14063	0	0.17518	0.19843	0.16015	0.15025	0	0	0.2429	0	0.091	0.10937	0.14402	0.19594	0	0.3343	0	0	0.22177	0	0.12349	0.13281	0.15904	0.16692	0.11109	0.15554	0.18331	0	0.23707	0.24407	0.13709	0.13927	0.20016	0.2309	0.16365	0	0	0
rxn10042	coupling factors (F0, F1 and CF1)	(1) ADP[0] + (1) Phosphate[0] + (4) H+[1] => (1) H2O[0] + (1) ATP[0] + (3) H+[0]	null	3.6.3.14	0.13841	0.41594	0.36347	0.20002	0.20069	0.24645	0.2059	0.18869	0.15171	0.25387	0.32456	0.18853	0.12797	0.42966	0	0.33385	0.22948	0.08703	0.11857	0.15103	0.18184	0.50847	0.39516	0.2816	0.2191	0.28091	0.15762	0.16248	0.12806	0.1992	0.18807	0.13067	0.14858	0.17683	0.15562	0.23578	0.32448	0.15871	0.25378	0.31823	0.23077	0.21188	0.28746	0.1621	0.2454
rxn05434	6-methyl-trans-oct-2-enoyl-ACP:NAD+ oxidoreductase (A-specific)	(1) NADH[0] + (1) H+[0] + (1) 6-methyl-trans-oct-2-enoyl-ACP[0] <=> (1) NAD[0] + (1) 6-methyl-octanoyl-ACP[0]	null	1.3.1.0	0.15553	0	0	0.17284	0.18328	0	0	0	0	0	0	0.251	0.15735	0	0	0	0	0.09373	0	0	0	0	0.27945	0	0.19268	0	0	0.15313	0.16735	0.19168	0	0.13488	0	0	0.14755	0.23864	0	0.16571	0	0.22141	0.22983	0	0	0	0
rxn05199	Uridine permease	(1) H+[1] + (1) Uridine[1] <=> (1) H+[0] + (1) Uridine[0]	null	null	0.15684	0	0	0	0	0.23084	0.24943	0.27221	0	0.19247	0	0.25642	0	0	0	0	0	0.14736	0.1126	0.17818	0.22155	0	0.3728	0	0	0	0.19442	0.16597	0	0.25367	0	0.15689	0	0	0.12736	0.27979	0.25906	0.19061	0	0.25384	0.22956	0	0	0.15809	0.24681
rxn03394	R04987	(1) NADPH[0] + (1) O2[0] + (1) H+[0] + (1) 2-Octaprenylphenol[0] => (1) H2O[0] + (1) NADP[0] + (1) 2-Octaprenyl-6-hydroxyphenol[0]	MetaCyc: ALL-CHORISMATE-PWY (superpathway of chorismate metabolism); Cofactor-Biosynthesis (Cofactor, Prosthetic Group, Electron Carrier, and Vitamin Biosynthesis); PWY-6708 (ubiquinol-8 biosynthesis (prokaryotic)); Quinone-Biosynthesis (Quinol and Quinone Biosynthesis); UBISYN-PWY (superpathway of ubiquinol-8 biosynthesis (prokaryotic)); Ubiquinone-Biosynthesis (Ubiquinol Biosynthesis)|KEGG: rn0…	1.14.13.-	0	0.44365	0	0	0	0	0	0.16582	0	0.21401	0.20901	0	0.13951	0.35417	0	0	0	0.11737	0.14308	0	0.17021	0	0.3283	0	0	0	0	0.16352	0.1253	0.2026	0.21561	0	0	0	0	0	0	0.1442	0	0	0.22956	0	0	0	0
rxn05435	8-methyl-trans-dec-2-enoyl-ACP:NAD+ oxidoreductase (A-specific)	(1) NADH[0] + (1) H+[0] + (1) 8-methyl-trans-dec-2-enoyl-ACP[0] <=> (1) NAD[0] + (1) 8-methyl-decanoyl-ACP[0]	null	1.3.1.0	0.15881	0	0	0.22821	0.17188	0	0	0	0	0	0	0.2182	0.16198	0	0	0	0	0.10951	0	0.16602	0	0	0.34092	0	0.17248	0	0	0.15502	0.10627	0.19277	0	0.12552	0	0	0.14783	0	0	0.17188	0	0	0.22862	0	0	0	0
rxn00256	acetyl-CoA:oxaloacetate C-acetyltransferase (thioester-hydrolysing)	(1) CoA[0] + (1) H+[0] + (1) Citrate[0] <= (1) H2O[0] + (1) Acetyl-CoA[0] + (1) Oxaloacetate[0]	MetaCyc: Alcohol-Biosynthesis (Fermentation to Alcohols); Amino-Acid-Biosynthesis (Amino Acid Biosynthesis); Energy-Metabolism (Generation of Precursor Metabolite and Energy); Ethylene-Biosynthesis (Ethylene Biosynthesis); FERMENTATION-PWY (mixed acid fermentation); Fermentation (); Fermentation-to-Acids (Fermentation to Short-Chain Fatty Acids); GLUTAMINE-SYN (L-glutamine Biosynthesis); GLYCOLYS…	2.3.3.1|2.3.3.16|2.3.3.3|4.1.3.7	0.0714	0	0.42675	0.13954	0.17408	0.38702	0.13421	0.10395	0.07849	0.22381	0.30056	0.12693	0.15814	0.55637	0.19616	0.36478	0.12785	0.10828	0.12674	0.13098	0.15933	0.19503	0.27572	0.16603	0.13141	0.12177	0.09217	0.09422	0.10893	0.20369	0.20378	0.09451	0.07905	0.15264	0.09653	0.18477	0.15678	0.17332	0.12437	0.22219	0.22821	0.22831	0.10267	0.1252	0.17852
rxn00117	ATP:UDP phosphotransferase	(1) ATP[0] + (1) UDP[0] <=> (1) ADP[0] + (1) UTP[0]	MetaCyc: Deoxyribonucleotide-Biosynthesis (2'-Deoxyribonucleotide Biosynthesis); Nucleotide-Biosynthesis (Nucleoside and Nucleotide Biosynthesis); PRPP-PWY (superpathway of histidine, purine, and pyrimidine biosynthesis); PWY-7176 (UTP and CTP <i>de novo</i> biosynthesis); PWY-7196 (superpathway of pyrimidine ribonucleosides salvage); PWY-7208 (superpathway of pyrimidine nucleobases salvage); PWY…	2.7.4.6	0.15057	0.41999	0.24361	0.19978	0.16109	0.21134	0.20132	0.17565	0.12973	0.17621	0.2341	0.20394	0.12896	0.32132	0.18869	0	0.28616	0.09284	0.12564	0.13167	0.22167	0	0.25378	0	0.23745	0.2582	0.1818	0.12103	0.13272	0.17676	0.18751	0.14678	0.14173	0.19479	0.14342	0.24779	0.24016	0.13802	0.21703	0.23739	0.22808	0.15393	0.11923	0.17717	0.22216
rxn04794	propanoyl-CoA:formate C-propanoyltransferase	(1) CoA[0] + (1) 2-Oxobutyrate[0] <=> (1) Formate[0] + (1) Propionyl-CoA[0]	MetaCyc: Amino-Acid-Degradation (Amino Acid Degradation); Degradation (Degradation/Utilization/Assimilation); PWY-5437 (L-threonine degradation I); Proteinogenic-Amino-Acids-Degradation (Proteinogenic Amino Acid Degradation); THREOCAT-PWY (superpathway of L-threonine metabolism); THREONINE-DEG (L-threonine Degradation)|KEGG: rn00640 (Propanoate metabolism)	2.3.1.-|2.3.1.54	0.1735	0.0713	0.22756	0.20514	0.24077	0.28253	0.51435	0.17311	0.09321	0	0	0.20351	0.133	0	0.23321	0.20562	0.25358	0.12536	0	0.14023	0.1764	0	0.32022	0.21017	0.18687	0	0	0.11716	0.08895	0.26277	0.00362	0.12823	0.06892	0.17982	0.10461	0.22807	0.2272	0.19319	0	0.24469	0.22808	0.30426	0.18381	0.14634	0.18872
rxn00615	ATP:glycerol 3-phosphotransferase	(1) ATP[0] + (1) Glycerol[0] => (1) ADP[0] + (1) H+[0] + (1) Glycerol-3-phosphate[0]	MetaCyc: Alcohol-Degradation (Alcohol Degradation); Degradation (Degradation/Utilization/Assimilation); Fatty-Acid-and-Lipid-Degradation (Fatty Acid and Lipid Degradation); GLYCEROL-DEG (Glycerol Degradation); PWY-4261 (glycerol degradation I); PWY0-381 (glycerol and glycerophosphodiester degradation)|KEGG: rn00561 (Glycerolipid metabolism)	2.7.1.30	0.13232	0.48848	0.24719	0.17483	0.2431	0.21984	0.21884	0.21365	0.12869	0.21053	0.36444	0.19124	0.16928	0	0.00632	0.3467	0.24088	0.16245	0.10427	0.1884	0.23021	0.39122	0.28441	0	0.18806	0.27397	0.16716	0.17419	0.16545	0.20442	0.18111	0.15436	0.15503	0.16648	0.14672	0.21835	0.26515	0.28438	0.16258	0.25539	0.22781	0.31182	0.16423	0.15035	0.21479
rxn05433	4-methyl-trans-hex-2-enoyl-ACP:NAD+ oxidoreductase (A-specific)	(1) NADH[0] + (1) H+[0] + (1) 4-methyl-trans-hex-2-enoyl-ACP[0] <=> (1) NAD[0] + (1) 4-methyl-hexanoyl-ACP[0]	null	1.3.1.0	0.13298	0	0	0.2095	0.20645	0	0	0.16692	0.13778	0.18176	0.22108	0.22647	0.15193	0	0	0	0	0.11675	0.1247	0.15784	0.22971	0	0.30511	0	0.16667	0	0	0.15087	0.15241	0.21643	0	0.16795	0.14398	0	0.14994	0.20206	0	0.19133	0	0.2211	0.22768	0	0	0.1572	0.22698
rxn06022	[Acyl-carrier-protein] 4'-pantetheine-phosphohydrolase	(1) H2O[0] + (1) ACP[0] <=> (2) H+[0] + (1) Phosphopantetheine[0] + (1) apo-ACP[0]	MetaCyc: Activation-Inactivation-Interconversion (Activation/Inactivation/Interconversion); Cofactor-Biosynthesis (Cofactor, Prosthetic Group, Electron Carrier, and Vitamin Biosynthesis); Interconversion (Interconversions); PWY-6012 (acyl carrier protein metabolism)|KEGG: rn00770 (Pantothenate and CoA biosynthesis)	3.1.4.14	0	0	0	0	0	0	0.17909	0.15864	0	0.20872	0	0.22062	0	0	0	0	0	0.11422	0	0.01995	0	0	0	0	0	0	0	0.13066	0.13462	0	0	0	0	0.22472	0.02404	0.0383	0.2272	0.1726	0	0.20419	0.22768	0	0	0	0
rxn00347	L-Aspartate ammonia-lyase	(1) L-Aspartate[0] <=> (1) NH3[0] + (1) Fumarate[0]	MetaCyc: ASPARTATE-SYN (L-aspartate Biosynthesis); ASPASN-PWY (superpathway of L-aspartate and L-asparagine biosynthesis); Amino-Acid-Biosynthesis (Amino Acid Biosynthesis); Amino-Acid-Degradation (Amino Acid Degradation); Degradation (Degradation/Utilization/Assimilation); GLUTAMATE-DEG (L-glutamate Degradation); GLUTDEG-PWY (L-glutamate degradation II); IND-AMINO-ACID-SYN (Proteinogenic Amino A…	3.5.1.38|4.3.1.1	0.1428	0	0.33307	0.21586	0.28148	0.24756	0.22598	0.17852	0.15612	0	0.28428	0.21064	0.16711	0	0	0.30434	0.24658	0.18472	0.13381	0.17137	0	0	0.29663	0.26879	0.17248	0.23028	0.17724	0.13727	0.14366	0.25877	0.23466	0.18649	0.16106	0.21649	0.147	0.21878	0.27811	0.25041	0.18835	0.25943	0.22647	0.28338	0.17743	0.18667	0.22797
rxn06023	CoA:apo-[acyl-carrier-protein] pantetheinephosphotransferase	(1) CoA[0] + (1) apo-ACP[0] <=> (1) Adenosine 3-5-bisphosphate[0] + (1) ACP[0]	MetaCyc: Activation (Activation); Activation-Inactivation-Interconversion (Activation/Inactivation/Interconversion); Cofactor-Biosynthesis (Cofactor, Prosthetic Group, Electron Carrier, and Vitamin Biosynthesis); Interconversion (Interconversions); PWY-6012 (acyl carrier protein metabolism); PWY-6012-1 (acyl carrier protein activation)|KEGG: rn00770 (Pantothenate and CoA biosynthesis)	2.7.8.-|2.7.8.7	0	0.46326	0.28024	0.1893	0	0.22165	0.17814	0.13643	0.10645	0.21582	0.193	0.21934	0.15765	0.3701	0	0.23994	0.00114	0.11422	0.11605	0	0.16118	0.00232	0.00849	0.14819	0.21249	0.24448	0	0.13066	0.135	0.20624	0.17304	0.1524	0.16525	0	0	0.00057	0.22689	0.16035	0	0	0.22633	0.20504	0	0	0.00411
rxn05493	Transport of a-ketoglutarate, extracellular	(1) 2-Oxoglutarate[1] + (1) H+[1] <=> (1) 2-Oxoglutarate[0] + (1) H+[0]	null	2.A.1.6.-	0.1648	0	0.58541	0.23931	0.28662	0.27473	0.25212	0	0.16651	0	0	0.23845	0.21897	0	0	0.36647	0	0.26609	0.161	0	0	0.48944	0.28048	0.29816	0.243	0.2705	0.18827	0.15899	0.18143	0.3324	0	0.14874	0	0	0.16498	0	0	0.34387	0.24336	0.23693	0.22566	0	0.22038	0	0.23718
rxn05289	NADPH:oxidized-thioredoxin oxidoreductase	(1) NADPH[0] + (1) H+[0] + (1) trdox[0] <=> (1) NADP[0] + (1) trdrd[0]	KEGG: rn00240 (Pyrimidine metabolism)	1.6.4.5|1.8.1.9	0.1122	0.53394	0	0.19342	0.13424	0.17846	0.19243	0.12726	0	0.17557	0.1439	0.2152	0.16415	0	0.172	0.19969	0.18257	0.09954	0.09539	0.13984	0.18753	0	0.284	0.1476	0.20695	0.14795	0.12643	0.14945	0.12111	0.19362	0.20267	0.14987	0.12271	0	0.14902	0.18248	0.13523	0.14965	0.14319	0.27029	0.22539	0	0	0	0
rxn00611	sn-Glycerol-3-phosphate:NAD+ 2-oxidoreductase	(1) NAD[0] + (1) Glycerol-3-phosphate[0] <=> (1) NADH[0] + (1) H+[0] + (1) Glycerone-phosphate[0]	MetaCyc: Alcohol-Biosynthesis (Fermentation to Alcohols); CDP-diacylglycerol-Biosynthesis (CDP-diacylglycerol Biosynthesis); Energy-Metabolism (Generation of Precursor Metabolite and Energy); Fermentation (); Glycolipids-Biosynthesis (Glycolipid Biosynthesis); Lipid-Biosynthesis (Fatty Acid and Lipid Biosynthesis); OTHER-ENERGY (Other); PHOSLIPSYN-PWY (superpathway of phospholipid biosynthesis I …	1.1.1.8|1.1.1.94	0.15881	0.50187	0.24096	0.19292	0.22042	0.22653	0.21857	0.15389	0.13319	0.17699	0.23898	0.22347	0.18081	0.35711	0.20804	0.24883	0.23893	0.13465	0.1258	0.15376	0.19879	0.33225	0.27717	0.14198	0.17076	0.2306	0.14987	0.12745	0.13614	0.22783	0.18793	0.13657	0.12527	0.20015	0.13369	0.18648	0.21284	0.22314	0.17165	0.2647	0.22512	0.25255	0.16293	0.13508	0.20388
rxn00506	Acetaldehyde:NAD+ oxidoreductase	(1) H2O[0] + (1) NAD[0] + (1) Acetaldehyde[0] => (1) NADH[0] + (1) Acetate[0] + (2) H+[0]	MetaCyc: Alcohol-Degradation (Alcohol Degradation); Degradation (Degradation/Utilization/Assimilation); Ethanol-Degradation (Ethanol Degradation); NITROGEN-DEG (Nitrogen Compound Metabolism); Noncarbon-Nutrients (Inorganic Nutrient Metabolism); PWY-7387 (hypotaurine degradation); PWY66-161 (ethanol degradation III); PWY66-162 (ethanol degradation IV); PWY66-21 (ethanol degradation II); Sulfur-Met…	1.2.1.3|1.2.1.5	0.10603	0.39166	0.39573	0.16623	0.14601	0.24965	0.18111	0.17355	0.10956	0.21156	0.18595	0.21121	0.14503	0.80294	0	0.28612	0.24658	0.0828	0.1115	0.16261	0.18654	0.01207	0.3728	0.15105	0.11661	0.35016	0.16674	0.10876	0.12006	0.16487	0.18598	0.11596	0.13498	0.16187	0.11286	0.22807	0.19503	0.13678	0.16941	0.2121	0.22472	0.23803	0.1413	0.14096	0.18943
rxn00915	GMP:diphosphate 5-phospho-alpha-D-ribosyltransferase	(1) PPi[0] + (1) H+[0] + (1) GMP[0] <= (1) PRPP[0] + (1) Guanine[0]	MetaCyc: Guanine-Guanosine-Salvage (Guanine and Guanosine Salvage); Nucleotide-Biosynthesis (Nucleoside and Nucleotide Biosynthesis); PUR-NUC-SYN (Purine Nucleotide Biosynthesis); PWY-6579 (superpathway of guanine and guanosine salvage); PWY-6599 (guanine and guanosine salvage II); PWY-6620 (guanine and guanosine salvage); PWY66-409 (superpathway of purine nucleotide salvage); Purine-Nucleotides-…	2.4.2.22|2.4.2.7|2.4.2.8	0.13373	0.3764	0.16973	0.38733	0.17715	0.22778	0.16952	0.25674	0.1408	0.15132	0.35399	0.14604	0.46259	0	0.27153	0.22059	0.54674	0.0744	0.15534	0.12466	0.59463	0.01416	0.27137	0.10789	0.18489	0.57886	0.12972	0.08318	0.10969	0.18925	0.19196	0.10126	0.4886	0.61516	0.24069	0.17276	0.18754	0.11517	0.23373	0.17269	0.22458	0.13101	0.19301	0.18119	0.14806
rxn01314	5,6,7,8-tetrahydrobiopterin:NADP+ oxidoreductase	(1) NADPH[0] + (1) H+[0] + (1) Dihydrobiopterin[0] <=> (1) NADP[0] + (1) Tetrahydrobiopterin[0]	KEGG: rn00790 (Folate biosynthesis)	1.5.1.34	0.14243	0.2061	0	0.22334	0.06657	0	0.28163	0.07446	0.14704	0.2856	0.22962	0.24244	0	0.27892	0	0.11368	0	0.09127	0.18708	0.05537	0.19743	0	0.33927	0.06621	0.21791	0	0	0.1386	0.1566	0.0683	0	0.11886	0	0.22422	0.15406	0.20149	0.22986	0.05198	0.1972	0.10303	0.22445	0.08626	0	0.148	0.2104
rxn00416	L-aspartate:L-glutamine amido-ligase (AMP-forming)	(1) H2O[0] + (1) ATP[0] + (1) L-Aspartate[0] + (1) L-Glutamine[0] => (1) PPi[0] + (1) AMP[0] + (1) L-Glutamate[0] + (2) H+[0] + (1) L-Asparagine[0]	MetaCyc: ASPARAGINE-BIOSYNTHESIS (L-asparagine biosynthesis I); ASPARAGINE-SYN (L-asparagine Biosynthesis); Amino-Acid-Biosynthesis (Amino Acid Biosynthesis); IND-AMINO-ACID-SYN (Proteinogenic Amino Acid Biosynthesis); PWY0-1325 (superpathway of L-asparagine biosynthesis)|KEGG: rn00250 (Alanine, aspartate and glutamate metabolism); rn01110 (Biosynthesis of secondary metabolites)	6.3.5.4	0.191	0.41283	0	0.22871	0.17997	0.21998	0.24013	0.16825	0.16408	0.20588	0.20521	0.18568	0.17559	0	0.32187	0	0.29414	0.11641	0.1606	0.21292	0.1879	0	0.3788	0.15016	0.22834	0.21309	0.17278	0.18042	0.19332	0.25052	0.22479	0.19286	0.1493	0.15426	0.16673	0.26622	0.28435	0.18454	0.1544	0.26811	0.22418	0.21116	0.16434	0.17737	0.36129
rxn12638	methionyl aminopeptidase	(1) H2O[0] + (1) gly-pro-L[0] => (1) Glycine[0] + (1) L-Proline[0]	null	null	0.13167	0.45859	0.28335	0.2211	0.23489	0.21538	0.00296	0.21354	0.14781	0.18756	0.26624	0.18782	0.1536	0.525	0.22714	0.2083	0.33322	0.15583	0.1606	0.15171	0.21128	0.01254	0.30842	0.35826	0.18251	0.2705	0.1748	0.12472	0.1487	0.18998	0.22507	0.15212	0.17619	0.24754	0.13993	0.19391	0.19019	0.26338	0.18431	0.20372	0.22351	0.21656	0.16326	0.14135	0.20601
rxn00907	5,10-methylenetetrahydrofolate:NADP+ oxidoreductase	(1) NADP[0] + (1) 5-10-Methylenetetrahydrofolate[0] <=> (1) NADPH[0] + (1) 5-10-Methenyltetrahydrofolate[0]	MetaCyc: 1CMET2-PWY (<i>N</i><sup>10</sup>-formyl-tetrahydrofolate biosynthesis); Autotrophic-CO2-Fixation (Autotrophic CO<sub>2</sub> Fixation); C1-COMPOUNDS (C1 Compound Utilization and Assimilation); CO2-Fixation (CO<sub>2</sub> Fixation); CODH-PWY (reductive acetyl coenzyme A pathway I (homoacetogenic bacteria)); Cofactor-Biosynthesis (Cofactor, Prosthetic Group, Electron Carrier, and Vitamin…	1.5.1.5	0.14046	0.50529	0.23005	0.21212	0.19407	0.22346	0.21345	0.14395	0.14453	0.1993	0.21375	0.19994	0.14641	0.51863	0	0.27877	0.24479	0.11607	0	0.13497	0.20831	0.00093	0.33223	0.16859	0.19902	0.25962	0.19771	0.11943	0.14223	0.19847	0.19933	0.12514	0.13263	0	0.13213	0.20663	0.24781	0.1691	0.00034	0.21474	0.22324	0.17996	0.20902	0.16817	0.27175
rxn00785	D-Fructose 6-phosphate:D-glyceraldehyde-3-phosphate glycolaldehyde transferase	(1) D-fructose-6-phosphate[0] + (1) Glyceraldehyde3-phosphate[0] <=> (1) D-Xylulose5-phosphate[0] + (1) D-Erythrose4-phosphate[0]	KEGG: rn00710 (Carbon fixation in photosynthetic organisms); rn01200 (Carbon metabolism)	2.2.1.1	0.15038	0.47821	0.33759	0.21225	0.19296	0.23196	0.22153	0.17477	0.13933	0.15377	0.23138	0.24815	0.19836	0	0	0.28456	0.27752	0.09954	0.13082	0.13858	0.17924	0	0	0.21697	0.20681	0.21909	0.17246	0.14586	0.13329	0.20175	0.2106	0.15006	0.1718	0.18631	0.14902	0.24235	0.24703	0.15768	0.16403	0.2436	0.22297	0.16497	0.20037	0.12608	0.29243
rxn02175	ATP:pantetheine-4'-phosphate adenylyltransferase	(1) ATP[0] + (1) Phosphopantetheine[0] <=> (1) PPi[0] + (1) Dephospho-CoA[0]	MetaCyc: COA-PWY (coenzyme A biosynthesis I (prokaryotic)); COA-PWY-1 (superpathway of coenzyme A biosynthesis III (mammals)); CoA-Biosynthesis (Coenzyme A Biosynthesis); Cofactor-Biosynthesis (Cofactor, Prosthetic Group, Electron Carrier, and Vitamin Biosynthesis); PANTOSYN-PWY (superpathway of coenzyme A biosynthesis I (bacteria)); PWY-4221 (superpathway of coenzyme A biosynthesis II (plants));…	2.7.7.3	0.13176	0.45205	0.24345	0.14877	0.14111	0.22123	0.17127	0.1034	0.12964	0.19337	0.17144	0.21035	0.14217	0.40809	0.19552	0.21748	0.11384	0.11211	0.1254	0.07571	0.14411	0.013	0.24136	0.19273	0.16719	0.2541	0.12102	0.13963	0.17182	0.19338	0.1729	0.13769	0.16842	0.20925	0.06937	0.1892	0.2069	0.16077	0.15653	0.21288	0.22297	0.18428	0.14595	0.06676	0.12468
rxn00364	ATP:CMP phosphotransferase	(1) ATP[0] + (1) CMP[0] + (1) H+[0] <=> (1) ADP[0] + (1) CDP[0]	MetaCyc: Nucleotide-Biosynthesis (Nucleoside and Nucleotide Biosynthesis); PWY-7196 (superpathway of pyrimidine ribonucleosides salvage); PWY-7205 (CMP phosphorylation); PYR-NUC-SYN (Pyrimidine Nucleotide Biosynthesis); Pyrimidine-Nucleotide-Salvage (Pyrimidine Nucleotide Salvage)|KEGG: rn00240 (Pyrimidine metabolism)	2.7.4.14|2.7.4.25	0.14177	0.39695	0.26512	0.22073	0.21478	0.23029	0.22221	0.20327	0.14435	0.20253	0.23179	0.20579	0.15479	0.36789	0.23713	0.17272	0	0.10357	0.10788	0.13702	0.19842	0	0.29331	0.16819	0.20642	0.247	0.18594	0.14435	0.12282	0.20272	0.18208	0.139	0.12578	0.17571	0.14544	0.20849	0.29435	0.23261	0.1702	0.22933	0.22243	0.197	0.18912	0.16181	0.21309
rxn01313	5,6,7,8-tetrahydrobiopterin:NAD+ oxidoreductase	(1) NADH[0] + (1) H+[0] + (1) Dihydrobiopterin[0] <=> (1) NAD[0] + (1) Tetrahydrobiopterin[0]	KEGG: rn00790 (Folate biosynthesis)	1.5.1.34|1.6.99.7	0.14505	0.20579	0	0.21299	0.06669	0	0.23245	0.07446	0.1582	0.28702	0.2482	0.23488	0	0.27868	0	0.11411	0	0.0979	0.18198	0.05537	0.17677	0	0.35355	0.06631	0.21619	0	0	0.13019	0.14575	0.0683	0	0.13245	0	0.21524	0.15452	0.24493	0.24828	0.05187	0.18588	0.10287	0.22203	0.08626	0	0.15789	0.20332
rxn03536	R05221	(1) ATP[0] + (1) Adenosyl cobinamide[0] => (1) ADP[0] + (1) H+[0] + (1) Adenosyl cobinamide phosphate[0]	MetaCyc: B12-Salvage-From-Cobinamide (Adenosylcobalamin Salvage from Cobinamide); COBALSYN-PWY (superpathway of adenosylcobalamin salvage from cobinamide I); Cobalamin-Biosynthesis (Cobamide Biosynthesis); Cobamide-Salvage (Cobinamide Salvage); Cofactor-Biosynthesis (Cofactor, Prosthetic Group, Electron Carrier, and Vitamin Biosynthesis); PWY-7971 (adenosylcobinamide-GDP salvage from cobinamide I…	2.7.1.156	0.16695	0	0.23473	0.20514	0.21552	0.2158	0.20887	0.16041	0.12566	0.16963	0.19897	0.2279	0.14128	0	0.20374	0.22822	0.30195	0.11743	0	0.15113	0.2265	0.39122	0	0.1343	0.18925	0	0.20185	0.15616	0.15032	0.18319	0.24663	0.1213	0.17527	0.15837	0.14232	0.21177	0.23688	0.18156	0.16527	0.27355	0.22189	0.16257	0.14671	0.16327	0.20842
rxn00157	Acetyl-CoA:formate C-acetyltransferase	(1) Acetyl-CoA[0] + (1) Formate[0] <=> (1) CoA[0] + (1) Pyruvate[0]	MetaCyc: Acetate-Formation (Fermentation to Acetate); Alcohol-Biosynthesis (Fermentation to Alcohols); C1-COMPOUNDS (C1 Compound Utilization and Assimilation); CARBOXYLATES-DEG (Carboxylate Degradation); CO2-Fixation (CO<sub>2</sub> Fixation); Degradation (Degradation/Utilization/Assimilation); Energy-Metabolism (Generation of Precursor Metabolite and Energy); FERMENTATION-PWY (mixed acid ferment…	2.3.1.54	0.16283	0.44147	0.26933	0.22122	0.22324	0.22931	0.22679	0.15488	0.1209	0	0	0.21962	0.11525	0	0.23574	0.18599	0.22117	0.12488	0	0.16962	0.16353	0	0.32105	0.1815	0.20774	0	0	0.1266	0.14518	0.19059	0.21241	0.11727	0.12261	0.20539	0.11727	0.22892	0.24016	0.20008	0	0.23134	0.22189	0.21548	0.16088	0.14859	0.20643
rxn05234	2'-Deoxyguanosine 5'-triphosphate:oxydized-thioredoxin 2'-oxidoreductase	(1) GTP[0] + (1) trdrd[0] <=> (1) H2O[0] + (1) dGTP[0] + (1) trdox[0]	KEGG: rn00230 (Purine metabolism)	1.17.4.2	0.15422	0.33001	0.23363	0.17384	0.17813	0.22374	0.21062	0.14726	0.11917	0.17905	0	0.22561	0.16218	0	0.19653	0.24545	0.20782	0.08826	0.12595	0.14782	0	0	0.36431	0	0.19559	0	0	0.13812	0.12996	0.1656	0.22034	0.13526	0.1495	0.24292	0.14984	0.21263	0.1966	0.1549	0.16213	0.30892	0.22162	0.18824	0	0.16308	0.20955
rxn00193	glutamate racemase	(1) L-Glutamate[0] <=> (1) D-Glutamate[0]	MetaCyc: Acetylmuramoyl-Pentapeptide-Biosynthesis (UDP-<i>N</i>-Acetylmuramoyl-Pentapeptide Biosynthesis); Antibiotic-Resistance (Antibiotic Resistance); Cell-Structure-Biosynthesis (Cell Structure Biosynthesis); Cell-Wall-Biosynthesis (Cell Wall Biosynthesis); Detoxification (Detoxification); PEPTIDOGLYCANSYN-PWY (peptidoglycan biosynthesis I (<I>meso</I>-diaminopimelate containing)); PWY-5265 (…	5.1.1.3	0.14795	0.54577	0.25483	0	0.00037	0.03371	0.1989	0	0.14072	0.17634	0.19978	0.21335	0.16711	0.35	0.34767	0.20675	0.28225	0.105	0.10199	0.17302	0.16526	0.38054	0.26847	0.15519	0.18885	0	0.16907	0.14907	0.15812	0.22468	0.18723	0.14116	0	0.20726	0.15425	0.20806	0.22299	0.17765	0.1591	0.24825	0.22136	0.19232	0	0.15818	0.19892
rxn00908	glycine synthase	(1) NAD[0] + (1) Glycine[0] + (1) Tetrahydrofolate[0] => (1) NADH[0] + (1) CO2[0] + (1) NH3[0] + (1) 5-10-Methylenetetrahydrofolate[0]	MetaCyc: 1CMET2-PWY (<i>N</i><sup>10</sup>-formyl-tetrahydrofolate biosynthesis); Cofactor-Biosynthesis (Cofactor, Prosthetic Group, Electron Carrier, and Vitamin Biosynthesis); Energy-Metabolism (Generation of Precursor Metabolite and Energy); Folate-Biosynthesis (Folate Biosynthesis); Folate-Transformations (Folate Transformations); PWY-181 (photorespiration); PWY-2201 (folate transformations I…	1.4.4.2|1.8.1.4|2.1.2.10	0.15095	0.47634	0.24049	0.19329	0.20449	0.24854	0.23353	0.19012	0.10965	0.1637	0.21497	0.23417	0.16356	0.44559	0	0.24996	0.26384	0.12987	0.1562	0.16582	0.20139	0.36592	0.27613	0	0.22068	0.31262	0.16599	0.14983	0.16716	0.22747	0.20323	0.15034	0.15738	0.15226	0.11828	0.23978	0.23251	0.17343	0	0	0.22122	0	0	0	0
rxn00148	ATP:pyruvate 2-O-phosphotransferase	(1) ATP[0] + (1) Pyruvate[0] <=> (1) ADP[0] + (1) Phosphoenolpyruvate[0] + (1) H+[0]	MetaCyc: ANAEROFRUCAT-PWY (homolactic fermentation); ANAGLYCOLYSIS-PWY (glycolysis III (from glucose)); Acetate-Formation (Fermentation to Acetate); Alcohol-Biosynthesis (Fermentation to Alcohols); CARBO-BIOSYNTHESIS (Sugar Biosynthesis); CARBOXYLATES-DEG (Carboxylate Degradation); Carbohydrates-Biosynthesis (Carbohydrate Biosynthesis); Carbohydrates-Degradation (Carbohydrate Degradation); Degrad…	2.7.1.40	0.13738	0.3929	0.25873	0.20152	0.18009	0.21552	0.1838	0.17665	0.12661	0.19556	0.2246	0.18383	0.12886	0	0.20046	0.20167	0.22524	0.10466	0.11762	0.1303	0.18951	0.42628	0.32436	0.17884	0.17736	0.28691	0.15751	0.13869	0.14861	0.18573	0.18793	0.13919	0.13641	0.17571	0.12369	0.22264	0.21799	0.15665	0.16773	0.23972	0.22109	0.1994	0.16261	0.13861	0.20261
rxn05221	Na+/Proline-L symporter	(1) L-Proline[1] + (1) Na+[1] <=> (1) L-Proline[0] + (1) Na+[0]	null	null	0	0	0.29395	0.19441	0.21147	0.23224	0.17585	0.23851	0.11822	0.19956	0	0.19766	0.16918	0	0.20906	0	0.28779	0.1326	0.1166	0.15074	0.21227	0	0.34113	0.17223	0	0.24527	0	0.12321	0.12187	0.24166	0.19725	0.13891	0.16535	0.22833	0.14104	0.18562	0	0.17538	0.15193	0.22653	0.22055	0.24907	0.16521	0.12735	0.2393
rxn00184	L-Glutamate:NADP+ oxidoreductase (deaminating)	(1) H2O[0] + (1) NADP[0] + (1) L-Glutamate[0] <=> (1) NADPH[0] + (1) NH3[0] + (1) 2-Oxoglutarate[0] + (1) H+[0]	MetaCyc: 4-Aminobutyraye-Degradation (4-Aminobutanoate Degradation); AMINE-DEG (Amine and Polyamine Degradation); ARGININE-SYN4-PWY (L-ornithine biosynthesis II); Amino-Acid-Biosynthesis (Amino Acid Biosynthesis); Amino-Acid-Degradation (Amino Acid Degradation); Degradation (Degradation/Utilization/Assimilation); Energy-Metabolism (Generation of Precursor Metabolite and Energy); GLUDEG-I-PWY (GAB…	1.4.1.3|1.4.1.4	0.14608	0.45361	0.25483	0.18257	0.19603	0.2555	0.17437	0.16151	0.14349	0.18447	0.24861	0.2249	0.18081	0	0.19666	0.30829	0.23876	0.10869	0.10293	0.13945	0.18852	0.35361	0.28855	0.23628	0.1845	0.19905	0.14701	0.1217	0.14061	0.1935	0.21171	0.12964	0.14991	0.20464	0.10488	0.20163	0.20612	0.14944	0.12605	0.21815	0.22001	0.2132	0.15222	0.1344	0.19382
rxn05557	iron (III) dicitrate transport via ABC system	(1) H2O[0] + (1) ATP[0] + (2) Citrate[1] + (1) Fe+3[1] => (1) ADP[0] + (1) Phosphate[0] + (1) H+[0] + (2) Citrate[0] + (1) Fe+3[0]	null	null	0.15469	0	0.24486	0.20626	0.18328	0.51477	0.19836	0	0.13094	0.2015	0	0.28423	0	0	0.20627	0.21226	0.27948	0.09954	0.15502	0	0	0	0	0	0.20431	0	0.15189	0.13133	0.13395	0	0	0.2337	0.1492	0.26275	0.24582	0.28522	0.20909	0.1373	0.14902	0.19829	0.21961	0.17996	0.1348	0.15691	0.21026
rxn01333	sedoheptulose-7-phosphate:D-glyceraldehyde-3-phosphate glyceronetransferase	(1) Glyceraldehyde3-phosphate[0] + (1) Sedoheptulose7-phosphate[0] <=> (1) D-fructose-6-phosphate[0] + (1) D-Erythrose4-phosphate[0]	MetaCyc: Acetate-Formation (Fermentation to Acetate); C1-COMPOUNDS (C1 Compound Utilization and Assimilation); CARBOXYLATES-DEG (Carboxylate Degradation); Carbohydrates-Degradation (Carbohydrate Degradation); Degradation (Degradation/Utilization/Assimilation); Energy-Metabolism (Generation of Precursor Metabolite and Energy); Fermentation (); Fermentation-to-Acids (Fermentation to Short-Chain Fat…	2.2.1.2	0.14776	0	0.22569	0.18718	0.17237	0.25829	0.22894	0.19278	0.14098	0.18924	0.22148	0.21321	0.15755	0	0	0.29332	0.24235	0.10404	0.12862	0.14801	0.20918	0.29046	0.30946	0.19401	0.21857	0.2612	0.1626	0.15144	0.12539	0.18573	0.24677	0.16532	0.13979	0.1777	0.14828	0.20134	0.22564	0.15397	0.17322	0.19612	0.2192	0.21428	0.17873	0.14536	0.23378
rxn05938	pyruvate ferredoxin oxidoreductase	(1) CO2[0] + (1) Acetyl-CoA[0] + (1) H+[0] + (1) Reducedferredoxin[0] <= (1) CoA[0] + (1) Pyruvate[0] + (1) Oxidizedferredoxin[0]	null	1.2.7.1	0.12091	0.50498	0.35863	0.19554	0.20167	0.17804	0.20199	0.15709	0	0.22446	0.2832	0.21962	0.13211	0	0.22727	0.43271	0	0.20242	0.10081	0.12962	0.19619	0	0.29394	0.24377	0.19704	0	0	0.12981	0.141	0.25379	0.20045	0.13067	0.17006	0.19155	0.13351	0.23607	0.19644	0.23641	0	0.21086	0.21867	0.17984	0	0.14693	0.20587
rxn05444	15-methyl-trans-hexa-dec-2-enoyl-ACP:NAD+ oxidoreductase (A-specific)	(1) NADH[0] + (1) H+[0] + (1) 15-methyl-trans-hexa-dec-2-enoyl-ACP[0] <=> (1) NAD[0] + (1) 15-methyl-hexa-decanoyl-ACP[0]	null	1.3.1.0	0.14159	0	0	0.2009	0.21932	0	0	0.16184	0	0.17699	0.22257	0.25585	0.14591	0	0	0	0	0.10336	0.11825	0.15356	0.19038	0	0.35231	0	0.20563	0	0	0.147	0.15203	0.2288	0	0.15268	0	0	0.12333	0.24021	0	0.16478	0	0.2633	0.21692	0	0	0	0.21904
rxn00350	glutathione gamma-glutamylaminopeptidase	(1) H2O[0] + (1) GSH[0] <=> (1) L-Glutamate[0] + (1) Cys-Gly[0]	MetaCyc: COFACTOR-DEGRADATION (Cofactor, Prosthetic Group, Electron Carrier Degradation); Degradation (Degradation/Utilization/Assimilation); PWY-7559 (glutathione degradation (DUG pathway-yeast))|KEGG: rn00480 (Glutathione metabolism)	2.3.2.2|3.4.19.13	0.1734	0.45735	0.23644	0.16436	0.11512	0.11925	0.1993	0.15654	0.1518	0.21027	0.17727	0.23118	0.14641	0	0	0	0.32052	0.08833	0.11527	0.08067	0.19607	0	0.33699	0.17539	0.20972	0.27855	0.13216	0.10565	0.1526	0.11525	0.24287	0.12889	0.14961	0.17957	0.1592	0.20977	0.25219	0.07997	0.19328	0.20822	0.21665	0	0.16575	0.1528	0.19651
rxn05616	TRANS-RXN-141.ce	(1) Mg[0] <=> (1) Mg[1]	null	1.A.35.-.-	0.14112	0.53736	0.26933	0.20364	0.17065	0.21984	0.22544	0.18714	0.12341	0.17299	0.19151	0.19253	0.14996	0	0.25117	0.22765	0.20342	0.11812	0.09452	0.14792	0.1853	0.36777	0.33803	0.15066	0.23613	0.2847	0.14881	0.12037	0.16811	0.17785	0.19599	0.15315	0.16648	0.19042	0.12791	0.21378	0.2664	0.1513	0.17871	0.25244	0.21638	0.21068	0.16099	0.15769	0.26126
rxn05317	Transport of deoxyadenosine, extracellular	(1) H+[1] + (1) Deoxyadenosine[1] <=> (1) H+[0] + (1) Deoxyadenosine[0]	null	null	0.10977	0	0	0	0	0.22193	0.18178	0.14715	0	0.19647	0	0.19909	0	0	0	0	0	0.13458	0.13255	0.12641	0.1884	0	0.31319	0	0	0	0.16748	0.08176	0	0.17384	0	0.11165	0	0	0.1091	0.19377	0.22455	0.22602	0	0.18604	0.21625	0	0	0.13489	0.15585
rxn00726	chorismate pyruvate-lyase (amino-accepting; anthranilate-forming)	(1) NH3[0] + (1) Chorismate[0] => (1) H2O[0] + (1) Pyruvate[0] + (1) H+[0] + (1) Anthranilate[0]	KEGG: rn00400 (Phenylalanine, tyrosine and tryptophan biosynthesis); rn01110 (Biosynthesis of secondary metabolites); rn01230 (Biosynthesis of amino acids)	4.1.3.27	0.1982	0	0.25047	0.03853	0.18119	0.21496	0.26991	0.23608	0.20805	0.20911	0.11501	0.21977	0.25377	0	0.00696	0.21706	0.24577	0.15316	0.19007	0.20689	0.24295	0.01486	0.01035	0.21352	0.19797	0.25931	0.18965	0.20619	0.23851	0.11731	0.08902	0.22321	0.22282	0.26749	0.21765	0.22292	0.23064	0.04333	0.29434	0.2633	0.21598	0.19244	0.26582	0.21094	0.22046
rxn04413	R06558	(1) GTP[0] + (1) Adenosyl cobinamide[0] => (1) GDP[0] + (1) H+[0] + (1) Adenosyl cobinamide phosphate[0]	KEGG: rn00860 (Porphyrin and chlorophyll metabolism)	2.7.1.156	0.1647	0	0.25094	0.20701	0.20105	0.22151	0.21197	0.13489	0.12557	0.17221	0.21728	0.22818	0.14867	0	0.23422	0.21014	0.26694	0.11791	0	0.14091	0.20089	0.33991	0	0.12494	0.18793	0	0.187	0.14879	0.13538	0.17603	0.23105	0.12158	0.1854	0.16124	0.16021	0.23249	0.22205	0.17229	0.15317	0.26874	0.21557	0.16233	0.15071	0.17717	0.21394
rxn00577	sucrose:phosphate alpha-D-glucosyltransferase	(1) Phosphate[0] + (1) Sucrose[0] => (1) D-Fructose[0] + (1) Glucose-1-phosphate[0]	KEGG: rn00500 (Starch and sucrose metabolism)	2.4.1.7	0	0.22478	0	0.11597	0.08618	0.11521	0	0	0.00052	0.00219	0	0.19752	0.08114	0	0	0.18486	0	0.11436	0	0.07941	0	0	0	0.07429	0	0	0.00032	0.054	0	0.09547	0.08499	0	0.06811	0.10999	0	0.00229	0	0.11322	0	0	0.21544	0.08794	0	0.08555	0
rxn01871	acetyl-CoA:enzyme N6-(dihydrolipoyl)lysine S-acetyltransferase	(1) Acetyl-CoA[0] + (1) Dihydrolipoamide[0] <=> (1) CoA[0] + (1) S-Acetyldihydrolipoamide[0]	KEGG: rn00010 (Glycolysis / Gluconeogenesis); rn00020 (Citrate cycle (TCA cycle)); rn00620 (Pyruvate metabolism); rn01110 (Biosynthesis of secondary metabolites)	2.3.1.12	0.17883	0.1675	0.33105	0.16049	0.20829	0.2477	0.32058	0.32291	0.33726	0.3194	0.30517	0.19139	0.39012	0.3027	0	0.00861	0.36189	0.08252	0.00063	0.32717	0.38211	0	0.01097	0	0.17829	0.35789	0.17586	0.18986	0.37037	0.17615	0.26902	0.16589	0.36036	0.21674	0.17499	0.17491	0.19722	0.18454	0.20067	0.15066	0.2149	0.3111	0.20643	0.34681	0.17767
rxn02342	R03270	(1) Lipoamide[0] + (1) 2-Hydroxyethyl-ThPP[0] <=> (1) TPP[0] + (1) S-Acetyldihydrolipoamide[0]	KEGG: rn00010 (Glycolysis / Gluconeogenesis); rn00020 (Citrate cycle (TCA cycle)); rn00620 (Pyruvate metabolism); rn01110 (Biosynthesis of secondary metabolites)	1.2.4.1	0.17883	0.16719	0.3312	0.16049	0.20841	0.2477	0.32058	0.32291	0.33726	0.3194	0.30517	0.19153	0.39012	0.30196	0	0	0.36173	0.08252	0	0.32717	0.38211	0	0	0	0.17829	0.35789	0.17586	0.18986	0.37037	0.17615	0.2693	0.16589	0.36036	0.21674	0.17499	0.17491	0.19722	0.18464	0.20067	0.15081	0.2149	0.3111	0.20643	0.34681	0.17767
rxn12645	methionyl aminopeptidase	(1) H2O[0] + (1) gly-asn-L[0] => (1) Glycine[0] + (1) L-Asparagine[0]	null	null	0.13485	0.53674	0.23099	0.16249	0.2257	0.16481	0.00323	0.16571	0.14816	0.16215	0.17442	0.15145	0.19028	0.34044	0.26483	0.17752	0.2044	0.18609	0.1584	0.13575	0.17194	0.01114	0.37218	0.14859	0.15821	0.20426	0.15401	0.13265	0.15593	0.17845	0.24176	0.14397	0.14777	0.20688	0.14122	0.25736	0.20409	0.19051	0.1423	0.20062	0.21463	0.15609	0.14735	0.15828	0.28096
rxn05207	Na+/malate symporter	(1) L-Malate[1] + (1) Na+[1] <=> (1) L-Malate[0] + (1) Na+[0]	null	null	0.14898	0.48225	0.31842	0	0.26456	0.37141	0.21709	0	0.1511	0	0	0.23802	0.15311	0	0	0.33653	0	0.19832	0.13436	0	0	0.47133	0.33533	0.13706	0.19361	0	0	0.13321	0.16078	0	0	0	0	0	0.15177	0	0	0.24362	0.20796	0.23569	0.21423	0	0	0	0.23902
rxn10122	NADH dehydrogenase (ubiquinone-8 & 3.5 protons)	(1) NADH[0] + (4.5) H+[0] + (1) Ubiquinone-8[0] => (1) NAD[0] + (3.5) H+[1] + (1) Ubiquinol-8[0]	null	1.6.5.3	0.14917	0.44085	0.33713	0.16249	0.18634	0.25272	0.20914	0.16085	0.11952	0.19234	0.2166	0.18611	0.12058	0.41054	0.16593	0.32947	0.22866	0.09024	0.11951	0.13663	0.21388	0.38519	0.33699	0.13657	0.18304	0.25221	0.15539	0.1114	0.13862	0.22104	0.15371	0.12055	0.14848	0.16012	0.11195	0.20892	0.26468	0.16478	0.16101	0.24872	0.21396	0.20768	0.16174	0.14242	0.19411
rxn10052	adenylate kinase (Inorganic triphosphate)	(1) AMP[0] + (1) H+[0] + (1) Triphosphate[0] <=> (1) ADP[0] + (1) PPi[0]	null	null	0.14907	0.49159	0.32653	0.18356	0.19799	0.19532	0.21897	0.16659	0.10974	0.20769	0	0.24016	0.15981	0.37868	0.20602	0.25547	0.22818	0.127	0.12179	0.14656	0.1837	0.00464	0.00414	0.17233	0.20814	0.23628	0.15868	0.12783	0.1271	0.18743	0.19168	0.15933	0.16863	0.16997	0.14581	0.25279	0.00125	0.17497	0.18095	0.00326	0.21382	0.21836	0.21173	0.13635	0.17597
rxn00371	Formate:NAD+ oxidoreductase	(1) NAD[0] + (1) Formate[0] => (1) NADH[0] + (1) CO2[0]	MetaCyc: C1-COMPOUNDS (C1 Compound Utilization and Assimilation); CARBOXYLATES-DEG (Carboxylate Degradation); CHEMOAUTOTROPHIC-ENERGY-METABOLISM (Chemoautotrophic Energy Metabolism); Degradation (Degradation/Utilization/Assimilation); Energy-Metabolism (Generation of Precursor Metabolite and Energy); Fermentation (); NUCLEO-DEG (Nucleoside and Nucleotide Degradation); Oxalate-Degradation (Oxalate…	1.17.1.9|1.2.1.2	0.11005	0	0	0.15725	0.27167	0	0.22531	0.19996	0.1055	0.22755	0.19639	0.15274	0.14996	0	0.24206	0	0.24414	0.0994	0.1027	0	0.24245	0.54307	0	0	0.1598	0.25757	0.18668	0.10876	0.13386	0.17918	0	0.13713	0.1538	0.18419	0.12369	0.1619	0.2322	0.19823	0.11787	0.23429	0.21356	0	0.16142	0.16846	0.19793
rxn00168	pyruvate carboxy-lyase (acetaldehyde-forming)	(1) Pyruvate[0] + (1) H+[0] => (1) CO2[0] + (1) Acetaldehyde[0]	MetaCyc: Acetaldehyde-Biosynthesis (Acetaldehyde Biosynthesis); Acetate-Formation (Fermentation to Acetate); Acetoin-Biosynthesis (Pyruvate Fermentation to Acetoin); Alcohol-Biosynthesis (Fermentation to Alcohols); CARBOXYLATES-DEG (Carboxylate Degradation); Carbohydrates-Biosynthesis (Carbohydrate Biosynthesis); Carbohydrates-Degradation (Carbohydrate Degradation); Degradation (Degradation/Utili…	4.1.1.1	0.13316	0	0	0.18444	0.23134	0	0	0	0.14236	0	0	0.22519	0	0	0	0	0	0.11901	0	0	0	0	0	0	0.21408	0	0.14595	0.12604	0	0.23644	0	0.15146	0	0.19092	0.15994	0.22464	0.26249	0.31083	0.18555	0.23165	0.21356	0	0.15882	0	0.23434
rxn00251	phosphate:oxaloacetate carboxy-lyase (adding phosphate;phosphoenolpyruvate-forming)	(1) Phosphate[0] + (1) Oxaloacetate[0] + (1) H+[0] => (1) H2O[0] + (1) CO2[0] + (1) Phosphoenolpyruvate[0]	KEGG: rn00620 (Pyruvate metabolism); rn00680 (Methane metabolism); rn00710 (Carbon fixation in photosynthetic organisms); rn00720 (Carbon fixation pathways in prokaryotes); rn01200 (Carbon metabolism)	4.1.1.31	0.14496	0	0	0.18656	0.22729	0.26094	0.23285	0.13367	0.13423	0.22407	0.2893	0.1921	0.15439	0	0.29455	0.40008	0.24788	0.10439	0.1478	0.14889	0.19433	0	0.31422	0.21677	0.19678	0	0.15899	0.11027	0.12958	0.23681	0.19961	0.14771	0.15186	0.18656	0.12076	0.23735	0.25484	0.19277	0.2177	0.19116	0.21315	0.28974	0.18706	0.15593	0.21267
rxn00910	5-methyltetrahydrofolate:NADP+ oxidoreductase	(1) NADP[0] + (1) 5-Methyltetrahydrofolate[0] <=> (1) NADPH[0] + (1) H+[0] + (1) 5-10-Methylenetetrahydrofolate[0]	KEGG: rn00670 (One carbon pool by folate)	1.5.1.20	0.16451	0	0.22444	0.1671	0.20866	0.19211	0.19121	0.14273	0.11969	0.21066	0.23478	0.2279	0.16839	0	0	0.19884	0.24495	0.10951	0.10867	0.14441	0.19334	0.29069	0.42103	0.14681	0.21883	0.23959	0.12961	0.14879	0.16373	0.17918	0.12269	0.13685	0.1808	0.19853	0.11865	0.23721	0.24001	0.16797	0.17569	0.23755	0.21288	0.17744	0.15309	0.1483	0.21734
rxn01353	ATP:dGDP phosphotransferase	(1) ATP[0] + (1) dGDP[0] <=> (1) ADP[0] + (1) dGTP[0]	MetaCyc: DENOVOPURINE2-PWY (superpathway of purine nucleotides <i>de novo</i> biosynthesis II); Deoxyribonucleotide-Biosynthesis (2'-Deoxyribonucleotide Biosynthesis); Guanosine-Deoxy-Denovo-Biosynthesis (Guanosine Deoxyribonucleotide <i>De Novo</i> Biosynthesis); Metabolic-Clusters (Metabolic Clusters); Nucleotide-Biosynthesis (Nucleoside and Nucleotide Biosynthesis); PRPP-PWY (superpathway of h…	2.7.4.6	0.08722	0.38979	0.24252	0.13742	0.16832	0.17832	0.15577	0.14174	0.11424	0.17131	0.21185	0.169	0.09889	0.49118	0.00658	0	0.21336	0.08171	0.1155	0.09673	0.21376	0	0.34072	0	0.1767	0.29464	0.19219	0.11981	0.11597	0.16171	0.11963	0.108	0.12384	0.17072	0.13195	0.14118	0.18723	0.1444	0.16482	0.20822	0.21261	0.16125	0.18587	0.14086	0.18745
rxn05654	Transport of succinate, extracellular	(1) Succinate[1] + (1) H+[1] <=> (1) Succinate[0] + (1) H+[0]	null	2.A.56.-.-	0.16395	0	0.42394	0.22098	0.37514	0.32906	0.23083	0.22525	0.15976	0.21504	0.37	0.23103	0	0	0.29341	0.3854	0.28616	0.24382	0.16799	0.16728	0.24827	0	0.33223	0.33294	0.21949	0.32618	0.18869	0.12056	0.17553	0.39088	0.20976	0.15146	0.16505	0.24554	0.18655	0.24264	0.21736	0.32225	0.22801	0.26191	0.21221	0.37481	0.21703	0.19323	0.2257
rxn08094	2-Oxoglutarate dehydrogenase complex	(1) NAD[0] + (1) CoA[0] + (1) 2-Oxoglutarate[0] => (1) NADH[0] + (1) CO2[0] + (1) Succinyl-CoA[0]	MetaCyc: Energy-Metabolism (Generation of Precursor Metabolite and Energy); GLYCOLYSIS-TCA-GLYOX-BYPASS (superpathway of glycolysis, pyruvate dehydrogenase, TCA, and glyoxylate bypass); PWY-5464 (superpathway of cytosolic glycolysis (plants), pyruvate dehydrogenase and TCA cycle); PWY-5690 (TCA cycle II (plants and fungi)); PWY-7254 (TCA cycle VII (acetate-producers)); TCA (TCA cycle I (prokaryot…	1.2.1.M9|1.2.4.2|1.8.1.4|2.3.1.61	0.12577	0.4698	0	0.17671	0.18806	0	0.22207	0.13643	0.1074	0.16821	0.27479	0.25143	0.13438	0.40025	0	0.64355	0.26954	0.16621	0.1397	0.15288	0.18048	0.38403	0.37715	0.14248	0.17763	0.24243	0.16027	0.11528	0.12672	0.2271	0.17791	0.17422	0.12118	0.20115	0.15801	0.19448	0.23704	0.25247	0.17815	0.20574	0.21194	0.25063	0.17202	0.15211	0.2291
rxn05442	11-methyl-trans-dodec-2-enoyl-ACP:NAD+ oxidoreductase (A-specific)	(1) NADH[0] + (1) H+[0] + (1) 11-methyl-trans-dodec-2-enoyl-ACP[0] <=> (1) NAD[0] + (1) 11-methyl-dodecanoyl-ACP[0]	null	1.3.1.0	0.1457	0	0	0.22073	0.16697	0	0	0.18228	0	0	0	0.19552	0.16681	0	0	0	0	0.11224	0	0	0	0	0.37508	0	0.17868	0	0	0.13775	0.1506	0.21339	0	0.14387	0	0	0.15581	0	0	0.13102	0	0.22684	0.21194	0	0	0	0
rxn00137	Adenosine 3',5'-bisphosphate 3'-phosphohydrolase	(1) H2O[0] + (1) Adenosine 3-5-bisphosphate[0] <=> (1) Phosphate[0] + (1) AMP[0]	null	3.1.3.7	0.13541	0	0	0.17434	0	0	0.18394	0.1361	0.11822	0.22046	0.193	0.21021	0.14207	0	0	0	0.00081	0.10555	0.12422	0	0.16811	0	0.00435	0	0.19651	0	0	0.12963	0.13652	0.2066	0	0.15371	0.1629	0.20414	0	0.00086	0.22392	0.14769	0.16045	0.22079	0.21181	0	0.16218	0	0.00255
rxn00503	(S)-1-pyrroline-5-carboxylate:NAD+ oxidoreductase	(2) H2O[0] + (1) NAD[0] + (1) 1-Pyrroline-5-carboxylate[0] <=> (1) NADH[0] + (1) L-Glutamate[0] + (1) H+[0]	KEGG: rn00250 (Alanine, aspartate and glutamate metabolism); rn00330 (Arginine and proline metabolism)	1.5.1.12	0.14103	0.44209	0	0.23357	0.38041	0	0.1989	0.20868	0.16036	0.21994	0.49396	0.23916	0.14828	0.49755	0	0	0.38208	0.26383	0.20445	0.14042	0.22192	0.62201	0.26558	0	0.20655	0.29574	0.15804	0.15729	0.16897	0.29771	0.1857	0.17497	0.17803	0.24392	0.18728	0.24121	0.24344	0.18403	0.22286	0.24174	0.21167	0.3964	0.23304	0.16435	0.19921
rxn00973	citrate hydroxymutase	(1) Citrate[0] <=> (1) Isocitrate[0]	KEGG: rn01200 (Carbon metabolism); rn01210 (2-Oxocarboxylic acid metabolism); rn01230 (Biosynthesis of amino acids)	4.2.1.3	0.13756	0	0.21337	0.17621	0.25892	0.18153	0.2187	0.10241	0.1029	0.17647	0.34436	0.21905	0.05777	0.38505	0.16188	0.29671	0.20114	0.15815	0.1067	0.13478	0.14139	0.15951	0.31381	0.13745	0.16587	0.10457	0.13884	0.13048	0.06488	0.22334	0.17527	0.12261	0.12414	0.1878	0.12755	0.20792	0.22189	0.16931	0.1358	0.21877	0.21154	0.18356	0.12388	0.13655	0.1849
rxn05233	2'-Deoxyguanosine 5'-diphosphate:oxidized-thioredoxin 2'-oxidoreductase	(1) GDP[0] + (1) trdrd[0] <=> (1) H2O[0] + (1) dGDP[0] + (1) trdox[0]	KEGG: rn00230 (Purine metabolism)	1.17.4.1	0.0845	0.40753	0.25405	0.13954	0.18561	0.15659	0.18879	0.15367	0.14115	0.15609	0.16411	0.17655	0	0.49118	0	0.16396	0.2145	0.09059	0.09413	0.14831	0.18914	0.0007	0.25647	0.07311	0.1425	0.26246	0.1975	0.10093	0.13291	0.15431	0.12297	0.12907	0.16167	0.1474	0.10773	0.15933	0.2169	0.13102	0.15877	0.19131	0.211	0.15333	0.16737	0.13577	0.19779
rxn00556	UTP:D-fructose-6-phosphate 1-phosphotransferase	(1) UTP[0] + (1) D-fructose-6-phosphate[0] => (1) UDP[0] + (1) H+[0] + (1) D-fructose-1,6-bisphosphate[0]	null	2.7.1.11	0	0.4368	0	0.17159	0.18303	0.20242	0	0	0.11926	0.19582	0.18853	0.18896	0.13803	0	0	0	0	0.10719	0.10631	0.15561	0.15661	0	0.28359	0.17273	0	0	0	0.12103	0	0.17494	0	0	0	0.21162	0.14471	0	0.22611	0.16149	0	0	0.21033	0	0	0	0
rxn01352	dGTP triphosphohydrolase	(1) H2O[0] + (1) dGTP[0] <=> (1) H+[0] + (1) Deoxyguanosine[0] + (1) Triphosphate[0]	KEGG: rn00230 (Purine metabolism)	3.1.5.1	0.15768	0	0.24891	0.19005	0	0.18362	0.22261	0	0.1145	0.19647	0	0.21777	0	0	0	0.24573	0.2728	0.11518	0	0.14938	0	0	0	0	0.22412	0.28533	0.18657	0.15559	0.13186	0.19265	0.2042	0.13741	0.19429	0.17047	0.1325	0.29823	0	0.16066	0.16403	0	0.20979	0.19244	0.18836	0.14076	0.19637
rxn00991	(S)-3-hydroxy-3-methylglutaryl-CoA acetoacetate-lyase (acetyl-CoA-forming)	(1) HMG-CoA[0] <=> (1) Acetyl-CoA[0] + (1) Acetoacetate[0]	MetaCyc: Amino-Acid-Degradation (Amino Acid Degradation); CARBOXYLATES-DEG (Carboxylate Degradation); Degradation (Degradation/Utilization/Assimilation); Energy-Metabolism (Generation of Precursor Metabolite and Energy); LEU-DEG2-PWY (L-leucine degradation I); LEUCINE-DEG (L-leucine Degradation); OTHER-ENERGY (Other); PWY-5074 (mevalonate degradation); PWY66-367 (ketogenesis); Proteinogenic-Amino…	4.1.3.4	0.0772	0	0.17067	0.12371	0	0	0.11697	0	0.13362	0.14719	0.16588	0.24016	0	0	0	0	0.1741	0.1063	0.15039	0	0	0	0	0	0.12058	0.25	0.10904	0.07987	0	0	0	0.07962	0.03896	0.19603	0.14003	0.15547	0.16021	0.17147	0.17748	0	0.20979	0.215	0.14476	0.13645	0.13644
rxn00539	ethanolamine ammonia-lyase (acetaldehyde-forming)	(1) Aminoethanol[0] => (1) NH3[0] + (1) Acetaldehyde[0]	MetaCyc: AMINE-DEG (Amine and Polyamine Degradation); Degradation (Degradation/Utilization/Assimilation); PWY0-1477 (ethanolamine utilization)|KEGG: rn00564 (Glycerophospholipid metabolism)	4.3.1.7	0.13345	0.37484	0.00312	0.16623	0.22361	0.29395	0.16696	0.20128	0.15162	0.14551	0.00149	0.17684	0.17865	0.92794	0.18629	0.30222	0.2298	0.13199	0.10584	0.12573	0.00161	0.01231	0.32954	0.18071	0.14461	0.29211	0.00032	0.08733	0.12244	0.26653	0.19307	0.15661	0.17763	0.25614	0.12957	0.20477	0.18207	0.25031	0.2298	0.21753	0.20912	0.25963	0.11695	0.14115	0.18433
rxn05551	ethanolamine transport in/out via proton symport	(1) H+[1] + (1) Aminoethanol[1] <=> (1) H+[0] + (1) Aminoethanol[0]	null	2.A.3.5.-	0.13345	0	0	0.20888	0.25352	0.27863	0.19283	0	0.15162	0	0	0.16643	0.19077	0	0	0	0.2298	0.15152	0.11079	0.13673	0	0	0	0	0.14448	0	0	0.08742	0.13624	0.25925	0.23063	0.15558	0.13539	0.25614	0.15205	0.20463	0.19472	0.19679	0.22992	0.21722	0.20912	0.19736	0	0.14125	0.18447
rxn05149	ABC-type manganese permease complex	(1) H2O[0] + (1) ATP[0] + (1) Mn2+[1] => (1) ADP[0] + (1) Phosphate[0] + (1) Mn2+[0] + (1) H+[0]	null	3.6.3.35|3.A.1.15.-|7.2.2.c	0.14046	0.58998	0	0	0.19725	0.22931	0.22719	0.16306	0.13553	0.20511	0.19029	0.22633	0.15804	0	0.20185	0.22073	0.26775	0.11074	0	0	0.20596	0.35199	0	0.15085	0.18291	0.2306	0.15549	0.12981	0.13034	0.173	0	0	0.16975	0.18905	0	0.19991	0	0.15047	0.15585	0.22808	0.20898	0.16641	0.13297	0.12069	0.20034
rxn05618	manganese transport in via proton symport	(1) Mn2+[1] + (1) H+[1] <=> (1) Mn2+[0] + (1) H+[0]	null	2.A.55.-.-	0.14046	0	0	0.0005	0.19725	0.22917	0.2276	0.16339	0.13553	0.20524	0.19029	0.20151	0.15814	0	0	0.22073	0.26775	0.11074	0	0.13371	0.20547	0.35199	0.35955	0.15105	0.18291	0.2306	0.15549	0.14228	0.13434	0.18464	0.19641	0.13985	0.16985	0.18905	0.13966	0.19991	0.00141	0.15037	0.15585	0.22793	0.20885	0.16713	0.13297	0.12069	0.18334
rxn10131	arginine/ornithine antiporter	(1) L-Arginine[1] + (1) Ornithine[0] <=> (1) L-Arginine[0] + (1) Ornithine[1]	null	null	0.1706	0.48599	0.26122	0.23108	0.20081	0.2849	0.63522	0.22293	0.23488	0.22459	0.48962	0.25371	0.19511	0	0	0.30772	0.55033	0.14216	0.15196	0.18986	0.34599	0	0	0.26121	0.19004	0.24085	0.24268	0.15993	0.16335	0.25488	0.26902	0.15062	0.15104	0.56216	0.5256	0.22649	0.29091	0.1795	0.17557	0.33018	0.20871	0.21104	0.55437	0.27193	0.19793
rxn05318	TRANS-RXN-203.ce	(1) H+[1] + (1) Adenosine[1] <=> (1) H+[0] + (1) Adenosine[0]	null	null	0.14365	0	0	0	0	0.31917	0.27638	0.16615	0	0.19917	0	0.22005	0	0	0	0	0	0.16362	0.15235	0.17964	0.22625	0	0.36307	0	0	0	0.22539	0.16607	0	0.20599	0	0.15549	0	0	0.14581	0.22478	0.28061	0.1938	0	0.25229	0.20845	0	0	0.24599	0.24058
rxn00452	S-Adenosyl-L-methionine:L-homocysteine S-methyltransferase	(1) S-Adenosyl-L-methionine[0] + (1) Homocysteine[0] => (1) S-Adenosyl-homocysteine[0] + (1) L-Methionine[0] + (1) H+[0]	KEGG: rn00270 (Cysteine and methionine metabolism); rn01110 (Biosynthesis of secondary metabolites)	2.1.1.10	0.16994	0	0.22911	0.1908	0.1861	0.16035	0.14392	0.19278	0	0.21852	0	0.23189	0.16366	0	0	0.20915	0.2855	0.1326	0	0	0	0	0	0.14563	0.19876	0.21325	0.22709	0.1605	0.15612	0.1992	0	0.13638	0.16975	0.22172	0.16104	0.24264	0.14475	0.14471	0.17983	0.22839	0.20831	0.20816	0.10386	0.16729	0.20813
rxn00122	ATP:FMN adenylyltransferase	(1) ATP[0] + (1) FMN[0] <=> (1) PPi[0] + (1) FAD[0]	MetaCyc: Cofactor-Biosynthesis (Cofactor, Prosthetic Group, Electron Carrier, and Vitamin Biosynthesis); Flavin-Biosynthesis (Flavin Biosynthesis); PWY-6167 (flavin biosynthesis II (archaea)); PWY-6168 (flavin biosynthesis III (fungi)); PWY66-366 (flavin biosynthesis IV (mammalian)); RIBOSYN2-PWY (flavin biosynthesis I (bacteria and plants)); Vitamin-Biosynthesis (Vitamin Biosynthesis)|KEGG: rn00…	2.7.7.2	0	0.44894	0	0.001	0	0.00139	0.00526	0.16648	0	0.23813	0	0.00143	0.17105	0.43897	0	0	0.00081	0.12912	0.13357	0.14879	0	0.00464	0.00724	0	0.20298	0.00205	0	0.13954	0.13947	0	0.21895	0.148	0.00061	0	0.17214	0.00086	0.00172	0.19164	0.00067	0.00372	0.20831	0	0.00032	0	0.00383
rxn00727	Chorismate pyruvate-lyase (amino-accepting)	(1) L-Glutamine[0] + (1) Chorismate[0] => (1) Pyruvate[0] + (1) L-Glutamate[0] + (1) H+[0] + (1) Anthranilate[0]	MetaCyc: ALKALOIDS-SYN (Alkaloid Biosynthesis); ALL-CHORISMATE-PWY (superpathway of chorismate metabolism); Amino-Acid-Biosynthesis (Amino Acid Biosynthesis); COMPLETE-ARO-PWY (superpathway of aromatic amino acid biosynthesis); IND-AMINO-ACID-SYN (Proteinogenic Amino Acid Biosynthesis); N-CONTAINING-SECONDARY-CMPD-SYN (Nitrogen-Containing Secondary Compound Biosynthesis); PWY-5958 (acridone alkal…	4.1.3.27	0.20625	0	0.25312	0.0404	0.19284	0.19838	0.24916	0.22967	0.19896	0.20008	0.11786	0.23118	0.2378	0	0.0067	0.22892	0.27394	0.14305	0.19439	0.20134	0.24122	0.01277	0.00994	0.20613	0.1874	0.22823	0.2081	0.20563	0.24422	0.1184	0.06899	0.21422	0.22599	0.25315	0.21343	0.20292	0.22814	0.05115	0.27978	0.24422	0.20818	0.20468	0.28259	0.19753	0.22343
rxn00935	(S)-Malate:(acceptor) oxidoreductase	(1) FAD[0] + (1) L-Malate[0] => (1) Oxaloacetate[0] + (1) FADH2[0]	KEGG: rn00620 (Pyruvate metabolism)	1.1.5.4	0.12923	0	0	0.15738	0	0	0.17814	0.15555	0.12228	0	0.2284	0.18868	0	0	0	0	0.18909	0.1173	0	0	0	0.29812	0.30449	0	0.15993	0.23013	0	0.14322	0.1193	0	0	0	0.14306	0	0.15324	0.20692	0	0.17168	0.17927	0.19721	0.20818	0.15501	0.14627	0.13665	0
rxn02380	beta-D-Glucose 6-phosphate ketol-isomerase	(1) beta-D-Glucose 6-phosphate[0] <=> (1) D-fructose-6-phosphate[0]	MetaCyc: ANAEROFRUCAT-PWY (homolactic fermentation); ANAGLYCOLYSIS-PWY (glycolysis III (from glucose)); Acetate-Formation (Fermentation to Acetate); Alcohol-Biosynthesis (Fermentation to Alcohols); C1-COMPOUNDS (C1 Compound Utilization and Assimilation); CARBO-BIOSYNTHESIS (Sugar Biosynthesis); CARBOXYLATES-DEG (Carboxylate Degradation); COLANSYN-PWY (colanic acid building blocks biosynthesis); C…	5.3.1.9	0.10565	0.42964	0.1716	0.15688	0.24347	0.22374	0.15806	0.17643	0.12073	0.18885	0.28075	0.15302	0.15834	0	0.00569	0.28951	0.20863	0.18295	0.10631	0.14354	0.14621	0.34664	0.23391	0.24436	0.16878	0.20536	0.15093	0.12764	0.10056	0.2584	0.18153	0.12008	0.17077	0.16785	0.09561	0.22221	0.18957	0.23981	0.1386	0.20403	0.20804	0.25687	0.15233	0.12099	0.18631
rxn10125	NAD(P) transhydrogenase	(1) NADH[0] + (1) NADP[0] + (2) H+[1] <=> (1) NAD[0] + (1) NADPH[0] + (2) H+[0]	null	1.6.1.1	0.12493	0.42653	0	0.15127	0.19272	0.22848	0.17895	0.17068	0.11242	0.21014	0.22447	0.20479	0.14483	0	0	0	0.25212	0.08334	0.08855	0.12018	0.17714	0.44416	0.32271	0.13755	0.16627	0.20142	0.15825	0.12019	0.14575	0.17312	0.1978	0.11652	0.13877	0.19653	0.14067	0.21163	0.19706	0.13061	0.17289	0.27137	0.20804	0	0.18165	0.14575	0.20473
rxn00182	L-glutamate:NAD+ oxidoreductase (deaminating)	(1) H2O[0] + (1) NAD[0] + (1) L-Glutamate[0] <=> (1) NADH[0] + (1) NH3[0] + (1) 2-Oxoglutarate[0] + (1) H+[0]	MetaCyc: 4-Aminobutyraye-Degradation (4-Aminobutanoate Degradation); ALACAT2-PWY (L-alanine degradation II (to D-lactate)); ALANINE-DEG (L-alanine Degradation); AMINE-DEG (Amine and Polyamine Degradation); ARGININE-SYN4-PWY (L-ornithine biosynthesis II); Acetate-Formation (Fermentation to Acetate); Acetyl-CoA-Butyrate (Fermentation to Butanoate); Amino-Acid-Biosynthesis (Amino Acid Biosynthesis);…	1.4.1.2|1.4.1.3|1.4.1.4	0.14365	0	0.23114	0.21399	0.20767	0	0.20321	0.16217	0.11112	0.19672	0.22515	0.18725	0.16376	0.4027	0.19021	0	0.22818	0.10521	0.09861	0.11872	0.20955	0.32993	0.2457	0	0.14937	0.24511	0.13937	0.10961	0.14946	0.18488	0.20963	0.13085	0.17855	0.18194	0.15783	0.20034	0.22845	0.1759	0.17613	0.20714	0.2075	0.17025	0.17581	0.13861	0.20629
rxn00213	UTP:alpha-D-glucose-1-phosphate uridylyltransferase	(1) UTP[0] + (1) Glucose-1-phosphate[0] <=> (1) PPi[0] + (1) UDP-glucose[0]	MetaCyc: Ascorbate-Biosynthesis (Ascorbate Biosynthesis); CARBO-BIOSYNTHESIS (Sugar Biosynthesis); COLANSYN-PWY (colanic acid building blocks biosynthesis); Carbohydrates-Biosynthesis (Carbohydrate Biosynthesis); Carbohydrates-Degradation (Carbohydrate Degradation); Cell-Structure-Biosynthesis (Cell Structure Biosynthesis); Cell-Wall-Biosynthesis (Cell Wall Biosynthesis); Cofactor-Biosynthesis (C…	2.7.7.9	0.14421	0.56289	0.47132	0.20352	0.17703	0.2151	0.21399	0.27287	0.16357	0.24626	0.26475	0.22875	0.1466	0	0.22246	0.22695	0.25456	0.11935	0.12202	0.15366	0.21499	0.34572	0.32002	0.16504	0.19255	0	0.22348	0.14728	0.16678	0.21825	0.21171	0.16055	0.15891	0.18007	0.13654	0.22021	0.26843	0.16427	0.29042	0.27044	0.20576	0.17313	0.1995	0.17649	0.21663
rxn00151	ATP:pyruvate,phosphate phosphotransferase	(1) ATP[0] + (1) Phosphate[0] + (1) Pyruvate[0] => (1) PPi[0] + (1) AMP[0] + (1) Phosphoenolpyruvate[0] + (2) H+[0]	MetaCyc: Amino-Acid-Biosynthesis (Amino Acid Biosynthesis); Energy-Metabolism (Generation of Precursor Metabolite and Energy); GLUTAMINE-SYN (L-glutamine Biosynthesis); IND-AMINO-ACID-SYN (Proteinogenic Amino Acid Biosynthesis); PWY-241 (C4 photosynthetic carbon assimilation cycle, NADP-ME type); PWY-6549 (L-glutamine biosynthesis III); PWY-7115 (C4 photosynthetic carbon assimilation cycle, NAD-M…	2.7.9.1	0.14009	0.44054	0.2592	0.20364	0.17261	0.23683	0	0.20493	0.1402	0	0.20168	0.23317	0.15459	0.3875	0	0.22709	0.26221	0.11122	0.12202	0.1448	0.2119	0.32412	0.39019	0.1608	0.2183	0.23265	0.16069	0.1165	0.15289	0.19471	0.18751	0.16027	0.17527	0	0.14526	0.18577	0	0.14677	0.15294	0	0.20522	0.21104	0.19561	0.15613	0.21196
rxn00650	L-cysteinylglycine dipeptidase	(1) H2O[0] + (1) Cys-Gly[0] <=> (1) Glycine[0] + (1) L-Cysteine[0]	MetaCyc: COFACTOR-DEGRADATION (Cofactor, Prosthetic Group, Electron Carrier Degradation); Cofactor-Biosynthesis (Cofactor, Prosthetic Group, Electron Carrier, and Vitamin Biosynthesis); Degradation (Degradation/Utilization/Assimilation); PWY-4041 (&gamma;-glutamyl cycle); PWY-7559 (glutathione degradation (DUG pathway-yeast)); Reductants (Reductant Biosynthesis)|KEGG: rn00480 (Glutathione metabol…	3.4.11.1|3.4.11.2|3.4.11.23|3.4.13.-|3.4.13.18	0.14898	0.68555	0.29021	0.17733	0.19517	0.20479	0.1993	0.22647	0.15188	0.19814	0.25037	0.2259	0.19225	0.36176	0.21513	0.19164	0.22492	0.12994	0.12383	0.13624	0.20176	0.01138	0.29373	0.16888	0.19282	0.25678	0.18116	0.12745	0.15089	0.16984	0.22395	0.15624	0.18335	0.23182	0.16122	0.22092	0.2361	0.13514	0.21445	0.25244	0.20508	0.16413	0.15352	0.15769	0.19566
rxn00278	L-Alanine:NAD+ oxidoreductase (deaminating)	(1) H2O[0] + (1) NAD[0] + (1) L-Alanine[0] <=> (1) NADH[0] + (1) NH3[0] + (1) Pyruvate[0] + (1) H+[0]	MetaCyc: ALANINE-DEG (L-alanine Degradation); Amino-Acid-Degradation (Amino Acid Degradation); Degradation (Degradation/Utilization/Assimilation); PWY1-2 (L-alanine degradation IV); Proteinogenic-Amino-Acids-Degradation (Proteinogenic Amino Acid Degradation)|KEGG: rn00250 (Alanine, aspartate and glutamate metabolism); rn00430 (Taurine and hypotaurine metabolism)	1.4.1.1	0.14486	0.40722	0.41802	0.20102	0.31139	0.26498	0.20914	0.16262	0.12661	0.18769	0.28469	0.21021	0.15824	0	0	0.31408	0.24511	0.13656	0.12642	0.16339	0.18135	0	0.34506	0	0.18542	0.25599	0.16143	0.12887	0.13291	0.26726	0.23021	0.16532	0.14807	0.2014	0.14021	0.21563	0.23235	0.23384	0.17714	0.21552	0.20495	0.31158	0.16975	0.13998	0.2172
rxn05439	5-methyl-trans-hex-2-enoyl-ACP:NAD+ oxidoreductase (A-specific)	(1) NADH[0] + (1) H+[0] + (1) 5-methyl-trans-hex-2-enoyl-ACP[0] <=> (1) NAD[0] + (1) 5-methyl-hexanoyl-ACP[0]	null	1.3.1.0	0.14121	0	0	0.20214	0.18757	0	0	0.16228	0.1177	0.19014	0.20507	0.24914	0.15232	0	0	0	0	0.12269	0.12807	0.16689	0.19446	0	0.35458	0	0.19691	0	0	0.13114	0.15841	0.2123	0	0.13938	0	0	0.13195	0.19734	0	0.1726	0	0.21722	0.20441	0	0	0.15603	0.21904
rxn01213	GPPSYN-RXN	(1) Isopentenyldiphosphate[0] + (1) DMAPP[0] <= (1) PPi[0] + (1) H+[0] + (1) Geranyldiphosphate[0]	MetaCyc: ALL-CHORISMATE-PWY (superpathway of chorismate metabolism); All-Trans-Farnesyl-PP-Biosynthesis (); Antibiotic-Biosynthesis (Antibiotic Biosynthesis); Cell-Structure-Biosynthesis (Cell Structure Biosynthesis); Cell-Wall-Biosynthesis (Cell Wall Biosynthesis); Cofactor-Biosynthesis (Cofactor, Prosthetic Group, Electron Carrier, and Vitamin Biosynthesis); DITERPENOID-SYN (Diterpenoid Biosynt…	2.5.1.1	0.12699	0.48661	0.30954	0.21025	0.20204	0.18236	0.19553	0.14914	0.1299	0.2313	0.22827	0.27325	0.20931	0	0	0.24869	0.19821	0.10514	0.11354	0.13429	0.17739	0	0.34134	0.1407	0.20338	0.22587	0.21277	0.14794	0.19266	0.17033	0	0.14903	0.13304	0.20476	0.17563	0.21835	0.27311	0.14636	0.19731	0.18231	0.20401	0.21788	0	0.13097	0.24653
rxn01466	Geranyl-diphosphate:isopentenyl-diphosphate geranyltrans-transferase	(1) Isopentenyldiphosphate[0] + (1) Geranyldiphosphate[0] => (1) PPi[0] + (1) H+[0] + (1) Farnesyldiphosphate[0]	MetaCyc: ALL-CHORISMATE-PWY (superpathway of chorismate metabolism); All-Trans-Farnesyl-PP-Biosynthesis (); Cofactor-Biosynthesis (Cofactor, Prosthetic Group, Electron Carrier, and Vitamin Biosynthesis); DITERPENOID-SYN (Diterpenoid Biosynthesis); ERGOSTEROL-SYN-PWY (superpathway of ergosterol biosynthesis I); Energy-Metabolism (Generation of Precursor Metabolite and Energy); Ergosterol-Biosynthe…	2.5.1.10	0.12699	0.48661	0.30954	0.21025	0.20191	0.1825	0.19512	0.14914	0.1299	0.2313	0.22827	0.27325	0.20931	0	0	0.24869	0.19821	0.10514	0.11346	0.1342	0.17751	0	0.34134	0.1407	0.20338	0.22587	0.21277	0.14804	0.19266	0.17033	0	0.14884	0.13304	0.20476	0.17563	0.21835	0.27327	0.14636	0.19731	0.18231	0.20401	0.21788	0	0.13097	0.24653
rxn00830	Isopentenyl-diphosphate delta3-delta2-isomerase	(1) Isopentenyldiphosphate[0] <=> (1) DMAPP[0]	MetaCyc: ALL-CHORISMATE-PWY (superpathway of chorismate metabolism); All-Trans-Farnesyl-PP-Biosynthesis (); Cell-Structure-Biosynthesis (Cell Structure Biosynthesis); Cell-Wall-Biosynthesis (Cell Wall Biosynthesis); Cofactor-Biosynthesis (Cofactor, Prosthetic Group, Electron Carrier, and Vitamin Biosynthesis); DITERPENOID-SYN (Diterpenoid Biosynthesis); ERGOSTEROL-SYN-PWY (superpathway of ergoste…	5.3.3.2	0	0.45361	0.45839	0	0.204	0.18236	0	0	0.12627	0.18382	0.18052	0.25927	0.20941	0	0	0.23457	0.30456	0.09933	0.11346	0.15337	0.18394	0	0.34154	0.18179	0.20391	0.26372	0	0.14303	0.23185	0.18937	0	0.15774	0.17067	0.1701	0.16966	0.21435	0	0.11394	0.15126	0.18495	0.20401	0.23539	0.1664	0.14282	0.20686
rxn00612	sn-Glycerol-3-phosphate:NADP+ 2-oxidoreductase	(1) NADP[0] + (1) Glycerol-3-phosphate[0] <=> (1) NADPH[0] + (1) H+[0] + (1) Glycerone-phosphate[0]	MetaCyc: CDP-diacylglycerol-Biosynthesis (CDP-diacylglycerol Biosynthesis); Glycolipids-Biosynthesis (Glycolipid Biosynthesis); Lipid-Biosynthesis (Fatty Acid and Lipid Biosynthesis); PHOSLIPSYN-PWY (superpathway of phospholipid biosynthesis I (bacteria)); PHOSLIPSYN2-PWY (superpathway of phospholipid biosynthesis II (plants)); PWY-5667 (CDP-diacylglycerol biosynthesis I); PWY-5981 (CDP-diacylgly…	1.1.1.94	0.13363	0.41936	0.23925	0.16299	0.22435	0.21831	0.18744	0.1508	0.12557	0.23594	0.26177	0.16985	0.15538	0.42475	0.22335	0.23104	0.21042	0.13902	0.10466	0.15016	0.1905	0.34943	0.31712	0.16721	0.16033	0.22603	0.13874	0.13454	0.12577	0.23123	0.2067	0.12149	0.13652	0.19865	0.1403	0.1842	0.22392	0.20883	0.17064	0.25555	0.2036	0.28902	0.14757	0.13645	0.22811
rxn00499	(S)-Lactate:NAD+ oxidoreductase	(1) NAD[0] + (1) L-Lactate[0] <=> (1) NADH[0] + (1) Pyruvate[0] + (1) H+[0]	MetaCyc: ANAEROFRUCAT-PWY (homolactic fermentation); Acetate-Formation (Fermentation to Acetate); Alcohol-Biosynthesis (Fermentation to Alcohols); CARBOXYLATES-DEG (Carboxylate Degradation); Carbohydrates-Degradation (Carbohydrate Degradation); Degradation (Degradation/Utilization/Assimilation); Energy-Metabolism (Generation of Precursor Metabolite and Energy); Fermentation (); Fermentation-to-Ac…	1.1.1.27	0.13653	0.382	0.30611	0.1807	0.27596	0.25536	0.20415	0.16052	0.12523	0.28096	0.27221	0.20565	0.14355	0	0.21348	0.25632	0.2702	0.14128	0	0.16417	0.17961	0.3954	0.3254	0.14947	0.14593	0.23454	0.17034	0.12028	0.12758	0.28376	0.17165	0.12776	0.14378	0.19279	0.13241	0.20249	0.21455	0.22273	0.19294	0.15314	0.20347	0.28902	0.19561	0.15574	0.19736
rxn10474	TRANS-RXNBWI-115534.ce.maizeexp.CO+2_CO+2	(1) Co2+[0] <=> (1) Co2+[1]	null	null	0.17275	0.46202	0	0.00062	0.14245	0.18153	0.00391	0.1456	0	0.14848	0	0.00128	0.16287	0	0.21083	0.2309	0.00049	0.17666	0	0.18149	0	0.00906	0.35997	0.16386	0.1116	0.00174	0	0.12283	0.13871	0.20381	0.23411	0.13301	0.00061	0	0.15691	0.00143	0.0025	0.13452	0.19608	0.00403	0.2032	0.18272	0.00065	0	0.00326
rxn00839	ATP:dADP phosphotransferase	(1) ATP[0] + (1) dADP[0] <=> (1) ADP[0] + (1) dATP[0]	MetaCyc: Adenosine-Deoxy-Denovo-Bbiosynthesis (Adenosine Deoxyribonucleotide <i>De Novo</i> Biosynthesis); DENOVOPURINE2-PWY (superpathway of purine nucleotides <i>de novo</i> biosynthesis II); Deoxyribonucleotide-Biosynthesis (2'-Deoxyribonucleotide Biosynthesis); Metabolic-Clusters (Metabolic Clusters); Nucleotide-Biosynthesis (Nucleoside and Nucleotide Biosynthesis); PRPP-PWY (superpathway of …	2.7.4.6	0.11885	0.42217	0.24127	0.14665	0.1628	0.17874	0.18542	0.14395	0.12376	0.15596	0.25865	0.19524	0.10934	0.37157	0.00632	0	0.22036	0.08287	0.11055	0.11833	0.20621	0.37381	0.28897	0	0.17261	0.27429	0.16854	0.1283	0.12064	0.12544	0.18292	0.11971	0.13273	0.20726	0.12681	0.20734	0.24984	0.12526	0.20538	0.227	0.20307	0.185	0.16196	0.15769	0.22216
rxn00248	(S)-malate:NAD+ oxidoreductase	(1) NAD[0] + (1) L-Malate[0] <=> (1) NADH[0] + (1) Oxaloacetate[0] + (1) H+[0]	MetaCyc: ASPARTATE-DEG (L-aspartate Degradation); Alcohol-Biosynthesis (Fermentation to Alcohols); Amino-Acid-Degradation (Amino Acid Degradation); Autotrophic-CO2-Fixation (Autotrophic CO<sub>2</sub> Fixation); C1-COMPOUNDS (C1 Compound Utilization and Assimilation); CARBO-BIOSYNTHESIS (Sugar Biosynthesis); CO2-Fixation (CO<sub>2</sub> Fixation); Carbohydrates-Biosynthesis (Carbohydrate Biosynth…	1.1.1.299|1.1.1.37	0.11651	0	0	0.18119	0.25463	0.29256	0.20455	0.15941	0.11458	0.2055	0.23925	0.16015	0.14858	0.35686	0.11294	0.44528	0.18811	0.11429	0.132	0.13838	0.19236	0.40701	0.33368	0	0.18714	0.24369	0.13927	0.13123	0.13376	0.27041	0	0.10613	0.12169	0.16523	0.13067	0.17991	0.22642	0.18176	0.18095	0.20047	0.20307	0.19568	0.14573	0.15143	0.23335
rxn07434	R07603	(1) TPP[0] + (1) H+[0] + (1) 3MOP[0] => (1) CO2[0] + (1) 2-Methyl-1-hydroxybutyl-TPP[0]	KEGG: rn00280 (Valine, leucine and isoleucine degradation); rn01110 (Biosynthesis of secondary metabolites)	1.2.4.4	0.1137	0.38948	0	0.14241	0.16771	0.15603	1	0	0.10515	0.18253	0.16194	0.24173	0.10658	0	0	0	0.16482	0.06791	0.11951	0.13731	0	0	0.28773	0	0.13576	0.26562	0.56916	0.09545	0	0.16535	0	0.12214	0.13529	0.67864	0.11956	0.14404	0.17489	0.08265	0.12078	0	0.20307	0	0.18306	0.13264	0.17016
rxn07435	R07604	(1) Lipoamide[0] + (1) 2-Methyl-1-hydroxybutyl-TPP[0] <=> (1) TPP[0] + (1) H+[0] + (1) S-(2-Methylbutanoyl)-dihydrolipoamide-E[0]	KEGG: rn00280 (Valine, leucine and isoleucine degradation); rn01110 (Biosynthesis of secondary metabolites)	1.2.4.4	0.1137	0.38885	0	0.14229	0.16771	0.15575	1	0	0.10515	0.18266	0.16208	0.24187	0.10658	0	0	0	0.16482	0.06791	0.11951	0.13721	0	0	0.28773	0	0.13563	0.26562	0.56916	0.09545	0	0.16523	0	0.12205	0.13529	0.67864	0.11965	0.14404	0.17489	0.08265	0.12078	0	0.20307	0	0.18295	0.13264	0.17002
rxn01358	inosine:phosphate alpha-D-ribosyltransferase	(1) Phosphate[0] + (1) Inosine[0] <=> (1) HYXN[0] + (1) Ribose 1-phosphate[0]	MetaCyc: Adenine-Adenosine-Salvage (Adenine and Adenosine Salvage); Adenosine-Nucleotides-Degradation (Adenosine Nucleotide Degradation); Degradation (Degradation/Utilization/Assimilation); NUCLEO-DEG (Nucleoside and Nucleotide Degradation); Nucleotide-Biosynthesis (Nucleoside and Nucleotide Biosynthesis); PUR-NUC-SYN (Purine Nucleotide Biosynthesis); PWY-6353 (purine nucleotides degradation II (…	2.4.2.1|2.4.2.15	0.10369	0.29514	0.16178	0.14241	0.13547	0.19657	0.16965	0.12826	0	0.18679	0.20168	0.16286	0.11683	0	0	0.2011	0.18664	0.11771	0.11487	0.10607	0.16329	0	0.31339	0.16396	0.17261	0.2142	0.13481	0.11707	0.09305	0.17979	0.15259	0.11727	0.13969	0	0.12305	0.22935	0.18301	0.17898	0.15227	0.22591	0.20293	0.15717	0.15644	0.10885	0.1533
rxn00105	ATP:nicotinamide-nucleotide adenylyltransferase	(1) ATP[0] + (1) Nicotinamide ribonucleotide[0] <=> (1) NAD[0] + (1) PPi[0]	MetaCyc: Cofactor-Biosynthesis (Cofactor, Prosthetic Group, Electron Carrier, and Vitamin Biosynthesis); NAD-BIOSYNTHESIS-III (NAD biosynthesis III (from nicotinamide)); NAD-Metabolism (NAD Metabolism); NAD-SYN (NAD Biosynthesis); PWY-3502 (superpathway of NAD biosynthesis in eukaryotes); PWY3O-4106 (NAD salvage pathway IV (from nicotinamide riboside))|KEGG: rn00760 (Nicotinate and nicotinamide m…	2.7.7.1|2.7.7.18	0.16283	0.48786	0.33339	0.20688	0.1845	0.20507	0.1962	0.18438	0.15067	0.20859	0.32388	0.2587	0.16632	0.38456	0.19982	0.29233	0.30293	0.12345	0.12988	0.19005	0.18431	0.01277	0.17719	0.18524	0.23851	0.02334	0.19421	0.13359	0.13738	0.22395	0.21185	0.14762	0.19951	0.17783	0.14737	0.25664	0.24672	0.20914	0.19148	0.22917	0.20266	0.21704	0.24884	0.16151	0.02026
rxn00500	(R)-Lactate:NAD+ oxidoreductase	(1) NAD[0] + (1) D-Lactate[0] <=> (1) NADH[0] + (1) Pyruvate[0] + (1) H+[0]	MetaCyc: ALACAT2-PWY (L-alanine degradation II (to D-lactate)); ALANINE-DEG (L-alanine Degradation); Acetate-Formation (Fermentation to Acetate); Alcohol-Biosynthesis (Fermentation to Alcohols); Amino-Acid-Degradation (Amino Acid Degradation); Antibiotic-Resistance (Antibiotic Resistance); CARBOXYLATES-DEG (Carboxylate Degradation); Carbohydrates-Degradation (Carbohydrate Degradation); Cell-Struc…	1.1.1.28	0.11305	0.38232	0.23036	0	0	0.24979	0.24646	0.15555	0.1942	0	0.30178	0.28252	0	0	0.15227	0.25378	0.22834	0.13574	0.34831	0.1231	0.2312	0	0.22438	0.16672	0.17314	0.16719	0.21001	0.11896	0	0.24324	0.14508	0.12898	0	0.2201	0.09938	0.15604	0.37867	0.19689	0.18028	0.10489	0.20226	0.20432	0.26463	0.14526	0.17484
rxn00558	D-glucose-6-phosphate aldose-ketose-isomerase	(1) D-glucose-6-phosphate[0] <=> (1) D-fructose-6-phosphate[0]	null	5.3.1.9	0.12568	0.44303	0.2659	0.17434	0.24433	0.25286	0.17801	0.20526	0.11562	0.20072	0.34219	0.18811	0.15045	0	0.21234	0.33611	0.28974	0.17899	0.09586	0.13712	0.19297	0.34014	0.33575	0.23746	0.19625	0.26435	0.14139	0.15049	0.12387	0.24736	0.22117	0.12158	0.13468	0.19853	0.1102	0.22421	0.21658	0.27038	0.16123	0.21598	0.20212	0.22184	0.16412	0.14086	0.22074
rxn01116	D-Ribulose-5-phosphate 3-epimerase	(1) D-Ribulose5-phosphate[0] <=> (1) D-Xylulose5-phosphate[0]	MetaCyc: Acetate-Formation (Fermentation to Acetate); Alcohol-Biosynthesis (Fermentation to Alcohols); Autotrophic-CO2-Fixation (Autotrophic CO<sub>2</sub> Fixation); C1-COMPOUNDS (C1 Compound Utilization and Assimilation); CALVIN-PWY (Calvin-Benson-Bassham cycle); CARBO-BIOSYNTHESIS (Sugar Biosynthesis); CARBOXYLATES-DEG (Carboxylate Degradation); CO2-Fixation (CO<sub>2</sub> Fixation); Carbohyd…	5.1.3.1	0.14206	0.4754	0.32263	0.18144	0.2154	0.25174	0.20941	0.16085	0.12237	0.24716	0.25431	0.22319	0.17796	0.33848	0.19148	0.28188	0.20831	0.12051	0.1104	0.145	0.16749	0	0	0.20307	0.22385	0.18155	0.16599	0.20072	0.15536	0.20575	0.22159	0.15268	0.16648	0.1782	0.15498	0.20549	0.25312	0.20111	0.16908	0.2256	0.20199	0.21668	0.16607	0.15427	0.21918
rxn01368	Cytidine aminohydrolase	(1) H2O[0] + (1) H+[0] + (1) Cytidine[0] => (1) NH3[0] + (1) Uridine[0]	MetaCyc: Degradation (Degradation/Utilization/Assimilation); NUCLEO-DEG (Nucleoside and Nucleotide Degradation); Nucleotide-Biosynthesis (Nucleoside and Nucleotide Biosynthesis); PWY-6556 (pyrimidine ribonucleosides salvage II); PWY-7193 (pyrimidine ribonucleosides salvage I); PWY-7196 (superpathway of pyrimidine ribonucleosides salvage); PWY-7209 (superpathway of pyrimidine ribonucleosides degra…	3.5.4.5	0.13756	0.41127	0.24439	0.21536	0.18622	0.25606	0.22221	0.20228	0.00052	0.1926	0.23545	0.19866	0.15765	0.02304	0	0.2357	0.00098	0.10698	0.11998	0.15609	0.25915	0.01347	0.26309	0.09853	0.14263	0.25221	0.18636	0.12509	0.15013	0.22953	0.19085	0.14209	0.17313	0.17172	0.10406	0.27965	0.2222	0.1937	0.14835	0.21086	0.20199	0.1886	0.14714	0.18422	0.25163
rxn10150	Citrate transport via succinate antiport	(1) Succinate[0] + (1) Citrate[1] <=> (1) Succinate[1] + (1) Citrate[0]	null	null	0	0	0.35022	0	0	0	0	0	0	0	0	0	0	0	0	0	0	0	0	0	0	0	0	0	0	0	0	0.16418	0.18029	0.27478	0	0	0	0	0	0	0	0	0	0.24344	0.20199	0	0	0	0.23349
rxn00369	GTP:cytidine 5'-phosphotransferase	(1) GTP[0] + (1) Cytidine[0] => (1) GDP[0] + (1) CMP[0] + (1) H+[0]	KEGG: rn00240 (Pyrimidine metabolism)	2.7.1.-|2.7.1.48	0.1355	0.40971	0	0.14815	0.1834	0.21176	0.16507	0.11843	0	0.17699	0.23016	0.20009	0.15784	0	0	0.19277	0	0.08553	0.12281	0.15843	0.17541	0	0.29849	0	0	0.20536	0	0.14209	0.12225	0.23948	0.18973	0.11896	0.14695	0.15788	0	0.26951	0.22314	0.14172	0.1981	0.27541	0.20172	0.18956	0	0	0
rxn05201	TRANS-RXNBWI-115572.ce.maizeexp.HYPOXANTHINE_HYPOXANTHINE	(1) H+[1] + (1) HYXN[1] <=> (1) H+[0] + (1) HYXN[0]	null	null	0.14711	0.44521	0.33978	0.18668	0.16746	0.23906	0.21116	0	0.12791	0.20163	0.28401	0.17299	0.1675	0	0.25243	0.36082	0.26515	0.17099	0.13813	0.15113	0	0.40724	0.33244	0.20761	0.21157	0.26751	0.18021	0.15597	0.13662	0.25597	0.18765	0.16748	0.17538	0.19828	0.11571	0.23421	0.27405	0.23724	0.18487	0.22048	0.20159	0.22388	0.30715	0.16318	0.22797
rxn05232	2'-Deoxyadenosine 5'-triphosphate:oxydized-thioredoxin 2'-oxidoreductase	(1) ATP[0] + (1) trdrd[0] <=> (1) H2O[0] + (1) dATP[0] + (1) trdox[0]	KEGG: rn00230 (Purine metabolism)	1.17.4.2	0.10855	0.4642	0.2154	0.14378	0.17286	0.21845	0.18151	0.1656	0.12964	0.18305	0	0.21378	0.12856	0	0.20134	0.22737	0.18143	0.1078	0.12595	0.14081	0	0	0.26599	0.17637	0.17736	0	0	0.1284	0.1096	0.17712	0.20045	0.13554	0.14848	0.20289	0.12901	0.17233	0.19722	0.11774	0.15462	0.22126	0.20159	0.1964	0	0.16318	0.27118
rxn00707	ITP:cytidine 5'-phosphotransferase	(1) ITP[0] + (1) Cytidine[0] => (1) CMP[0] + (1) H+[0] + (1) IDP[0]	KEGG: rn00240 (Pyrimidine metabolism)	2.7.1.48	0.11613	0.35367	0.30517	0.14279	0.153	0.17289	0.16251	0.1403	0.1942	0.18202	0.18391	0.19395	0.10559	0.38235	0.17288	0.24333	0.07085	0.07651	0.12014	0.11931	0.19446	0	0.31339	0.11844	0.22742	0.25662	0.16027	0.12151	0.0999	0.15504	0.17471	0.10865	0.1313	0.17234	0.13067	0.17676	0.21455	0.1304	0.13972	0.17673	0.20118	0.13857	0.20264	0.16318	0.31227
rxn05436	10-methyl-trans-dodec-2-enoyl-ACP:NAD+ oxidoreductase (A-specific)	(1) NADH[0] + (1) H+[0] + (1) 10-methyl-trans-dodec-2-enoyl-ACP[0] <=> (1) NAD[0] + (1) 10-methyl-dodecanoyl-ACP[0]	null	1.3.1.0	0.16433	0	0	0.18119	0.21221	0	0	0.15422	0.11926	0.21904	0.20697	0.2423	0.15114	0	0	0	0	0.10726	0.1287	0.12875	0.19545	0	0.33347	0	0.20814	0	0	0.14879	0.15308	0.16705	0	0.16598	0	0	0.12333	0.23535	0	0.19463	0	0.23336	0.20118	0	0	0.14027	0.26169
rxn00161	(S)-Malate:NADP+ oxidoreductase(oxaloacetate-decarboxylating)	(1) NADP[0] + (1) L-Malate[0] => (1) NADPH[0] + (1) CO2[0] + (1) Pyruvate[0]	MetaCyc: CARBO-BIOSYNTHESIS (Sugar Biosynthesis); Carbohydrates-Biosynthesis (Carbohydrate Biosynthesis); Energy-Metabolism (Generation of Precursor Metabolite and Energy); GLUCONEO-PWY (gluconeogenesis I); Gluconeogenesis (Gluconeogenesis); PWY-241 (C4 photosynthetic carbon assimilation cycle, NADP-ME type); PWY-7117 (C4 photosynthetic carbon assimilation cycle, PEPCK type); Photosynthesis ()|KE…	1.1.1.40	0.10762	0.48474	0.33759	0.11498	0.16857	0.22611	0.18731	0.11235	0.10515	0.13545	0.15842	0.15659	0.12896	0.41348	0.11294	0.24417	0.16954	0.09065	0.11535	0.11211	0.16613	0.50592	0.27655	0.17007	0.15755	0.19338	0.10405	0.12396	0.12025	0.13163	0.11587	0.09423	0.11065	0.12233	0.1114	0.12932	0.16537	0.1408	0.16975	0.20264	0.20105	0.11266	0.1202	0.09818	0.16917
rxn05200	Transport of thymidine, extracellular	(1) H+[1] + (1) Thymidine[1] <=> (1) H+[0] + (1) Thymidine[0]	null	null	0.12222	0	0	0	0	0.20814	0.23959	0.1276	0	0.16486	0	0.17584	0	0	0	0	0	0.13144	0.09295	0.13254	0.18295	0	0.23598	0	0	0	0.17077	0.11924	0	0.2265	0	0.10734	0	0	0.1058	0.23764	0.27327	0.19185	0	0.2813	0.20091	0	0	0.0928	0.19496
rxn01500	(R)-Mevalonate:NAD+ oxidoreductase (CoA-acetylating)	(2) NAD[0] + (1) CoA[0] + (1) Mevalonic acid[0] <= (2) NADH[0] + (2) H+[0] + (1) HMG-CoA[0]	MetaCyc: CARBOXYLATES-DEG (Carboxylate Degradation); Degradation (Degradation/Utilization/Assimilation); PWY-5074 (mevalonate degradation)|KEGG: rn00900 (Terpenoid backbone biosynthesis); rn01110 (Biosynthesis of secondary metabolites)	1.1.1.88	0.00047	0.3599	0	0	0.1845	0	0	0	0.02518	0.00168	0	0.2316	0	0	0.00582	0	0.00244	0.10234	0	0.00029	0.00099	0	0	0.11114	0.00185	0.23202	0.00064	0.00038	0	0.18864	0	0.00122	0	0.20015	0.14847	0	0.00187	0.148	0	0	0.20078	0	0	0	0
rxn05305	L-lysine transport out via proton antiport reversible	(1) L-Lysine[0] + (1) H+[1] <=> (1) L-Lysine[1] + (1) H+[0]	null	null	0.21102	0	0.47491	0.21624	0.21564	0	0.23151	0	0.18849	0.21156	0.32063	0.28822	0.17303	0	0.18288	0	0.58697	0.22455	0.41282	0.28036	0	0.37126	0.34838	0.19322	0.19414	0.33549	0.27599	0.19826	0.1762	0.22164	0.23759	0.19623	0.23561	0.61728	0.17003	0.32081	0.2564	0.19946	0.2288	0.30861	0.20065	0.21872	0.31819	0.22034	0.25928
rxn00368	UTP:cytidine 5'-phosphotransferase	(1) UTP[0] + (1) Cytidine[0] => (1) UDP[0] + (1) CMP[0] + (1) H+[0]	KEGG: rn00240 (Pyrimidine metabolism)	2.7.1.48	0.14748	0.44427	0	0.16448	0.17605	0.17359	0.21547	0.16228	0	0.19066	0.23084	0.22119	0.14089	0	0	0.22864	0	0.09523	0.13365	0.12661	0.19879	0	0.27738	0	0	0.25599	0	0.14719	0.10893	0.20369	0.20211	0.14406	0.13294	0.18955	0	0.19906	0.22548	0.15737	0.18588	0.27153	0.20038	0.17289	0	0	0
rxn00623	hydrogen-sulfide:NADP+ oxidoreductase	(3) H2O[0] + (3) NADP[0] + (1) H2S[0] <= (3) NADPH[0] + (3) H+[0] + (1) Sulfite[0]	MetaCyc: Amino-Acid-Biosynthesis (Amino Acid Biosynthesis); Assimilatory-Sulfate-Reduction (Assimilatory Sulfate Reduction); Degradation (Degradation/Utilization/Assimilation); IND-AMINO-ACID-SYN (Proteinogenic Amino Acid Biosynthesis); METHIONINE-SYN (L-methionine Biosynthesis); Methionine-De-novo-Biosynthesis (L-methionine <i>De Novo</i> Biosynthesis); Noncarbon-Nutrients (Inorganic Nutrient Me…	1.8.1.2|1.8.2.2	0.15169	0	0	0.19603	0	0	0.24687	0.15809	0.14003	0.18653	0.50414	0.28052	0	0	0	0	0.26547	0.14701	0.10875	0	0	0	0	0.10829	0.24353	0	0.1765	0.14379	0.10865	0.13672	0	0.1612	0	0.20614	0.12351	0.24907	0.28638	0.0987	0.18364	0.21955	0.19984	0.15309	0.16315	0.16278	0.19042
rxn05441	9-methyl-trans-dec-2-enoyl-ACP:NAD+ oxidoreductase (A-specific)	(1) NADH[0] + (1) H+[0] + (1) 9-methyl-trans-dec-2-enoyl-ACP[0] <=> (1) NAD[0] + (1) 9-methyl-decanoyl-ACP[0]	null	1.3.1.0	0.15441	0	0	0.19429	0.15643	0	0	0	0	0	0	0.20836	0.1745	0	0	0	0	0.12358	0	0.16534	0	0	0.32685	0	0.19519	0	0	0.14841	0.14461	0.20563	0	0.1449	0	0	0.15104	0.23035	0	0.17775	0	0	0.19944	0	0	0	0
rxn05235	2'-Deoxyuridine 5'-triphosphate:oxydized-thioredoxin 2'-oxidoreductase	(1) CTP[0] + (1) trdrd[0] <=> (1) H2O[0] + (1) dCTP[0] + (1) trdox[0]	KEGG: rn00240 (Pyrimidine metabolism)	1.17.4.2	0.1473	0.50529	0.24984	0.1777	0.24384	0.19211	0.20887	0.1973	0.15292	0.18653	0	0.19538	0.147	0	0.19906	0.23612	0.25619	0.08738	0.14984	0.15317	0	0	0.24467	0.15361	0.23349	0	0	0.1486	0.1546	0.17591	0.19419	0.13263	0.14756	0.17346	0.14865	0.24035	0.22533	0.16653	0.15115	0.23677	0.19876	0.15981	0	0.15583	0.1968
rxn00786	D-fructose-1,6-bisphosphate D-glyceraldehyde-3-phosphate-lyase (glycerone-phosphate-forming)	(1) D-fructose-1,6-bisphosphate[0] <=> (1) Glycerone-phosphate[0] + (1) Glyceraldehyde3-phosphate[0]	KEGG: rn00680 (Methane metabolism); rn00710 (Carbon fixation in photosynthetic organisms); rn01200 (Carbon metabolism)	4.1.2.13	0.12222	0.50093	0.31546	0.19379	0.27792	0.28755	0.17936	0.17576	0.1363	0.18615	0.31398	0.17256	0.15331	0.53725	0	0.39062	0.24186	0.19456	0.12391	0.17935	0.20312	0.34873	0.3401	0.2686	0.20325	0.2347	0.14086	0.14228	0.13595	0.2487	0.18751	0.12626	0.18959	0.17858	0.14948	0.2032	0.2653	0.26554	0.15563	0.22312	0.19836	0.25087	0.18793	0.15965	0.21536
rxn05197	Uracil permease	(1) H+[1] + (1) Uracil[1] <=> (1) H+[0] + (1) Uracil[0]	null	2.A.40.-.-	0.13784	0.4231	0.25436	0.16623	0.22496	0.25425	0.20563	0	0.1357	0.18821	0.20955	0.19638	0.1679	0	0.21399	0.23302	0.25407	0.15268	0.11118	0.13079	0	0	0.2869	0.15095	0.21857	0.2459	0.19941	0.13038	0.16183	0.26435	0.1761	0.14097	0.16852	0.24729	0.11507	0	0.26936	0.21264	0.18936	0.23289	0.19822	0.16689	0.29049	0.16327	0.22216
rxn00422	L-Serine:pyruvate aminotransferase	(1) Pyruvate[0] + (1) L-Serine[0] <=> (1) L-Alanine[0] + (1) Hydroxypyruvate[0]	MetaCyc: Amino-Acid-Biosynthesis (Amino Acid Biosynthesis); IND-AMINO-ACID-SYN (Proteinogenic Amino Acid Biosynthesis); PWY-8011 (L-serine biosynthesis II); SERINE-BIOSYNTHESIS (L-serine Biosynthesis)|KEGG: rn00260 (Glycine, serine and threonine metabolism)	2.6.1.51	0.15581	0	0	0.17184	0.20645	0.15617	0.19256	0.13831	0.16123	0.21465	0.26204	0.21021	0.16918	0	0	0	0.26205	0.16204	0.13805	0.20494	0	0	0.01097	0.19716	0.21698	0	0	0.11584	0	0.20975	0.08652	0.15212	0.15748	0.17483	0.16673	0.18448	0.20597	0.24825	0	0.2841	0.19782	0.25795	0.21259	0.18177	0.22627
rxn11040	RXN-3341.c	(1) NAD[0] + (1) 6-Phospho-D-gluconate[0] => (1) NADH[0] + (1) CO2[0] + (1) D-Ribulose5-phosphate[0]	MetaCyc: Alcohol-Biosynthesis (Fermentation to Alcohols); C1-COMPOUNDS (C1 Compound Utilization and Assimilation); Degradation (Degradation/Utilization/Assimilation); Energy-Metabolism (Generation of Precursor Metabolite and Energy); Fermentation (); Fermentation-to-Acids (Fermentation to Short-Chain Fatty Acids); Fermentation-to-Lactate (Fermentation to Lactate); Formaldehyde-Oxidation (Formalde…	1.1.1.343|1.1.1.44	0.10294	0.3708	0.09289	0.16511	0.19738	0.16787	0	0.16571	0.10922	0	0.18419	0.17869	0.14128	0	0	0.08431	0.23893	0.10486	0.08289	0.13342	0.19668	0	0	0.16957	0.15703	0.07618	0.1573	0.13831	0.12149	0.17748	0.12561	0.13151	0.15482	0.16823	0.13764	0.17748	0.22299	0.13895	0.1516	0.22483	0.19769	0.18116	0.18825	0.15074	0.16959
rxn00272	L-Alanine:glyoxylate aminotransferase	(1) L-Alanine[0] + (1) Glyoxalate[0] <=> (1) Pyruvate[0] + (1) Glycine[0]	MetaCyc: Amino-Acid-Biosynthesis (Amino Acid Biosynthesis); GLYCINE-SYN (Glycine Biosynthesis); GLYSYN-ALA-PWY (glycine biosynthesis III); IND-AMINO-ACID-SYN (Proteinogenic Amino Acid Biosynthesis)|KEGG: rn00250 (Alanine, aspartate and glutamate metabolism)	2.6.1.44	0.11202	0	0	0.1353	0.28528	0.0085	0.21318	0.00155	0.10991	0.17105	0.30449	0.19153	0.11436	0	0	0	0.26205	0.17632	0.10435	0.0723	0	0	0.2958	0.141	0.16138	0	0	0.12188	0	0.28582	0.07915	0.11821	0.13856	0.17134	0.13067	0.19177	0.21018	0.21964	0	0.24484	0.19769	0.11422	0.18176	0.12079	0.22528
rxn09657	Thiamine transporter	(1) H+[1] + (1) Thiamin[1] <=> (1) H+[0] + (1) Thiamin[0]	null	null	0.13036	0	0.22927	0.18543	0.16722	0.17289	0.20981	0	0.13804	0.19376	0.18093	0.19837	0	0	0.22663	0	0.27036	0.13335	0.11597	0.14451	0	0	0.35583	0.1747	0.20919	0.26814	0.17363	0.1638	0.15175	0	0	0.12692	0.13641	0.15775	0.12837	0	0.22361	0.14687	0.15563	0.30039	0.19755	0.16533	0.20253	0.17805	0.19977
rxn05313	phosphate transport in/out via three Na+ symporter	(1) Phosphate[1] + (3) Na+[1] <=> (1) Phosphate[0] + (3) Na+[0]	null	2.A.58.-.-	0.13728	0.44147	0.29317	0	0.24862	0.53636	0.21466	0.16427	0.13284	0.21388	0.34965	0.20921	0.12728	0	0	0.39161	0.24674	0.15398	0.12328	0.13536	0.20732	0.66334	0.31443	0	0.18278	0.25899	0.19686	0.11764	0.13767	0.28679	0.1985	0.15062	0.18969	0.22946	0.13984	0.18405	0.21674	0.22128	0.21199	0.24236	0.19742	0.23155	0	0.16758	0.22811
rxn00690	Formate:tetrahydrofolate ligase (ADP-forming)	(1) ATP[0] + (1) Formate[0] + (1) Tetrahydrofolate[0] <=> (1) ADP[0] + (1) Phosphate[0] + (1) 10-Formyltetrahydrofolate[0]	MetaCyc: Autotrophic-CO2-Fixation (Autotrophic CO<sub>2</sub> Fixation); C1-COMPOUNDS (C1 Compound Utilization and Assimilation); CO2-Fixation (CO<sub>2</sub> Fixation); CODH-PWY (reductive acetyl coenzyme A pathway I (homoacetogenic bacteria)); Cofactor-Biosynthesis (Cofactor, Prosthetic Group, Electron Carrier, and Vitamin Biosynthesis); Degradation (Degradation/Utilization/Assimilation); Folat…	6.3.4.3	0.14542	0.43836	0.23504	0.23083	0.16366	0.20424	0.19836	0.16295	0.13873	0	0.19829	0.25029	0.14217	0	0	0.24502	0.25603	0.09776	0	0.13926	0.18209	0.56443	0.31319	0.15302	0.17063	0.25836	0.18434	0.14228	0.1585	0.1918	0.20017	0.12233	0	0	0.14113	0	0.22408	0.16416	0	0.18231	0.19742	0.14133	0.14844	0.14184	0.21408
rxn12510	ATP:pantothenate 4'-phosphotransferase	(1) ATP[0] + (1) PAN[0] => (1) ADP[0] + (1) H+[0] + (1) 4-phosphopantothenate[0]	MetaCyc: COA-PWY-1 (superpathway of coenzyme A biosynthesis III (mammals)); CoA-Biosynthesis (Coenzyme A Biosynthesis); Cofactor-Biosynthesis (Cofactor, Prosthetic Group, Electron Carrier, and Vitamin Biosynthesis); PANTO-PWY (phosphopantothenate biosynthesis I); PANTOSYN-PWY (superpathway of coenzyme A biosynthesis I (bacteria)); PWY-3961 (phosphopantothenate biosynthesis II); PWY-4221 (superpat…	2.7.1.33	0.1224	0.02273	0.22288	0.1792	0.14111	0.00752	0.18771	0.1445	0.10636	0.13313	0.21687	0.15331	0.09573	0.02451	0.14569	0.19602	0.11384	0.09421	0.11456	0.0762	0.13236	0.01509	0.24136	0.21697	0.1454	0.21151	0.12102	0.11745	0.1155	0.15771	0.00417	0.10978	0.13222	0.15588	0.06552	0.1902	0.16021	0.15665	0.11272	0.22855	0.19728	0.15309	0.1783	0.06666	0.12468
rxn02341	N-[(R)-4'-Phosphopantothenoyl]-L-cysteine carboxy-lyase	(1) H+[0] + (1) (R)-4'-Phosphopantothenoyl-L-cysteine[0] => (1) CO2[0] + (1) Phosphopantetheine[0]	MetaCyc: COA-PWY (coenzyme A biosynthesis I (prokaryotic)); COA-PWY-1 (superpathway of coenzyme A biosynthesis III (mammals)); CoA-Biosynthesis (Coenzyme A Biosynthesis); Cofactor-Biosynthesis (Cofactor, Prosthetic Group, Electron Carrier, and Vitamin Biosynthesis); PANTOSYN-PWY (superpathway of coenzyme A biosynthesis I (bacteria)); PWY-4221 (superpathway of coenzyme A biosynthesis II (plants));…	4.1.1.36	0.1224	0	0.22288	0.17907	0.14123	0.0085	0.18771	0.1445	0.10636	0.13313	0.21687	0.15331	0.09573	0.02083	0.14544	0.19616	0.11384	0.09421	0.11456	0.0761	0.13236	0.01254	0.24115	0.21697	0.1454	0.21151	0.12102	0.11745	0.1155	0.15771	0.00403	0.10978	0.13212	0.15588	0.06542	0.19034	0.16021	0.15665	0.11272	0.2287	0.19715	0.15309	0.1783	0.06666	0.12468
rxn00225	ATP:acetate phosphotransferase	(1) ATP[0] + (1) Acetate[0] <=> (1) ADP[0] + (1) Acetylphosphate[0]	MetaCyc: ACETATEUTIL-PWY (superpathway of acetate utilization and formation); AMINE-DEG (Amine and Polyamine Degradation); ANAEROBIC-RESPIRATION (Anaerobic Respiration); ARGININE-DEG (L-arginine Degradation); ARGORNPROST-PWY (L-arginine degradation (Stickland reaction)); AROMATIC-COMPOUNDS-DEGRADATION (Aromatic Compound Degradation); Acetate-Formation (Fermentation to Acetate); Acetyl-CoA-Butyrat…	2.7.2.1|2.7.2.15	0.13083	0.49004	0.19592	0.18943	0.13534	0.21301	0.20199	0.12163	0.13405	0.18228	0.14675	0.17613	0.12432	0	0	0.23612	0.24072	0.08314	0.11597	0.15736	0.14201	0.01161	0	0.11903	0.17816	0	0.16409	0.14124	0.14623	0.1844	0.17179	0.15193	0.14869	0.15563	0.14195	0.20534	0.25156	0.13946	0.18711	0.24593	0.19607	0.20468	0.17148	0.15838	0.21833
rxn00285	Succinate:CoA ligase (ADP-forming)	(1) ATP[0] + (1) CoA[0] + (1) Succinate[0] <=> (1) ADP[0] + (1) Phosphate[0] + (1) Succinyl-CoA[0]	MetaCyc: Acetate-Formation (Fermentation to Acetate); Autotrophic-CO2-Fixation (Autotrophic CO<sub>2</sub> Fixation); C1-COMPOUNDS (C1 Compound Utilization and Assimilation); CARBOXYLATES-DEG (Carboxylate Degradation); CO2-Fixation (CO<sub>2</sub> Fixation); Degradation (Degradation/Utilization/Assimilation); Energy-Metabolism (Generation of Precursor Metabolite and Energy); Fermentation (); Ferm…	6.2.1.5	0.14383	0.46202	0.41895	0.18119	0.2355	0	0.22436	0.16195	0.14029	0.22459	0.26909	0.23602	0.15567	0.51863	0.39079	0	0.21368	0.15166	0.13035	0.13838	0.17553	0.34247	0.37342	0.16859	0.187	0.21625	0.18403	0.13038	0.12872	0.25258	0.15663	0.14762	0.12384	0.19117	0.13755	0.18334	0.21705	0.20595	0.16672	0.16974	0.19594	0.25927	0.17657	0.13303	0.19892
rxn00237	ATP:GDP phosphotransferase	(1) ATP[0] + (1) GDP[0] <=> (1) ADP[0] + (1) GTP[0]	MetaCyc: DENOVOPURINE2-PWY (superpathway of purine nucleotides <i>de novo</i> biosynthesis II); Metabolic-Regulators (Metabolic Regulator Biosynthesis); Nucleotide-Biosynthesis (Nucleoside and Nucleotide Biosynthesis); PPGPPMET-PWY (ppGpp biosynthesis); PRPP-PWY (superpathway of histidine, purine, and pyrimidine biosynthesis); PUR-NUC-SYN (Purine Nucleotide Biosynthesis); PWY-6125 (superpathway o…	2.7.4.6	0.13382	0.52802	0.24891	0.18643	0.16844	0.18501	0.16628	0.14549	0.17828	0.22085	0.18419	0.1814	0.18131	0.43824	0.21513	0	0.26775	0.07877	0.12697	0.11464	0.17442	0.35547	0.30449	0	0.1837	0.2623	0.18021	0.1284	0.13843	0.18646	0.17638	0.12898	0.15175	0.17596	0.1214	0.20863	0.2169	0.15685	0.16415	0.20869	0.19594	0.17205	0.18619	0.13205	0.24157
rxn00440	ATP:thiamine diphosphotransferase	(1) ATP[0] + (1) Thiamin[0] => (1) AMP[0] + (1) TPP[0] + (1) H+[0]	MetaCyc: Cofactor-Biosynthesis (Cofactor, Prosthetic Group, Electron Carrier, and Vitamin Biosynthesis); PWY-6898 (thiamine salvage III); PWY-6907 (thiamine diphosphate biosynthesis III (Staphylococcus)); PWY-6908 (thiamine diphosphate biosynthesis IV (eukaryotes)); PWY-7356 (thiamine salvage IV (yeast)); THISYNARA-PWY (superpathway of thiamine diphosphate biosynthesis III (eukaryotes)); Thiamin-…	2.7.6.2	0.13887	0.47354	0.30003	0	0.21944	0.22973	0	0	0	0	0	0	0.14128	0.29559	0	0.25491	0.00277	0.13554	0	0.15687	0.17714	0.00371	0	0.14593	0.20351	0	0	0	0.14908	0.20442	0.19905	0	0	0	0	0	0	0.14286	0	0	0.19567	0.20264	0	0.17042	0
rxn10481	Copper transport via ABC system	(1) H2O[0] + (1) ATP[0] + (1) Cu2+[1] => (1) ADP[0] + (1) Phosphate[0] + (1) Cu2+[0] + (1) H+[0]	null	null	0.13775	0.41594	0	0.19267	0	0.00098	0.00323	0.15444	0	0.00077	0	0.00057	0.0003	0	0.00051	0	0.00163	0.0912	0.10733	0	0	0.00511	0.00911	0.15529	0.194	0.00394	0	0	0.12159	0	0.22326	0	0.00031	0	0.14856	0.00043	0.00141	0	0.00034	0.00372	0.19567	0	0	0	0.00312
rxn10060	NAD kinase (dTTP)	(1) NAD[0] + (1) TTP[0] <=> (1) NADP[0] + (1) H+[0] + (1) dTDP[0]	null	2.7.1.23	0.17153	0.45112	0.19124	0.20564	0.19088	0.20131	0.19863	0.16085	0.12973	0.18305	0.21565	0.20408	0.13901	0.34436	0.19375	0.23838	0.26743	0.10712	0.11739	0.15843	0.20101	0.26701	0.34631	0.14366	0.19625	0.23691	0.16292	0.14086	0.14861	0.21242	0.20198	0.1331	0.13621	0.20476	0.1348	0.21292	0.26327	0.16457	0.16639	0.218	0.19554	0.18272	0.16045	0.14193	0.24157
rxn00566	L-Cysteine hydrogen-sulfide-lyase (deaminating; pyruvate-forming)	(1) H2O[0] + (1) L-Cysteine[0] => (1) NH3[0] + (1) Pyruvate[0] + (1) H+[0] + (1) H2S[0]	MetaCyc: Degradation (Degradation/Utilization/Assimilation); Hydrogen-Sulfide-Biosynthesis (Hydrogen Sulfide Biosynthesis); Metabolic-Clusters (Metabolic Clusters); Noncarbon-Nutrients (Inorganic Nutrient Metabolism); PWY66-426 (hydrogen sulfide biosynthesis II (mammalian)); Sulfur-Metabolism (Sulfur Compound Metabolism)|KEGG: rn00270 (Cysteine and methionine metabolism)	4.4.1.1|4.4.1.8	0.11501	0.401	0.17503	0.16685	0.18083	0.22151	0.18461	0.1276	0.10861	0.18511	0.20114	0.17242	0.12856	0.37794	0.19578	0.22906	0.18909	0.13547	0.1254	0.116	0.13261	0.41375	0.32229	0.16366	0.14303	0.19653	0.13916	0.09658	0.10313	0.22128	0.19474	0.12036	0.13611	0.13007	0.10617	0.14604	0.19894	0.15809	0.20146	0.15035	0.19527	0.13965	0.12204	0.0785	0.14948
rxn06586	3-methylbutanoyl-CoA:enzyme N6-(dihydrolipoyl)lysine S-(3-methylbutanoyl)transferase	(1) Dihydrolipoamide[0] + (1) Isovaleryl-CoA[0] <=> (1) CoA[0] + (1) H+[0] + (1) S-(3-Methylbutanoyl)-dihydrolipoamide-E[0]	KEGG: rn00280 (Valine, leucine and isoleucine degradation)	2.3.1.168	0.13157	0.36706	0	0.14054	0.16575	0.16356	0.16211	0.00122	0.10376	0.14409	0.18649	0.15374	0.105	0	0	0	0.19137	0.08437	0.08502	0.12719	0	0	0.20472	0	0.18978	0	0.12654	0.12424	0	0.11076	0	0.10978	0.1358	0.20102	0.10461	0.16633	0.17442	0.12402	0.19014	0	0.19527	0	0.16456	0.15965	0.17611
rxn07433	R07602	(1) Lipoamide[0] + (1) 3-Methyl-1-hydroxybutyl-TPP[0] <=> (1) TPP[0] + (1) H+[0] + (1) S-(3-Methylbutanoyl)-dihydrolipoamide-E[0]	KEGG: rn00280 (Valine, leucine and isoleucine degradation)	1.2.4.4	0.13157	0.36768	0	0.14042	0.16575	0.16369	0.16224	0	0.10376	0.14383	0.18663	0.15374	0.1051	0	0	0	0.19121	0.08437	0.08509	0.12729	0	0	0.20493	0	0.18965	0	0.12654	0.12424	0	0.11076	0	0.10978	0.1357	0.20115	0.10461	0.16648	0.17427	0.12402	0.19014	0	0.19527	0	0.16467	0.15975	0.17611
rxn07432	R07601	(1) TPP[0] + (1) H+[0] + (1) 4MOP[0] => (1) CO2[0] + (1) 3-Methyl-1-hydroxybutyl-TPP[0]	KEGG: rn00280 (Valine, leucine and isoleucine degradation)	1.2.4.4	0.13157	0.36706	0	0.14029	0.16575	0.16356	0.16211	0	0.10376	0.14396	0.18649	0.15374	0.1051	0	0	0	0.19121	0.08437	0.08502	0.12729	0	0	0.20493	0	0.18978	0	0.12654	0.12424	0	0.11052	0	0.10978	0.1359	0.20115	0.1047	0.16648	0.17427	0.12402	0.19025	0	0.19527	0	0.16467	0.15965	0.17611
rxn05613	L-methionine S-oxide transport via ABC system	(1) H2O[0] + (1) ATP[0] + (1) L-Methionine S-oxide[1] => (1) ADP[0] + (1) Phosphate[0] + (1) H+[0] + (1) L-Methionine S-oxide[0]	null	null	0.00037	0.34215	0.00343	0.00212	0.00319	0.01073	0.00229	0	0.00043	0.00142	0.00149	0.00143	0.13566	0	0	0.14264	0.00147	0.08362	0	0.13741	0	0.01114	0.00931	0.15243	0.00198	0.00379	0.00032	0.00085	0.00133	0.14946	0.00501	0.00122	0.00184	0.00125	0.00092	0.002	0.00234	0.11435	0.00112	0.00388	0.19513	0.0024	0.0013	0.00078	0.00652
rxn06077	L-methionine:oxidized-thioredoxin S-oxidoreductase	(1) H2O[0] + (1) L-Methionine[0] + (1) trdox[0] <=> (1) L-Methionine S-oxide[0] + (1) trdrd[0]	KEGG: rn00270 (Cysteine and methionine metabolism)	1.8.4.13|1.8.4.14	0	0.34184	0	0	0	0	0	0	0	0	0	0	0.13566	0	0	0.14278	0	0.08362	0	0.13741	0	0	0	0.15243	0	0	0	0	0	0.14946	0	0	0	0	0	0	0	0.11435	0	0	0.19513	0	0	0	0
rxn01967	beta-D-Glucose 1-phosphate 1,6-phosphomutase	(1) beta-D-Glucose 1-phosphate[0] <=> (1) beta-D-Glucose 6-phosphate[0]	MetaCyc: Carbohydrates-Degradation (Carbohydrate Degradation); Degradation (Degradation/Utilization/Assimilation); MALTOSECAT-PWY (maltose degradation); PWY-2721 (trehalose degradation III); PWY-2722 (trehalose degradation IV); PWY-7459 (kojibiose degradation); Sugars-And-Polysaccharides-Degradation (Sugar Degradation); Trehalose-Degradation (Trehalose Degradation)|KEGG: rn00500 (Starch and sucro…	5.4.2.6	0.08843	0.31071	0	0.12882	0.20167	0.00919	0	0.00155	0	0	0	0.13848	0.09987	0	0	0.00819	0.00228	0.11443	0.00079	0.1125	0.12692	0	0.00994	0.20908	0.14527	0	0	0.07156	0	0.19592	0.11893	0.10032	0.13468	0.15987	0.09259	0.12889	0.00203	0.148	0.00067	0.00248	0.19486	0.17864	0.00087	0.00059	0.23321
rxn00438	ATP:thiamin-phosphate phosphotransferase	(1) ATP[0] + (1) Thiamine phosphate[0] <=> (1) ADP[0] + (1) TPP[0]	MetaCyc: Cofactor-Biosynthesis (Cofactor, Prosthetic Group, Electron Carrier, and Vitamin Biosynthesis); PWY-6893 (thiamine diphosphate biosynthesis II (Bacillus)); PWY-6894 (thiamine diphosphate biosynthesis I (E. coli)); PWY-6895 (superpathway of thiamine diphosphate biosynthesis II); PWY-6896 (thiamine salvage I); PWY-6897 (thiamine salvage II); THISYN-PWY (superpathway of thiamine diphosphate…	2.7.4.16	0.13887	0.34433	0	0.19055	0.21981	0.22444	0.18542	0.14582	0.15751	0.19027	0.19219	0.19053	0	0.33358	0.18958	0	0	0.21711	0.1027	0.16096	0.17058	0	0.27924	0.16041	0.20325	0.16956	0	0.15663	0.1448	0.2066	0	0.16027	0.14787	0.19329	0.1603	0.00086	0.23485	0.13946	0.18431	0.23662	0.19473	0.206	0.16564	0.17659	0.2291
rxn05206	TRANS-RXN-187.ce	(1) K+[1] <=> (1) K+[0]	null	1.A.1.-.-	0.13223	0.42092	0.22693	0.18095	0.17641	0.1903	0.18192	0.1392	0.1209	0.19118	0.21524	0.18882	0.12649	0	0.20602	0	0.21629	0.09796	0.1375	0.14548	0.19137	0.39006	0.30905	0.12888	0.19057	0.26309	0.17151	0.13841	0.13576	0.14509	0.2202	0.16354	0.14879	0.20377	0.14195	0.22121	0.21174	0.16581	0.16796	0.21629	0.19459	0.20012	0.16867	0.15916	0.21182
rxn00927	Adenosine ribohydrolase	(1) H2O[0] + (1) Adenosine[0] <=> (1) D-Ribose[0] + (1) Adenine[0]	MetaCyc: Adenine-Adenosine-Salvage (Adenine and Adenosine Salvage); Nucleotide-Biosynthesis (Nucleoside and Nucleotide Biosynthesis); PUR-NUC-SYN (Purine Nucleotide Biosynthesis); PWY-6605 (adenine and adenosine salvage II); Purine-Nucleotides-Salvage (Purine Nucleotide Salvage)|KEGG: rn00230 (Purine metabolism)	3.2.2.1|3.2.2.7|3.2.2.8	0.1399	0.41314	0.1995	0.19229	0.19787	0.20033	0.18448	0.14527	0.12237	0.14564	0.19015	0.19181	0.11515	0	0.2045	0.21085	0.24853	0.10391	0.12501	0.16621	0.20077	0.27885	0.31526	0.16346	0.19083	0.19968	0.15401	0.1217	0.10218	0.17312	0.19808	0.13151	0.13907	0.16224	0.13397	0.20563	0.27405	0.15027	0.18667	0.21195	0.19459	0.18056	0.15212	0.14125	0.22244
rxn00336	isocitrate glyoxylate-lyase (succinate-forming)	(1) Isocitrate[0] <=> (1) Succinate[0] + (1) Glyoxalate[0]	KEGG: rn00630 (Glyoxylate and dicarboxylate metabolism); rn01200 (Carbon metabolism)	4.1.3.1	0.0919	0	0	0.15501	0.23881	0	0.20604	0	0.1003	0.17415	0.3129	0.1747	0	0	0	0	0.22248	0.17639	0.10592	0	0.16477	0	0.30221	0	0.17538	0.14495	0.13948	0.11716	0	0.24615	0	0.1168	0.1265	0.19404	0.10442	0.19248	0.19722	0.10683	0.11473	0.21908	0.19392	0	0.15796	0.13459	0.16223
rxn01548	guanosine:phosphate alpha-D-ribosyltransferase	(1) Phosphate[0] + (1) Guanosine[0] <=> (1) Guanine[0] + (1) Ribose 1-phosphate[0]	MetaCyc: Degradation (Degradation/Utilization/Assimilation); Guanine-Guanosine-Salvage (Guanine and Guanosine Salvage); Guanosine-Nucleotides-Degradation (Guanosine Nucleotide Degradation); NUCLEO-DEG (Nucleoside and Nucleotide Degradation); Nucleotide-Biosynthesis (Nucleoside and Nucleotide Biosynthesis); PUR-NUC-SYN (Purine Nucleotide Biosynthesis); PWY-5532 (nucleoside and nucleotide degradati…	2.4.2.1|2.4.2.15	0.12109	0.3736	0.18579	0.21611	0.15594	0.19407	0.18852	0.13743	0	0.13725	0.21945	0.18269	0.16967	0	0	0.20421	0.29381	0.08177	0.12776	0.12067	0.29305	0	0.2869	0.13065	0.1458	0.28596	0.16536	0.09828	0.11027	0.1793	0.18681	0.11043	0.21485	0	0.14104	0.18863	0.21814	0.14656	0.14857	0.19054	0.19379	0.17397	0.19323	0.13675	0.20459
rxn00606	alpha,alpha-Trehalose-6-phosphate phosphoglucohydrolase	(1) H2O[0] + (1) Trehalose 6-phosphate[0] => (1) D-Glucose[0] + (1) D-glucose-6-phosphate[0]	MetaCyc: Carbohydrates-Degradation (Carbohydrate Degradation); Degradation (Degradation/Utilization/Assimilation); Sugars-And-Polysaccharides-Degradation (Sugar Degradation); TREDEGLOW-PWY (trehalose degradation I (low osmolarity)); Trehalose-Degradation (Trehalose Degradation)|KEGG: rn00500 (Starch and sucrose metabolism)	3.2.1.122|3.2.1.93	0	0.44707	0	0	0.19456	0.26971	0.16979	0	0	0	0.34545	0.17342	0.15065	0	0	0.34698	0	0.11914	0	0.12748	0	0	0	0.15755	0.18463	0	0	0	0	0.22104	0.11504	0.13947	0	0	0.08882	0	0.30294	0.1196	0	0.22917	0.19365	0.21524	0	0	0
rxn04954	5-methyltetrahydrofolate:NAD+ oxidoreductase	(1) NAD[0] + (1) 5-Methyltetrahydrofolate[0] <=> (1) NADH[0] + (1) H+[0] + (1) 5-10-Methylenetetrahydrofolate[0]	MetaCyc: 1CMET2-PWY (<i>N</i><sup>10</sup>-formyl-tetrahydrofolate biosynthesis); Autotrophic-CO2-Fixation (Autotrophic CO<sub>2</sub> Fixation); C1-COMPOUNDS (C1 Compound Utilization and Assimilation); CO2-Fixation (CO<sub>2</sub> Fixation); CODH-PWY (reductive acetyl coenzyme A pathway I (homoacetogenic bacteria)); Cofactor-Biosynthesis (Cofactor, Prosthetic Group, Electron Carrier, and Vitamin…	1.5.1.20	0.15319	0	0.23067	0.18481	0.19198	0.22262	0.19135	0.16118	0.13085	0.22252	0.24481	0.21649	0.16119	0	0	0.28174	0.2158	0.11655	0.11165	0.1558	0.16267	0.32018	0.39205	0.13765	0.21342	0.22019	0.15496	0.13208	0.16031	0.20757	0.14898	0.15371	0.13826	0.19192	0.14259	0.21278	0.25609	0.17734	0.17782	0.22188	0.19338	0.19508	0.15752	0.14761	0.22669
rxn00548	D-fructose-6-phosphate D-erythrose-4-phosphate-lyase (adding phosphate; acetyl-phosphate-forming)	(1) Phosphate[0] + (1) D-fructose-6-phosphate[0] => (1) H2O[0] + (1) Acetylphosphate[0] + (1) D-Erythrose4-phosphate[0]	KEGG: rn00710 (Carbon fixation in photosynthetic organisms)	4.1.2.22	0.13672	0.5109	0	0.17982	0.17114	0.20228	0.23474	0	0.11943	0.16667	0	0.24144	0	0	0	0.25039	0.20293	0.08116	0	0.14471	0	0	0	0.19726	0.18767	0	0.17947	0.12755	0.15888	0.1696	0.22646	0.13694	0.14991	0.20451	0.14819	0.20177	0.23126	0.13977	0.13748	0.22343	0.19338	0.14277	0.17224	0.16171	0.20445
rxn05316	TRANS-RXNBWI-115572.ce.maizeexp.INOSINE_INOSINE	(1) H+[1] + (1) Inosine[1] <=> (1) H+[0] + (1) Inosine[0]	null	null	0.12016	0	0	0	0	0.25104	0.20348	0.15764	0	0.18086	0	0.21092	0	0	0	0	0	0.17741	0.1412	0.12836	0.18196	0	0.32643	0	0	0	0.14807	0.1216	0	0.25306	0	0.11877	0	0	0.14241	0.21092	0.23501	0.2324	0	0.22483	0.19325	0	0	0.1527	0.20374
rxn00292	UDP-N-acetyl-D-glucosamine 2-epimerase	(1) H2O[0] + (1) UDP-N-acetylglucosamine[0] => (1) UDP[0] + (1) N-Acetyl-D-mannosamine[0]	KEGG: rn00520 (Amino sugar and nucleotide sugar metabolism); rn01110 (Biosynthesis of secondary metabolites)	3.2.1.183|5.1.3.14	0.05409	0.38107	0.09897	0.00299	0.03948	0.18292	0.03207	0.17665	0.01826	0.03973	0.00163	0.14946	0.02741	0	0.00569	0.00904	0.04332	0.09899	0.00102	0.13186	0.00148	0	0.01263	0.13735	0.13048	0.00221	0.02938	0.09649	0.09333	0.03846	0.12032	0.07868	0.00123	0.02656	0.08846	0.00171	0.03513	0.12279	0.0009	0.11187	0.19285	0.21152	0.02651	0.11404	0.00453
rxn05902	sulphite reductase	(3) H2O[0] + (1) H2S[0] + (3) Oxidizedferredoxin[0] <=> (6) H+[0] + (1) Sulfite[0] + (3) Reducedferredoxin[0]	null	1.8.7.1	0.15637	0	0	0.15438	0.08729	0	0	0	0	0	0.52692	0	0	0	0.44985	0	0	0.15439	0	0.10841	0.18382	0	0	0.1077	0	0.09984	0	0	0.11179	0	0	0	0.14858	0	0.10185	0	0	0.09582	0	0	0.19258	0.16245	0.13232	0	0.17129
rxn01996	Methylmalonyl-CoA epimerase	(1) L-methylmalonyl-CoA[0] <=> (1) D-methylmalonyl-CoA[0]	MetaCyc: 2-Oxobutanoate-Degradation (2-Oxobutanoate Degradation); Amino-Acid-Degradation (Amino Acid Degradation); Autotrophic-CO2-Fixation (Autotrophic CO<sub>2</sub> Fixation); C1-COMPOUNDS (C1 Compound Utilization and Assimilation); CARBOXYLATES-DEG (Carboxylate Degradation); CO2-Fixation (CO<sub>2</sub> Fixation); Degradation (Degradation/Utilization/Assimilation); Energy-Metabolism (Generati…	5.1.99.1	0.10322	0	0.22771	0.16049	0.0027	0	0.38984	0.00088	0.08516	0.12758	0.04828	0.15545	0.11673	0	0.20109	0	0.20537	0.0899	0.12493	0.13186	0.16489	0.31298	0.28007	0.12356	0.08809	0.00363	0.16939	0.08204	0	0	0.00473	0.05199	0.00143	0.15264	0.11296	0	0.00297	0.13133	0.18723	0	0.19244	0	0.00108	0.13048	0.19708
rxn00602	(R)-Methylmalonyl-CoA CoA-carbonylmutase	(1) L-methylmalonyl-CoA[0] <=> (1) Succinyl-CoA[0]	MetaCyc: 2-Oxobutanoate-Degradation (2-Oxobutanoate Degradation); Amino-Acid-Degradation (Amino Acid Degradation); Autotrophic-CO2-Fixation (Autotrophic CO<sub>2</sub> Fixation); C1-COMPOUNDS (C1 Compound Utilization and Assimilation); CARBOXYLATES-DEG (Carboxylate Degradation); CO2-Fixation (CO<sub>2</sub> Fixation); Degradation (Degradation/Utilization/Assimilation); Energy-Metabolism (Generati…	5.4.99.2	0.10322	0	0.22756	0.16049	0	0	0.3897	0	0.08516	0.15531	0.04828	0.15545	0.11683	0	0.20134	0	0.20537	0.0899	0.12493	0	0.16489	0.31321	0.28027	0	0.08809	0	0.16939	0.08204	0	0.00255	0	0.05208	0	0.1792	0.11286	0.00171	0	0.13143	0.18723	0.00403	0.19244	0	0.00108	0.13048	0.19694
rxn00672	(S)-methylmalonyl-CoA carboxy-lyase (propanoyl-CoA-forming)	(1) H+[0] + (1) D-methylmalonyl-CoA[0] => (1) CO2[0] + (1) Propionyl-CoA[0]	KEGG: rn00640 (Propanoate metabolism)	4.1.1.41|4.1.1.94|7.2.4.3	0	0	0.16802	0	0	0.06952	0.21466	0.0475	0.05798	0	0.08002	0	0	0	0.16428	0	0.13632	0.06237	0.08957	0.09585	0.13434	0	0.19044	0	0.09033	0	0	0.06259	0	0.05289	0.0843	0	0	0	0.08176	0	0.07199	0.10447	0	0.00419	0.19244	0.09418	0	0.10856	0.08841
rxn00799	(S)-malate hydro-lyase (fumarate-forming)	(1) L-Malate[0] <=> (1) H2O[0] + (1) Fumarate[0]	MetaCyc: Alcohol-Biosynthesis (Fermentation to Alcohols); Amino-Acid-Degradation (Amino Acid Degradation); Autotrophic-CO2-Fixation (Autotrophic CO<sub>2</sub> Fixation); C1-COMPOUNDS (C1 Compound Utilization and Assimilation); CO2-Fixation (CO<sub>2</sub> Fixation); Degradation (Degradation/Utilization/Assimilation); Energy-Metabolism (Generation of Precursor Metabolite and Energy); FERMENTATION…	4.2.1.2	0.1327	0	0.39573	0.15788	0.30305	0.33505	0.21453	0.14682	0.11112	0.18202	0.25281	0.24857	0.18219	0.59681	0	0.38427	0.22362	0.21656	0.14065	0.14257	0.18592	0.43673	0.30284	0	0.19783	0.25237	0.15815	0.12594	0.14413	0.31772	0.11587	0.13198	0.13672	0.18656	0.14159	0.2425	0.25547	0.28592	0.1916	0.21086	0.19217	0.20912	0.19496	0.13949	0.20856
rxn00097	ATP:AMP phosphotransferase	(1) ATP[0] + (1) AMP[0] + (1) H+[0] <=> (2) ADP[0]	MetaCyc: DENOVOPURINE2-PWY (superpathway of purine nucleotides <i>de novo</i> biosynthesis II); Nucleotide-Biosynthesis (Nucleoside and Nucleotide Biosynthesis); PRPP-PWY (superpathway of histidine, purine, and pyrimidine biosynthesis); PUR-NUC-SYN (Purine Nucleotide Biosynthesis); PWY-6126 (superpathway of adenosine nucleotides <i>de novo</i> biosynthesis II); PWY-7219 (adenosine ribonucleotides…	2.7.4.3	0.14299	0.46233	0.27556	0.18955	0.20473	0.2034	0.2086	0.16858	0.13717	0.246	0.2105	0.23189	0.13487	0.3848	0.2174	0.23104	0.22362	0.09277	0.0935	0.16543	0.18902	0.31112	0.32416	0.15598	0.2047	0.25978	0.16769	0.12528	0.11978	0.21412	0.19683	0.1317	0.163	0.17745	0.15205	0.2162	0.21596	0.15078	0.19787	0.25322	0.19217	0.19628	0.20902	0.15691	0.22485
rxn00649	O3-acetyl-L-serine:hydrogen-sulfide 2-amino-2-carboxyethyltransferase	(1) H2S[0] + (1) O-Acetyl-L-serine[0] <=> (1) Acetate[0] + (1) L-Cysteine[0]	MetaCyc: Amino-Acid-Biosynthesis (Amino Acid Biosynthesis); CYSTEINE-SYN (L-cysteine Biosynthesis); CYSTSYN-PWY (L-cysteine biosynthesis I); Degradation (Degradation/Utilization/Assimilation); IND-AMINO-ACID-SYN (Proteinogenic Amino Acid Biosynthesis); Noncarbon-Nutrients (Inorganic Nutrient Metabolism); SULFATE-CYS-PWY (superpathway of sulfate assimilation and cysteine biosynthesis); Sulfur-Meta…	2.5.1.47|2.5.1.65	0.11099	0.217	0.16568	0.13805	0.11475	0.15171	0.24296	0.1751	0.06603	0.12397	0.1222	0.13106	0.10618	0	0.0062	0.1367	0.16124	0.06039	0.06679	0.07951	0.11405	0.32203	0.20513	0.09548	0.1524	0.16435	0.08591	0.08582	0.08515	0.12313	0.1238	0.10969	0.11647	0.18157	0.09029	0.15519	0.13929	0.08923	0.15451	0.20217	0.19217	0.10174	0.11923	0.12069	0.16478
rxn00205	glutathione:hydrogen-peroxide oxidoreductase	(1) H2O2[0] + (2) GSH[0] => (2) H2O[0] + (1) Oxidized glutathione[0]	MetaCyc: Cofactor-Biosynthesis (Cofactor, Prosthetic Group, Electron Carrier, and Vitamin Biosynthesis); DETOX1-PWY-1 (reactive oxygen species degradation); Detoxification (Detoxification); PWY-4081 (glutathione-peroxide redox reactions); REACTIVE-OXYGEN-SPECIES-DEGRADATION (Reactive Oxygen Specie Degradation); Reductants (Reductant Biosynthesis)|KEGG: rn00480 (Glutathione metabolism)	1.11.1.9	0.11033	0.48132	0.53803	0.16523	0.12394	0.28755	0.14702	0.135	0.06698	0.15712	0.24034	0.13448	0.11229	0	0	0.18882	0.1557	0.09441	0.11857	0.10208	0.16613	0	0.30946	0.13489	0.15914	0	0	0.12406	0.10998	0.18306	0.19168	0.11193	0.10748	0.14328	0.11397	0.14018	0.17567	0.13308	0.10913	0.21133	0.19204	0.13401	0.11511	0.07645	0.11306
rxn00471	L-ornithine ammonia-lyase (cyclizing; L-proline-forming)	(1) Ornithine[0] <=> (1) NH3[0] + (1) L-Proline[0]	KEGG: rn00330 (Arginine and proline metabolism); rn01110 (Biosynthesis of secondary metabolites); rn01230 (Biosynthesis of amino acids)	4.3.1.12	0.23376	0	0.28585	0.27971	0.32316	0.29994	0.23501	0.1762	0.17014	0.23207	0.26272	0.34199	0.23179	0	0.2733	0.26169	0.1684	0.22851	0	0.19726	0.19211	0.39958	0.35065	0	0.2401	0.31656	0.19728	0.17844	0.19285	0.25816	0.24384	0.22256	0.21945	0	0.19104	0.24678	0.27483	0.24609	0.21804	0.29604	0.19177	0.33989	0.23834	0.20047	0.27529
rxn01509	ATP:dGMP phosphotransferase	(1) ATP[0] + (1) H+[0] + (1) dGMP[0] <=> (1) ADP[0] + (1) dGDP[0]	MetaCyc: Metabolic-Clusters (Metabolic Clusters); Nucleotide-Biosynthesis (Nucleoside and Nucleotide Biosynthesis); PUR-NUC-SYN (Purine Nucleotide Biosynthesis); PWY-7224 (purine deoxyribonucleosides salvage); Purine-Nucleotides-Salvage (Purine Nucleotide Salvage)|KEGG: rn00230 (Purine metabolism)	2.7.4.12|2.7.4.8	0.08385	0.36675	0.19202	0.19628	0.1671	0.25049	0.13327	0.15643	0.10818	0.16744	0.17117	0.1506	0.1402	0.02451	0	0.16396	0.19837	0.13178	0.11165	0.12291	0.16638	0.01207	0.2544	0.07301	0.14765	0.24243	0.11328	0.11093	0.09333	0.27344	0.13089	0.07522	0.1086	0.13418	0.11442	0.12075	0.17286	0.23497	0.16515	0.11342	0.19177	0.15849	0.14779	0.09926	0.14253
rxn01977	alpha-D-Glucose 6-phosphate ketol-isomerase	(1) D-glucose-6-phosphate[0] <=> (1) beta-D-Glucose 6-phosphate[0]	KEGG: rn00010 (Glycolysis / Gluconeogenesis); rn00030 (Pentose phosphate pathway); rn01110 (Biosynthesis of secondary metabolites)	5.1.3.15|5.3.1.9	0.09321	0.38512	0.1716	0.16935	0.18647	0.1878	0.15712	0.11787	0.09606	0.15003	0.21172	0.16515	0.11634	0	0	0.23429	0.18371	0.12304	0.0924	0.1233	0.1425	0.28372	0.19685	0.17617	0.16878	0.17082	0.11476	0.09762	0.10408	0.20599	0.14675	0.10088	0.12118	0.1575	0.0891	0.1832	0.15069	0.17981	0.12549	0.19441	0.19164	0.19892	0.11825	0.10816	0.19396
rxn00938	Nicotinamide amidohydrolase	(1) H2O[0] + (1) Nicotinamide[0] => (1) NH3[0] + (1) Niacin[0]	MetaCyc: AROMATIC-COMPOUNDS-DEGRADATION (Aromatic Compound Degradation); Cofactor-Biosynthesis (Cofactor, Prosthetic Group, Electron Carrier, and Vitamin Biosynthesis); Degradation (Degradation/Utilization/Assimilation); NAD-Metabolism (NAD Metabolism); NAD-SYN (NAD Biosynthesis); P345-PWY (aldoxime degradation); PWY-3502 (superpathway of NAD biosynthesis in eukaryotes); PWY-5381 (pyridine nucleo…	3.5.1.19|3.5.1.4	0.07196	0.1675	0.13466	0.17471	0.15337	0.10142	0.07923	0.12859	0.05444	0.16434	0.16994	0.17698	0.0698	0	0.11951	0.10634	0.12622	0.08751	0.09036	0.06754	0.12976	0.01393	0.08445	0.16445	0.11833	0.02334	0.07096	0.10716	0.08011	0.11379	0.08916	0.13441	0.14971	0.1666	0.09387	0.10689	0.20534	0.11363	0.09737	0.13111	0.1915	0.18908	0.16099	0.08996	0.01984
rxn00784	2-deoxy-D-ribose-5-phosphate acetaldehyde-lyase (D-glyceraldehyde-3-phosphate-forming)	(1) deoxyribose-5-phosphate[0] <=> (1) Acetaldehyde[0] + (1) Glyceraldehyde3-phosphate[0]	KEGG: rn00030 (Pentose phosphate pathway)	4.1.2.4	0.10107	0.41376	0.27868	0.19716	0.12554	0.19365	0.1966	0.16394	0.00035	0.17531	0.25539	0.16286	0.1541	0	0	0.32665	0.26075	0.11566	0.11244	0.11911	0.18382	0	0.32457	0.18445	0.16772	0.00284	0.1678	0.12283	0.10256	0.21351	0.21157	0	0.11197	0	0.11305	0.18219	0.203	0.16941	0.11384	0.18604	0.19137	0.18092	0.13967	0.13293	0.16605
rxn00605	UDP-glucose:D-glucose-6-phosphate 1-alpha-D-glucosyltransferase	(1) UDP-glucose[0] + (1) D-glucose-6-phosphate[0] <=> (1) UDP[0] + (1) Trehalose 6-phosphate[0]	MetaCyc: CARBO-BIOSYNTHESIS (Sugar Biosynthesis); Carbohydrates-Biosynthesis (Carbohydrate Biosynthesis); Metabolic-Regulators (Metabolic Regulator Biosynthesis); Organic-solutes-Biosynthesis (Organic Solute Biosynthesis); TRESYN-PWY (trehalose biosynthesis I); Trehalose-biosynthesis (Trehalose Biosynthesis)	2.4.1.15	0.16152	0	0	0.23457	0	0	0	0	0.27045	0	0	0.19153	0.11801	0	0.20893	0	0.34853	0.12174	0.11865	0.1448	0	0.35431	0.37425	0.19293	0.23098	0	0.39521	0.1774	0	0	0	0.15043	0	0.25913	0.15095	0.25979	0.2792	0	0.38375	0.22452	0.19096	0	0.17603	0.29483	0.25347
rxn00941	nicotinamide-D-ribonucleotide:diphosphate phospho-alpha-D-ribosyltransferase	(1) PPi[0] + (1) Nicotinamide ribonucleotide[0] <= (1) PRPP[0] + (1) Nicotinamide[0]	MetaCyc: Cofactor-Biosynthesis (Cofactor, Prosthetic Group, Electron Carrier, and Vitamin Biosynthesis); NAD-BIOSYNTHESIS-III (NAD biosynthesis III (from nicotinamide)); NAD-Metabolism (NAD Metabolism); NAD-SYN (NAD Biosynthesis)|KEGG: rn00760 (Nicotinate and nicotinamide metabolism)	2.4.2.12	0.13064	0	0	0.18045	0	0	0	0	0.05435	0.15506	0.1949	0.2028	0	0	0	0	0	0.10302	0	0	0	0	0	0	0	0	0	0.17173	0.13491	0	0	0.12336	0	0.1666	0.16765	0.22692	0.2297	0.19555	0.14286	0.21831	0.19083	0.19568	0.17105	0.1435	0.02805
rxn01444	ATP:deoxyguanosine 5'-phosphotransferase	(1) ATP[0] + (1) Deoxyguanosine[0] => (1) ADP[0] + (1) H+[0] + (1) dGMP[0]	MetaCyc: Metabolic-Clusters (Metabolic Clusters); Nucleotide-Biosynthesis (Nucleoside and Nucleotide Biosynthesis); PUR-NUC-SYN (Purine Nucleotide Biosynthesis); PWY-7224 (purine deoxyribonucleosides salvage); Purine-Nucleotides-Salvage (Purine Nucleotide Salvage)|KEGG: rn00230 (Purine metabolism)	2.7.1.113	0	0.30417	0	0.17646	0.13473	0.16718	0	0	0.07901	0.14267	0.13929	0.11181	0.09829	0	0	0	0	0.08328	0.09751	0.11133	0.14782	0	0.219	0.05104	0.13537	0	0	0.09507	0	0.17372	0	0	0	0.11273	0.09827	0	0.1713	0.13987	0.13681	0	0.19069	0.12717	0	0	0
rxn00239	ATP:GMP phosphotransferase	(1) ATP[0] + (1) H+[0] + (1) GMP[0] <=> (1) ADP[0] + (1) GDP[0]	MetaCyc: DENOVOPURINE2-PWY (superpathway of purine nucleotides <i>de novo</i> biosynthesis II); Nucleotide-Biosynthesis (Nucleoside and Nucleotide Biosynthesis); PRPP-PWY (superpathway of histidine, purine, and pyrimidine biosynthesis); PUR-NUC-SYN (Purine Nucleotide Biosynthesis); PWY-6125 (superpathway of guanosine nucleotides <i>de novo</i> biosynthesis II); PWY-7221 (guanosine ribonucleotides…	2.7.4.8	0.17397	0.434	0.23987	0.20339	0.21	0.19964	0.25131	0.16074	0.15154	0.20937	0.22555	0.23417	0.14394	0.34926	0	0.40842	0.27199	0.11176	0.10961	0.15424	0.20522	0.37567	0.38543	0.20662	0.24142	0.26767	0.20121	0.1487	0.14785	0.20102	0.20976	0.14294	0.17047	0.22522	0.13938	0.21635	0.26296	0.17343	0.20538	0.26687	0.19056	0.19724	0.18111	0.16425	0.20955
rxn00187	L-Glutamate:ammonia ligase (ADP-forming)	(1) ATP[0] + (1) NH3[0] + (1) L-Glutamate[0] => (1) ADP[0] + (1) Phosphate[0] + (1) L-Glutamine[0] + (1) H+[0]	MetaCyc: AMMASSIM-PWY (ammonia assimilation cycle III); Amino-Acid-Biosynthesis (Amino Acid Biosynthesis); Ammonia-Assimilation (Ammonia Assimilation); Degradation (Degradation/Utilization/Assimilation); GLNSYN-PWY (L-glutamine biosynthesis I); GLUTAMATE-SYN (L-glutamate Biosynthesis); GLUTAMINE-SYN (L-glutamine Biosynthesis); IND-AMINO-ACID-SYN (Proteinogenic Amino Acid Biosynthesis); Metabolic-…	6.3.1.2	0.1749	0.4424	0.34959	0.18631	0.18867	0.24478	0.18084	0.2078	0.146	0.20782	0.28455	0.20665	0.17204	0.37598	0.17428	0.32735	0.27866	0.15077	0.11511	0.15541	0.17999	0.41955	0.36514	0.30643	0.24142	0.2418	0.18021	0.15049	0.14147	0.21376	0.20378	0.13638	0.16934	0.2312	0.13681	0.23035	0.23064	0.19524	0.18947	0.24391	0.19016	0.24103	0.16304	0.16102	0.18079
rxn00199	oxalosuccinate carboxy-lyase (2-oxoglutarate-forming)	(1) H+[0] + (1) Oxalosuccinate[0] => (1) CO2[0] + (1) 2-Oxoglutarate[0]	KEGG: rn00020 (Citrate cycle (TCA cycle)); rn01110 (Biosynthesis of secondary metabolites); rn01210 (2-Oxocarboxylic acid metabolism)	1.1.1.42|4.1.1.-	0.06738	0	0.13201	0.09029	0.09293	0.09627	0.10322	0.12682	0.05643	0.10359	0.13143	0.10696	0.06073	0	0.21234	0.19192	0.13469	0.06155	0.08172	0.0835	0.11937	0.1948	0.27862	0.18731	0.0902	0.11593	0.10257	0.05495	0.0685	0.0871	0.10377	0.06529	0.07997	0.11685	0.08708	0.13818	0.12789	0.07637	0.07978	0.14942	0.18935	0.13161	0.11879	0.07312	0.0996
rxn01211	5,10-Methenyltetrahydrofolate 5-hydrolase (decyclizing)	(1) H2O[0] + (1) 5-10-Methenyltetrahydrofolate[0] <= (1) H+[0] + (1) 10-Formyltetrahydrofolate[0]	MetaCyc: 1CMET2-PWY (<i>N</i><sup>10</sup>-formyl-tetrahydrofolate biosynthesis); Amino-Acid-Degradation (Amino Acid Degradation); Autotrophic-CO2-Fixation (Autotrophic CO<sub>2</sub> Fixation); C1-COMPOUNDS (C1 Compound Utilization and Assimilation); CO2-Fixation (CO<sub>2</sub> Fixation); CODH-PWY (reductive acetyl coenzyme A pathway I (homoacetogenic bacteria)); Cofactor-Biosynthesis (Cofactor…	3.5.4.9	0.12727	0.36644	0.23722	0.21723	0.17985	0.21636	0.2086	0.17046	0.11034	0.18976	0.18391	0.22105	0.11663	0.45515	0	0.21	0.24349	0.09475	0.11817	0.1375	0.16353	0.39447	0.34568	0.15617	0.17974	0.26041	0.1765	0.13803	0.14119	0.17118	0.2042	0.14453	0.13519	0.17384	0.12507	0.22578	0.22689	0.16385	0.00034	0.21474	0.18921	0.17996	0.20902	0.16817	0.27175
rxn01387	Isocitrate:NADP+ oxidoreductase	(1) NADP[0] + (1) Isocitrate[0] <=> (1) NADPH[0] + (1) H+[0] + (1) Oxalosuccinate[0]	KEGG: rn00020 (Citrate cycle (TCA cycle)); rn01110 (Biosynthesis of secondary metabolites); rn01210 (2-Oxocarboxylic acid metabolism)	1.1.1.42	0.06738	0	0.13233	0.09016	0.0928	0.09641	0.10309	0.12682	0.05643	0.10359	0.13143	0.10696	0.06073	0	0.21272	0.19178	0.13469	0.06155	0.08172	0.0835	0.1195	0.1948	0.278	0.18731	0.09007	0.11577	0.10257	0.05495	0.0685	0.0871	0.10363	0.06529	0.07997	0.11685	0.08708	0.13833	0.12773	0.07627	0.07978	0.14942	0.18921	0.13161	0.11879	0.07302	0.09974
rxn01446	Deoxyguanosine:orthophosphate ribosyltransferase	(1) Phosphate[0] + (1) Deoxyguanosine[0] <=> (1) Guanine[0] + (1) deoxyribose-1-phosphate[0]	MetaCyc: Degradation (Degradation/Utilization/Assimilation); NUCLEO-DEG (Nucleoside and Nucleotide Degradation); PWY-7179 (purine deoxyribonucleosides degradation I); PWY-7179-1 (purine deoxyribonucleosides degradation II); PWY0-1297 (superpathway of purine deoxyribonucleosides degradation); Purine-Degradation (Purine Nucleotide Degradation)|KEGG: rn00230 (Purine metabolism)	2.4.2.1|2.4.2.4	0.13775	0.3627	0.23052	0.16311	0.15545	0.23488	0.17936	0.17499	0	0.17234	0.17117	0.17242	0.14227	0	0	0.22765	0.27036	0.10206	0.15691	0.12631	0.30022	0	0.30201	0.07291	0.16152	0.24811	0.16515	0.12066	0.10827	0.20733	0.21644	0.12477	0.11576	0	0.15113	0.22564	0.19597	0.17579	0.15541	0.19441	0.18908	0.15285	0.11739	0.14037	0.19326
rxn05437	12-methyl-trans-tetra-dec-2-enoyl-ACP:NAD+ oxidoreductase (A-specific)	(1) NADH[0] + (1) H+[0] + (1) 12-methyl-trans-tetra-dec-2-enoyl-ACP[0] <=> (1) NAD[0] + (1) 12-methyl-tetra-decanoyl-ACP[0]	null	1.3.1.0	0.15918	0	0	0.14952	0.18867	0	0	0.18383	0	0.21324	0	0.23617	0.17707	0	0	0	0	0.10678	0	0.13712	0	0	0.33409	0	0.1738	0	0	0.14756	0.12634	0.20988	0	0.1464	0	0	0.15049	0	0	0.14564	0	0.27448	0.18908	0	0	0	0
rxn01143	ATP:thymidine 5'-phosphotransferase	(1) ATP[0] + (1) Thymidine[0] => (1) ADP[0] + (1) H+[0] + (1) dTMP[0]	MetaCyc: Nucleotide-Biosynthesis (Nucleoside and Nucleotide Biosynthesis); PWY-7199 (pyrimidine deoxyribonucleosides salvage); PWY-7200 (superpathway of pyrimidine deoxyribonucleoside salvage); PYR-NUC-SYN (Pyrimidine Nucleotide Biosynthesis); Pyrimidine-Nucleotide-Salvage (Pyrimidine Nucleotide Salvage)|KEGG: rn00240 (Pyrimidine metabolism)	2.7.1.21	0.10977	0.37951	0	0.21225	0.14797	0.16982	0.24215	0	0	0.18202	0.12437	0.16343	0.09277	0	0	0.02994	0.00293	0.10179	0.09154	0.1196	0.15599	0	0.24219	0.02513	0.00674	0.19385	0.17968	0.11754	0.09951	0.17008	0.15176	0.09105	0.10175	0.00175	0.09176	0.1932	0.25921	0.1163	0.00157	0.27432	0.18881	0.02208	0.12702	0.10875	0.18646
rxn00545	ATP:D-fructose-6-phosphate 1-phosphotransferase	(1) ATP[0] + (1) D-fructose-6-phosphate[0] => (1) ADP[0] + (1) H+[0] + (1) D-fructose-1,6-bisphosphate[0]	KEGG: rn00680 (Methane metabolism); rn01200 (Carbon metabolism)	2.7.1.11	0.10191	0.46451	0.27852	0.15401	0.18843	0.23502	0.22463	0.12594	0.12177	0.19685	0.20616	0.17356	0.11653	0	0	0.27298	0	0.08635	0.09484	0.11522	0.18073	0	0.29394	0.14514	0.16218	0.22934	0	0.11782	0.10399	0.17227	0.18055	0	0.15002	0.18132	0.10956	0.17119	0.18395	0.141	0.13804	0.21427	0.18854	0.28494	0.14941	0.14546	0.18816
rxn01476	6-Phospho-D-glucono-1,5-lactone lactonohydrolase	(1) H2O[0] + (1) 6-phospho-D-glucono-1-5-lactone[0] <=> (1) H+[0] + (1) 6-Phospho-D-gluconate[0]	MetaCyc: Alcohol-Biosynthesis (Fermentation to Alcohols); C1-COMPOUNDS (C1 Compound Utilization and Assimilation); Carbohydrates-Degradation (Carbohydrate Degradation); Degradation (Degradation/Utilization/Assimilation); Energy-Metabolism (Generation of Precursor Metabolite and Energy); Entner-Duodoroff-Pathways (Entner-Duodoroff Pathways); Fermentation (); Fermentation-to-Acids (Fermentation to …	3.1.1.31	0.12512	0.43213	0.00296	0.17571	0.36754	0.23739	0.0027	0.15886	0.11346	0.10642	0	0.17171	0.1467	0	0	0	0.20375	0.15378	0.10969	0.12738	0.00111	0.46622	0.17471	0.33599	0.17155	0	0.14998	0.12349	0.12653	0.27878	0	0.13282	0.12803	0.21786	0.12406	0.2032	0.26296	0.22087	0.17714	0.18526	0.18827	0.24583	0.15017	0.16787	0.15458
rxn05005	S-adenosyl-L-methionine:uroporphyrinogen-III C-methyltransferase	(1) S-Adenosyl-L-methionine[0] + (1) UroporphyrinogenIII[0] <=> (1) S-Adenosyl-homocysteine[0] + (1) H+[0] + (1) Precorrin 1[0]	MetaCyc: Adenosylcobamide-Biosynthesis (Adenosylcobamide Biosynthesis); Cobalamin-Biosynthesis (Cobamide Biosynthesis); Cobamide-De-Novo-Biosynthesis (Cobamide <i>de novo</i> Biosynthesis); Cobyrinate-diamide-Biosynthesis (cob(II)yrinate <i>a,c</i>-diamide biosynthesis); Cofactor-Biosynthesis (Cofactor, Prosthetic Group, Electron Carrier, and Vitamin Biosynthesis); De-Novo-Adenosylcobalamin-Biosy…	2.1.1.107	0.14177	0	0.25078	0.17084	0.19443	0.18055	0.16642	0.1456	0.12505	0.17828	0.21348	0.19852	0.12038	0	0.19704	0.20209	0.26368	0.10254	0.10262	0.11386	0.17714	0.30857	0	0.14671	0.17974	0.0011	0	0.12915	0.10988	0.17736	0.18194	0.13704	0.1402	0	0.10782	0.18905	0.00172	0.14533	0.19608	0.1941	0.18814	0.19532	0.00032	0.12843	0.21267
rxn05514	calcium transport in/out via proton antiporter	(1) Ca2+[0] + (1) H+[1] <=> (1) Ca2+[1] + (1) H+[0]	null	2.A.19.-.-	0.14851	0	0	0.2095	0	0	0	0.153	0	0	0	0.25057	0	0	0	0	0.00065	0	0.10765	0	0	0	0.35334	0	0.18793	0	0	0.15842	0.13148	0	0	0.15736	0	0	0.15957	0.21149	0.00219	0	0	0.23119	0.18814	0	0.00065	0	0
rxn00139	AMP:diphosphate phospho-D-ribosyltransferase	(1) PPi[0] + (1) AMP[0] + (1) H+[0] <= (1) PRPP[0] + (1) Adenine[0]	MetaCyc: Adenine-Adenosine-Salvage (Adenine and Adenosine Salvage); Degradation (Degradation/Utilization/Assimilation); Glyphosate-Degradation (glyphosate degradation); Noncarbon-Nutrients (Inorganic Nutrient Metabolism); Nucleotide-Biosynthesis (Nucleoside and Nucleotide Biosynthesis); P121-PWY (adenine and adenosine salvage I); PUR-NUC-SYN (Purine Nucleotide Biosynthesis); PWY-6605 (adenine and…	2.4.2.7|2.4.2.8	0.11136	0.27989	0.20355	0.16922	0.17053	0.21956	0.20159	0.10716	0.09303	0	0.19666	0.14276	0.12777	0	0.14278	0.23457	0.19577	0.07303	0.08824	0.09517	0.14362	0.27885	0.19892	0.12849	0.14501	0.20174	0.15645	0.10291	0.11464	0.15625	0.17262	0.11324	0.17763	0.16137	0	0.1589	0.19004	0.12135	0.12123	0.15392	0.188	0.17528	0.13416	0.12402	0.16435
rxn05006	S-adenosyl-L-methionine:precorrin-1 C-methyltransferase	(1) S-Adenosyl-L-methionine[0] + (1) Precorrin 1[0] <=> (1) S-Adenosyl-homocysteine[0] + (1) Precorrin 2[0]	MetaCyc: Adenosylcobamide-Biosynthesis (Adenosylcobamide Biosynthesis); Cobalamin-Biosynthesis (Cobamide Biosynthesis); Cobamide-De-Novo-Biosynthesis (Cobamide <i>de novo</i> Biosynthesis); Cobyrinate-diamide-Biosynthesis (cob(II)yrinate <i>a,c</i>-diamide biosynthesis); Cofactor-Biosynthesis (Cofactor, Prosthetic Group, Electron Carrier, and Vitamin Biosynthesis); De-Novo-Adenosylcobalamin-Biosy…	2.1.1.107	0.14177	0	0.25078	0.17072	0.19443	0.18069	0.16642	0.14571	0.12505	0.17828	0.21348	0.19866	0.12028	0	0.19691	0.20237	0.26368	0.10254	0.10262	0.11386	0.17714	0.3088	0	0.14652	0.17987	0.00205	0	0.12915	0.10988	0.17736	0.18181	0.13704	0.1402	0	0.10782	0.18905	0.00297	0.14533	0.19608	0.1941	0.188	0.19532	0	0.12852	0.21252
rxn00692	5,10-Methylenetetrahydrofolate:glycine hydroxymethyltransferase	(1) H2O[0] + (1) Glycine[0] + (1) 5-10-Methylenetetrahydrofolate[0] <=> (1) L-Serine[0] + (1) Tetrahydrofolate[0]	MetaCyc: 1CMET2-PWY (<i>N</i><sup>10</sup>-formyl-tetrahydrofolate biosynthesis); AMINE-DEG (Amine and Polyamine Degradation); Amino-Acid-Biosynthesis (Amino Acid Biosynthesis); C1-COMPOUNDS (C1 Compound Utilization and Assimilation); Cofactor-Biosynthesis (Cofactor, Prosthetic Group, Electron Carrier, and Vitamin Biosynthesis); Degradation (Degradation/Utilization/Assimilation); Energy-Metabolis…	2.1.2.1	0.1501	0.57534	0.2581	0.2196	0.18978	0.19615	0.21803	0.15831	0.13899	0.23542	0.20033	0.23274	0.17342	0.4049	0	0.22751	0.257	0.13281	0.13617	0.13712	0.18605	0.6436	0.31215	0.13627	0.22927	0.21372	0.20365	0.16512	0.17211	0.22953	0.25887	0.18977	0.16341	0.17434	0.14929	0.21149	0.2372	0.21953	0.16796	0.25167	0.18787	0.18644	0.18912	0.17531	0.21153
rxn00330	acetyl-CoA:glyoxylate C-acetyltransferase (thioester-hydrolysing, carboxymethyl-forming)	(1) CoA[0] + (1) H+[0] + (1) L-Malate[0] <= (1) H2O[0] + (1) Acetyl-CoA[0] + (1) Glyoxalate[0]	MetaCyc: Alcohol-Degradation (Alcohol Degradation); C1-COMPOUNDS (C1 Compound Utilization and Assimilation); CARBOXYLATES-DEG (Carboxylate Degradation); CO2-Fixation (CO<sub>2</sub> Fixation); Carbohydrates-Degradation (Carbohydrate Degradation); Degradation (Degradation/Utilization/Assimilation); Energy-Metabolism (Generation of Precursor Metabolite and Energy); GLYCOL-GLYOXDEG-PWY (superpathway…	2.3.3.9|4.1.3.2	0.12605	0	0	0.16224	0.34498	0	0.16575	0	0.12237	0.18266	0.4252	0.22404	0	0	0	0	0.22296	0.20071	0.12147	0	0.1623	0	0.34403	0	0.16495	0.23707	0.10204	0.10631	0.11274	0.31408	0	0.12111	0.1494	0.17434	0.12819	0.20977	0.18239	0.25412	0.15888	0.23786	0.18787	0	0.18338	0.1294	0.15387
rxn01299	Inosine ribohydrolase	(1) H2O[0] + (1) Inosine[0] <=> (1) D-Ribose[0] + (1) HYXN[0]	MetaCyc: AROMATIC-COMPOUNDS-DEGRADATION (Aromatic Compound Degradation); Adenosine-Nucleotides-Degradation (Adenosine Nucleotide Degradation); Degradation (Degradation/Utilization/Assimilation); NUCLEO-DEG (Nucleoside and Nucleotide Degradation); P165-PWY (superpathway of purines degradation in plants); PWY-5044 (purine nucleotides degradation I (plants)); PWY-6596 (adenosine nucleotides degradat…	3.2.2.1|3.2.2.2|3.2.2.8	0.10593	0	0.19186	0.11934	0.13682	0.18431	0.17343	0.13555	0.11735	0	0.21131	0.15117	0.11082	0	0.16466	0.19531	0.20651	0.11443	0	0.12953	0	0	0	0.18238	0.16297	0.23028	0.14658	0.11707	0.10018	0.20466	0.13298	0.11259	0.13427	0.18755	0.10029	0	0.20784	0.16921	0.1665	0.17486	0.1872	0.14013	0.16218	0.13763	0.18433
rxn09685	Transport of deoxyuridine, extracellular	(1) H+[1] + (1) Deoxyuridine[1] <=> (1) H+[0] + (1) Deoxyuridine[0]	null	null	0.11136	0	0	0	0	0.22931	0.21776	0.17422	0	0.16512	0	0.18383	0	0	0	0	0	0.12918	0.12022	0.13838	0.17689	0	0.34631	0	0	0	0.18116	0.11395	0	0.39209	0	0.13666	0	0	0.13434	0.25121	0.22111	0.20008	0	0.18867	0.18693	0	0	0.09867	0.21111
rxn08527	fumarate reductase	(1) Fumarate[0] + (1) Menaquinol 8[0] => (1) Succinate[0] + (1) Menaquinone 8[0]	null	1.3.99.1	0.15076	0.47634	0	0.19167	0.16317	0.1825	0.17477	0.18272	0.14176	0.20008	0.19273	0.17342	0.13536	0.58603	0.17503	0.21508	0.23029	0.13684	0.11645	0.14033	0.15772	0.3889	0.28503	0.1408	0.15029	0.19621	0.13471	0.13435	0.12929	0.20769	0.20684	0.12036	0.12506	0.14328	0.12351	0.21878	0.24204	0.1689	0.15473	0.23429	0.18653	0.18668	0.14703	0.13518	0.20827
rxn01518	ATP:deoxyuridine 5'-phosphotransferase	(1) ATP[0] + (1) Deoxyuridine[0] => (1) ADP[0] + (1) H+[0] + (1) dUMP[0]	MetaCyc: Nucleotide-Biosynthesis (Nucleoside and Nucleotide Biosynthesis); PWY-7199 (pyrimidine deoxyribonucleosides salvage); PWY-7200 (superpathway of pyrimidine deoxyribonucleoside salvage); PYR-NUC-SYN (Pyrimidine Nucleotide Biosynthesis); Pyrimidine-Nucleotide-Salvage (Pyrimidine Nucleotide Salvage)|KEGG: rn00240 (Pyrimidine metabolism)	2.7.1.21	0.13719	0.3434	0	0.159	0.18303	0.2229	0.23191	0	0	0.1668	0.17564	0.18383	0.15518	0	0	0.18684	0.1741	0.09311	0.11519	0.11756	0.22897	0	0.29042	0.10503	0.15042	0.25473	0.16387	0.1351	0.12834	0.25173	0.24941	0.09657	0.15308	0.04614	0.12819	0.22835	0.20487	0.16334	0.09602	0.25725	0.18653	0.12705	0.07649	0.09289	0.19056
rxn01859	Deoxyadenosine:orthophosphate ribosyltransferase	(1) Phosphate[0] + (1) Deoxyadenosine[0] <=> (1) Adenine[0] + (1) deoxyribose-1-phosphate[0]	MetaCyc: Degradation (Degradation/Utilization/Assimilation); NUCLEO-DEG (Nucleoside and Nucleotide Degradation); PWY-7179 (purine deoxyribonucleosides degradation I); PWY0-1297 (superpathway of purine deoxyribonucleosides degradation); Purine-Degradation (Purine Nucleotide Degradation)|KEGG: rn00230 (Purine metabolism)	2.4.2.1	0.11361	0.40068	0.15586	0.14004	0.13865	0.18278	0.18973	0.14284	0	0.18511	0.17089	0.15673	0.12186	0	0	0.1665	0.15244	0.10698	0.1166	0.12028	0.20077	0	0.32105	0.10947	0.16231	0.2041	0.15974	0.103	0.08515	0.17494	0.11351	0.1095	0.09612	0	0.12479	0.20992	0.23782	0.16025	0.12964	0.20465	0.18639	0.14217	0.09164	0.12627	0.15613
rxn00183	L-Glutamate 5-semialdehyde:NAD+ oxidoreductase	(1) H2O[0] + (1) NAD[0] + (1) L-Glutamate5-semialdehyde[0] <=> (1) NADH[0] + (1) L-Glutamate[0] + (2) H+[0]	MetaCyc: ARGASEDEG-PWY (L-arginine degradation I (arginase pathway)); ARGININE-DEG (L-arginine Degradation); Amino-Acid-Biosynthesis (Amino Acid Biosynthesis); Amino-Acid-Degradation (Amino Acid Degradation); Degradation (Degradation/Utilization/Assimilation); Ethylene-Biosynthesis (Ethylene Biosynthesis); GLUTAMATE-SYN (L-glutamate Biosynthesis); HORMONE-SYN (Hormone Biosynthesis); IND-AMINO-ACI…	1.2.1.88|1.5.1.12	0.01937	0.38574	0	0.14678	0.02869	0	0.01994	0.03016	0.01056	0.03031	0.1713	0.02995	0.01942	0.01961	0	0	0.05749	0.1231	0.02121	0.01791	0.18308	0.06339	0.0474	0	0.11027	0.03202	0.10936	0.07912	0.02122	0.033	0.03213	0.01761	0.10124	0.06322	0.06882	0.13461	0.03482	0.0247	0.03014	0.02653	0.18639	0.04415	0.07195	0.0184	0.11731
rxn00559	D-mannose-6-phosphate aldose-ketose-isomerase	(1) D-mannose-6-phosphate[0] <=> (1) D-fructose-6-phosphate[0]	null	5.3.1.8	0.13579	0.36052	0.26075	0.12957	0.20816	0.2796	0.18663	0.14063	0.12263	0.21878	0.39943	0.16272	0.11338	0.37696	0.17466	0.3066	0.15814	0.2085	0.08038	0.11065	0.19347	0	0.33119	0.27175	0.12744	0.20205	0.14765	0.12047	0.09837	0.23608	0.16191	0.11306	0.12384	0.17284	0.12645	0.18934	0.17755	0.17435	0.15406	0.18743	0.18612	0.24811	0.17278	0.12764	0.14267
rxn05610	D-mannose transport via PEP:Pyr PTS	(1) Phosphoenolpyruvate[0] + (1) D-Mannose[1] <=> (1) Pyruvate[0] + (1) D-mannose-6-phosphate[0]	null	null	0.12568	0.36239	0.26075	0.12957	0.20829	0.27947	0.19728	0.14063	0.12263	0.21891	0.39943	0.13677	0.11318	0	0	0.30645	0.15798	0.15275	0.08038	0.11065	0.19347	0.01277	0.32436	0.27067	0.12731	0.20205	0.14765	0.09904	0.13053	0.23596	0.16233	0.12374	0.12373	0.17284	0.13048	0.19791	0.17755	0.17445	0.15406	0.21071	0.18599	0.24823	0.17278	0.12774	0.14253
rxn01208	R01652	(1) CO2[0] + (1) 4MOP[0] <= (1) H+[0] + (1) 2-isopropyl-3-oxosuccinate[0]	MetaCyc: Amino-Acid-Biosynthesis (Amino Acid Biosynthesis); BRANCHED-CHAIN-AA-SYN-PWY (superpathway of branched chain amino acid biosynthesis); Energy-Metabolism (Generation of Precursor Metabolite and Energy); IND-AMINO-ACID-SYN (Proteinogenic Amino Acid Biosynthesis); LEUCINE-SYN (L-leucine Biosynthesis); LEUSYN-PWY (L-leucine biosynthesis); PWY-6871 (3-methylbutanol biosynthesis (engineered))|…	null	0.11202	0	0.14635	0.14777	0.13314	0.07662	0.399	0.25795	0.12064	0.13996	0.15231	0.13334	0.08498	0	0.16087	0.14899	0.17492	0.1492	0.09295	0.16261	0.27721	0.30694	0	0.134	0.09297	0.20536	0.12399	0.05514	0.1056	0.10506	0.11782	0.11812	0.15267	0.22883	0.09873	0.14618	0.15131	0.09253	0	0	0.18585	0	0	0	0
rxn00902	acetyl-CoA:3-methyl-2-oxobutanoate C-acetyltransferase (thioester-hydrolysing, carboxymethyl-forming)	(1) CoA[0] + (1) H+[0] + (1) 2-Isopropylmalate[0] <= (1) H2O[0] + (1) Acetyl-CoA[0] + (1) 3-Methyl-2-oxobutanoate[0]	MetaCyc: Amino-Acid-Biosynthesis (Amino Acid Biosynthesis); BRANCHED-CHAIN-AA-SYN-PWY (superpathway of branched chain amino acid biosynthesis); Energy-Metabolism (Generation of Precursor Metabolite and Energy); IND-AMINO-ACID-SYN (Proteinogenic Amino Acid Biosynthesis); LEUCINE-SYN (L-leucine Biosynthesis); LEUSYN-PWY (L-leucine biosynthesis); PWY-6871 (3-methylbutanol biosynthesis (engineered))|…	2.3.3.13|4.1.3.12	0.11202	0	0.08198	0.14777	0.0776	0.07634	0.399	0.25795	0.12064	0.14022	0.15231	0.13334	0.08498	0	0.10333	0.08756	0.17492	0.07043	0.09303	0.07989	0.27721	0.30717	0.01118	0.08986	0.09284	0.20521	0.12389	0.22687	0.1057	0.10494	0.11782	0.11812	0.15267	0.22883	0.09873	0.14618	0.15131	0.09263	0.0009	0.17905	0.18585	0.00252	0.00141	0.00098	0.00255
rxn02811	3-Isopropylmalate hydro-lyase	(1) 3-Isopropylmalate[0] <=> (1) H2O[0] + (1) 2-Isopropylmaleate[0]	MetaCyc: Amino-Acid-Biosynthesis (Amino Acid Biosynthesis); BRANCHED-CHAIN-AA-SYN-PWY (superpathway of branched chain amino acid biosynthesis); Energy-Metabolism (Generation of Precursor Metabolite and Energy); IND-AMINO-ACID-SYN (Proteinogenic Amino Acid Biosynthesis); LEUCINE-SYN (L-leucine Biosynthesis); LEUSYN-PWY (L-leucine biosynthesis); PWY-6871 (3-methylbutanol biosynthesis (engineered))|…	4.2.1.33	0.11202	0	0.1462	0.14777	0.13301	0.07648	0.399	0.25795	0.12064	0.13996	0.15231	0.13334	0.08489	0	0.16062	0.14913	0.17492	0.1492	0.09295	0.16261	0.27721	0.30717	0	0.134	0.09297	0.20536	0.12389	0.05514	0.1056	0.10494	0.11768	0.11812	0.15267	0.22883	0.09873	0.14618	0.15147	0.09253	0.0009	0.00372	0.18572	0.00228	0.00151	0.00069	0.00468
rxn03062	3-Isopropylmalate:NAD+ oxidoreductase	(1) NAD[0] + (1) 3-Isopropylmalate[0] <=> (1) NADH[0] + (1) H+[0] + (1) 2-isopropyl-3-oxosuccinate[0]	MetaCyc: Amino-Acid-Biosynthesis (Amino Acid Biosynthesis); BRANCHED-CHAIN-AA-SYN-PWY (superpathway of branched chain amino acid biosynthesis); Energy-Metabolism (Generation of Precursor Metabolite and Energy); IND-AMINO-ACID-SYN (Proteinogenic Amino Acid Biosynthesis); LEUCINE-SYN (L-leucine Biosynthesis); LEUSYN-PWY (L-leucine biosynthesis); PWY-6871 (3-methylbutanol biosynthesis (engineered))|…	1.1.1.85	0.11202	0	0.14635	0.14777	0.13314	0.07662	0.399	0.25784	0.12064	0.14009	0.15231	0.13334	0.08479	0	0.16074	0.14941	0.17492	0.1492	0.09295	0.16261	0.27721	0.30717	0	0.134	0.09297	0.20536	0.12389	0.05514	0.1056	0.10506	0.11754	0.11802	0.15267	0.22883	0.09873	0.14618	0.15147	0.09253	0.00123	0.0045	0.18572	0.00216	0.00076	0.00049	0.00439
rxn02789	2-Isopropylmalate hydro-lyase	(1) 2-Isopropylmalate[0] <=> (1) H2O[0] + (1) 2-Isopropylmaleate[0]	MetaCyc: Amino-Acid-Biosynthesis (Amino Acid Biosynthesis); BRANCHED-CHAIN-AA-SYN-PWY (superpathway of branched chain amino acid biosynthesis); Energy-Metabolism (Generation of Precursor Metabolite and Energy); IND-AMINO-ACID-SYN (Proteinogenic Amino Acid Biosynthesis); LEUCINE-SYN (L-leucine Biosynthesis); LEUSYN-PWY (L-leucine biosynthesis); PWY-6871 (3-methylbutanol biosynthesis (engineered))|…	4.2.1.33	0.11202	0	0.1462	0.14777	0.13338	0.07676	0.399	0.25784	0.12064	0.13996	0.15231	0.13334	0.08479	0	0.16087	0.14927	0.17492	0.1492	0.09295	0.16261	0.27721	0.30717	0	0.134	0.09297	0.20521	0.12389	0.05514	0.1057	0.10494	0.11782	0.11812	0.15267	0.22883	0.09873	0.14618	0.15147	0.09253	0.00134	0.00295	0.18572	0.00228	0.00141	0.00049	0.00397
rxn01200	Sedoheptulose-7-phosphate:D-glyceraldehyde-3-phosphate glycolaldehyde transferase	(1) Glyceraldehyde3-phosphate[0] + (1) Sedoheptulose7-phosphate[0] <=> (1) ribose-5-phosphate[0] + (1) D-Xylulose5-phosphate[0]	MetaCyc: Acetate-Formation (Fermentation to Acetate); Alcohol-Biosynthesis (Fermentation to Alcohols); Autotrophic-CO2-Fixation (Autotrophic CO<sub>2</sub> Fixation); C1-COMPOUNDS (C1 Compound Utilization and Assimilation); CALVIN-PWY (Calvin-Benson-Bassham cycle); CARBO-BIOSYNTHESIS (Sugar Biosynthesis); CARBOXYLATES-DEG (Carboxylate Degradation); CO2-Fixation (CO<sub>2</sub> Fixation); Carbohyd…	2.2.1.1	0.14411	0.53425	0.28211	0.19242	0.16575	0.22513	0.23865	0.18018	0.15586	0.2202	0.23111	0.19752	0.16376	0	0	0.28697	0.24121	0.07966	0.10097	0.15327	0.19112	0.3218	0.36266	0.19312	0.17314	0.20568	0.13757	0.13916	0.15279	0.15989	0.22687	0.1479	0.13948	0.20402	0.1459	0.23164	0.26765	0.13689	0.15843	0.25679	0.18558	0.16761	0.18565	0.16376	0.20459
rxn01169	ATP:beta-D-glucose 6-phosphotransferase	(1) ATP[0] + (1) beta-D-Glucose[0] => (1) ADP[0] + (1) H+[0] + (1) beta-D-Glucose 6-phosphate[0]	MetaCyc: ANAEROFRUCAT-PWY (homolactic fermentation); ANAGLYCOLYSIS-PWY (glycolysis III (from glucose)); Acetate-Formation (Fermentation to Acetate); Alcohol-Biosynthesis (Fermentation to Alcohols); CARBO-BIOSYNTHESIS (Sugar Biosynthesis); CARBOXYLATES-DEG (Carboxylate Degradation); Carbohydrates-Biosynthesis (Carbohydrate Biosynthesis); Carbohydrates-Degradation (Carbohydrate Degradation); Degrad…	2.7.1.1|2.7.1.2	0.09002	0.23163	0	0.13306	0.12505	0.17958	0.09136	0.14627	0.08914	0.08901	0.17781	0.10539	0.10825	0	0	0.20534	0.18046	0.12959	0.07166	0.12991	0.1143	0.01231	0	0.13085	0.1141	0.00379	0.10893	0.08506	0.00143	0.26107	0.08777	0.06276	0.10993	0.11934	0.08864	0.15462	0.13538	0.11229	0.11697	0.15081	0.18545	0.14517	0.10743	0.11472	0.14664
rxn00778	D-Ribose 1,5-phosphomutase	(1) Ribose 1-phosphate[0] <=> (1) ribose-5-phosphate[0]	MetaCyc: Degradation (Degradation/Utilization/Assimilation); NUCLEO-DEG (Nucleoside and Nucleotide Degradation); PWY0-1296 (purine ribonucleosides degradation); Purine-Degradation (Purine Nucleotide Degradation)|KEGG: rn00030 (Pentose phosphate pathway); rn00230 (Purine metabolism)	5.4.2.2|5.4.2.7	0.12867	0.42466	0.2673	0.16573	0.17764	0.24603	0.20806	0.16726	0.11796	0.2162	0.20385	0.2095	0.1606	0	0.00607	0.23387	0.21075	0.09926	0.13664	0.13809	0.18172	0	0.27427	0.15657	0.16152	0	0.16833	0.13208	0.13957	0.19605	0.20879	0.1406	0.1856	0.15264	0.11984	0.23392	0.2272	0.15387	0	0.24189	0.18531	0.21452	0	0.15769	0.23236
rxn01171	D-glucose 1-epimerase	(1) D-Glucose[0] <=> (1) beta-D-Glucose[0]	MetaCyc: Carbohydrates-Degradation (Carbohydrate Degradation); Degradation (Degradation/Utilization/Assimilation); PWY0-1466 (trehalose degradation VI (periplasmic)); Sugars-And-Polysaccharides-Degradation (Sugar Degradation); Trehalose-Degradation (Trehalose Degradation)|KEGG: rn00010 (Glycolysis / Gluconeogenesis); rn01110 (Biosynthesis of secondary metabolites)	5.1.3.3	0.09311	0.23163	0	0.11622	0.12492	0.18306	0.09217	0.13842	0.08974	0.08901	0.17781	0.10525	0.10865	0	0	0.21649	0.17541	0.14838	0.07166	0.10442	0.11442	0	0	0.13065	0.1248	0	0.10872	0.08903	0	0.30426	0.08777	0.06276	0.11903	0.11934	0.07845	0.17162	0.1357	0.11466	0.13255	0.13359	0.18491	0.14505	0.10992	0.12745	0.15273
rxn09272	fumarate reductase complex (i.e. FRD, involved in anaerobic respiration, repressed in aerobic respiration)	(1) Succinate[0] + (1) Ubiquinone-8[0] <=> (1) Fumarate[0] + (1) Ubiquinol-8[0]	MetaCyc: AEROBIC-RESPIRATION (Aerobic Respiration); Electron-Transfer (Electron Transfer); Energy-Metabolism (Generation of Precursor Metabolite and Energy); PWY-3781 (aerobic respiration I (cytochrome c)); PWY-4302 (aerobic respiration III (alternative oxidase pathway)); PWY-7279 (aerobic respiration II (cytochrome c) (yeast)); PWY0-1329 (succinate to cytochrome <i>bo</i> oxidase electron transf…	1.3.5.1|1.3.99.1	0.13363	0.50778	0	0.17147	0.21037	0.19058	0.21897	0.19543	0.11285	0.21233	0.22121	0.2346	0.126	0.35662	0.20653	0.23711	0.23469	0.12338	0.10694	0.13546	0.17813	0.42977	0.29249	0.16051	0.17353	0.21909	0.14966	0.12481	0.14299	0.22892	0.16386	0.12823	0.15717	0.19317	0.11534	0.24521	0.22798	0.19576	0.17356	0.2135	0.18464	0.20804	0.18014	0.14536	0.17824
rxn00709	ATP:uridine 5'-phosphotransferase	(1) ATP[0] + (1) Uridine[0] => (1) ADP[0] + (1) H+[0] + (1) UMP[0]	MetaCyc: Nucleotide-Biosynthesis (Nucleoside and Nucleotide Biosynthesis); PWY-7193 (pyrimidine ribonucleosides salvage I); PWY-7196 (superpathway of pyrimidine ribonucleosides salvage); PYR-NUC-SYN (Pyrimidine Nucleotide Biosynthesis); Pyrimidine-Nucleotide-Salvage (Pyrimidine Nucleotide Salvage)|KEGG: rn00240 (Pyrimidine metabolism)	2.7.1.48	0.13803	0.47136	0	0.17583	0.1709	0.19615	0.1679	0.16041	0	0.13467	0.17835	0.17884	0.13517	0	0	0.24714	0	0.08232	0.12422	0.10909	0.21165	0	0.3461	0	0	0.22382	0	0.11839	0.11008	0.15989	0.20643	0.13507	0.10563	0.15189	0	0.25207	0.21143	0.11527	0.13905	0.22064	0.18451	0.17528	0	0	0
rxn05209	TRANS-RXNBWI-115525.ce.maizeexp.NA+_NA+	(1) H+[0] + (1) Na+[1] <=> (1) H+[1] + (1) Na+[0]	null	null	0.13092	0.48257	0.28445	0.17271	0.18536	0.43578	0.21116	0.1941	0.11259	0.17118	0.27004	0.18582	0.14414	0	0.24839	0.38639	0.23974	0.12037	0.10175	0.14694	0.16799	0.44718	0.38646	0.17135	0.18331	0.2183	0.15709	0.11556	0.12682	0.33774	0.22479	0.10022	0.16034	0.1691	0.13948	0.19563	0.20284	0.15377	0.17625	0.19022	0.18437	0.21296	0.14346	0.14644	0.19552
rxn00283	alanine racemase	(1) L-Alanine[0] <=> (1) D-Alanine[0]	MetaCyc: ALADEG-PWY (L-alanine degradation I); ALANINE-DEG (L-alanine Degradation); ALANINE-SYN (L-alanine Biosynthesis); ALANINE-VALINESYN-PWY (L-alanine biosynthesis I); Amino-Acid-Biosynthesis (Amino Acid Biosynthesis); Amino-Acid-Degradation (Amino Acid Degradation); Degradation (Degradation/Utilization/Assimilation); Energy-Metabolism (Generation of Precursor Metabolite and Energy); Fermenta…	5.1.1.1	0.13017	0.3792	0.37142	0.21499	0.46512	0.46587	0.20927	0.16858	0.13778	0.21478	0.18812	0.24315	0	0	0.19641	0.25914	0.2886	0.14421	0.10105	0.2029	0.22081	0.36545	0.34154	0.37501	0.2154	0.22429	0.18901	0.14435	0.16868	0.24324	0.2476	0.15736	0.28254	0.24429	0.14461	0.18677	0.23282	0.19123	0.16672	0.23336	0.18424	0.2967	0.29979	0.16474	0.21068
rxn09296	hydrogen peroxide reductase (thioredoxin)	(1) H2O2[0] + (1) trdrd[0] <=> (2) H2O[0] + (1) trdox[0]	null	1.11.1.-	0.12222	0.45735	0.79878	0.13181	0.13755	0.29953	0.15375	0.16361	0.09381	0.18873	0.20073	0.18411	0.13507	0.31225	0.17744	0.19446	0.20326	0.06982	0.09146	0.13361	0.1049	0.13606	0.25129	0.1945	0.12229	0.28344	0.1504	0.09583	0.10855	0.16341	0.21728	0.1184	0.17895	0.17521	0.08818	0.18434	0.22361	0.10591	0.1619	0.24624	0.1837	0.25699	0.14844	0.09769	0.15231
rxn12636	methionyl aminopeptidase	(1) H2O[0] + (1) H+[0] + (1) met-L-ala-L[0] => (1) L-Alanine[0] + (1) L-Methionine[0]	null	null	0.17125	0.44521	0.20948	0.17159	0.18879	0.22611	0.00283	0.2479	0.23782	0.1824	0.21009	0.18497	0.14601	0.48309	0.21803	0.15676	0.20717	0.13226	0.1379	0.1485	0.19829	0.01207	0.30573	0.13578	0.1977	0.2877	0.16812	0.15918	0.13652	0.19993	0.19279	0.16289	0.21914	0.20289	0.16508	0.19791	0.2906	0.14018	0.20269	0.2135	0.1833	0.18044	0.23932	0.14898	0.20813
rxn00554	CTP:D-fructose-6-phosphate 1-phosphotransferase	(1) CTP[0] + (1) D-fructose-6-phosphate[0] => (1) H+[0] + (1) CDP[0] + (1) D-fructose-1,6-bisphosphate[0]	null	2.7.1.11	0	0.49564	0	0.16922	0.18144	0.17554	0	0	0.12756	0.19543	0.177	0.19096	0.13053	0	0	0	0	0.09387	0.11802	0.11191	0.18085	0	0.25212	0.16701	0	0	0	0.12377	0	0.1588	0	0	0	0.19554	0.11598	0	0.26265	0.15788	0	0	0.1833	0	0	0	0
rxn00929	L-Proline:NAD+ 5-oxidoreductase	(1) NAD[0] + (1) L-Proline[0] => (1) NADH[0] + (2) H+[0] + (1) 1-Pyrroline-5-carboxylate[0]	MetaCyc: ARG-PRO-PWY (L-arginine degradation VI (arginase 2 pathway)); ARGININE-DEG (L-arginine Degradation); ARGORNPROST-PWY (L-arginine degradation (Stickland reaction)); Amino-Acid-Biosynthesis (Amino Acid Biosynthesis); Amino-Acid-Degradation (Amino Acid Degradation); Degradation (Degradation/Utilization/Assimilation); IND-AMINO-ACID-SYN (Proteinogenic Amino Acid Biosynthesis); MISCELLANEOUS-…	1.5.1.2	0.10584	0.3957	0.18298	0.1893	0.23771	0.10811	0.171	0.15389	0.11484	0.16667	0.27967	0.166	0.12955	0.47451	0.10813	0.14193	0.27622	0.12167	0.1533	0.11872	0.17133	0.42907	0.28773	0.2619	0.15742	0.21719	0.12824	0.10763	0.1272	0.20017	0.15524	0.11793	0.16955	0.20788	0.11314	0.18763	0.18816	0.12814	0.13927	0.19178	0.18303	0.24919	0.15785	0.1205	0.1839
rxn01454	acetyl-CoA:acetoacetyl-CoA C-acetyltransferase (thioester-hydrolysing, carboxymethyl-forming)	(1) CoA[0] + (1) H+[0] + (1) HMG-CoA[0] <= (1) H2O[0] + (1) Acetyl-CoA[0] + (1) Acetoacetyl-CoA[0]	MetaCyc: Cofactor-Biosynthesis (Cofactor, Prosthetic Group, Electron Carrier, and Vitamin Biosynthesis); DITERPENOID-SYN (Diterpenoid Biosynthesis); ERGOSTEROL-SYN-PWY (superpathway of ergosterol biosynthesis I); Energy-Metabolism (Generation of Precursor Metabolite and Energy); Ergosterol-Biosynthesis (Ergosterol Biosynthesis); GGPP-Biosynthesis (Geranylgeranyl Diphosphate Biosynthesis); ISOPREN…	2.3.3.10|4.1.3.5	0.08712	0.41283	0.17051	0.14516	0.1845	0	0.16197	0	0.10022	0.12616	0.15421	0.20622	0	0	0.00658	0	0.14674	0.09837	0.1555	0.00049	0	0.01277	0	0.15814	0.12348	0.26293	0.11678	0.07166	0.00124	0.18792	0	0.10004	0.03896	0.21013	0	0.15133	0.14475	0.14337	0.1777	0	0.18276	0.2132	0.14411	0.15055	0.1533
rxn01520	5,10-Methylenetetrahydrofolate:dUMP C-methyltransferase	(1) 5-10-Methylenetetrahydrofolate[0] + (1) dUMP[0] => (1) dTMP[0] + (1) Dihydrofolate[0]	MetaCyc: 1CMET2-PWY (<i>N</i><sup>10</sup>-formyl-tetrahydrofolate biosynthesis); Cofactor-Biosynthesis (Cofactor, Prosthetic Group, Electron Carrier, and Vitamin Biosynthesis); Deoxyribonucleotide-Biosynthesis (2'-Deoxyribonucleotide Biosynthesis); Folate-Biosynthesis (Folate Biosynthesis); Folate-Transformations (Folate Transformations); Metabolic-Clusters (Metabolic Clusters); Nucleotide-Biosy…	2.1.1.45	0.07468	0.39072	0	0	0.14736	0.18055	0.24215	0.17399	0.09736	0.15467	0.12641	0.19894	0.12639	0	0.11268	0.1939	0.22752	0.08956	0.10749	0.12524	0.19879	0	0.32519	0.16632	0.1845	0	0.16387	0.11679	0.07954	0.19423	0.16581	0.09741	0.10921	0.16299	0.10855	0.18948	0.26452	0.08646	0.173	0.2301	0.18249	0.16533	0.14519	0.09417	0.1822
rxn01513	ATP:dTMP phosphotransferase	(1) ATP[0] + (1) H+[0] + (1) dTMP[0] <=> (1) ADP[0] + (1) dTDP[0]	MetaCyc: Deoxyribonucleotide-Biosynthesis (2'-Deoxyribonucleotide Biosynthesis); Metabolic-Clusters (Metabolic Clusters); Nucleotide-Biosynthesis (Nucleoside and Nucleotide Biosynthesis); PWY-6545 (pyrimidine deoxyribonucleotides <i>de novo</i> biosynthesis III); PWY-7184 (pyrimidine deoxyribonucleotides <i>de novo</i> biosynthesis I); PWY-7187 (pyrimidine deoxyribonucleotides <i>de novo</i> bios…	2.7.4.12|2.7.4.13|2.7.4.9	0.13934	0.57098	0.19124	0.1772	0.19296	0.21733	0	0.16913	0.09736	0.22136	0.1949	0.24672	0.18929	0.41275	0.172	0.22709	0.23453	0.1466	0.12509	0.12631	0.23008	0	0.30884	0.13942	0.1775	0.19369	0	0.14841	0.15517	0.23001	0.21755	0.17226	0.12363	0.16299	0.14902	0.24536	0	0.16972	0.173	0.29108	0.18236	0.17648	0.17148	0.1342	0.23279
rxn00715	ITP:uridine 5'-phosphotransferase	(1) ITP[0] + (1) Uridine[0] => (1) H+[0] + (1) IDP[0] + (1) UMP[0]	KEGG: rn00240 (Pyrimidine metabolism)	2.7.1.48	0.10303	0.4944	0	0.17633	0.15263	0.16369	0.15294	0.13124	0	0.1953	0.17306	0.19609	0.10934	0	0	0.2631	0	0.08478	0.117	0.11726	0.16378	0	0.3283	0	0	0.26325	0	0.10451	0.08144	0.16572	0.15913	0.11418	0.13519	0.14915	0	0.20663	0.20784	0.12392	0.12123	0.15997	0.18209	0.13869	0	0	0
rxn10168	(K++H+)-ATPase	(1) H2O[0] + (1) ATP[0] + (1) K+[1] => (1) ADP[0] + (1) Phosphate[0] + (1) H+[0] + (1) K+[0]	null	3.6.3.10|3.6.3.12	0.13943	0	0.21602	0.14141	0.17224	0.16049	0.20711	0.16383	0.10861	0.17841	0.21524	0.19809	0.13665	0	0	0	0.21645	0.09482	0.11778	0.11619	0.19062	0	0.23991	0.12208	0.17287	0.26309	0.1714	0.13633	0.13348	0.15031	0.17457	0.13104	0.13365	0.15887	0.11186	0.22364	0.17708	0.15799	0.16784	0.21505	0.18195	0.15777	0.16878	0.12755	0.17427
rxn00616	sn-Glycerol-3-phosphate:(acceptor) 2-oxidoreductase	(1) FAD[0] + (1) Glycerol-3-phosphate[0] => (1) Glycerone-phosphate[0] + (1) FADH2[0]	KEGG: rn00564 (Glycerophospholipid metabolism)	1.1.5.3|1.1.99.5	0.12736	0.45237	0.21992	0.16149	0.20191	0.17317	0.22234	0.13522	0.12107	0.18228	0.2105	0.18483	0.14029	0	0.16821	0.19715	0.24349	0.13807	0.10222	0.15123	0.1571	0.33388	0.32478	0	0.19189	0.22319	0.14987	0.13529	0.13462	0.1804	0.18361	0.13432	0.12179	0.16823	0.13324	0.18863	0.23595	0.16385	0.17994	0.21738	0.18141	0	0.17949	0.1622	0.26424
rxn00897	N-acetyl-D-glucosamine 2-epimerase	(1) N-Acetyl-D-glucosamine[0] <=> (1) N-Acetyl-D-mannosamine[0]	KEGG: rn00520 (Amino sugar and nucleotide sugar metabolism)	5.1.3.8	0.00075	0.48474	0.00312	0	0.00233	0	0	0.17654	0.01826	0.03973	0.00122	0.14946	0.00158	0	0	0	0.00195	0.09981	0	0.15025	0.00161	0	0	0.00217	0.15346	0	0.00053	0.12981	0.14547	0	0.1576	0.07859	0.00143	0.02656	0.08846	0	0.00172	0.16056	0	0.00419	0.18128	0.00228	0.00151	0.14458	0.00283
rxn05443	13-methyl-trans-tetra-dec-2-enoyl-ACP:NAD+ oxidoreductase (A-specific)	(1) NADH[0] + (1) H+[0] + (1) 13-methyl-trans-tetra-dec-2-enoyl-ACP[0] <=> (1) NAD[0] + (1) 13-methyl-tetra-decanoyl-ACP[0]	null	1.3.1.0	0.13288	0	0	0.21586	0.2078	0	0	0	0	0	0	0.17741	0.13112	0	0	0	0	0.11723	0.12603	0.14597	0	0	0.278	0	0.17855	0	0	0.11424	0.13985	0.21909	0	0.14509	0	0	0.13287	0	0	0.13792	0	0.21722	0.18115	0	0	0	0
rxn00173	acetyl-CoA:phosphate acetyltransferase	(1) Phosphate[0] + (1) Acetyl-CoA[0] <=> (1) CoA[0] + (1) Acetylphosphate[0]	MetaCyc: ACETATEUTIL-PWY (superpathway of acetate utilization and formation); AMINE-DEG (Amine and Polyamine Degradation); ANAEROBIC-RESPIRATION (Anaerobic Respiration); ARGININE-DEG (L-arginine Degradation); ARGORNPROST-PWY (L-arginine degradation (Stickland reaction)); AROMATIC-COMPOUNDS-DEGRADATION (Aromatic Compound Degradation); Acetate-Formation (Fermentation to Acetate); Acetyl-CoA-Butyrat…	2.3.1.8	0.15899	0	0.19576	0.20701	0.18929	0.24338	0.21614	0.1646	0.13284	0.20833	0.14675	0.20337	0.14404	0	0	0.20633	0.243	0.09168	0.10222	0.14286	0.14189	0	0	0.15578	0.17868	0.21609	0.17151	0.11934	0.14585	0.18646	0.19335	0.15081	0.16188	0.1802	0.15159	0.22592	0.23798	0.14399	0.1442	0.23026	0.18074	0.20636	0.14562	0.16807	0.20657
rxn00100	ATP:dephospho-CoA 3'-phosphotransferase	(1) ATP[0] + (1) Dephospho-CoA[0] => (1) ADP[0] + (1) CoA[0] + (1) H+[0]	MetaCyc: COA-PWY (coenzyme A biosynthesis I (prokaryotic)); COA-PWY-1 (superpathway of coenzyme A biosynthesis III (mammals)); CoA-Biosynthesis (Coenzyme A Biosynthesis); Cofactor-Biosynthesis (Cofactor, Prosthetic Group, Electron Carrier, and Vitamin Biosynthesis); PANTOSYN-PWY (superpathway of coenzyme A biosynthesis I (bacteria)); PWY-4221 (superpathway of coenzyme A biosynthesis II (plants));…	2.7.1.24	0.15066	0.64695	0.24548	0.14877	0.14111	0.2484	0.17114	0.1034	0.13613	0.16525	0.17144	0.19196	0.17036	0.32868	0.18983	0.2261	0.26612	0.13089	0.12862	0.13702	0.19297	0.32853	0.24115	0.16731	0.18846	0.25647	0.12102	0.17315	0.15527	0.15565	0.27013	0.13291	0.16566	0.20638	0.12718	0.1892	0.23907	0.17137	0.20952	0.24127	0.18047	0.21872	0.14595	0.16034	0.23647
rxn00931	L-Proline:NADP+ 5-oxidoreductase	(1) NADP[0] + (1) L-Proline[0] => (1) NADPH[0] + (2) H+[0] + (1) 1-Pyrroline-5-carboxylate[0]	MetaCyc: ARG-PRO-PWY (L-arginine degradation VI (arginase 2 pathway)); ARGININE-DEG (L-arginine Degradation); ARGORNPROST-PWY (L-arginine degradation (Stickland reaction)); Amino-Acid-Biosynthesis (Amino Acid Biosynthesis); Amino-Acid-Degradation (Amino Acid Degradation); Degradation (Degradation/Utilization/Assimilation); IND-AMINO-ACID-SYN (Proteinogenic Amino Acid Biosynthesis); MISCELLANEOUS-…	1.5.1.2	0.10977	0.42808	0.16724	0.19254	0.23538	0.10504	0.15416	0.12903	0.13059	0.15609	0.26692	0.17042	0.1257	0.39902	0.10788	0.11849	0.27899	0.11955	0.15322	0.13264	0.2004	0.41607	0.26413	0.25953	0.14039	0.21845	0.13439	0.10678	0.11978	0.1935	0.164	0.12149	0.13099	0.21836	0.11442	0.19205	0.18051	0.13164	0.14745	0.19333	0.17994	0.22663	0.17548	0.11198	0.16534
rxn01114	ATP:D-ribulose 5-phosphotransferase	(1) ATP[0] + (1) D-Ribulose[0] => (1) ADP[0] + (1) H+[0] + (1) D-Ribulose5-phosphate[0]	MetaCyc: Carbohydrates-Degradation (Carbohydrate Degradation); D-Arabinose-Degradation (D-arabinose Degradation); DARABCAT-PWY (D-arabinose degradation II); Degradation (Degradation/Utilization/Assimilation); PWY-5257 (superpathway of pentose and pentitol degradation); RIBITOLUTIL-PWY (ribitol degradation); SECONDARY-METABOLITE-DEGRADATION (Secondary Metabolite Degradation); SUGAR-ALCOHOLS-DEG (S…	2.7.1.16|2.7.1.47	0.12371	0	0.26138	0.20027	0.16795	0.17888	0.24282	0.16726	0.11631	0	0.22962	0.15003	0.13704	0.01961	0.1935	0.26762	0.20928	0.08826	0.10992	0.17312	0.22068	0.24193	0	0.17795	0.14276	0.17508	0.17501	0.06798	0.14271	0.16329	0.24162	0	0.14613	0.18269	0.11562	0.18905	0.22986	0.15346	0.00123	0.00279	0.17967	0.00228	0.08341	0.14565	0.00312
rxn00798	D-ribose aldose-ketose-isomerase	(1) D-Ribose[0] <=> (1) D-Ribulose[0]	null	5.3.1.20	0.12371	0	0.26122	0.20027	0.16832	0.17916	0.24282	0.16726	0.11631	0.00168	0.22962	0.15003	0.13704	0	0.1935	0.26748	0.20928	0.08826	0.11	0.17312	0.1785	0.24216	0	0.17795	0.14276	0.1959	0.17512	0.06788	0.14271	0.16329	0.23814	0.06126	0	0.18269	0.11562	0.18905	0.22986	0.15336	0	0	0.17967	0	0	0	0
rxn02402	Nicotinate-nucleotide:pyrophosphate phosphoribosyltransferase (carboxylating)	(1) CO2[0] + (1) PPi[0] + (1) Nicotinate ribonucleotide[0] <= (1) H+[0] + (1) PRPP[0] + (1) Quinolinate[0]	MetaCyc: ALKALOIDS-SYN (Alkaloid Biosynthesis); Cofactor-Biosynthesis (Cofactor, Prosthetic Group, Electron Carrier, and Vitamin Biosynthesis); N-CONTAINING-SECONDARY-CMPD-SYN (Nitrogen-Containing Secondary Compound Biosynthesis); NAD-Metabolism (NAD Metabolism); NAD-SYN (NAD Biosynthesis); NADSYN-PWY (NAD <i>de novo</i> biosynthesis II (from tryptophan)); PWY-3502 (superpathway of NAD biosynthes…	2.4.2.19	0.10116	0	0.38466	0.17471	0.09648	0.1382	0.11993	0.19377	0.10627	0.17557	0.37827	0.21107	0.10884	0.02157	0.18452	0.14602	0.15537	0.094	0.0924	0.11804	0.12407	0	0.27261	0.14327	0.17208	0.15994	0.077	0.13869	0.13567	0.17955	0.00389	0.12954	0.12619	0.15438	0.09148	0.14976	0.1649	0.12032	0.10745	0.14802	0.17953	0.20972	0.29363	0.09231	0.1839
rxn00269	glycine:oxygen oxidoreductase (deaminating)	(1) H2O[0] + (1) O2[0] + (1) Glycine[0] => (1) NH3[0] + (1) H2O2[0] + (1) Glyoxalate[0]	MetaCyc: Alcohol-Biosynthesis (Fermentation to Alcohols); Energy-Metabolism (Generation of Precursor Metabolite and Energy); Fermentation (); PWY-7396 (butanol and isobutanol biosynthesis (engineered))|KEGG: rn00260 (Glycine, serine and threonine metabolism)	1.4.3.19|1.4.3.2|1.4.3.3	0.09863	0	0	0.15588	0	0	0	0	0.10056	0.16757	0.26055	0.17156	0	0.02132	0	0	0.17052	0.16853	0.13515	0	0.15487	0.01486	0	0.141	0.1602	0.19842	0.10331	0.11877	0.09533	0.26665	0	0.10481	0.13549	0.18356	0.10607	0.15919	0.12976	0.20255	0.15899	0.20202	0.1794	0	0.17105	0.09035	0.13573
rxn01265	Nicotinate D-ribonucleotide:diphosphate phosphoribosyltransferase	(1) PPi[0] + (1) Nicotinate ribonucleotide[0] <= (1) PRPP[0] + (1) Niacin[0]	MetaCyc: Cofactor-Biosynthesis (Cofactor, Prosthetic Group, Electron Carrier, and Vitamin Biosynthesis); NAD-Metabolism (NAD Metabolism); NAD-SYN (NAD Biosynthesis); PWY-3502 (superpathway of NAD biosynthesis in eukaryotes); PWY-5381 (pyridine nucleotide cycling (plants)); PWY3O-4107 (NAD salvage pathway V (PNC V cycle)); PYRIDNUCSAL-PWY (NAD salvage pathway I (PNC VI cycle))|KEGG: rn00760 (Nicot…	2.4.2.11	0	0.51712	0	0.18506	0	0.00042	0.00431	0.16416	0	0.21517	0	0.21763	0.20645	0	0.17807	0	0.00147	0.12181	0.12116	0.15677	0.17578	0.0065	0	0.134	0.18423	0.00095	0.14775	0.15578	0.135	0.15104	0.22159	0.11915	0.11126	0.16037	0.14489	0.00043	0.21362	0.13998	0.00034	0.00186	0.17913	0.17121	0.00032	0	0.00368
rxn00394	L-Arginine amidinohydrolase	(1) H2O[0] + (1) L-Arginine[0] => (1) Ornithine[0] + (1) Urea[0]	MetaCyc: ARG-GLU-PWY (L-arginine degradation VII (arginase 3 pathway)); ARG-PRO-PWY (L-arginine degradation VI (arginase 2 pathway)); ARGASEDEG-PWY (L-arginine degradation I (arginase pathway)); ARGININE-DEG (L-arginine Degradation); Amino-Acid-Biosynthesis (Amino Acid Biosynthesis); Amino-Acid-Degradation (Amino Acid Degradation); CITRULBIO-PWY (L-citrulline biosynthesis); Citrulline-Biosynthesi…	3.5.3.1	0.10518	0	0	0.11124	0.23023	0	0.18811	0	0.11848	0.17415	0.37353	0.1409	0	0	0	0	0.22199	0.16587	0.0572	0.11347	0	0.40655	0.21755	0	0.15663	0	0.14319	0.08752	0.06507	0	0	0.09657	0.15646	0	0.08506	0.17662	0.17661	0.17188	0.2	0.20202	0.17899	0.12442	0.18695	0.12784	0.14438
rxn09240	Sulfate adenyltransferase	(1) H2O[0] + (1) ATP[0] + (1) GTP[0] + (1) Sulfate[0] => (1) Phosphate[0] + (1) PPi[0] + (1) GDP[0] + (1) H+[0] + (1) APS[0]	null	null	0.12119	0	0	0.15788	0.15594	0	0.16009	0.17587	0.13414	0.1566	0	0.16843	0.15449	0	0	0	0.27036	0.08765	0.08596	0.13702	0.1576	0	0.3076	0	0.1664	0.22808	0.16069	0.11792	0.12815	0	0	0.14809	0.15083	0.16885	0.12021	0.21921	0.2411	0.1231	0.18566	0.20978	0.17819	0.15141	0.18468	0.13988	0.19425
rxn01044	D-xylose aldose-ketose-isomerase	(1) Xylose[0] <=> (1) D-Lyxulose[0]	MetaCyc: Carbohydrates-Degradation (Carbohydrate Degradation); Degradation (Degradation/Utilization/Assimilation); PWY-5257 (superpathway of pentose and pentitol degradation); PWY-6901 (superpathway of glucose and xylose degradation); SECONDARY-METABOLITE-DEGRADATION (Secondary Metabolite Degradation); SUGAR-ALCOHOLS-DEG (Sugar Alcohol Degradation); Sugar-Derivatives (Sugar Derivative Degradation…	5.3.1.5	0.10472	0.40878	0.00296	0.1489	0.12223	0.17944	0.16979	0.14704	0.00043	0	0.18988	0.165	0.00148	0	0	0.20308	0.00163	0.0856	0.11676	0.11989	0.20547	0.01277	0	0.13036	0.00211	0.00347	0.00032	0.12538	0.00152	0.11064	0.14912	0.09957	0.13355	0.15663	0.10185	0.17948	0.16989	0.11692	0.00101	0.18092	0.17819	0.14325	0.13394	0.12892	0.21607
rxn01199	ATP:D-xylulose 5-phosphotransferase	(1) ATP[0] + (1) D-Lyxulose[0] => (1) ADP[0] + (1) H+[0] + (1) D-Xylulose5-phosphate[0]	MetaCyc: Carbohydrates-Degradation (Carbohydrate Degradation); DARABITOLUTIL-PWY (D-arabitol degradation); Degradation (Degradation/Utilization/Assimilation); LARABITOLUTIL-PWY (xylitol degradation); PWY-5257 (superpathway of pentose and pentitol degradation); PWY-6901 (superpathway of glucose and xylose degradation); SECONDARY-METABOLITE-DEGRADATION (Secondary Metabolite Degradation); SUGAR-ALCO…	2.7.1.17	0.10472	0.4094	0.00374	0.1489	0.1221	0.17944	0.16965	0.14704	0.00061	0	0.18988	0.16515	0.00148	0	0.0067	0.20294	0.00081	0.0856	0.11676	0.11979	0.20547	0	0	0.13026	0.00264	0.00394	0.00032	0.12538	0.00076	0.11064	0.14939	0.09948	0.13355	0.15663	0.10185	0.17948	0.16989	0.11692	0.00101	0.18107	0.17819	0.14325	0.13394	0.12892	0.21635
rxn05671	D-xylose transport in via proton symport	(1) H+[1] + (1) Xylose[1] <=> (1) H+[0] + (1) Xylose[0]	null	null	0.10472	0.40909	0	0.1489	0.12223	0.17958	0.16979	0.14704	0	0	0.15747	0.16515	0	0	0	0.20294	0	0.05506	0	0.11979	0.20547	0.01254	0	0.13036	0	0	0	0.09668	0	0.11064	0.14926	0.09966	0.13365	0.15663	0.10195	0.17948	0.16989	0.09376	0	0.18092	0.17819	0.12909	0.13394	0	0.1635
rxn00849	D-Alanine:2-oxoglutarate aminotransferase	(1) 2-Oxoglutarate[0] + (1) D-Alanine[0] <=> (1) Pyruvate[0] + (1) D-Glutamate[0]	KEGG: rn00473 (D-Alanine metabolism)	2.6.1.21	0.17855	0	0.22678	0	0	0	0.21062	0	0.13873	0.17183	0.24169	0.2423	0.1819	0.39363	0	0	0.24772	0.12078	0.12446	0.13974	0.1957	0.34247	0.27758	0	0.18912	0	0.14648	0.16295	0.14166	0.21655	0.22048	0.15399	0	0.1913	0	0.20363	0.24781	0.16046	0.13602	0.26005	0.17778	0.20168	0	0.12803	0.1856
rxn00770	ATP:D-ribose-5-phosphate diphosphotransferase	(1) ATP[0] + (1) ribose-5-phosphate[0] => (1) AMP[0] + (1) H+[0] + (1) PRPP[0]	MetaCyc: CARBO-BIOSYNTHESIS (Sugar Biosynthesis); Carbohydrates-Biosynthesis (Carbohydrate Biosynthesis); Cell-Structure-Biosynthesis (Cell Structure Biosynthesis); Cell-Wall-Biosynthesis (Cell Wall Biosynthesis); PRPP-PWY (superpathway of histidine, purine, and pyrimidine biosynthesis); PWY-6404 (superpathway of mycolyl-arabinogalactan-peptidoglycan complex biosynthesis); PWY0-662 (PRPP biosynth…	2.7.6.1	0.13766	0.37391	0	0.19242	0	0	0.0004	0	0	0.17583	0.17673	0.20123	0.17342	0.40564	0.15935	0	0	0.1203	0.19478	0.14753	0.20015	0.00186	0.31319	0	0.22861	0	0.13651	0.17976	0.13167	0	0.21964	0.14706	0	0.17471	0.18591	0.19634	0.26624	0.15109	0.1293	0.19721	0.17751	0.1766	0.12658	0.11952	0.00142
rxn05596	TRANS-RXNBWI-115525.ce.maizeexp.K+_K+	(1) H+[1] + (1) K+[0] <=> (1) H+[0] + (1) K+[1]	null	2.A.37.-.-	0	0.42715	0	0	0.17433	0	0	0.17665	0	0.21169	0	0.17983	0.11318	0	0	0.1898	0	0.08956	0.13672	0.14811	0.21326	0	0.26537	0	0	0	0	0	0.13757	0.18137	0	0	0	0	0	0.17719	0	0.13709	0	0	0.17738	0.17888	0	0.13136	0
rxn01643	L-Aspartate-4-semialdehyde:NADP+ oxidoreductase (phosphorylating)	(1) NADP[0] + (1) Phosphate[0] + (1) L-Aspartate4-semialdehyde[0] <=> (1) NADPH[0] + (1) H+[0] + (1) 4-Phospho-L-aspartate[0]	MetaCyc: 3-Dehydroquinate-Biosynthesis (3-Dehydroquinate Biosynthesis); AROMATIC-COMPOUNDS-BIOSYN (Aromatic Compound Biosynthesis); Amino-Acid-Biosynthesis (Amino Acid Biosynthesis); Chorismate-Biosynthesis (Chorismate Biosynthesis); DAPLYSINESYN-PWY (L-lysine biosynthesis I); HOMOSERSYN-PWY (L-homoserine biosynthesis); IND-AMINO-ACID-SYN (Proteinogenic Amino Acid Biosynthesis); ISOLEUCINE-SYN (L…	1.2.1.11	0.18173	0.02148	0.26216	0.13929	0.24359	0.2041	0.3641	0.18449	0.18693	0.14293	0.20996	0.16372	0.19166	0.02279	0.13912	0.22186	0.18339	0.23077	0.08203	0.14383	0.18456	0.31646	0.2041	0.21046	0.14831	0.21577	0.14489	0.19307	0.19427	0.18622	0.2163	0.11072	0.16883	0.13306	0.1581	0.14604	0.21299	0.18711	0.16975	0.15345	0.17698	0.19028	0.18598	0.15534	0.19396
rxn00337	ATP:L-aspartate 4-phosphotransferase	(1) ATP[0] + (1) L-Aspartate[0] <=> (1) ADP[0] + (1) 4-Phospho-L-aspartate[0]	MetaCyc: 3-Dehydroquinate-Biosynthesis (3-Dehydroquinate Biosynthesis); AROMATIC-COMPOUNDS-BIOSYN (Aromatic Compound Biosynthesis); Amino-Acid-Biosynthesis (Amino Acid Biosynthesis); Chorismate-Biosynthesis (Chorismate Biosynthesis); DAPLYSINESYN-PWY (L-lysine biosynthesis I); HOMOSERSYN-PWY (L-homoserine biosynthesis); IND-AMINO-ACID-SYN (Proteinogenic Amino Acid Biosynthesis); ISOLEUCINE-SYN (L…	2.7.2.4	0.18173	0.02055	0.26216	0.13929	0.24359	0.20396	0.3641	0.18449	0.18693	0.14267	0.20996	0.16386	0.19166	0.02059	0.13937	0.22172	0.18339	0.23077	0.08203	0.14383	0.18456	0.31646	0.20389	0.21037	0.14831	0.21577	0.14478	0.19307	0.19427	0.1861	0.21575	0.11072	0.16873	0.13306	0.15819	0.14604	0.21299	0.18711	0.16975	0.15345	0.17698	0.19016	0.18609	0.15534	0.19396
rxn00126	ATP:L-methionine S-adenosyltransferase	(1) H2O[0] + (1) ATP[0] + (1) L-Methionine[0] <= (1) Phosphate[0] + (1) PPi[0] + (1) S-Adenosyl-L-methionine[0] + (1) H+[0]	MetaCyc: Amino-Acid-Biosynthesis (Amino Acid Biosynthesis); Amino-Acid-Degradation (Amino Acid Degradation); CYSTEINE-SYN (L-cysteine Biosynthesis); Cofactor-Biosynthesis (Cofactor, Prosthetic Group, Electron Carrier, and Vitamin Biosynthesis); Degradation (Degradation/Utilization/Assimilation); ETHYL-PWY (ethylene biosynthesis I (plants)); Ethylene-Biosynthesis (Ethylene Biosynthesis); HORMONE-S…	2.5.1.6	0.14346	0.45455	0.27182	0.20925	0.19382	0.00042	0.17801	0.18327	0.14453	0.17699	0.19327	0.24415	0.16159	0.47966	0	0.21988	0.28111	0.10944	0.12438	0.17234	0.21227	0.18156	0.29124	0.1475	0.19414	0.18785	0.16684	0.15361	0.12454	0.18925	0.21658	0.16504	0.15676	0.21474	0.11956	0.19005	0	0.18094	0.18947	0.21971	0.17684	0.2096	0	0.16993	0.23732
rxn06075	2'-Deoxyuridine 5'-diphosphate:oxidized-thioredoxin 2'-oxidoreductase	(1) H2O[0] + (1) dUDP[0] + (1) trdox[0] <=> (1) UDP[0] + (1) trdrd[0]	KEGG: rn00240 (Pyrimidine metabolism)	1.17.4.1	0.09283	0.25841	0.20277	0.08979	0.11426	0.13597	0.133	0.12218	0.10307	0.12255	0.16371	0.14589	0	0.375	0	0.12781	0.21596	0.05042	0.07606	0.11288	0.10849	0.37335	0.18485	0.11853	0.10605	0.23833	0.12951	0.07591	0.09314	0.10967	0.14369	0.07999	0.11024	0.16823	0.06487	0.15404	0.19363	0.0916	0.12067	0.13204	0.17684	0.10006	0.10321	0.09466	0.17824
rxn01799	deoxyuridine:orthophosphate 2-deoxy-D-ribosyltransferase	(1) Phosphate[0] + (1) Deoxyuridine[0] <=> (1) Uracil[0] + (1) deoxyribose-1-phosphate[0]	MetaCyc: Degradation (Degradation/Utilization/Assimilation); NUCLEO-DEG (Nucleoside and Nucleotide Degradation); PWY-7181 (pyrimidine deoxyribonucleosides degradation); PWY0-1298 (superpathway of pyrimidine deoxyribonucleosides degradation); Pyrimidine-Degradation (Pyrimidine Nucleotide Degradation); Pyrimidine-Deoxyribonucleosides-Deg (Pyrimidine Deoxyribonucleoside Degradation)|KEGG: rn00240 (P…	2.4.2.1|2.4.2.23|2.4.2.3|2.4.2.4	0.1195	0.41158	0.18641	0.16386	0.19603	0.22499	0.16575	0.14483	0	0.17544	0.20114	0.18126	0.13891	0	0	0.19644	0.21792	0.10302	0.12069	0.11911	0.18469	0	0.33202	0.11311	0.16931	0.24164	0.17734	0.10045	0.12844	0.30935	0.17694	0.12177	0.11054	0	0.12654	0.16719	0.1916	0.15685	0.13289	0.19953	0.17671	0.12466	0.09391	0.0971	0.20487
rxn00101	Urea amidohydrolase	(1) H2O[0] + (2) H+[0] + (1) Urea[0] => (1) CO2[0] + (2) NH3[0]	MetaCyc: AMINE-DEG (Amine and Polyamine Degradation); Allantoin-degradation (Allantoin Degradation); Degradation (Degradation/Utilization/Assimilation); PWY-5704 (urea degradation II); URDEGR-PWY (superpathway of allantoin degradation in plants); Urea-Degradation (Urea Degradation)|KEGG: rn00230 (Purine metabolism); rn00330 (Arginine and proline metabolism); rn00791 (Atrazine degradation)	3.5.1.5	0.09555	0	0.15041	0.10912	0.14331	0.11354	0.14284	0.09821	0.10826	0.14809	0.23817	0.14233	0.03924	0	0	0.20068	0.21124	0.09339	0.06954	0.1232	0.08548	0.3831	0.24964	0.1004	0.14078	0.08628	0.12102	0.07968	0.07211	0.11925	0.10683	0.0962	0.14224	0.11959	0.1036	0.15905	0.16849	0.0985	0.16605	0.17998	0.17671	0.12885	0.15698	0.10552	0.12114
rxn01366	Uridine:phosphate alpha-D-ribosyltransferase	(1) Phosphate[0] + (1) Uridine[0] <=> (1) Uracil[0] + (1) Ribose 1-phosphate[0]	MetaCyc: Degradation (Degradation/Utilization/Assimilation); NUCLEO-DEG (Nucleoside and Nucleotide Degradation); PWY-5532 (nucleoside and nucleotide degradation (archaea)); PWY-7209 (superpathway of pyrimidine ribonucleosides degradation); PWY0-1295 (pyrimidine ribonucleosides degradation); Pyrimidine-Base-Degradation (Pyrimidine Nucleobase Degradation); Pyrimidine-Degradation (Pyrimidine Nucleot…	2.4.2.2|2.4.2.3	0.11641	0.42497	0.26216	0.17733	0.21515	0.21371	0.19041	0.13831	0	0	0.20941	0.17556	0.18831	0	0	0.21593	0	0.09796	0.11181	0.1306	0.17467	0	0.31753	0.12849	0.16244	0.22192	0.1556	0.13841	0	0.17591	0.19377	0	0.18264	0	0.11286	0	0.21783	0.18207	0	0.21024	0.17657	0.16413	0.20037	0.13175	0.18688
rxn00467	L-Ornithine:2-oxo-acid aminotransferase	(1) 2-Oxoglutarate[0] + (1) Ornithine[0] <=> (1) L-Glutamate[0] + (1) L-Glutamate5-semialdehyde[0]	MetaCyc: ARG-PRO-PWY (L-arginine degradation VI (arginase 2 pathway)); ARGASEDEG-PWY (L-arginine degradation I (arginase pathway)); ARGININE-DEG (L-arginine Degradation); ARGININE-SYN4-PWY (L-ornithine biosynthesis II); ARGORNPROST-PWY (L-arginine degradation (Stickland reaction)); Amino-Acid-Biosynthesis (Amino Acid Biosynthesis); Amino-Acid-Degradation (Amino Acid Degradation); CITRULBIO-PWY (L…	2.6.1.13	0.07224	0.41999	0	0.19965	0.06289	0	0	0	0.05426	0	0.33107	0.1158	0.08449	0	0	0	0	0.16853	0.1705	0.10121	0.28921	0	0.13331	0	0.15782	0	0.13046	0.11112	0.04481	0	0.08555	0.05798	0.13457	0	0.2583	0.2042	0	0.06042	0.13513	0	0.17644	0	0	0.10112	0.16464
rxn01975	beta-D-Glucose-6-phosphate:NADP+ 1-oxoreductase	(1) NADP[0] + (1) beta-D-Glucose 6-phosphate[0] <=> (1) NADPH[0] + (1) H+[0] + (1) 6-phospho-D-glucono-1-5-lactone[0]	MetaCyc: Alcohol-Biosynthesis (Fermentation to Alcohols); C1-COMPOUNDS (C1 Compound Utilization and Assimilation); Carbohydrates-Degradation (Carbohydrate Degradation); Cofactor-Biosynthesis (Cofactor, Prosthetic Group, Electron Carrier, and Vitamin Biosynthesis); Degradation (Degradation/Utilization/Assimilation); Energy-Metabolism (Generation of Precursor Metabolite and Energy); Entner-Duodorof…	1.1.1.49	0.09077	0.37609	0	0.1368	0.21932	0.19198	0	0.12528	0.0939	0.11545	0.11067	0.1516	0.10914	0	0	0	0.19039	0.09755	0.09987	0.09965	0	0.29603	0.15649	0.21194	0.14184	0.10505	0.12113	0.10225	0.10056	0.21121	0.12171	0.09863	0.11269	0.15239	0.08405	0.18277	0.18301	0.16838	0.13221	0.14756	0.17617	0.16821	0.12604	0.11325	0.15557
rxn00409	ATP:CDP phosphotransferase	(1) ATP[0] + (1) CDP[0] <=> (1) ADP[0] + (1) CTP[0]	MetaCyc: Nucleotide-Biosynthesis (Nucleoside and Nucleotide Biosynthesis); PWY-7196 (superpathway of pyrimidine ribonucleosides salvage); PWY-7205 (CMP phosphorylation); PYR-NUC-SYN (Pyrimidine Nucleotide Biosynthesis); Pyrimidine-Nucleotide-Salvage (Pyrimidine Nucleotide Salvage)|KEGG: rn00240 (Pyrimidine metabolism)	2.7.4.6	0.13466	0.41874	0.28086	0.18269	0.17004	0.20368	0.23218	0.19322	0.10558	0.17183	0.19151	0.19738	0.12669	0.33701	0.23271	0	0.17932	0.0815	0.09916	0.14383	0.19124	0	0.31836	0	0.18885	0.2235	0.18318	0.12009	0.12958	0.13891	0.14425	0.13291	0.12241	0.17035	0.13085	0.26222	0.23907	0.14224	0.18891	0.23351	0.17604	0.18068	0.1585	0.18314	0.24129
rxn05644	D-ribose transport out via ABC system	(1) H2O[0] + (1) ATP[0] + (1) D-Ribose[0] <=> (1) ADP[0] + (1) Phosphate[0] + (1) H+[0] + (1) D-Ribose[1]	null	3.A.1.2.-	0	0.37453	0	0.20539	0.23771	0	0.21816	0.13732	0	0	0.2992	0.18982	0.15824	0	0	0.48948	0.22215	0.15494	0.11024	0	0	0	0.31277	0.26062	0.18172	0	0.16207	0.11509	0	0.24275	0.18918	0	0.15165	0.17072	0	0	0.22939	0.23302	0.17322	0	0.17402	0.27403	0.18803	0.14184	0.19255
rxn01068	L-threonine:NAD+ oxidoreductase	(1) NAD[0] + (1) L-Threonine[0] <=> (1) NADH[0] + (1) H+[0] + (1) L-2-Amino-acetoacetate[0]	MetaCyc: Amino-Acid-Degradation (Amino Acid Degradation); Aminopropanol-Phosphate-Biosynthesis (Aminopropanol Phosphate Biosynthesis); Cobalamin-Biosynthesis (Cobamide Biosynthesis); Cobamide-De-Novo-Biosynthesis (Cobamide <i>de novo</i> Biosynthesis); Cofactor-Biosynthesis (Cofactor, Prosthetic Group, Electron Carrier, and Vitamin Biosynthesis); Degradation (Degradation/Utilization/Assimilation)…	1.1.1.103	0.09545	0.45299	0	0.18456	0.17212	0.21009	0.19458	0.13831	0.10169	0.21556	0.19151	0.16714	0.12196	0.41961	0	0	0.22622	0.1134	0.11652	0.13381	0.18914	0	0.22935	0.00246	0.13788	0	0.16069	0.10149	0	0.17494	0.14759	0.11568	0.16208	0.18269	0.10048	0.19063	0.18395	0.13565	0.18555	0.18821	0.17375	0.15645	0.16943	0.12882	0.16988
rxn00274	Acetyl-CoA:glycine C-acetyltransferase	(1) Acetyl-CoA[0] + (1) Glycine[0] <=> (1) CoA[0] + (1) L-2-Amino-acetoacetate[0]	MetaCyc: Amino-Acid-Degradation (Amino Acid Degradation); Degradation (Degradation/Utilization/Assimilation); Proteinogenic-Amino-Acids-Degradation (Proteinogenic Amino Acid Degradation); THREOCAT-PWY (superpathway of L-threonine metabolism); THREONINE-DEG (L-threonine Degradation); THREONINE-DEG2-PWY (L-threonine degradation II)|KEGG: rn00260 (Glycine, serine and threonine metabolism)	2.3.1.29	0	0.48661	0	0.18444	0.15643	0.21009	0.19472	0.13831	0.10169	0.21556	0.19165	0.16714	0.12196	0	0	0	0.22622	0.1134	0.11652	0.13274	0.18914	0	0.22956	0	0.13788	0	0.16069	0.10149	0	0.16341	0.15329	0.11577	0.16208	0.18269	0.10039	0.19063	0.18395	0.13998	0.18555	0.18821	0.17375	0.15645	0.16943	0.12882	0.17002
rxn01134	Maltose alpha-D-glucosylmutase	(1) Maltose[0] <=> (1) TRHL[0]	KEGG: rn00500 (Starch and sucrose metabolism)	5.4.99.16	0.07739	0.22385	0.00312	0.09041	0.15631	0	0.11306	0	0.06742	0.00181	0.00163	0.1255	0.04791	0	0.07639	0	0.12573	0.12201	0.08564	0	0.05802	0	0.20327	0.12435	0.1697	0.09464	0.08241	0.06609	0	0.13102	0.08624	0.07203	0.08436	0.09789	0.08543	0.08774	0	0.08882	0.08381	0.13871	0.17335	0.11746	0.09607	0.08428	0.13361
rxn06060	Thiosulfate:thiol sulfurtransferase	(2) GSH[0] + (1) H2S2O3[0] <=> (1) H+[0] + (1) Sulfite[0] + (1) Oxidized glutathione[0] + (1) H2S[0]	KEGG: rn00480 (Glutathione metabolism)	2.8.1.3	0.10603	0.24066	0.21446	0.15513	0.15435	0.18487	0.18165	0.14262	0.08871	0.14241	0.18744	0.12992	0.1328	0.02279	0.00594	0.23754	0.14397	0.1119	0.0748	0.11191	0.15896	0.23613	0.26247	0.12661	0.13497	0.18312	0.09461	0.11877	0.12825	0.15613	0.20351	0.12795	0.13938	0.15152	0.09167	0.16362	0.14881	0.11002	0	0	0.17254	0	0	0	0
rxn05667	TRANS-RXN4LZ-7041.ce	(1) Urea[1] <=> (1) Urea[0]	null	null	0.4111	0	0	0	0.46402	0	0.31438	0	0.32687	0.36726	0.63068	0.3504	0	0	0.00721	0.44415	0.42948	0.32805	0	0.3842	0	0	0.35252	0	0.38708	0	0.40602	0.35017	0	0.43516	0	0.42338	0.37652	0	0.44696	0.38854	0.33479	0.31505	0.16112	0.16121	0.1724	0	0.16986	0.12892	0.13587
rxn03004	10-Formyltetrahydrofolate:5'-phosphoribosylglycinamide formyltransferase	(1) 10-Formyltetrahydrofolate[0] + (1) GAR[0] => (1) H+[0] + (1) Tetrahydrofolate[0] + (1) N-Formyl-GAR[0]	MetaCyc: AIR-Biosynthesis (5-Aminoimidazole Ribonucleotide Biosynthesis); Cofactor-Biosynthesis (Cofactor, Prosthetic Group, Electron Carrier, and Vitamin Biosynthesis); FOLSYN-PWY (superpathway of tetrahydrofolate biosynthesis and salvage); Folate-Biosynthesis (Folate Biosynthesis); Nucleotide-Biosynthesis (Nucleoside and Nucleotide Biosynthesis); PUR-NUC-SYN (Purine Nucleotide Biosynthesis); PW…	2.1.2.2	0.11576	0.36395	0.16209	0.14403	0.13461	0.16467	0.16548	0.10517	0.09122	0.18189	0.13672	0.19952	0.07818	0.34706	0	0.18769	0.1798	0.05875	0.11817	0.12777	0.12048	0.33898	0.25895	0	0.14659	0.22429	0.14542	0.1115	0.11264	0.12253	0.14216	0.11812	0.13529	0.17346	0.09561	0.22564	0.18332	0.10467	0.02162	0.01924	0.17227	0.0186	0.00141	0.01586	0.00397
rxn03005	R04326	(2) H+[0] + (1) Tetrahydrofolate[0] + (1) N-Formyl-GAR[0] <= (1) H2O[0] + (1) 5-10-Methenyltetrahydrofolate[0] + (1) GAR[0]	KEGG: rn00670 (One carbon pool by folate)	2.1.2.2	0.11576	0.3655	0.16209	0.14017	0.13461	0.16342	0.16507	0.1002	0.09122	0.16899	0.13685	0.1834	0.07828	0.34657	0	0.18754	0.18111	0.0595	0.11817	0.12748	0.12048	0.33922	0.25875	0	0.14488	0.22429	0.14542	0.09186	0.11074	0.12107	0.1512	0.09826	0.13519	0.17321	0.09561	0.22564	0.18332	0.10416	0	0	0.17214	0	0	0	0
rxn00216	ATP:D-glucose 6-phosphotransferase	(1) ATP[0] + (1) D-Glucose[0] => (1) ADP[0] + (1) H+[0] + (1) D-glucose-6-phosphate[0]	MetaCyc: ANAEROFRUCAT-PWY (homolactic fermentation); ANAGLYCOLYSIS-PWY (glycolysis III (from glucose)); Acetate-Formation (Fermentation to Acetate); Alcohol-Biosynthesis (Fermentation to Alcohols); CARBO-BIOSYNTHESIS (Sugar Biosynthesis); CARBOXYLATES-DEG (Carboxylate Degradation); Carbohydrates-Biosynthesis (Carbohydrate Biosynthesis); Carbohydrates-Degradation (Carbohydrate Degradation); Degrad…	2.7.1.1|2.7.1.2	0.1356	0.40224	0	0.16823	0.24789	0.25871	0.18838	0.17698	0.12471	0.14538	0.38682	0.21321	0.13408	0	0	0.30038	0.24723	0.1382	0.11157	0.18908	0.18716	0.24565	0	0.25618	0.18436	0.25615	0.17034	0.12566	0.11864	0.26058	0.1857	0.12186	0.14592	0.19092	0.11387	0.19748	0.20706	0.26009	0.14801	0.27013	0.172	0.24007	0.16467	0.15427	0.1951
rxn01102	ATP:(R)-glycerate 3-phosphotransferase	(1) ATP[0] + (1) Glycerate[0] => (1) ADP[0] + (1) H+[0] + (1) 3-Phosphoglycerate[0]	MetaCyc: Energy-Metabolism (Generation of Precursor Metabolite and Energy); PWY-181 (photorespiration); Photosynthesis ()|KEGG: rn00260 (Glycine, serine and threonine metabolism); rn00561 (Glycerolipid metabolism); rn00630 (Glyoxylate and dicarboxylate metabolism); rn01110 (Biosynthesis of secondary metabolites)	2.7.1.31	0.09424	0.29016	0.20511	0.17296	0.16918	0.19797	0.13489	0.11423	0.10472	0.17647	0.27777	0.17541	0.16198	0.34191	0.00607	0.29629	0.25554	0.1048	0.11173	0.14889	0.15549	0.3427	0.21093	0.21431	0.17221	0.27492	0.11508	0.10801	0.09181	0.17967	0.13938	0.10013	0.13018	0.18269	0.09662	0.21792	0.15443	0.16643	0.1228	0.17735	0.17187	0.19184	0.15114	0.14076	0.18702
rxn06076	2'-Deoxycytidine diphosphate:oxidized-thioredoxin 2'-oxidoreductase	(1) H2O[0] + (1) dCDP[0] + (1) trdox[0] <=> (1) CDP[0] + (1) trdrd[0]	KEGG: rn00240 (Pyrimidine metabolism)	1.17.4.1	0.10144	0.37796	0.24361	0.18394	0.19358	0.17359	0.14311	0.15068	0.09961	0.1459	0.15082	0.18383	0	0.37623	0	0.15083	0.22166	0.08628	0.11645	0.15989	0.13001	0	0.1983	0.05853	0.13616	0.2194	0.12951	0.08573	0.139	0.19605	0.12936	0.10903	0.12711	0.13755	0.09277	0.16147	0.18504	0.13689	0.15059	0.20559	0.1716	0.16077	0.15742	0.14908	0.21082
rxn00988	Acetoacetate:CoA ligase (AMP-forming)	(1) ATP[0] + (1) CoA[0] + (1) Acetoacetate[0] => (1) PPi[0] + (1) AMP[0] + (1) H+[0] + (1) Acetoacetyl-CoA[0]	KEGG: rn00650 (Butanoate metabolism)	6.2.1.16	0.10575	0.28176	0.13046	0.14266	0.12492	0.18515	0.13448	0.00133	0.1061	0.15338	0.18215	0.17912	0.00207	0	0.0062	0.00861	0.19658	0.08779	0.13342	0.09449	0.00136	0.0144	0.33492	0.00246	0.16152	0.27729	0.17056	0.09583	0.08762	0.15116	0.11921	0.10069	0.09193	0.158	0.10406	0.17877	0.21268	0.1479	0.15507	0.13049	0.17119	0.16401	0.0977	0.14262	0.16449
rxn00474	L-serine hydro-lyase (adding indole; L-tryptophan-forming)	(1) L-Serine[0] + (1) indol[0] <=> (1) H2O[0] + (1) L-Tryptophan[0]	MetaCyc: ALL-CHORISMATE-PWY (superpathway of chorismate metabolism); Amino-Acid-Biosynthesis (Amino Acid Biosynthesis); COMPLETE-ARO-PWY (superpathway of aromatic amino acid biosynthesis); IND-AMINO-ACID-SYN (Proteinogenic Amino Acid Biosynthesis); PWY-6629 (superpathway of L-tryptophan biosynthesis); TRPSYN-PWY (L-tryptophan biosynthesis); TRYPTOPHAN-BIOSYNTHESIS (L-tryptophan Biosynthesis)|KEGG…	4.2.1.122|4.2.1.20	0.15656	0.467	0.20698	0.264	0.18965	0.1499	0.19283	0.17057	0.15249	0.1668	0.19883	0.1747	0.16465	0.02426	0.17263	0.14871	0.17948	0.13267	0.13939	0.16397	0.18394	0.01509	0.13558	0.13913	0.14527	0.19117	0.15804	0.16144	0.17211	0.17324	0.11782	0.15952	0.17701	0.18157	0.15663	0.17748	0.18691	0.23127	0.19854	0.19364	0.17025	0.19292	0.18793	0.14311	0.18858
rxn00007	alpha,alpha-trehalose glucohydrolase	(1) H2O[0] + (1) TRHL[0] => (2) D-Glucose[0]	KEGG: rn00500 (Starch and sucrose metabolism)	3.2.1.28	0.08198	0.24782	0	0.11061	0.18818	0.00724	0.11292	0.00155	0	0	0	0.12906	0	0	0	0.00763	0	0.11907	0.07794	0.09868	0.11034	0	0.18423	0.15489	0.14514	0	0.11954	0.08818	0	0.12835	0.08596	0.07737	0.09909	0.13792	0.09635	0	0	0.10097	0.10588	0.11358	0.17012	0.12993	0.09899	0.08927	0.15996
rxn01127	ATP:dAMP phosphotransferase	(1) ATP[0] + (1) H+[0] + (1) dAMP[0] <=> (1) ADP[0] + (1) dADP[0]	MetaCyc: Metabolic-Clusters (Metabolic Clusters); Nucleotide-Biosynthesis (Nucleoside and Nucleotide Biosynthesis); PUR-NUC-SYN (Purine Nucleotide Biosynthesis); PWY-7224 (purine deoxyribonucleosides salvage); Purine-Nucleotides-Salvage (Purine Nucleotide Salvage)|KEGG: rn00230 (Purine metabolism)	2.7.4.11|2.7.4.3	0.06625	0.401	0.15695	0.1388	0.15986	0.21594	0.11252	0.12793	0.00035	0.18124	0.20087	0.15288	0.12097	0.02304	0.0067	0.13374	0.15831	0.15105	0.10772	0.13828	0.18159	0.01602	0.29538	0.09636	0.1392	0.22555	0.1312	0.09262	0.09076	0.20417	0.07205	0.07615	0.07833	0.07632	0.12011	0.13804	0.22049	0.20193	0.13087	0.15888	0.16998	0.12274	0.09294	0.11942	0.15628
rxn00132	Adenosine 5'-monophosphate phosphohydrolase	(1) H2O[0] + (1) AMP[0] <=> (1) Phosphate[0] + (1) Adenosine[0]	MetaCyc: Adenosine-Nucleotides-Degradation (Adenosine Nucleotide Degradation); Degradation (Degradation/Utilization/Assimilation); NUCLEO-DEG (Nucleoside and Nucleotide Degradation); PWY-6353 (purine nucleotides degradation II (aerobic)); Purine-Degradation (Purine Nucleotide Degradation); SALVADEHYPOX-PWY (adenosine nucleotides degradation II)|KEGG: rn00230 (Purine metabolism)	3.1.3.5	0.1078	0.32192	0.2341	0.10887	0.10984	0.11215	0.14136	0.13422	0.06473	0.15867	0.1321	0.13106	0.07483	0	0.1892	0.14814	0.11775	0.09708	0.07787	0.11678	0.16514	0	0.21838	0.1209	0.12071	0.20315	0.07552	0.0844	0.0783	0.14606	0.13034	0.09283	0.09275	0.12433	0.09827	0.1842	0.16099	0.1584	0.16392	0.19628	0.16998	0.16761	0.08147	0.11913	0.16591
rxn03236	4a-hydroxytetrahydrobiopterin hydro-lyase	(1) 4a-Hydroxytetrahydrobiopterin[0] <=> (1) H2O[0] + (1) Dihydrobiopterin[0]	null	4.2.1.96	0.09255	0	0	0.13954	0	0	0.17531	0.00133	0.11051	0.19969	0.15435	0.17484	0.00089	0	0	0	0.00195	0.06613	0.12022	0.00107	0.13347	0	0.24384	0	0.14329	0.00252	0.00064	0.10555	0.10208	0.0023	0	0.09489	0.00133	0.13605	0.13158	0.15962	0.16911	0.00134	0.12672	0	0.16958	0	0.00087	0.11981	0.16775
rxn04989	L-phenylalanine,tetrahydrobiopterin:oxygen oxidoreductase(4-hydroxylating)	(1) O2[0] + (1) L-Phenylalanine[0] + (1) Tetrahydrobiopterin[0] => (1) L-Tyrosine[0] + (1) 4a-Hydroxytetrahydrobiopterin[0]	null	1.14.16.1	0.09255	0	0	0.13954	0	0	0.17531	0	0.11051	0.19969	0.15421	0.17484	0.00177	0	0	0	0	0.0662	0.12022	0	0.13335	0	0.24384	0	0.14342	0	0	0.10555	0.10208	0	0	0.09489	0.00123	0.13593	0.13158	0.15962	0.16911	0	0.12672	0	0.16945	0	0.00054	0.11981	0.16789
rxn08703	S-methylmethionine homocysteine transmethylase	(1) Homocysteine[0] + (1) S-Methyl-L-methionine[0] => (2) L-Methionine[0] + (1) H+[0]	MetaCyc: ADENOSYLHOMOCYSCAT-PWY (L-methionine salvage from L-homocysteine); Amino-Acid-Biosynthesis (Amino Acid Biosynthesis); Amino-Acid-Degradation (Amino Acid Degradation); Degradation (Degradation/Utilization/Assimilation); IND-AMINO-ACID-SYN (Proteinogenic Amino Acid Biosynthesis); METHIONINE-DEG (L-methionine Degradation); METHIONINE-SYN (L-methionine Biosynthesis); Methionine-Salvage (L-me…	2.1.1.10	0.00084	0	0.00312	0.00212	0.00306	0.00808	0.00189	0.00133	0	0.00168	0	0.00185	0.00148	0	0	0.21311	0.00228	0.00061	0	0	0	0	0	0.00246	0.00238	0.00252	0.00032	0.11084	0.12064	0.00303	0	0.13123	0.00153	0.00112	0.00119	0.00214	0.0025	0.00165	0.00078	0.22281	0.16931	0.00204	0.00097	0.1483	0.00383
rxn00077	ATP:NAD+ 2'-phosphotransferase	(1) ATP[0] + (1) NAD[0] => (1) NADP[0] + (1) ADP[0] + (1) H+[0]	MetaCyc: Cofactor-Biosynthesis (Cofactor, Prosthetic Group, Electron Carrier, and Vitamin Biosynthesis); NAD-Metabolism (NAD Metabolism); NADPHOS-DEPHOS-PWY (NAD phosphorylation and dephosphorylation); NADPHOS-DEPHOS-PWY-1 (NAD phosphorylation and transhydrogenation); PWY-5083 (NAD/NADH phosphorylation and dephosphorylation); PWY-7245 (superpathway NAD/NADP-NADH/NADPH interconversion (yeast)); PW…	2.7.1.23	0.17715	0.44894	0.24642	0.18581	0.17936	0.23823	0.1648	0.16947	0.11865	0.19569	0.18839	0.20194	0.14059	0.33603	0.21247	0.20138	0.25342	0.1283	0.12257	0.14295	0.18246	0.29835	0.28193	0.16967	0.19097	0.2142	0.15454	0.14001	0.14832	0.19629	0.16692	0.13498	0.15145	0.21399	0.15847	0.22435	0.21284	0.1586	0.18263	0.2467	0.16918	0.17385	0.1493	0.16024	0.26636
rxn00674	Propanoate:CoA ligase (AMP-forming)	(1) ATP[0] + (1) CoA[0] + (1) Propionate[0] => (1) PPi[0] + (1) AMP[0] + (1) H+[0] + (1) Propionyl-CoA[0]	MetaCyc: Amino-Acid-Biosynthesis (Amino Acid Biosynthesis); Beta-Alanine-Biosynthesis (&beta; Alanine Biosynthesis); CARBOXYLATES-DEG (Carboxylate Degradation); CoA-Biosynthesis (Coenzyme A Biosynthesis); Cofactor-Biosynthesis (Cofactor, Prosthetic Group, Electron Carrier, and Vitamin Biosynthesis); Degradation (Degradation/Utilization/Assimilation); IND-AMINO-ACID-SYN (Proteinogenic Amino Acid B…	6.2.1.1|6.2.1.17	0.08039	0	0	0	0	0	0.171	0	0.11363	0.15467	0	0.1824	0	0	0	0	0.22036	0	0	0	0.17355	0	0	0	0.15188	0.18139	0	0.11339	0.12473	0	0	0	0	0.23419	0.11057	0.17991	0.23298	0	0.14543	0.23926	0.16877	0	0	0	0
rxn05231	2'-Deoxyadenosine 5'-diphosphate:oxidized-thioredoxin 2'-oxidoreductase	(1) ADP[0] + (1) trdrd[0] <=> (1) H2O[0] + (1) dADP[0] + (1) trdox[0]	KEGG: rn00230 (Purine metabolism)	1.17.4.1	0.10144	0.44552	0.22007	0.14341	0.1644	0.16453	0.16965	0.15985	0.10852	0.13571	0.19422	0.20964	0	0.47181	0	0.18641	0.20472	0.08765	0.11338	0.134	0.20386	0	0.2544	0.11932	0.16006	0.23722	0.14171	0.11358	0.13158	0.14776	0.19627	0.14153	0.16126	0.15538	0.11461	0.1832	0.18738	0.12639	0.15384	0.21971	0.16729	0.17253	0.14065	0.13998	0.1781
rxn02316	UTP:D-Tagatose 6-phosphate 1-phosphotransferase	(1) UTP[0] + (1) D-Tagatose 6-phosphate[0] => (1) UDP[0] + (1) H+[0] + (1) D-Tagatose 1,6-biphosphate[0]	KEGG: rn00052 (Galactose metabolism)	2.7.1.11	0	0.45392	0	0.14466	0.13583	0.1701	0	0	0.10576	0.17583	0.19775	0.14932	0.12994	0	0	0	0	0.08048	0.10733	0.12729	0.15821	0	0.30967	0.14888	0	0	0	0.10697	0	0.14582	0	0	0	0.17895	0.09983	0	0.20581	0.13205	0	0	0.16716	0	0	0	0
rxn00781	D-glyceraldehyde-3-phosphate:NAD+ oxidoreductase (phosphorylating)	(1) NAD[0] + (1) Phosphate[0] + (1) Glyceraldehyde3-phosphate[0] <=> (1) NADH[0] + (1) H+[0] + (1) 1,3-Bisphospho-D-glycerate[0]	MetaCyc: ANAEROFRUCAT-PWY (homolactic fermentation); ANAGLYCOLYSIS-PWY (glycolysis III (from glucose)); Acetate-Formation (Fermentation to Acetate); Alcohol-Biosynthesis (Fermentation to Alcohols); C1-COMPOUNDS (C1 Compound Utilization and Assimilation); CARBO-BIOSYNTHESIS (Sugar Biosynthesis); CARBOXYLATES-DEG (Carboxylate Degradation); Carbohydrates-Biosynthesis (Carbohydrate Biosynthesis); Car…	1.2.1.12|1.2.1.59	0.10135	0.43337	0.23192	0.15862	0.26358	0.31123	0.16642	0.13688	0.09104	0.17389	0.25607	0.17014	0.14217	0.40564	0	0.49739	0.19707	0.15473	0.11621	0.1341	0.17553	0.47667	0.296	0.16681	0.15412	0.2194	0.1188	0.1165	0.10009	0.20672	0.1882	0.0946	0.12956	0.17521	0.11149	0.21935	0.16677	0.21737	0.16639	0.17331	0.16703	0.19244	0.19528	0.14732	0.19184
rxn01100	ATP:3-phospho-D-glycerate 1-phosphotransferase	(1) ATP[0] + (1) 3-Phosphoglycerate[0] <=> (1) ADP[0] + (1) 1,3-Bisphospho-D-glycerate[0]	MetaCyc: ANAEROFRUCAT-PWY (homolactic fermentation); ANAGLYCOLYSIS-PWY (glycolysis III (from glucose)); Acetate-Formation (Fermentation to Acetate); Alcohol-Biosynthesis (Fermentation to Alcohols); Autotrophic-CO2-Fixation (Autotrophic CO<sub>2</sub> Fixation); C1-COMPOUNDS (C1 Compound Utilization and Assimilation); CALVIN-PWY (Calvin-Benson-Bassham cycle); CARBO-BIOSYNTHESIS (Sugar Biosynthesis…	2.7.2.3	0.13972	0.3708	0.22787	0.1676	0.15888	0.21677	0.17141	0.1487	0.11744	0.20356	0.23681	0.16814	0.12965	0.40539	0.00594	0.20378	0.23013	0.10391	0.1038	0.13351	0.15995	0.43603	0.25978	0.10878	0.18027	0.23375	0.13184	0.11764	0.10846	0.19277	0.16817	0.12317	0.13447	0.11311	0.10433	0.20877	0.18738	0.11733	0.16639	0.17347	0.16689	0.19244	0.19528	0.12138	0.19226
rxn01137	Adenosine aminohydrolase	(1) H2O[0] + (1) H+[0] + (1) Adenosine[0] => (1) NH3[0] + (1) Inosine[0]	MetaCyc: Adenine-Adenosine-Salvage (Adenine and Adenosine Salvage); Adenosine-Nucleotides-Degradation (Adenosine Nucleotide Degradation); Degradation (Degradation/Utilization/Assimilation); NUCLEO-DEG (Nucleoside and Nucleotide Degradation); Nucleotide-Biosynthesis (Nucleoside and Nucleotide Biosynthesis); PUR-NUC-SYN (Purine Nucleotide Biosynthesis); PWY-6353 (purine nucleotides degradation II (…	3.5.4.4	0.13298	0	0.23363	0.11348	0.12468	0.18557	0.15685	0.14196	0.10368	0.15531	0.18215	0.18839	0.0979	0	0	0.17836	0.22866	0.0843	0.10545	0.12787	0.14696	0	0.39081	0.21913	0.14752	0.22429	0.13651	0.09602	0.11483	0.14716	0.13743	0.1035	0.1447	0.16074	0.10029	0.1992	0.1966	0.12649	0.15776	0.15656	0.16676	0.11746	0.13708	0.12363	0.16039
rxn01241	Dihydrolipoamide:NAD+ oxidoreductase	(1) NAD[0] + (1) Dihydrolipoamide[0] <=> (1) NADH[0] + (1) H+[0] + (1) Lipoamide[0]	null	1.8.1.4	0.15871	0.41314	0.33105	0.17558	0.21601	0.253	0.41288	0.23266	0.1781	0.24187	0.24183	0.21734	0.20615	0.33382	0	0.00932	0.25603	0.08533	0.11762	0.1991	0.23268	0.30276	0.31049	0.00227	0.18714	0.25315	0.2221	0.1436	0.23975	0.1867	0.26916	0.16963	0.20329	0.28757	0.15755	0.19034	0.25062	0.16077	0.16661	0.13359	0.16662	0.31122	0.15904	0.14585	0.19779
rxn01517	ATP:dUMP phosphotransferase	(1) ATP[0] + (1) H+[0] + (1) dUMP[0] <=> (1) ADP[0] + (1) dUDP[0]	KEGG: rn00240 (Pyrimidine metabolism)	2.7.4.4|2.7.4.9	0.10022	0.29919	0.23535	0.13318	0.12688	0.16314	0.16359	0.12903	0.10385	0.13854	0.12749	0.13463	0.11229	0.37549	0.06349	0.12752	0.20293	0.07884	0.08368	0.09683	0.12185	0.3954	0.23577	0.11863	0.13193	0.20221	0.14043	0.08837	0.11027	0.13769	0.13938	0.09723	0.09919	0.19778	0.07488	0.18048	0.20081	0.11198	0.12347	0.15159	0.16635	0.10702	0.09467	0.09544	0.14919
rxn01484	N-Acetyl-D-glucosamine-6-phosphate amidohydrolase	(1) H2O[0] + (1) N-Acetyl-D-glucosamine 6-phosphate[0] <=> (1) Acetate[0] + (1) D-Glucosamine phosphate[0]	MetaCyc: AMINE-DEG (Amine and Polyamine Degradation); Anhydromuropeptides-Recycling (Anhydromuropeptide Recycling); CARBOXYLATES-DEG (Carboxylate Degradation); Carbohydrates-Degradation (Carbohydrate Degradation); Chitin-Degradation (Chitin Degradation); Degradation (Degradation/Utilization/Assimilation); GLCMANNANAUT-PWY (superpathway of <i>N</i>-acetylglucosamine, <i>N</i>-acetylmannosamine and…	3.5.1.25	0.16199	0.53456	0.33541	0.22048	0.21981	0.27668	0.23663	0.16869	0	0	0.27384	0.22847	0.17362	0	0	0.36661	0.24153	0.17817	0.1188	0.12622	0.22266	0	0.25191	0.22859	0.25106	0.30315	0.15836	0.13095	0.15546	0.22916	0.21839	0.24251	0.16924	0.21599	0.23013	0.20677	0.22017	0.25978	0.35507	0.18588	0.16608	0.25339	0.18371	0.19352	0.20983
rxn02155	ATP:nicotinamide-nucleotide adenylyltransferase	(1) ATP[0] + (1) Nicotinate ribonucleotide[0] <=> (1) PPi[0] + (1) Deamido-NAD[0]	MetaCyc: Cofactor-Biosynthesis (Cofactor, Prosthetic Group, Electron Carrier, and Vitamin Biosynthesis); NAD-Metabolism (NAD Metabolism); NAD-SYN (NAD Biosynthesis); NADSYN-PWY (NAD <i>de novo</i> biosynthesis II (from tryptophan)); PWY-3502 (superpathway of NAD biosynthesis in eukaryotes); PWY-5381 (pyridine nucleotide cycling (plants)); PWY-5653 (NAD biosynthesis from 2-amino-3-carboxymuconate …	2.7.7.1|2.7.7.18	0.12306	0.37609	0.33557	0.16561	0.17703	0.15199	0.16103	0.14395	0.10212	0.15648	0.32158	0.20665	0.14049	0.31127	0.16074	0.15591	0.1772	0.09783	0.09617	0.12914	0.16724	0.01277	0.2958	0.10543	0.1561	0.16041	0.09695	0.11669	0.13196	0.18561	0.16553	0.12158	0.13836	0.16598	0.12085	0.14247	0.1802	0.11352	0.1395	0.17502	0.16514	0.20792	0.26864	0.10914	0.18376
rxn01303	Acetyl-CoA:L-homoserine O-acetyltransferase	(1) Acetyl-CoA[0] + (1) L-Homoserine[0] => (1) CoA[0] + (1) O-Acetyl-L-homoserine[0]	MetaCyc: Amino-Acid-Biosynthesis (Amino Acid Biosynthesis); CYSTEINE-SYN (L-cysteine Biosynthesis); HSERMETANA-PWY (L-methionine biosynthesis III); IND-AMINO-ACID-SYN (Proteinogenic Amino Acid Biosynthesis); METHIONINE-SYN (L-methionine Biosynthesis); Methionine-De-novo-Biosynthesis (L-methionine <i>De Novo</i> Biosynthesis); Other-Amino-Acid-Biosynthesis (Other Amino Acid Biosynthesis); PWY-5344…	2.3.1.31	0.11267	0	0.10723	0.09378	0.14111	0.16439	0	0.18559	0.10048	0.12345	0.11352	0.12122	0.13122	0.02255	0.00645	0.16099	0.11824	0.07706	0.06773	0.09293	0.15574	0.28814	0.20017	0.14248	0.10697	0.19401	0.09079	0.1352	0.12463	0.13721	0.21213	0.08814	0.16975	0.09764	0.09378	0.12346	0.19129	0.12732	0.15227	0.08782	0.16501	0	0.12507	0.10141	0.121
rxn02988	glycerone phosphate:iminosuccinate alkyltransferase (cyclizing)	(2) H2O[0] + (1) Phosphate[0] + (1) H+[0] + (1) Quinolinate[0] <=> (1) Glycerone-phosphate[0] + (1) Iminoaspartate[0]	MetaCyc: ALKALOIDS-SYN (Alkaloid Biosynthesis); Cofactor-Biosynthesis (Cofactor, Prosthetic Group, Electron Carrier, and Vitamin Biosynthesis); N-CONTAINING-SECONDARY-CMPD-SYN (Nitrogen-Containing Secondary Compound Biosynthesis); NAD-Metabolism (NAD Metabolism); NAD-SYN (NAD Biosynthesis); PWY-5316 (nicotine biosynthesis); PWY-7342 (superpathway of nicotine biosynthesis); PWY0-781 (aspartate sup…	2.5.1.72	0.09536	0	0.38466	0.14628	0.09611	0.13764	0.12006	0.19377	0.10013	0.17557	0.33351	0.21107	0.10884	0.02059	0.18439	0.14588	0.15537	0.08854	0.07983	0.11804	0.12407	0	0.26847	0.14317	0.18159	0.15978	0.077	0.13454	0.13567	0.17967	0.00445	0.13057	0.12609	0.15438	0.08011	0.14976	0.16474	0.12021	0.10745	0.14802	0.1646	0.21008	0.24083	0.09221	0.18405
rxn01519	dUTP nucleotidohydrolase	(1) H2O[0] + (1) dUTP[0] => (1) PPi[0] + (2) H+[0] + (1) dUMP[0]	MetaCyc: Degradation (Degradation/Utilization/Assimilation); Deoxyribonucleotide-Biosynthesis (2'-Deoxyribonucleotide Biosynthesis); Metabolic-Clusters (Metabolic Clusters); NUCLEO-DEG (Nucleoside and Nucleotide Degradation); Nucleotide-Biosynthesis (Nucleoside and Nucleotide Biosynthesis); PWY-6545 (pyrimidine deoxyribonucleotides <i>de novo</i> biosynthesis III); PWY-7184 (pyrimidine deoxyribon…	3.6.1.19|3.6.1.23	0.09695	0.23537	0.18064	0.09428	0.13252	0.15561	0.17194	0.12771	0.12462	0.13119	0.11366	0.16999	0.10194	0.25686	0.10396	0.15662	0.18013	0.06346	0.07574	0.08126	0.09154	0.39796	0.1954	0.1277	0.11041	0.15915	0.11699	0.08506	0.11207	0.13126	0.13284	0.1006	0.1042	0.14703	0.08515	0.15805	0.18161	0.12145	0.12672	0.14213	0.16434	0.12957	0.09726	0.11541	0.15443
rxn01673	ATP:dCDP phosphotransferase	(1) ATP[0] + (1) dCDP[0] <=> (1) ADP[0] + (1) dCTP[0]	MetaCyc: Deoxyribonucleotide-Biosynthesis (2'-Deoxyribonucleotide Biosynthesis); Metabolic-Clusters (Metabolic Clusters); Nucleotide-Biosynthesis (Nucleoside and Nucleotide Biosynthesis); PWY-6545 (pyrimidine deoxyribonucleotides <i>de novo</i> biosynthesis III); PWY-7184 (pyrimidine deoxyribonucleotides <i>de novo</i> biosynthesis I); PWY-7197 (pyrimidine deoxyribonucleotide phosphorylation); PW…	2.7.4.6	0.10051	0.42777	0.24049	0.17845	0.12946	0.15589	0.15308	0.14273	0.10212	0.13803	0.16059	0.1891	0.10194	0.37672	0.18604	0	0.2057	0.08574	0.10545	0.12768	0.14374	0	0.22894	0	0.17102	0.25315	0.13174	0.09734	0.1115	0.16353	0.11615	0.08749	0.10819	0.14827	0.13709	0.17619	0.17333	0.12289	0.15821	0.18836	0.16407	0.176	0.1545	0.16043	0.19311
rxn00162	oxaloacetate carboxy-lyase (pyruvate-forming)	(1) Oxaloacetate[0] + (1) H+[0] => (1) CO2[0] + (1) Pyruvate[0]	MetaCyc: AROMATIC-COMPOUNDS-DEGRADATION (Aromatic Compound Degradation); Degradation (Degradation/Utilization/Assimilation); METHYLGALLATE-DEGRADATION-PWY (methylgallate degradation); P184-PWY (protocatechuate degradation I (<I>meta</I>-cleavage pathway)); PWY-6338 (superpathway of vanillin and vanillate degradation); PWY-6339 (syringate degradation); Protocatechuate-Degradation (Protocatechuate …	1.1.1.38|1.1.1.40|4.1.1.112|4.1.1.3	0.09882	0.44396	0.286	0.13007	0.14307	0.15854	0.15766	0.12307	0	0.11868	0	0.14161	0.13053	0	0.20728	0.21452	0.15081	0.06975	0.08714	0.1051	0.1305	0	0.20161	0.16317	0	0.25505	0	0	0.12501	0.13866	0.14633	0	0	0.12944	0.09782	0	0.15678	0.12011	0	0.17936	0.16407	0.14181	0	0	0.13474
rxn00247	ATP:oxaloacetate carboxy-lyase (transphosphorylating;phosphoenolpyruvate-forming)	(1) ATP[0] + (1) Oxaloacetate[0] => (1) ADP[0] + (1) CO2[0] + (1) Phosphoenolpyruvate[0]	MetaCyc: CARBO-BIOSYNTHESIS (Sugar Biosynthesis); Carbohydrates-Biosynthesis (Carbohydrate Biosynthesis); Energy-Metabolism (Generation of Precursor Metabolite and Energy); GLUCONEO-PWY (gluconeogenesis I); Gluconeogenesis (Gluconeogenesis); PWY-561 (superpathway of glyoxylate cycle and fatty acid degradation); PWY-7117 (C4 photosynthetic carbon assimilation cycle, PEPCK type); Photosynthesis ()|…	4.1.1.49	0.1035	0	0.28522	0.14254	0	0.15157	0.11265	0.12196	0	0.11752	0.17523	0.14703	0.11348	0	0	0.24319	0.17443	0.07501	0.07472	0.09654	0.12778	0.52032	0.18609	0	0.12863	0	0.1102	0.08488	0.10094	0.14206	0.14383	0.09151	0	0.106	0.1002	0.10889	0	0.14152	0	0.17238	0.16366	0.15957	0	0.10787	0.12596
rxn00748	glycerone-phosphate phosphate-lyase (methylglyoxal-forming)	(1) Glycerone-phosphate[0] => (1) Phosphate[0] + (1) 2-Oxopropanal[0]	KEGG: rn00640 (Propanoate metabolism)	4.2.3.3	0.10715	0.40068	0	0.16112	0.39745	0.54737	0.18461	0	0.11666	0.19582	0.67598	0.15687	0.17727	0	0	0	0.24088	0.22606	0.05862	0.13283	0.18209	0	0	0	0.18384	0	0.14298	0.1131	0.20883	0.20769	0.05689	0.13882	0.1222	0.17109	0.13645	0.17534	0.16177	0.15953	0.18667	0.07944	0.16353	0.5213	0	0.05961	0.06319
rxn09562	Guanylate kinase	(1) H+[0] + (1) dATP[0] + (1) GMP[0] <=> (1) GDP[0] + (1) dADP[0]	null	null	0.11548	0.44863	0.22553	0.1691	0.21589	0.18362	0.24768	0.16902	0.12929	0.22265	0.22867	0.22847	0.14	0.39975	0	0.21127	0.23485	0.10876	0.11417	0.14344	0.21376	0.32436	0.31153	0.13203	0.1734	0.28407	0.16568	0.13718	0.13795	0.18088	0.16734	0.14312	0.17241	0.17072	0.11791	0.22835	0.28435	0.16941	0.19686	0.25896	0.16339	0.17852	0.16142	0.14634	0.18121
rxn00459	2-phospho-D-glycerate hydro-lyase (phosphoenolpyruvate-forming)	(1) 2-Phospho-D-glycerate[0] <=> (1) H2O[0] + (1) Phosphoenolpyruvate[0]	MetaCyc: ANAEROFRUCAT-PWY (homolactic fermentation); ANAGLYCOLYSIS-PWY (glycolysis III (from glucose)); Acetate-Formation (Fermentation to Acetate); Alcohol-Biosynthesis (Fermentation to Alcohols); C1-COMPOUNDS (C1 Compound Utilization and Assimilation); CARBO-BIOSYNTHESIS (Sugar Biosynthesis); CARBOXYLATES-DEG (Carboxylate Degradation); Carbohydrates-Biosynthesis (Carbohydrate Biosynthesis); Car…	4.2.1.11	0.10902	0.39321	0.54255	0.1454	0.31261	0.44929	0.18865	0.13058	0.10801	0.18511	0.24956	0.17014	0.13162	0.60098	0.00645	0.72052	0.20521	0.17537	0.11872	0.15444	0.16663	0.45159	0.2366	0.3358	0.18238	0.22445	0.15772	0.11008	0.11093	0.29892	0.16261	0.13629	0.15901	0.16735	0.10782	0.18834	0.20628	0.23117	0.15092	0.15469	0.16272	0.16485	0.13697	0.12559	0.16959
rxn01106	2-Phospho-D-glycerate 2,3-phosphomutase	(1) 2-Phospho-D-glycerate[0] <=> (1) 3-Phosphoglycerate[0]	MetaCyc: ANAEROFRUCAT-PWY (homolactic fermentation); ANAGLYCOLYSIS-PWY (glycolysis III (from glucose)); Acetate-Formation (Fermentation to Acetate); Alcohol-Biosynthesis (Fermentation to Alcohols); C1-COMPOUNDS (C1 Compound Utilization and Assimilation); CARBO-BIOSYNTHESIS (Sugar Biosynthesis); CARBOXYLATES-DEG (Carboxylate Degradation); Carbohydrates-Biosynthesis (Carbohydrate Biosynthesis); Car…	5.4.2.1|5.4.2.11|5.4.2.12	0.1078	0.32597	0.27478	0.14553	0.19076	0.24798	0.14122	0.13058	0.09797	0.13622	0.24956	0.15203	0.13172	0.60049	0	0.39444	0.1943	0.09749	0.09327	0.10189	0.16663	0.45182	0.2368	0.23214	0.13457	0.22445	0.14818	0.08289	0.10893	0.177	0.14856	0.09535	0.13427	0.16735	0.09534	0.18834	0.16521	0.13298	0.15092	0.15469	0.16272	0.16485	0.13686	0.12559	0.16974
rxn01647	Nicotinate D-ribonucleoside:orthophosphate ribosyltransferase	(1) Phosphate[0] + (1) Nicotinate D-ribonucleoside[0] => (1) H+[0] + (1) Niacin[0] + (1) Ribose 1-phosphate[0]	KEGG: rn00760 (Nicotinate and nicotinamide metabolism)	2.4.2.1	0.03912	0.20392	0.06546	0.18319	0.05124	0.05405	0.05862	0.06982	0	0.07972	0.07514	0.0773	0.1539	0	0	0.07019	0.05407	0.11702	0.11362	0.07153	0.20646	0	0.33492	0.06799	0.06999	0.0817	0.15655	0.05769	0.049	0.07801	0.22813	0.0385	0.0635	0	0.14461	0.04887	0.11649	0.16231	0.04515	0.04748	0.16245	0.0763	0.04966	0.02995	0.04576
rxn01115	6-phospho-D-gluconate:NADP+ 2-oxidoreductase (decarboxylating)	(1) NADP[0] + (1) 6-Phospho-D-gluconate[0] => (1) NADPH[0] + (1) CO2[0] + (1) D-Ribulose5-phosphate[0]	MetaCyc: Alcohol-Biosynthesis (Fermentation to Alcohols); Carbohydrates-Degradation (Carbohydrate Degradation); Degradation (Degradation/Utilization/Assimilation); Energy-Metabolism (Generation of Precursor Metabolite and Energy); Fermentation (); Fermentation-to-Acids (Fermentation to Short-Chain Fatty Acids); Fermentation-to-Lactate (Fermentation to Lactate); OXIDATIVEPENT-PWY (pentose phosphat…	1.1.1.351|1.1.1.44	0.11033	0.32254	0.09289	0.20551	0.16575	0.1747	0	0.13544	0.11926	0	0.12166	0.16301	0.12955	0	0	0.08417	0.20749	0.09954	0.09091	0.13283	0.1623	0	0	0.12592	0.15412	0.07618	0.13608	0.16522	0.1252	0.1878	0.14188	0.12018	0.13989	0.20564	0.12764	0.19677	0.18863	0.12186	0.16123	0.24034	0.16232	0.13473	0.14541	0.14898	0.19991
rxn00913	Guanosine 5'-monophosphate phosphohydrolase	(1) H2O[0] + (1) GMP[0] <=> (1) Phosphate[0] + (1) Guanosine[0]	MetaCyc: AROMATIC-COMPOUNDS-DEGRADATION (Aromatic Compound Degradation); Degradation (Degradation/Utilization/Assimilation); Guanosine-Nucleotides-Degradation (Guanosine Nucleotide Degradation); NUCLEO-DEG (Nucleoside and Nucleotide Degradation); P165-PWY (superpathway of purines degradation in plants); PWY-5044 (purine nucleotides degradation I (plants)); PWY-6353 (purine nucleotides degradation…	3.1.3.5	0.13054	0.36955	0.30549	0.159	0.18757	0.1786	0.16022	0.1466	0.10108	0.21143	0.21972	0.21492	0.11042	0	0.17238	0.16551	0.29055	0.08977	0.06199	0.15765	0.13817	0	0.13289	0.14159	0.1668	0.34874	0.20121	0.12632	0.09057	0.17761	0.15899	0.11034	0.15104	0.16399	0.13158	0.1569	0.19347	0.1444	0.14454	0.17192	0.16205	0.12813	0.30445	0.15231	0.19198
rxn01682	(1S,2R)-1-C-(indol-3-yl)glycerol 3-phosphate D-glyceraldehyde-3-phosphate-lyase	(1) Indoleglycerol phosphate[0] <=> (1) Glyceraldehyde3-phosphate[0] + (1) indol[0]	MetaCyc: ALL-CHORISMATE-PWY (superpathway of chorismate metabolism); Amino-Acid-Biosynthesis (Amino Acid Biosynthesis); COMPLETE-ARO-PWY (superpathway of aromatic amino acid biosynthesis); IND-AMINO-ACID-SYN (Proteinogenic Amino Acid Biosynthesis); PWY-4161 (superpathway of benzoxazinoid glucosides biosynthesis); PWY-6629 (superpathway of L-tryptophan biosynthesis); PWY-6949 (DIBOA-glucoside bios…	4.1.2.8|4.2.1.20	0.15656	0.36239	0.20246	0.14279	0.16955	0.15004	0.20711	0.17422	0.15534	0.1668	0.19653	0.16843	0.1751	0.02304	0.1075	0.14885	0.17948	0.13438	0.14316	0.163	0.17714	0.01138	0.06976	0.13913	0.14712	0.19117	0.15804	0.1706	0.17087	0.17312	0.07525	0.15942	0.1812	0.18157	0.16535	0.16162	0.18598	0.15943	0.20045	0.1969	0.16205	0.16761	0.19236	0.15172	0.17526
rxn00711	UMP:diphosphate phospho-alpha-D-ribosyltransferase	(1) PPi[0] + (1) H+[0] + (1) UMP[0] <= (1) Uracil[0] + (1) PRPP[0]	MetaCyc: Nucleotide-Biosynthesis (Nucleoside and Nucleotide Biosynthesis); PWY-7183 (pyrimidine nucleobases salvage I); PWY-7194 (pyrimidine nucleobases salvage II); PWY-7196 (superpathway of pyrimidine ribonucleosides salvage); PWY-7208 (superpathway of pyrimidine nucleobases salvage); PYR-NUC-SYN (Pyrimidine Nucleotide Biosynthesis); Pyrimidine-Nucleotide-Salvage (Pyrimidine Nucleotide Salvage)…	2.4.2.9	0.11192	0.33064	0.31125	0.16349	0.15386	0.16328	0.19094	0.11798	0.15482	0.1419	0.22433	0.19524	0.11082	0	0.21386	0.18119	0.29544	0.09209	0.08289	0.11113	0.14176	0.01463	0.26951	0.16967	0.22161	0.23738	0.15974	0.09205	0.19694	0.17542	0.14675	0.12158	0.14869	0.26662	0.12333	0.16719	0.22502	0.13606	0.24347	0.22219	0.16192	0.12178	0.17202	0.22445	0.26311
rxn00838	IMP:L-aspartate ligase (GDP-forming)	(1) GTP[0] + (1) L-Aspartate[0] + (1) IMP[0] => (1) Phosphate[0] + (1) GDP[0] + (2) H+[0] + (1) Adenylosuccinate[0]	MetaCyc: DENOVOPURINE2-PWY (superpathway of purine nucleotides <i>de novo</i> biosynthesis II); Nucleotide-Biosynthesis (Nucleoside and Nucleotide Biosynthesis); PRPP-PWY (superpathway of histidine, purine, and pyrimidine biosynthesis); PUR-NUC-SYN (Purine Nucleotide Biosynthesis); PWY-6126 (superpathway of adenosine nucleotides <i>de novo</i> biosynthesis II); PWY-7219 (adenosine ribonucleotides…	6.3.4.4	0.08843	0.20984	0.25748	0.11585	0.13632	0.19615	0.17882	0.10407	0.09165	0.15854	0.16316	0.12978	0.11574	0.52279	0.11597	0.23895	0.15798	0.08293	0.11205	0.07639	0.15784	0.58486	0.23908	0.12474	0.09918	0.24006	0.09663	0.07506	0.08353	0.16147	0.12936	0.08486	0.15768	0.11136	0.08983	0.12146	0.19503	0.10591	0.1637	0.16757	0.16124	0.11626	0	0.09466	0.11505
rxn00379	ATP:sulfate adenylyltransferase	(1) ATP[0] + (1) Sulfate[0] <=> (1) PPi[0] + (1) APS[0]	MetaCyc: ANAEROBIC-RESPIRATION (Anaerobic Respiration); Activation (Activation); Activation-Inactivation-Interconversion (Activation/Inactivation/Interconversion); Amino-Acid-Biosynthesis (Amino Acid Biosynthesis); Assimilatory-Sulfate-Reduction (Assimilatory Sulfate Reduction); CHEMOAUTOTROPHIC-ENERGY-METABOLISM (Chemoautotrophic Energy Metabolism); DISSULFRED-PWY (dissimilatory sulfate reductio…	2.7.7.4	0.13532	0	0.00265	0.16012	0.17102	0.00808	0.19162	0.17068	0.13734	0.15196	0.00122	0.20665	0.13467	0	0	0.0072	0.24577	0.09462	0.10796	0.14811	0.13756	0	0.31463	0	0.16918	0.21751	0.16122	0.13944	0.12777	0.10457	0	0.12542	0.15666	0.18257	0.12819	0.19906	0.22673	0.12587	0.19003	0.24562	0.16124	0.14373	0.16001	0.14702	0.19326
rxn00800	N6-(1,2-dicarboxyethyl)AMP AMP-lyase (fumarate-forming)	(1) Adenylosuccinate[0] <=> (1) AMP[0] + (1) Fumarate[0]	MetaCyc: DENOVOPURINE2-PWY (superpathway of purine nucleotides <i>de novo</i> biosynthesis II); Nucleotide-Biosynthesis (Nucleoside and Nucleotide Biosynthesis); PRPP-PWY (superpathway of histidine, purine, and pyrimidine biosynthesis); PUR-NUC-SYN (Purine Nucleotide Biosynthesis); PWY-6126 (superpathway of adenosine nucleotides <i>de novo</i> biosynthesis II); PWY-7219 (adenosine ribonucleotides…	4.3.2.2	0.08843	0.20859	0.25748	0.11585	0.13657	0.19588	0.17882	0.10407	0.09165	0.15867	0.16303	0.12992	0.11584	0.52255	0.11623	0.23923	0.15798	0.08293	0.11197	0.07639	0.15772	0.58486	0.23929	0.12464	0.09905	0.23991	0.09663	0.07506	0.08353	0.16147	0.1295	0.08486	0.15779	0.11136	0.08974	0.12146	0.19488	0.10591	0.16381	0.16773	0.16111	0.11638	0	0.09456	0.11519
rxn00365	ATP:cytidine 5'-phosphotransferase	(1) ATP[0] + (1) Cytidine[0] => (1) ADP[0] + (1) CMP[0] + (1) H+[0]	MetaCyc: Degradation (Degradation/Utilization/Assimilation); NUCLEO-DEG (Nucleoside and Nucleotide Degradation); Nucleotide-Biosynthesis (Nucleoside and Nucleotide Biosynthesis); PWY-5532 (nucleoside and nucleotide degradation (archaea)); PWY-7193 (pyrimidine ribonucleosides salvage I); PWY-7196 (superpathway of pyrimidine ribonucleosides salvage); PYR-NUC-SYN (Pyrimidine Nucleotide Biosynthesis)…	2.7.1.-|2.7.1.213|2.7.1.48	0.1181	0.45735	0	0.16972	0.14098	0.19964	0.16143	0.14704	0	0.19776	0.16479	0.18868	0.12196	0	0	0.18783	0	0.08225	0.10309	0.11785	0.18419	0	0.31857	0	0	0.24685	0	0.13321	0.133	0.14303	0.19043	0.11999	0.11975	0.16087	0	0.22692	0.22923	0.13658	0.16941	0.20171	0.16084	0.19124	0	0	0
rxn00001	diphosphate phosphohydrolase	(1) H2O[0] + (1) PPi[0] <=> (2) Phosphate[0] + (1) H+[0]	MetaCyc: Degradation (Degradation/Utilization/Assimilation); Glyphosate-Degradation (glyphosate degradation); Noncarbon-Nutrients (Inorganic Nutrient Metabolism); PWY-7805 ((aminomethyl)phosphonate degradation); PWY-7807 (glyphosate degradation III); Phosphorus-Compounds (Phosphorus Compound Metabolism)	3.6.1.1	0.1225	0.46202	0.24797	0.16174	0.15153	0.19142	0.20065	0.15941	0.128	0.16241	0.22569	0.15573	0.11782	0.40784	0.21032	0.28132	0.20912	0.07187	0.11943	0.12028	0.19112	0.33271	0.29621	0.18209	0.19585	0.25457	0.16557	0.10763	0.13091	0.18852	0.21018	0.1094	0.14296	0.20614	0.12378	0.2405	0.25328	0.11579	0.18577	0.24779	0.1607	0.19316	0.27751	0.1621	0.20558
rxn12635	RXN0-6974.c	(1) H2O[0] + (1) Gly-Met[0] <=> (1) Glycine[0] + (1) L-Methionine[0]	null	3.4.13.18	0.15132	0.42808	0.20761	0.20327	0.17519	0.20995	0.00256	0.24757	0.2071	0.17647	0.20127	0.22319	0.14493	0.36716	0.23435	0.16947	0.2557	0.16628	0.12328	0.14325	0.18444	0.01184	0.30325	0.1276	0.19136	0.2918	0.16642	0.13718	0.13139	0.18889	0.14953	0.13816	0.22835	0.18818	0.1626	0.20249	0.29841	0.17044	0.19877	0.23165	0.1607	0.2216	0.23088	0.14487	0.23406
rxn00262	L-Aspartic acid:oxygen oxidoreductase (deaminating)	(1) H2O[0] + (1) O2[0] + (1) L-Aspartate[0] => (1) NH3[0] + (1) H2O2[0] + (1) Oxaloacetate[0]	KEGG: rn00250 (Alanine, aspartate and glutamate metabolism)	1.4.3.16|1.4.3.2	0.08712	0	0.84959	0.1494	0.22398	0.26707	0.16076	0.18537	0.1003	0.16138	0.16194	0.17356	0.14936	0	0	0.35616	0.16254	0.14292	0.12603	0.14548	0.20126	0	0.30491	0.15992	0.15821	0.19432	0.09854	0.11178	0.15574	0.19483	0.22674	0.13217	0.13856	0.1888	0.11644	0.18648	0.14054	0.15552	0.14734	0.16788	0.16044	0.4078	0.14	0.1017	0.15571
rxn00175	Acetate:CoA ligase (AMP-forming)	(1) ATP[0] + (1) CoA[0] + (1) Acetate[0] => (1) PPi[0] + (1) AMP[0] + (1) Acetyl-CoA[0] + (1) H+[0]	MetaCyc: ACETATEUTIL-PWY (superpathway of acetate utilization and formation); Alcohol-Degradation (Alcohol Degradation); CARBOXYLATES-DEG (Carboxylate Degradation); Degradation (Degradation/Utilization/Assimilation); Energy-Metabolism (Generation of Precursor Metabolite and Energy); Ethanol-Degradation (Ethanol Degradation); PWY-6672 (<i>cis</i>-genanyl-CoA degradation); PWY-7118 (chitin degradat…	6.2.1.1	0.10678	0	0	0	0	0	0	0	0.09823	0	0.21145	0	0	0	0	0	0	0.08157	0.11071	0	0.1738	0	0.2691	0	0	0	0.1731	0.12	0	0	0	0	0	0	0	0	0	0	0	0	0.16044	0	0	0.13596	0.19311
rxn09687	Transport of deoxyinosine, extracellular	(1) H+[1] + (1) Deoxyinosine[1] <=> (1) H+[0] + (1) Deoxyinosine[0]	null	null	0.09208	0	0	0	0	0.19811	0.15982	0.1392	0	0.13467	0	0.1496	0	0	0	0	0	0.09831	0.10262	0.09751	0.18902	0	0.23473	0	0	0	0.13502	0.09951	0	0.19507	0	0.09339	0	0	0.09451	0.18448	0.1663	0.14975	0	0.15516	0.1603	0	0	0.16347	0.18745
rxn09989	Maltodextrin glucosidase (dextrin)	(5) H2O[0] + (1) Dextrin[0] <=> (6) D-Glucose[0]	null	null	0.06972	0.2307	0	0.00175	0.00257	0.00738	0	0	0	0	0.00176	0.12179	0.0981	0	0	0.00861	0.0013	0.21308	0	0.10928	0	0	0	0.00246	0	0	0	0	0	0.00267	0.07887	0.08646	0.00112	0.001	0.07561	0	0	0.21953	0.00123	0.00295	0.16003	0.00216	0.00108	0.09495	0
rxn01512	ATP:dTDP phosphotransferase	(1) ATP[0] + (1) dTDP[0] <=> (1) ADP[0] + (1) TTP[0]	MetaCyc: Deoxyribonucleotide-Biosynthesis (2'-Deoxyribonucleotide Biosynthesis); Metabolic-Clusters (Metabolic Clusters); Nucleotide-Biosynthesis (Nucleoside and Nucleotide Biosynthesis); PWY-6545 (pyrimidine deoxyribonucleotides <i>de novo</i> biosynthesis III); PWY-7184 (pyrimidine deoxyribonucleotides <i>de novo</i> biosynthesis I); PWY-7187 (pyrimidine deoxyribonucleotides <i>de novo</i> bios…	2.7.4.6	0.15815	0.45953	0.22304	0.14927	0.16624	0.19128	0.21264	0.16527	0.1164	0.17544	0.18975	0.2192	0.14118	0.29755	0.20324	0	0.26384	0.10281	0.13664	0.15921	0.15933	0.26561	0.32395	0	0.19665	0.2194	0.14022	0.1216	0.14528	0.17397	0.21463	0.10734	0.16065	0.1903	0.15709	0.24293	0.24906	0.14409	0.15014	0.25927	0.1599	0.16749	0.15612	0.15711	0.19396
rxn00952	O-acetyl-L-homoserine:hydrogen sulfide S-(3-amino-3-carboxypropyl)transferase	(1) H2S[0] + (1) O-Acetyl-L-homoserine[0] <=> (1) Acetate[0] + (1) Homocysteine[0]	MetaCyc: Amino-Acid-Biosynthesis (Amino Acid Biosynthesis); CYSTEINE-SYN (L-cysteine Biosynthesis); HSERMETANA-PWY (L-methionine biosynthesis III); IND-AMINO-ACID-SYN (Proteinogenic Amino Acid Biosynthesis); METHIONINE-SYN (L-methionine Biosynthesis); Methionine-De-novo-Biosynthesis (L-methionine <i>De Novo</i> Biosynthesis); Other-Amino-Acid-Biosynthesis (Other Amino Acid Biosynthesis); PWY-5344…	2.5.1.49|4.2.99.10	0.1006	0	0.11409	0.11049	0.12701	0.14767	0.08301	0.11003	0.07296	0.11275	0.1024	0.11823	0.09829	0	0	0.11227	0.11906	0.06251	0.06545	0.08028	0.1049	0.28558	0.14862	0.11341	0.10671	0.17319	0.08199	0.10744	0.10294	0.10979	0.15009	0.07578	0.13192	0.0838	0.08378	0.1116	0.11977	0.10416	0.13322	0	0.1599	0.07079	0.11349	0.08203	0.13531
rxn01275	ATP:D-Gluconate 6-phosphotransferase	(1) ATP[0] + (1) GLCN[0] => (1) ADP[0] + (1) H+[0] + (1) 6-Phospho-D-gluconate[0]	MetaCyc: CARBOXYLATES-DEG (Carboxylate Degradation); Degradation (Degradation/Utilization/Assimilation); GLUCONSUPER-PWY (D-gluconate degradation); IDNCAT-PWY (L-idonate degradation); KETOGLUCONMET-PWY (ketogluconate metabolism); PWY-5530 (sorbitol biosynthesis II); SECONDARY-METABOLITE-BIOSYNTHESIS (Secondary Metabolite Biosynthesis); SECONDARY-METABOLITE-DEGRADATION (Secondary Metabolite Degrad…	2.7.1.12	0.12877	0.02615	0	0.20826	0.2903	0.00878	0.07977	0.14118	0.13172	0	0.22216	0.20208	0.08883	0	0	0	0.22622	0.15234	0	0.13313	0.25173	0	0	0.26702	0.18212	0.00363	0.15359	0.16815	0	0.28194	0.00362	0.12327	0.1176	0.21362	0.12645	0.22807	0.00265	0.18907	0.17176	0.26811	0.15976	0.19928	0.1691	0.14614	0.24044
rxn01226	Guanosine ribohydrolase	(1) H2O[0] + (1) Guanosine[0] <=> (1) D-Ribose[0] + (1) Guanine[0]	MetaCyc: AROMATIC-COMPOUNDS-DEGRADATION (Aromatic Compound Degradation); Degradation (Degradation/Utilization/Assimilation); Guanine-Guanosine-Salvage (Guanine and Guanosine Salvage); Guanosine-Nucleotides-Degradation (Guanosine Nucleotide Degradation); NUCLEO-DEG (Nucleoside and Nucleotide Degradation); Nucleotide-Biosynthesis (Nucleoside and Nucleotide Biosynthesis); P165-PWY (superpathway of p…	3.2.2.1|3.2.2.8	0.08722	0	0.18376	0.1989	0.16464	0.16829	0.17612	0.14958	0.09667	0	0.21687	0.19324	0.19856	0	0.27153	0.22299	0.27134	0.10678	0	0.11094	0	0	0	0.13302	0.18225	0.26404	0.15624	0.10555	0.09571	0.18161	0.17791	0.09198	0.20749	0.22833	0.14195	0	0.21002	0.15058	0.16269	0.18061	0.15936	0.15105	0.1955	0.12011	0.17781
rxn01646	N-Ribosylnicotinamide:orthophosphate ribosyltransferase	(1) Phosphate[0] + (1) N-Ribosylnicotinamide[0] => (1) H+[0] + (1) Nicotinamide[0] + (1) Ribose 1-phosphate[0]	KEGG: rn00760 (Nicotinate and nicotinamide metabolism)	2.4.2.1	0.1298	0.16874	0.13451	0.1565	0.11879	0.10128	0.0791	0.12859	0	0.14396	0.20155	0.167	0.14562	0	0	0.45474	0.12622	0.07679	0.09052	0.06754	0.14894	0	0.17677	0.16475	0.16931	0.02334	0.07096	0.11386	0.14461	0.20138	0.16191	0.10865	0.11095	0	0.09791	0.20392	0.1841	0.15068	0.16134	0.23739	0.15936	0.16461	0.17267	0.14125	0.02409
rxn01187	D-Xylulose 5-phosphate D-glyceraldehyde-3-phosphate-lyase (adding phosphate; acetyl-phosphate-forming)	(1) Phosphate[0] + (1) D-Xylulose5-phosphate[0] => (1) H2O[0] + (1) Glyceraldehyde3-phosphate[0] + (1) Acetylphosphate[0]	MetaCyc: Acetate-Formation (Fermentation to Acetate); Alcohol-Biosynthesis (Fermentation to Alcohols); CARBOXYLATES-DEG (Carboxylate Degradation); Carbohydrates-Degradation (Carbohydrate Degradation); Degradation (Degradation/Utilization/Assimilation); Energy-Metabolism (Generation of Precursor Metabolite and Energy); Fermentation (); Fermentation-to-Acids (Fermentation to Short-Chain Fatty Acids…	4.1.2.22|4.1.2.9	0.13401	0.38761	0	0.16523	0.19554	0.23711	0.18636	0	0.09424	0.21414	0	0.20194	0	0	0	0.27948	0.25195	0.1065	0	0.14782	0	0	0	0.17184	0.18991	0	0.1644	0.12198	0.12749	0.19471	0.18389	0.13825	0.13795	0.16261	0.13076	0.23307	0.23563	0.17466	0.14431	0.20962	0.15909	0.1832	0.19106	0.15456	0.20813
rxn01870	D-Fructose 1-phosphate D-glyceraldehyde-3-phosphate-lyase	(1) D-fructose-1-phosphate[0] <=> (1) Glycerone-phosphate[0] + (1) D-Glyceraldehyde[0]	MetaCyc: Carbohydrates-Degradation (Carbohydrate Degradation); Degradation (Degradation/Utilization/Assimilation); PWY66-373 (sucrose degradation V (sucrose &alpha;-glucosidase)); SUCROSE-DEG (Sucrose Degradation); Sugars-And-Polysaccharides-Degradation (Sugar Degradation)|KEGG: rn00051 (Fructose and mannose metabolism)	4.1.2.13	0.10977	0.42653	0.27166	0.16785	0.29631	0.30134	0.17936	0.1382	0.12462	0.18099	0.40486	0.17085	0.13024	0	0	0.47988	0.23225	0.23104	0.13829	0.13118	0	0	0.29311	0.26948	0.19506	0.23028	0.13768	0.10829	0.11712	0.28885	0.19488	0.14163	0.14623	0.19416	0.12232	0.24221	0.16131	0.26729	0.15843	0.20714	0.15882	0.29514	0.13632	0.13567	0.13573
rxn01492	ATP:D-fructose-1-phosphate 6-phosphotransferase	(1) ATP[0] + (1) D-fructose-1-phosphate[0] => (1) ADP[0] + (1) H+[0] + (1) D-fructose-1,6-bisphosphate[0]	MetaCyc: Carbohydrates-Degradation (Carbohydrate Degradation); Degradation (Degradation/Utilization/Assimilation); PWY0-1314 (fructose degradation); Sugars-And-Polysaccharides-Degradation (Sugar Degradation)|KEGG: rn00051 (Fructose and mannose metabolism)	2.7.1.56	0.12615	0.42746	0.2952	0.17795	0.20645	0.24505	0.14513	0.153	0.11839	0	0.33311	0.18269	0.13063	0	0	0.35744	0.19397	0.17912	0.11503	0.13789	0.1905	0.36197	0	0.25037	0.16997	0.16987	0	0.10933	0	0.24251	0.15329	0.13507	0.1312	0.21898	0.14278	0.19577	0.19176	0.21892	0.16807	0.209	0.15869	0.25675	0.1546	0.11541	0.16081
rxn01138	Adenosine:phosphate alpha-D-ribosyltransferase	(1) Phosphate[0] + (1) Adenosine[0] <=> (1) Adenine[0] + (1) Ribose 1-phosphate[0]	MetaCyc: Adenine-Adenosine-Salvage (Adenine and Adenosine Salvage); Degradation (Degradation/Utilization/Assimilation); NUCLEO-DEG (Nucleoside and Nucleotide Degradation); Nucleotide-Biosynthesis (Nucleoside and Nucleotide Biosynthesis); P121-PWY (adenine and adenosine salvage I); PUR-NUC-SYN (Purine Nucleotide Biosynthesis); PWY-5532 (nucleoside and nucleotide degradation (archaea)); PWY-6609 (a…	2.4.2.1	0.13719	0.35025	0.22662	0.17247	0.21564	0.19072	0.18744	0.13522	0	0.16357	0.20968	0.21634	0.14867	0	0	0.21367	0.22329	0.10022	0.10097	0.16154	0.19137	0	0.34651	0.12415	0.15874	0.17334	0.15178	0.11839	0.09419	0.16705	0.20476	0.12093	0.16689	0	0.12241	0.18019	0.20144	0.16107	0.13591	0.25446	0.15842	0.18284	0.17029	0.15182	0.19042
rxn01485	D-Glucosamine 1-phosphate 1,6-phosphomutase	(1) D-Glucosamine1-phosphate[0] <=> (1) D-Glucosamine phosphate[0]	MetaCyc: Anhydromuropeptides-Recycling (Anhydromuropeptide Recycling); CARBO-BIOSYNTHESIS (Sugar Biosynthesis); CMP-Legionaminate-Biosynthesis (CMP-legionaminate biosynthesis); CMP-Sugar-Biosynthesis (CMP-sugar Biosynthesis); Carbohydrates-Biosynthesis (Carbohydrate Biosynthesis); Cell-Structure-Biosynthesis (Cell Structure Biosynthesis); Cell-Wall-Biosynthesis (Cell Wall Biosynthesis); Degradati…	5.4.2.10	0.16124	0.43929	0.26746	0.15688	0.21601	0.21245	0.20968	0.12771	0.14046	0.19505	0.21524	0.18098	0.13803	0.51544	0.42393	0.24389	0.22248	0.10036	0.10474	0.11376	0.20262	0.36476	0.29021	0.17145	0.19149	0.25047	0.15008	0.12953	0.13719	0.21885	0.20504	0.16261	0.16024	0.2125	0.1425	0.19691	0.19941	0.18783	0	0.25058	0.15734	0	0.1797	0.14536	0.21904
rxn00290	succinyl-CoA:acetoacetate CoA-transferase	(1) Succinyl-CoA[0] + (1) Acetoacetate[0] <=> (1) Succinate[0] + (1) Acetoacetyl-CoA[0]	MetaCyc: Energy-Metabolism (Generation of Precursor Metabolite and Energy); OTHER-ENERGY (Other); PWY66-368 (ketolysis); REDCITCYC (TCA cycle VIII (helicobacter)); TCA-VARIANTS (TCA cycle)|KEGG: rn00072 (Synthesis and degradation of ketone bodies); rn00280 (Valine, leucine and isoleucine degradation); rn00650 (Butanoate metabolism)	2.8.3.5	0.09948	0.28207	0.15196	0.16236	0	0.15854	0.17343	0	0.12168	0.19995	0.21809	0.2018	0	0	0	0	0.22329	0.12276	0.1166	0.09449	0	0	0.47713	0	0.15161	0.28202	0.1626	0.12009	0.07506	0.15213	0.11935	0.12055	0.08917	0.20776	0.13204	0.16147	0.17536	0.19401	0.14409	0.13033	0.15721	0.19748	0.15255	0.14203	0.19694
rxn08900	FAD-dependent malate dehydrogenase	(1) L-Malate[0] + (1) Ubiquinone-8[0] <=> (1) Oxaloacetate[0] + (1) Ubiquinol-8[0]	MetaCyc: Energy-Metabolism (Generation of Precursor Metabolite and Energy); GLYCOLYSIS-TCA-GLYOX-BYPASS (superpathway of glycolysis, pyruvate dehydrogenase, TCA, and glyoxylate bypass); PWY-7254 (TCA cycle VII (acetate-producers)); TCA (TCA cycle I (prokaryotic)); TCA-GLYOX-BYPASS (superpathway of glyoxylate bypass and TCA); TCA-VARIANTS (TCA cycle)	1.1.5.4|1.1.99.16	0.0787	0	0	0.10463	0	0	0.14634	0.08319	0.09511	0	0.12831	0.11823	0	0	0	0	0.1614	0.07966	0	0	0	0.35616	0.22376	0	0.1219	0.14779	0	0.09281	0.11036	0	0	0	0.09357	0	0.0969	0.12232	0	0.10704	0.12011	0.15035	0.15721	0.10666	0.10592	0.08653	0
rxn00515	ATP:IDP phosphotransferase	(1) ATP[0] + (1) IDP[0] <=> (1) ADP[0] + (1) ITP[0]	KEGG: rn00230 (Purine metabolism)	2.7.4.6	0.13176	0.37827	0.27805	0.14977	0.15042	0.19838	0.16372	0.14991	0.10203	0.16809	0.17157	0.16786	0.10313	0.51961	0.33768	0	0.19235	0.08416	0.1005	0.11931	0.17751	0.41328	0.31112	0	0.18634	0.2183	0.15804	0.09762	0.10551	0.12204	0.1761	0.09873	0.13509	0.14266	0.1103	0.1882	0.21908	0.15171	0.12504	0.19798	0.15707	0.13101	0.20264	0.16318	0.31241
rxn09177	(R)-4'-Phosphopantothenate:L-cysteine ligase	(1) CTP[0] + (1) L-Cysteine[0] + (1) 4-phosphopantothenate[0] => (1) PPi[0] + (1) CMP[0] + (2) H+[0] + (1) (R)-4'-Phosphopantothenoyl-L-cysteine[0]	MetaCyc: COA-PWY (coenzyme A biosynthesis I (prokaryotic)); CoA-Biosynthesis (Coenzyme A Biosynthesis); Cofactor-Biosynthesis (Cofactor, Prosthetic Group, Electron Carrier, and Vitamin Biosynthesis); PANTOSYN-PWY (superpathway of coenzyme A biosynthesis I (bacteria)); Vitamin-Biosynthesis (Vitamin Biosynthesis)|KEGG: rn00770 (Pantothenate and CoA biosynthesis)	6.3.2.5	0.07748	0	0.18345	0.12084	0.10629	0.00864	0.15631	0.13411	0.08749	0.10075	0.15163	0.10696	0.06852	0.01985	0.11623	0.13769	0.0886	0.06538	0.07535	0.05926	0.11616	0.0144	0.16953	0.19943	0.09786	0.14274	0.10055	0.09243	0.08011	0.11343	0.00431	0.10013	0.09387	0.12358	0.04661	0.12061	0.1396	0.1056	0.08538	0.23863	0.15694	0.11158	0.14887	0.04973	0.09252
rxn08556	sn-glycerol 3-phosphate:ubiquinone-8 oxidoreductase	(1) Glycerol-3-phosphate[0] + (1) Ubiquinone-8[0] => (1) Glycerone-phosphate[0] + (1) Ubiquinol-8[0]	MetaCyc: AEROBIC-RESPIRATION (Aerobic Respiration); ANAEROBIC-RESPIRATION (Anaerobic Respiration); Degradation (Degradation/Utilization/Assimilation); Electron-Transfer (Electron Transfer); Energy-Metabolism (Generation of Precursor Metabolite and Energy); NITROGEN-DEG (Nitrogen Compound Metabolism); Nitrate-Reduction (Nitrate Reduction); Noncarbon-Nutrients (Inorganic Nutrient Metabolism); PWY0-…	1.1.5.3|1.1.99.5	0.09686	0	0	0.15189	0.13179	0	0.14445	0.116	0.09978	0.13829	0.1633	0.15317	0.11693	0	0.17984	0	0.15945	0.07043	0.07975	0.09225	0.13459	0.33875	0.2337	0	0.13761	0	0.10501	0.09441	0.10865	0.12423	0	0.08449	0.10901	0.12857	0.10589	0.15547	0.14147	0.09829	0.14263	0.18681	0.1568	0	0.13805	0.09632	0.13162
rxn02314	ATP:D-tagatose-6-phosphate 1-phosphotransferase	(1) ATP[0] + (1) D-Tagatose 6-phosphate[0] => (1) ADP[0] + (1) H+[0] + (1) D-Tagatose 1,6-biphosphate[0]	MetaCyc: Carbohydrates-Degradation (Carbohydrate Degradation); Degradation (Degradation/Utilization/Assimilation); GALACTITOLCAT-PWY (galactitol degradation); GALACTOSE-DEGRADATION (Galactose Degradation); HEXITOLDEGSUPER-PWY (superpathway of hexitol degradation (bacteria)); LACTOSE-DEG (Lactose Degradation); LACTOSECAT-PWY (lactose and galactose degradation I); PWY-7077 (<i>N</i>-acetyl-D-galact…	2.7.1.11|2.7.1.144|2.7.1.56	0.00075	0.34651	0.00343	0.14391	0.14086	0.19267	0.00202	0.00133	0.08048	0.13842	0.17225	0.15331	0.10303	0	0	0.2189	0.14153	0.06435	0.06891	0.08807	0.17281	0.01532	0.24488	0.17056	0.00238	0.0041	0	0.10829	0.00086	0.14837	0.07066	0.00075	0.05921	0.17035	0.0869	0.002	0.1674	0.10663	0.08504	0.09325	0.15667	0.10558	0.00108	0.06304	0.00312
rxn08558	anaerobic glycerol-3-phosphate dehydrogenase	(1) Glycerol-3-phosphate[0] + (1) 2-Demethylmenaquinone 8[0] => (1) Glycerone-phosphate[0] + (1) 2-Demethylmenaquinol 8[0]	MetaCyc: AEROBIC-RESPIRATION (Aerobic Respiration); ANAEROBIC-RESPIRATION (Anaerobic Respiration); Degradation (Degradation/Utilization/Assimilation); Electron-Transfer (Electron Transfer); Energy-Metabolism (Generation of Precursor Metabolite and Energy); NITROGEN-DEG (Nitrogen Compound Metabolism); Nitrate-Reduction (Nitrate Reduction); Noncarbon-Nutrients (Inorganic Nutrient Metabolism); PWY0-…	1.1.5.3|1.1.99.5	0.11267	0	0	0.14304	0.14871	0	0.13529	0.1297	0.11605	0.14951	0.19232	0.19267	0.13379	0	0.20703	0	0.17329	0.08334	0.1012	0.13303	0.15203	0.33527	0.29414	0	0.14633	0	0.1276	0.09979	0.10922	0.15395	0	0.10641	0.13335	0.14366	0.10708	0.1872	0.17083	0.11805	0.15955	0.17657	0.15533	0	0.14671	0.11306	0.17158
rxn00147	ATP:pyruvate,water phosphotransferase	(1) H2O[0] + (1) ATP[0] + (1) Pyruvate[0] => (1) Phosphate[0] + (1) AMP[0] + (1) Phosphoenolpyruvate[0] + (3) H+[0]	MetaCyc: Acetate-Formation (Fermentation to Acetate); Alcohol-Biosynthesis (Fermentation to Alcohols); Autotrophic-CO2-Fixation (Autotrophic CO<sub>2</sub> Fixation); C1-COMPOUNDS (C1 Compound Utilization and Assimilation); CARBO-BIOSYNTHESIS (Sugar Biosynthesis); CARBOXYLATES-DEG (Carboxylate Degradation); CO2-Fixation (CO<sub>2</sub> Fixation); Carbohydrates-Biosynthesis (Carbohydrate Biosynthe…	2.7.9.2	0.13803	0	0.26403	0.15725	0.1731	0.1942	0.16817	0.13964	0.12653	0.15686	0.22189	0.16914	0.1259	0	0.18604	0.23556	0.21775	0.09926	0.11016	0.12291	0.1717	0	0.284	0	0.1808	0.23817	0	0.125	0.1077	0.18112	0.15106	0.13039	0.16249	0.2009	0.1113	0.15276	0.22049	0.13555	0.17479	0.20264	0.15519	0.19124	0.21422	0.12294	0.1985
rxn00557	ITP:D-fructose-6-phosphate 1-phosphotransferase	(1) ITP[0] + (1) D-fructose-6-phosphate[0] => (1) H+[0] + (1) IDP[0] + (1) D-fructose-1,6-bisphosphate[0]	null	2.7.1.11	0	0.38169	0	0.18244	0.17862	0.19267	0	0	0.11199	0.1806	0.18581	0.18411	0.11298	0	0	0	0	0.08437	0.11322	0.12193	0.17232	0	0.32623	0.15105	0	0	0	0.12481	0	0.17045	0	0	0	0.17633	0.12186	0	0.20456	0.14224	0	0	0.15425	0	0	0	0
rxn00547	ATP:D-fructose 6-phosphotransferase	(1) ATP[0] + (1) D-Fructose[0] => (1) ADP[0] + (1) H+[0] + (1) D-fructose-6-phosphate[0]	null	2.7.1.1|2.7.1.4	0.11857	0.32659	0	0.15438	0.2241	0.22708	0.16278	0.15444	0.09243	0.15519	0.32592	0.1516	0.13527	0	0.00607	0.36181	0.21189	0.18165	0.10607	0.11717	0.17739	0.28697	0.26475	0.20504	0.17829	0.21104	0.13067	0.09233	0.12387	0.21788	0.15162	0.12542	0.12148	0.18967	0.13314	0.17233	0.22845	0.21706	0.12437	0.14073	0.15371	0.22771	0.10094	0.09886	0.14863
rxn05566	D-galactose transport in via proton symport	(1) H+[1] + (1) Galactose[1] <=> (1) H+[0] + (1) Galactose[0]	null	null	0.10397	0	0	0.11211	0.21871	0	0.15079	0	0.14418	0	0.26963	0.165	0	0	0	0.23146	0.193	0.24983	0.06812	0.10753	0.11207	0.01068	0.00869	0.28899	0	0	0	0.09356	0.00171	0.24627	0	0.07456	0.14235	0.16099	0.07066	0.15633	0.17801	0.20667	0	0.1789	0.15371	0	0.1506	0.12823	0.17795
rxn01508	ATP:deoxyadenosine 5'-phosphotransferase	(1) ATP[0] + (1) Deoxyadenosine[0] => (1) ADP[0] + (1) H+[0] + (1) dAMP[0]	MetaCyc: Metabolic-Clusters (Metabolic Clusters); Nucleotide-Biosynthesis (Nucleoside and Nucleotide Biosynthesis); PUR-NUC-SYN (Purine Nucleotide Biosynthesis); PWY-7224 (purine deoxyribonucleosides salvage); Purine-Nucleotides-Salvage (Purine Nucleotide Salvage)|KEGG: rn00230 (Purine metabolism)	2.7.1.76	0	0.37765	0	0.12894	0.12345	0.18306	0	0	0.00113	0.15957	0.1671	0.15203	0.11545	0	0	0	0	0.09803	0.08179	0.11668	0.19681	0	0.26972	0.07607	0.17274	0	0	0.08506	0	0.1514	0	0	0	0.07632	0.10791	0	0.19566	0.16694	0.10454	0	0.15358	0.1027	0	0	0
rxn02680	Octanoyl-CoA:acetyl-CoA C-acyltransferase	(1) Acetyl-CoA[0] + (1) Octanoyl-CoA[0] <=> (1) CoA[0] + (1) 3-Oxodecanoyl-CoA[0]	MetaCyc: Fatty-acid-biosynthesis (Fatty Acid Biosynthesis); Lipid-Biosynthesis (Fatty Acid and Lipid Biosynthesis); PWY-7094 (fatty acid salvage)|KEGG: rn00062 (Fatty acid elongation); rn00071 (Fatty acid degradation); rn01212 (Fatty acid metabolism)	2.3.1.16	0.02723	0.02366	0.00327	0.10575	0.0027	0.0085	0.0035	0.00144	0.06023	0.09533	0.00122	0.12536	0.00118	0.0223	0.00683	0.01116	0.17476	0.00027	0.08643	0.00049	0.13298	0.01532	1	0.00227	0.07448	0	0.65613	0.07411	0.03368	0.00279	0.00501	0.0281	0.06422	0.19267	0.03542	0.003	0.00172	0.00144	0.75765	0.00481	0.15344	0.0024	0	0.63391	0.14097
rxn03243	Decanoyl-CoA:acetyl-CoA C-acyltransferase	(1) Acetyl-CoA[0] + (1) Decanoyl-CoA[0] <=> (1) CoA[0] + (1) 3-Oxododecanoyl-CoA[0]	KEGG: rn00062 (Fatty acid elongation); rn00071 (Fatty acid degradation); rn01212 (Fatty acid metabolism)	2.3.1.16	0.02714	0.02086	0.00327	0.10562	0.00245	0.01045	0.0027	0.0011	0.06023	0.09546	0.00176	0.12536	0.00138	0.0201	0.00658	0.00847	0.17476	0.00034	0.08651	0.00058	0.13298	0.01347	1	0.00217	0.07462	0	0.65613	0.07392	0.03368	0.00218	0.00403	0.0281	0.06432	0.19267	0.03533	0.00243	0.00234	0.00134	0.75765	0.00357	0.15344	0.00168	0	0.63401	0.14097
rxn03242	(S)-3-hydroxydodecanoyl-CoA:NAD+ oxidoreductase	(1) NAD[0] + (1) (S)-3-Hydroxydodecanoyl-CoA[0] <=> (1) NADH[0] + (1) H+[0] + (1) 3-Oxododecanoyl-CoA[0]	KEGG: rn00062 (Fatty acid elongation); rn00071 (Fatty acid degradation); rn01212 (Fatty acid metabolism)	1.1.1.211|1.1.1.35	0.02714	0	0.00327	0.10562	0.00294	0.00947	0.0031	0.00099	0.06023	0.09533	0.00176	0.12536	0.00168	0.02132	0.00632	0.0089	0.17476	0.00034	0.08659	0.00127	0.13298	0.01625	1	0.00266	0.07448	0	0.65613	0.07402	0.03368	0.00243	0.00417	0.0281	0.06432	0.19267	0.03533	0.00229	0.00265	0.00175	0.75765	0.00388	0.15344	0.0024	0	0.63401	0.14097
rxn03244	(S)-hydroxydecanoyl-CoA:NAD+ oxidoreductase	(1) NAD[0] + (1) (S)-Hydroxydecanoyl-CoA[0] <=> (1) NADH[0] + (1) H+[0] + (1) 3-Oxodecanoyl-CoA[0]	MetaCyc: Fatty-acid-biosynthesis (Fatty Acid Biosynthesis); Lipid-Biosynthesis (Fatty Acid and Lipid Biosynthesis); PWY-7094 (fatty acid salvage)|KEGG: rn00062 (Fatty acid elongation); rn00071 (Fatty acid degradation); rn01212 (Fatty acid metabolism)	1.1.1.211|1.1.1.35	0.02714	0	0.00296	0.10575	0.00233	0.00919	0.00364	0.00155	0.06023	0.09546	0.00176	0.12536	0.00128	0.02377	0.00582	0.00918	0.17476	0.00034	0.08651	0.00088	0.1331	0.01347	1	0.00266	0.07448	0	0.65613	0.07402	0.03368	0.00243	0.00431	0.0281	0.06432	0.19267	0.03533	0.002	0.00172	0.00154	0.75765	0.00357	0.15344	0.0018	0	0.63401	0.14097
rxn03245	(S)-Hydroxydecanoyl-CoA hydro-lyase	(1) (S)-Hydroxydecanoyl-CoA[0] <=> (1) H2O[0] + (1) (2E)-Decenoyl-CoA[0]	MetaCyc: Fatty-acid-biosynthesis (Fatty Acid Biosynthesis); Lipid-Biosynthesis (Fatty Acid and Lipid Biosynthesis); PWY-7094 (fatty acid salvage)|KEGG: rn00062 (Fatty acid elongation); rn00071 (Fatty acid degradation); rn01212 (Fatty acid metabolism)	4.2.1.17|4.2.1.74	0.02714	0	0.00281	0.10575	0	0.00961	0.0027	0.00088	0.06023	0.09546	0.00176	0.12536	0.00158	0.02206	0.00683	0.00777	0.17476	0.00055	0.08651	0	0.13298	0.013	1	0	0.07435	0	0.65613	0.07402	0.03377	0.00279	0	0.0281	0.06432	0.19267	0.03533	0.00272	0.00141	0.00144	0.75765	0.00341	0.15344	0.00216	0	0.63401	0.14097
rxn03248	Hexanoyl-CoA:acetyl-CoA C-acyltransferase	(1) Acetyl-CoA[0] + (1) Hexanoyl-CoA[0] <=> (1) CoA[0] + (1) 3-Oxooctanoyl-CoA[0]	KEGG: rn00062 (Fatty acid elongation); rn00071 (Fatty acid degradation); rn01212 (Fatty acid metabolism)	2.3.1.16	0.02714	0.02273	0.00343	0.10562	0.00221	0.01031	0.00202	0.00144	0.06023	0.09546	0.00163	0.12536	0.00177	0.02255	0.00607	0.0065	0.17476	0.00027	0.08651	0.00058	0.13298	0.00998	1	0.00236	0.07435	0	0.65613	0.02351	0.03368	0.00206	0.00389	0.0281	0.06422	0.19267	0.03533	0.00229	0.00203	0.00134	0.75765	0.00264	0.15344	0.00192	0	0.63401	0.14097
rxn03249	(S)-hydroxyhexanoyl-CoA:NAD+ oxidoreductase	(1) NAD[0] + (1) (S)-Hydroxyhexanoyl-CoA[0] <=> (1) NADH[0] + (1) H+[0] + (1) 3-Oxohexanoyl-CoA[0]	MetaCyc: Alcohol-Biosynthesis (Fermentation to Alcohols); Energy-Metabolism (Generation of Precursor Metabolite and Energy); Fermentation (); PWY-6863 (pyruvate fermentation to hexanol (engineered)); Pyruvate-Degradation (Fermentation of Pyruvate)|KEGG: rn00062 (Fatty acid elongation); rn00071 (Fatty acid degradation); rn01212 (Fatty acid metabolism)	1.1.1.211|1.1.1.35	0.02714	0	0.00312	0.10575	0.00245	0.01101	0.0031	0.00144	0.06023	0.09533	0.00149	0.12536	0.00177	0.02181	0.00569	0.01003	0.17476	0.00027	0.08651	0.00049	0.13298	0.01231	1	0.00266	0.07435	0	0.65613	0.02341	0.03368	0.00255	0.00417	0.02801	0.06422	0.19267	0.03533	0.00171	0.00203	0.00175	0.75765	0.00326	0.15344	0.00216	0	0.63391	0.14097
rxn03247	(S)-Hydroxyoctanoyl-CoA hydro-lyase	(1) (S)-Hydroxyoctanoyl-CoA[0] <=> (1) H2O[0] + (1) (2E)-Octenoyl-CoA[0]	KEGG: rn00062 (Fatty acid elongation); rn00071 (Fatty acid degradation); rn01212 (Fatty acid metabolism)	4.2.1.17|4.2.1.74	0.02723	0	0.00327	0.10575	0	0.01017	0.00296	0.00088	0.06023	0.09533	0.00122	0.12536	0.00138	0.02304	0.00645	0.01017	0.17476	0.00027	0.08643	0	0.1331	0.01231	1	0	0.07435	0	0.65613	0.02341	0.03377	0.00303	0	0.0281	0.06432	0.19267	0.03542	0.00272	0.00156	0.00103	0.75765	0.00279	0.15344	0.00204	0	0.63391	0.14097
rxn10012	acyl-CoA dehydrogenase (decanoyl-CoA)	(1) NAD[0] + (1) Decanoyl-CoA[0] <= (1) NADH[0] + (1) H+[0] + (1) (2E)-Decenoyl-CoA[0]	null	null	0.07402	0	0.00327	0.10562	0.06914	0.00711	0	0	0.06266	0.11158	0.00149	0.12864	0.00138	0	0.00683	0.00777	0.17476	0.03218	0.08643	0	0.13298	0	1	0	0.08254	0	0.33549	0.06826	0.03377	0.0023	0	0.05714	0	0.12608	0.06634	0	0.00234	0.00134	0.75765	0.00279	0.15344	0.00168	0	0.63401	0.14097
rxn10013	acyl-CoA dehydrogenase (dodecanoyl-CoA)	(1) NAD[0] + (1) Lauroyl-CoA[0] <= (1) NADH[0] + (1) H+[0] + (1) (2E)-Dodecenoyl-CoA[0]	null	null	0.07805	0	0.00265	0.10575	0.06534	0.00919	0	0	0.05219	0.09636	0.00163	0.11295	0.00128	0	0.00759	0.00861	0.17459	0.03026	0.08643	0	0.13298	0	1	0	0.07422	0	0.33358	0.07071	0.03368	0.00243	0	0.05152	0	0.12146	0.05221	0	0.00312	0.00175	0.75765	0.00264	0.15344	0.00204	0	0.63401	0.14097
rxn03540	R05225	(4) H2O[0] + (4) ATP[0] + (4) L-Glutamine[0] + (1) Adenosyl cobyrinate diamide[0] => (4) ADP[0] + (4) Phosphate[0] + (4) L-Glutamate[0] + (4) H+[0] + (1) Adenosylcobyric acid[0]	MetaCyc: Adenosylcobamide-Biosynthesis (Adenosylcobamide Biosynthesis); Cobalamin-Biosynthesis (Cobamide Biosynthesis); Cobamide-De-Novo-Biosynthesis (Cobamide <i>de novo</i> Biosynthesis); Cofactor-Biosynthesis (Cofactor, Prosthetic Group, Electron Carrier, and Vitamin Biosynthesis); De-Novo-Adenosylcobalamin-Biosynthesis (Adenosylcobalamin <i>de novo</i> Biosynthesis); P381-PWY (adenosylcobalam…	6.3.5.10	0.16601	0	0.00281	0.00324	0.14613	0.18264	0.0031	0.14284	0.00069	0.15531	0.00149	0.00157	0.12353	0	0.19375	0.18783	0.00147	0.20891	0	0.14607	0	0.23125	0	0	0.13933	0	0.00064	0.13463	0.13862	0.20417	0.18	0.13207	0	0.00087	0.12901	0.00214	0.00187	0.13946	0.18924	0.00434	0.15344	0.16569	0.00119	0.00059	0.00496
rxn02167	(S)-3-Hydroxybutanoyl-CoA hydro-lyase	(1) (S)-3-Hydroxybutyryl-CoA[0] <=> (1) H2O[0] + (1) Crotonyl-CoA[0]	MetaCyc: AROMATIC-COMPOUNDS-DEGRADATION (Aromatic Compound Degradation); Acetate-Formation (Fermentation to Acetate); Acetyl-CoA-Butyrate (Fermentation to Butanoate); Alcohol-Biosynthesis (Fermentation to Alcohols); Amino-Acid-Degradation (Amino Acid Degradation); Autotrophic-CO2-Fixation (Autotrophic CO<sub>2</sub> Fixation); C1-COMPOUNDS (C1 Compound Utilization and Assimilation); CARBOXYLATES-…	4.2.1.-|4.2.1.17|4.2.1.55	0.02396	0	0.00374	0.07757	0	0.00822	0.01253	0.00088	0.04163	0.06527	0.0175	0.081	0.00138	0.02157	0.00658	0.0072	0.13388	0.03983	0.07134	0	0.13298	0.0137	0.67957	0	0.056	0	0.36158	0.01983	0.03368	0.00255	0	0.02033	0.06422	0.11622	0.03533	0.0523	0.01702	0.08851	0.41938	0.01629	0.15344	0.00204	0	0.34632	0.09252
rxn00868	Butanoyl-CoA:(acceptor) 2,3-oxidoreductase	(1) NAD[0] + (1) Butyryl-CoA[0] <= (1) NADH[0] + (1) H+[0] + (1) Crotonyl-CoA[0]	MetaCyc: Alcohol-Biosynthesis (Fermentation to Alcohols); Energy-Metabolism (Generation of Precursor Metabolite and Energy); Fermentation (); PWY-6863 (pyruvate fermentation to hexanol (engineered)); PWY-6883 (pyruvate fermentation to butanol II (engineered)); PWY-6886 (1-butanol autotrophic biosynthesis (engineered)); Pyruvate-Butanol-Fermentation (Pyruvate Fermentation to Butanol); Pyruvate-Deg…	1.3.1.44|1.3.8.1	0.01722	0	0.00281	0.07644	0.00294	0.01031	0	0.00155	0.0418	0.06437	0.00882	0.08528	0.00148	0	0.00569	0.00791	0.12313	0.0345	0.05712	0.00088	0.08981	0	0.53798	0	0.04715	0.2153	0.33157	0.01454	0.03368	0.00255	0	0.02117	0.04315	0.09004	0.02487	0.03815	0.00203	0.0881	0.38667	0.00264	0.15344	0.00216	0.21573	0.3331	0.08515
rxn10014	acyl-CoA dehydrogenase (tetradecanoyl-CoA)	(1) NAD[0] + (1) Myristoyl-CoA[0] <= (1) NADH[0] + (1) H+[0] + (1) (2E)-Tetradecenoyl-CoA[0]	null	null	0.07692	0	0.00296	0.09053	0.06571	0.00919	0	0	0.07096	0.10281	0.00231	0.11195	0.00177	0	0.00645	0.00833	0.17476	0.03648	0.06812	0	0.09463	0	0.39578	0	0.0799	0	0.17957	0.06656	0.02312	0.00255	0	0.04693	0	0.13119	0.08625	0	0.00234	0.00134	0.2921	0.00233	0.15344	0.00192	0	0.63401	0.14097
rxn05205	Transport of deoxycytidine, extracellular	(1) H+[1] + (1) Deoxycytidine[1] <=> (1) H+[0] + (1) Deoxycytidine[0]	null	null	0.08899	0	0	0	0	0.20883	0.13556	0.10672	0	0.14667	0	0.1014	0	0	0	0	0	0.10029	0.08329	0.08836	0.1331	0	0.2161	0	0	0	0.11604	0.08015	0	0.16001	0	0.08271	0	0	0.10589	0.18162	0.16131	0.1691	0	0.11932	0.15344	0	0	0.08937	0.11901
rxn03492	precorrin-6Y:NADP+ oxidoreductase	(1) NADP[0] + (1) Precorrin 6B[0] <=> (1) NADPH[0] + (1) H+[0] + (1) Precorrin 6A[0]	MetaCyc: Adenosylcobamide-Biosynthesis (Adenosylcobamide Biosynthesis); Cobalamin-Biosynthesis (Cobamide Biosynthesis); Cobamide-De-Novo-Biosynthesis (Cobamide <i>de novo</i> Biosynthesis); Cobyrinate-diamide-Biosynthesis (cob(II)yrinate <i>a,c</i>-diamide biosynthesis); Cofactor-Biosynthesis (Cofactor, Prosthetic Group, Electron Carrier, and Vitamin Biosynthesis); De-Novo-Adenosylcobalamin-Biosy…	1.3.1.54	0	0	0.00358	0	0	0.13318	0	0	0	0	0	0	0	0	0	0	0	0	0	0.09936	0	0	0	0	0	0	0	0	0	0	0	0	0	0	0.07277	0	0	0.00226	0	0	0.15344	0.00168	0	0.00069	0.00397
rxn02911	(S)-3-Hydroxydodecanoyl-CoA hydro-lyase	(1) (S)-3-Hydroxydodecanoyl-CoA[0] <=> (1) H2O[0] + (1) (2E)-Dodecenoyl-CoA[0]	KEGG: rn00062 (Fatty acid elongation); rn00071 (Fatty acid degradation); rn01212 (Fatty acid metabolism)	4.2.1.17|4.2.1.74	0.02714	0	0.0039	0.10562	0	0.0085	0.00256	0.00133	0.06015	0.09546	0.00149	0.12536	0.00158	0.02426	0.00582	0.00791	0.17476	0.0002	0.08643	0	0.1331	0.01416	1	0	0.07448	0	0.65613	0.07411	0.03377	0.00315	0	0.02801	0.06422	0.19267	0.03533	0.00186	0.00265	0.00196	0.75765	0.00574	0.15331	0.00204	0	0.63401	0.14097
rxn00874	butanoyl-CoA:acetyl-CoA C-butanoyltransferase	(1) Acetyl-CoA[0] + (1) Butyryl-CoA[0] <=> (1) CoA[0] + (1) 3-Oxohexanoyl-CoA[0]	MetaCyc: Alcohol-Biosynthesis (Fermentation to Alcohols); Energy-Metabolism (Generation of Precursor Metabolite and Energy); Fermentation (); PWY-6863 (pyruvate fermentation to hexanol (engineered)); Pyruvate-Degradation (Fermentation of Pyruvate)|KEGG: rn00062 (Fatty acid elongation); rn00071 (Fatty acid degradation); rn01212 (Fatty acid metabolism)	2.3.1.16|2.3.1.9	0.02723	0.02117	0.00296	0.10562	0.00294	0.0078	0.00404	0.00144	0.06015	0.09546	0.0019	0.1255	0.00158	0.02034	0.00683	0.01102	0.17476	0.00027	0.08643	0.00078	0.13298	0.01323	1	0.00246	0.07435	0	0.65613	0.02341	0.03377	0.00267	0.00473	0.0281	0.06432	0.19267	0.03533	0.00343	0.00312	0.00165	0.75765	0.00434	0.15331	0.00252	0	0.63401	0.14097
rxn03246	(S)-hydroxyoctanoyl-CoA:NAD+ oxidoreductase	(1) NAD[0] + (1) (S)-Hydroxyoctanoyl-CoA[0] <=> (1) NADH[0] + (1) H+[0] + (1) 3-Oxooctanoyl-CoA[0]	KEGG: rn00062 (Fatty acid elongation); rn00071 (Fatty acid degradation); rn01212 (Fatty acid metabolism)	1.1.1.211|1.1.1.35	0.02723	0	0.00296	0.10562	0.00282	0.0085	0.00189	0.00133	0.06023	0.09533	0.00176	0.12536	0.00138	0.0223	0.00721	0.00904	0.17476	0.00048	0.08651	0.00068	0.1331	0.01254	1	0.00256	0.07435	0	0.65613	0.02351	0.03377	0.00267	0.00445	0.02801	0.06432	0.19267	0.03542	0.003	0.00203	0.00165	0.75765	0.00357	0.15331	0.00216	0	0.63401	0.14083
rxn10011	acyl-CoA dehydrogenase (octanoyl-CoA)	(1) NAD[0] + (1) Octanoyl-CoA[0] <= (1) NADH[0] + (1) H+[0] + (1) (2E)-Octenoyl-CoA[0]	null	null	0.08076	0	0.00327	0.10575	0.06902	0.00919	0	0	0.05695	0.09868	0.00176	0.10881	0.00148	0	0.00569	0.00819	0.17476	0.03129	0.08643	0	0.1331	0	0.99979	0	0.08584	0	0.32934	0.04541	0.03368	0.00291	0	0.0517	0	0.12371	0.08066	0	0.00234	0.00185	0.75765	0.00295	0.15331	0.00216	0	0.63401	0.14097
rxn05054	adenosylcobyric acid:(R)-1-aminopropan-2-ol ligase (ADP-forming)	(1) ATP[0] + (1) 1-Aminopropan-2-ol[0] + (1) Adenosylcobyric acid[0] => (1) ADP[0] + (1) Phosphate[0] + (1) H+[0] + (1) Adenosyl cobinamide[0]	KEGG: rn00860 (Porphyrin and chlorophyll metabolism)	6.3.1.10	0.11669	0	0.28569	0.00212	0.06914	0.17317	0.16116	0.14284	0.00061	0.11249	0.20345	0.00114	0.06822	0	0.41419	0.08699	0.00195	0.11593	0	0.1124	0	0.10286	0	0	0.13933	0	0.10596	0.07968	0.11141	0.10761	0.11949	0.10126	0	0.00112	0.10984	0.00272	0.00219	0.10529	0.18913	0.00357	0.15331	0.15153	0.22146	0.10092	0.19821
rxn06777	(S)-3-Hydroxytetradecanoyl-CoA:NAD+ oxidoreductase	(1) NAD[0] + (1) (S)-3-Hydroxytetradecanoyl-CoA[0] <= (1) NADH[0] + (1) H+[0] + (1) 3-Oxotetradecanoyl-CoA[0]	KEGG: rn00062 (Fatty acid elongation); rn00071 (Fatty acid degradation); rn01212 (Fatty acid metabolism)	1.1.1.211|1.1.1.35	0.05587	0	0.00312	0.09053	0.00233	0.00989	0.00175	0.00122	0.06023	0.09546	0.00149	0.13006	0.00197	0.02083	0.00556	0.00904	0.17476	0.00041	0.06812	0.00097	0.09476	0.01138	0.39557	0.00256	0.11265	0	0.25732	0.09451	0.02312	0.00279	0.00389	0.07362	0.11013	0.19267	0.08552	0.00186	0.00234	0.00144	0.2921	0.00341	0.15331	0.00192	0	0.63401	0.14097
rxn03241	(S)-3-Hydroxytetradecanoyl-CoA hydro-lyase	(1) (S)-3-Hydroxytetradecanoyl-CoA[0] <=> (1) H2O[0] + (1) (2E)-Tetradecenoyl-CoA[0]	KEGG: rn00062 (Fatty acid elongation); rn00071 (Fatty acid degradation); rn01212 (Fatty acid metabolism)	4.2.1.17|4.2.1.74	0.05587	0	0.00374	0.09066	0	0.00836	0.00148	0.00122	0.06023	0.09533	0.00176	0.12992	0.00187	0.02304	0.00607	0.00805	0.17476	0.00034	0.06804	0	0.09451	0.01254	0.39578	0	0.11252	0	0.25732	0.09441	0.02321	0.00267	0	0.07362	0.11013	0.19267	0.08552	0.00243	0.00234	0.00154	0.2921	0.00388	0.15331	0.00204	0	0.63401	0.14097
rxn03512	Precorrin 8X 11,12-methylmutase	(3) H+[0] + (1) Precorrin 8[0] <=> (1) Hydrogenobyrinate[0]	MetaCyc: Adenosylcobamide-Biosynthesis (Adenosylcobamide Biosynthesis); Cobalamin-Biosynthesis (Cobamide Biosynthesis); Cobamide-De-Novo-Biosynthesis (Cobamide <i>de novo</i> Biosynthesis); Cobyrinate-diamide-Biosynthesis (cob(II)yrinate <i>a,c</i>-diamide biosynthesis); Cofactor-Biosynthesis (Cofactor, Prosthetic Group, Electron Carrier, and Vitamin Biosynthesis); De-Novo-Adenosylcobalamin-Biosy…	5.4.1.2|5.4.99.61	0.00066	0.44521	0	0.00249	0.00233	0.13318	0.0027	0	0.00043	0.00168	0.00163	0.00114	0.09297	0	0	0	0.00261	0.09762	0.00079	0.09936	0.00124	0.23079	0.01035	0.00217	0.13946	0.00505	0.00053	0.07846	0.08011	0.00218	0.11671	0.09236	0.00143	0.001	0.07267	0.002	0.00265	0.00165	0	0	0.15331	0	0.00141	0	0.00524
rxn10010	trans-2-hexenoyl-CoA reductase (NAD+)	(1) NADH[0] + (1) H+[0] + (1) (2E)-Hexenoyl-CoA[0] <= (1) NAD[0] + (1) Hexanoyl-CoA[0]	MetaCyc: Alcohol-Biosynthesis (Fermentation to Alcohols); Energy-Metabolism (Generation of Precursor Metabolite and Energy); Fermentation (); PWY-6863 (pyruvate fermentation to hexanol (engineered)); Pyruvate-Degradation (Fermentation of Pyruvate)	1.3.1.44	0.0671	0	0.00296	0.10562	0.06252	0.00947	0	0	0.06447	0.09997	0.00122	0.10582	0.00148	0	0.00544	0.00989	0.17476	0.03306	0.08651	0	0.13298	0	1	0	0.08452	0	0.34238	0.04418	0.03368	0.00279	0	0.06154	0	0.13007	0.0557	0	0.00172	0.00165	0.75765	0.00264	0.15317	0.00228	0	0.63401	0.14097
rxn06510	Lauroyl-CoA:acetyl-CoA C-acyltransferase	(1) Acetyl-CoA[0] + (1) Lauroyl-CoA[0] <=> (1) CoA[0] + (1) 3-Oxotetradecanoyl-CoA[0]	MetaCyc: HORMONE-SYN (Hormone Biosynthesis); Metabolic-Clusters (Metabolic Clusters); PWY-7654 ((8<i>E</i>,10<i>E</i>)-dodeca-8,10-dienol biosynthesis)|KEGG: rn00062 (Fatty acid elongation); rn00071 (Fatty acid degradation); rn01212 (Fatty acid metabolism)	2.3.1.16	0.05587	0.0246	0.00327	0.09053	0.00245	0.00836	0.00229	0.00133	0.06023	0.09533	0.00163	0.12992	0.00118	0.02255	0.0067	0.00791	0.17476	0.00048	0.06812	0.00068	0.09463	0.01161	0.39557	0.00256	0.11239	0	0.25732	0.09451	0.02312	0.00291	0.00445	0.07362	0.11013	0.19267	0.08561	0.00257	0.00328	0.00134	0.2921	0.00403	0.15317	0.00228	0	0.63401	0.14097
rxn01302	L-homoserine:NADP+ oxidoreductase	(1) NADP[0] + (1) L-Homoserine[0] <=> (1) NADPH[0] + (1) H+[0] + (1) L-Aspartate4-semialdehyde[0]	MetaCyc: Amino-Acid-Biosynthesis (Amino Acid Biosynthesis); HOMOSERSYN-PWY (L-homoserine biosynthesis); IND-AMINO-ACID-SYN (Proteinogenic Amino Acid Biosynthesis); ISOLEUCINE-SYN (L-isoleucine Biosynthesis); MET-SAM-PWY (superpathway of <i>S</i>-adenosyl-L-methionine biosynthesis); METHIONINE-SYN (L-methionine Biosynthesis); METSYN-PWY (superpathway of L-homoserine and L-methionine biosynthesis);…	1.1.1.3	0.11969	0	0.2048	0.10924	0.15606	0.1616	0.2179	0.13721	0.11017	0.10991	0.16588	0.13833	0.12965	0	0.12217	0.1545	0.17459	0.07733	0.06082	0.10315	0.14795	0.28163	0.20638	0.15292	0.12361	0.18486	0.12505	0.12925	0.12577	0.15346	0.19113	0.09067	0.11944	0.10488	0.09607	0.13647	0.13523	0.1303	0.15036	0.13282	0.15304	0.17205	0.13892	0.12383	0.12256
rxn08976	quinone reductase	(1) NADH[0] + (1) H+[0] + (1) 2-Demethylmenaquinone 8[0] => (1) NAD[0] + (1) 2-Demethylmenaquinol 8[0]	null	1.6.5.2|1.6.5.3	0.0976	0.28954	0.35256	0.12732	0.14981	0.19379	0.14648	0.11169	0.07668	0.14396	0.18283	0.15131	0.12491	0	0	0.26536	0.18469	0.06989	0.07056	0.09186	0.15054	0	0.22956	0.14967	0.13154	0.16514	0.1101	0.08034	0.10437	0.18634	0.19502	0.11371	0.09684	0.13805	0.0991	0.15047	0.18801	0.1443	0.1209	0.15904	0.1529	0.17792	0.10494	0.09945	0.16379
rxn05649	D-serine transport via proton symport	(1) H+[1] + (1) D-Serine[1] <=> (1) H+[0] + (1) D-Serine[0]	null	2.A.3.1.-	0.07589	0.02366	0	0.00249	0.33493	0	0	0	0.17793	0	0	0	0	0	0	0	0	0.17987	0	0.11201	0	0.01486	0	0.21904	0	0	0.12431	0.1486	0.09695	0	0	0	0.00123	0	0.08488	0	0.26765	0.27326	0.0009	0.00295	0.15264	0.00204	0.00097	0.00069	0.00326
rxn00166	D-serine ammonia-lyase	(1) D-Serine[0] => (1) NH3[0] + (1) Pyruvate[0]	KEGG: rn00260 (Glycine, serine and threonine metabolism)	4.3.1.18	0.0758	0	0.00343	0	0.3348	0.00906	0.11831	0	0.10143	0	0	0.00171	0.00168	0	0	0	0.00261	0.17987	0	0.11191	0.00099	0	0	0.21894	0.00198	0.00205	0.12431	0.08648	0.09695	0.00267	0.00376	0.05508	0	0.001	0.08479	0	0.1624	0.27326	0	0	0.15264	0	0	0	0
rxn00806	L-Leucine:2-oxoglutarate aminotransferase	(1) 2-Oxoglutarate[0] + (1) L-Leucine[0] <=> (1) L-Glutamate[0] + (1) 4MOP[0]	MetaCyc: Amino-Acid-Biosynthesis (Amino Acid Biosynthesis); Amino-Acid-Degradation (Amino Acid Degradation); BRANCHED-CHAIN-AA-SYN-PWY (superpathway of branched chain amino acid biosynthesis); Degradation (Degradation/Utilization/Assimilation); IND-AMINO-ACID-SYN (Proteinogenic Amino Acid Biosynthesis); LEU-DEG2-PWY (L-leucine degradation I); LEUCINE-DEG (L-leucine Degradation); LEUCINE-SYN (L-le…	2.6.1.42|2.6.1.6|2.6.1.67	0.13775	0.56196	0.24891	0.18132	0.19492	0.24478	0.21129	0.11246	0.14228	0.21852	0.21538	0.2306	0.13773	0	0.19793	0.20647	0.2557	0.13957	0.11472	0.15541	0.14918	0.26027	0.29207	0.15952	0.19466	0.18155	0.16599	0.17759	0.14071	0.15856	0.21408	0.15783	0.11494	0.23494	0.1537	0.25064	0.23751	0.162	0.21961	0.25058	0.1521	0.15729	0.16456	0.1807	0.22853
rxn01671	ATP:N-ribosylnicotinamide 5'-phosphotransferase	(1) ATP[0] + (1) N-Ribosylnicotinamide[0] => (1) ADP[0] + (1) H+[0] + (1) Nicotinamide ribonucleotide[0]	MetaCyc: Cofactor-Biosynthesis (Cofactor, Prosthetic Group, Electron Carrier, and Vitamin Biosynthesis); NAD-Metabolism (NAD Metabolism); NAD-SYN (NAD Biosynthesis); PWY-3502 (superpathway of NAD biosynthesis in eukaryotes); PWY3O-4106 (NAD salvage pathway IV (from nicotinamide riboside))|KEGG: rn00760 (Nicotinate and nicotinamide metabolism)	2.7.1.22	0.12633	0.11519	0.11331	0.15962	0.11095	0.07356	0.05377	0.07954	0.00104	0.13351	0.19368	0.16301	0.10155	0.02304	0	0.24389	0.0886	0.06866	0.06388	0.04661	0.14028	0.01207	0.13372	0.09696	0.17089	0.01861	0.05834	0.11169	0.13443	0.11828	0.11281	0.12149	0.09745	0.0015	0.08974	0.20734	0.16943	0.1126	0.15899	0.24034	0.1521	0.14901	0.1598	0.14184	0
rxn05736	acyl-coenzyme A ligase	(1) ATP[0] + (1) CoA[0] + (1) Myristic acid[0] => (1) PPi[0] + (1) AMP[0] + (1) H+[0] + (1) Myristoyl-CoA[0]	MetaCyc: Activation (Activation); Activation-Inactivation-Interconversion (Activation/Inactivation/Interconversion); Alkanes-Biosynthesis (Alkane Biosynthesis); Carbohydrates-Biosynthesis (Carbohydrate Biosynthesis); Energy-Metabolism (Generation of Precursor Metabolite and Energy); Lipid-Biosynthesis (Fatty Acid and Lipid Biosynthesis); PWY-5143 (long-chain fatty acid activation); PWY-5885 (wax …	6.2.1.3	0.09994	0.29203	0.00327	0.09053	0.00282	0.00683	0	0.14582	0.16391	0.19414	0.04164	0.31303	0.08282	0	0.20109	0.05395	0.17085	0.02316	0.07292	0.13595	0.19607	0	0.38688	0.00256	0.18621	0.00379	0.31438	0.13501	0.13595	0.04343	0.16052	0.13854	0.2127	0.6113	0.09864	0	0	0.02429	0.28605	0	0.15075	0.03887	0.02185	0.60219	0.19241
rxn10163	Tetradecanoate transport via proton symport	(1) H+[1] + (1) Myristic acid[1] <=> (1) H+[0] + (1) Myristic acid[0]	null	null	0.14748	0	0	0	0	0	0	0.17212	0.16391	0.2967	0	0.28237	0	0	0	0	0	0.01769	0	0	0.09129	0	0	0	0.19123	0	0	0.15021	0.14842	0.03348	0	0.18425	0	0.61279	0.19572	0	0	0	0	0	0.15075	0	0	0.60219	0.13488
rxn02315	CTP:D-Tagatose 6-phosphate 1-phosphotransferase	(1) CTP[0] + (1) D-Tagatose 6-phosphate[0] => (1) H+[0] + (1) CDP[0] + (1) D-Tagatose 1,6-biphosphate[0]	KEGG: rn00052 (Galactose metabolism)	2.7.1.11	0	0.33904	0	0.14728	0.159	0.19671	0	0	0.10108	0.15196	0.20955	0.15302	0.11703	0	0	0	0	0.0843	0.08494	0.09031	0.16452	0	0.26351	0.13292	0	0	0	0.11112	0	0.13478	0	0	0	0.15538	0.09589	0	0.18738	0.11569	0	0	0.15075	0	0	0	0
rxn02004	Trehalose-6-phosphate phosphohydrolase	(1) H2O[0] + (1) Trehalose 6-phosphate[0] <=> (1) Phosphate[0] + (1) TRHL[0]	MetaCyc: CARBO-BIOSYNTHESIS (Sugar Biosynthesis); Carbohydrates-Biosynthesis (Carbohydrate Biosynthesis); GLYCOGEN-BIOSYN (Glycogen and Starch Biosynthesis); Glycan-Biosynthesis (Glycan Biosynthesis); Glycan-Pathways (Glycan Pathways); Metabolic-Regulators (Metabolic Regulator Biosynthesis); Organic-solutes-Biosynthesis (Organic Solute Biosynthesis); PWY-7900 (glycogen biosynthesis III (from &alp…	3.1.3.12	0.08544	0	0	0.11473	0.17494	0	0	0	0.06742	0	0	0.10026	0	0.0201	0.07626	0	0.12573	0.0899	0.07794	0.07814	0	0	0.19313	0	0.12744	0.09464	0.12675	0.05825	0	0	0	0.07746	0.12077	0.17596	0.09497	0.09074	0.00281	0	0.11619	0.11699	0.15048	0	0.11252	0.09299	0.11746
rxn00837	inosine-5'-phosphate:NADP+ oxidoreductase (aminating)	(1) NADP[0] + (1) NH3[0] + (1) IMP[0] <= (1) NADPH[0] + (2) H+[0] + (1) GMP[0]	KEGG: rn00230 (Purine metabolism)	1.6.6.8|1.7.1.7	0.13915	0.38294	0	0	0	0.23001	0.18219	0	0.17161	0	0	0.17613	0	0	0	0	0	0.12112	0.1357	0	0.23392	0	0.24467	0.19854	0.1738	0	0	0.11178	0	0.19726	0	0	0	0.22821	0.1113	0.23521	0.27842	0.18475	0.18073	0.1924	0.15035	0	0	0	0
rxn01985	Deoxyinosine:orthophosphate ribosyltransferase	(1) Phosphate[0] + (1) Deoxyinosine[0] <=> (1) HYXN[0] + (1) deoxyribose-1-phosphate[0]	MetaCyc: Degradation (Degradation/Utilization/Assimilation); NUCLEO-DEG (Nucleoside and Nucleotide Degradation); PWY-7179 (purine deoxyribonucleosides degradation I); PWY-7179-1 (purine deoxyribonucleosides degradation II); PWY0-1297 (superpathway of purine deoxyribonucleosides degradation); Purine-Degradation (Purine Nucleotide Degradation)|KEGG: rn00230 (Purine metabolism)	2.4.2.1|2.4.2.4	0.09742	0.02304	0.11799	0.08792	0.12272	0.17164	0.17154	0.13168	0	0.14332	0.10606	0.12792	0.06399	0	0	0.13247	0.1272	0.08621	0.1012	0.08904	0.16737	0	0.24281	0.09912	0.08465	0.17681	0.13481	0.09696	0.06412	0.17178	0.08124	0.10051	0.06851	0	0.09653	0.19991	0.18145	0.1514	0.09457	0.16881	0.14914	0.0883	0.07433	0.15887	0.1686
rxn05236	2'-Deoxyuridine 5'-triphosphate:oxydized-thioredoxin 2'-oxidoreductase	(1) UTP[0] + (1) trdrd[0] <=> (1) H2O[0] + (1) dUTP[0] + (1) trdox[0]	KEGG: rn00240 (Pyrimidine metabolism)	1.17.4.2	0.09592	0.24222	0.21789	0.07719	0.11977	0.1513	0.17289	0.12594	0.11311	0.13467	0	0.14104	0.12097	0	0.11901	0.13769	0.14495	0.05732	0.07072	0.10705	0	0	0.19354	0.12789	0.11173	0	0	0.0676	0.09971	0.09487	0.12004	0.07596	0.10574	0.12745	0.07258	0.14904	0.15584	0.10097	0.10151	0.14864	0.1486	0.0925	0	0.07753	0.10697
rxn00763	Glycerol:NAD+ oxidoreductase	(1) NAD[0] + (1) Glycerol[0] <=> (1) NADH[0] + (1) H+[0] + (1) D-Glyceraldehyde[0]	MetaCyc: Cell-Structure-Biosynthesis (Cell Structure Biosynthesis); Cell-Wall-Biosynthesis (Cell Wall Biosynthesis); PWY-6626 (cytidine-5'-diphosphate-glycerol biosynthesis)|KEGG: rn00561 (Glycerolipid metabolism)	1.1.1.-|1.1.1.1|1.1.1.21|1.1.1.72	0.13232	0.47914	0.3789	0.15401	0.28589	0.2796	0.15497	0.12627	0.12523	0.20962	0.33473	0.20893	0.1537	0	0.0067	0.44768	0.24039	0.1865	0.11998	0.15862	0.15512	0.34247	0.34962	0.27885	0.19453	0.21293	0.15963	0.13661	0.12625	0.23851	0.20072	0.13516	0.17538	0.22098	0.13663	0.25021	0.23891	0.25453	0.16997	0.22234	0.14847	0.27115	0.15406	0.11922	0.18617
rxn01132	Maltose:phosphate 1-beta-D-glucosyltransferase	(1) Phosphate[0] + (1) Maltose[0] => (1) D-Glucose[0] + (1) beta-D-Glucose 1-phosphate[0]	KEGG: rn00500 (Starch and sucrose metabolism)	2.4.1.8	0.0889	0.28051	0	0.107	0.16354	0	0	0	0	0	0	0.14076	0.08893	0	0	0	0	0.11053	0	0.09196	0.07249	0	0	0.15854	0.14448	0	0	0.05485	0	0.1696	0.10558	0.08233	0.12322	0.11348	0.08102	0.11403	0	0.11816	0	0	0.14833	0.14865	0	0	0.15925
rxn02303	Coproporphyrinogen:oxygen oxidoreductase(decarboxylating)	(1) O2[0] + (2) H+[0] + (1) CoproporphyrinogenIII[0] => (2) H2O[0] + (2) CO2[0] + (1) ProtoporphyrinogenIX[0]	MetaCyc: CHLOROPHYLL-SYN (3,8-divinyl-chlorophyllide <i>a</i> biosynthesis I (aerobic, light-dependent)); Chlorophyll-Biosynthesis (Chlorophyll Biosynthesis); Chlorophyllide-a-Biosynthesis (Chlorophyllide <i>a</i> Biosynthesis); Cofactor-Biosynthesis (Cofactor, Prosthetic Group, Electron Carrier, and Vitamin Biosynthesis); HEME-BIOSYNTHESIS-II (heme <i>b</i> biosynthesis I (aerobic)); HEME-SYN (H…	1.3.3.3	0.06457	0	0	0	0	0	0.24821	0.16858	0.13068	0.18357	0	0.24715	0	0.4723	0	0.25237	0.25358	0.12994	0.10961	0	0	0.34247	0.25212	0.16376	0.19295	0	0.12017	0.16343	0.16059	0.20381	0.20003	0.15259	0	0	0.14939	0.19105	0.20534	0.1267	0.19608	0.00388	0.14806	0	0.12983	0.14507	0.23477
rxn02288	Uroporphyrinogen-III carboxy-lyase	(4) H+[0] + (1) UroporphyrinogenIII[0] => (4) CO2[0] + (1) CoproporphyrinogenIII[0]	MetaCyc: CHLOROPHYLL-SYN (3,8-divinyl-chlorophyllide <i>a</i> biosynthesis I (aerobic, light-dependent)); Chlorophyll-Biosynthesis (Chlorophyll Biosynthesis); Chlorophyll-a-Biosynthesis (Chlorophyll <i>a</i> Biosynthesis); Chlorophyllide-a-Biosynthesis (Chlorophyllide <i>a</i> Biosynthesis); Cofactor-Biosynthesis (Cofactor, Prosthetic Group, Electron Carrier, and Vitamin Biosynthesis); HEME-BIOSY…	4.1.1.37	0.06457	0	0	0.00062	0.14454	0	0.18232	0.18548	0.11588	0.22368	0	0.23032	0.12077	0.47255	0	0	0.25358	0.12994	0	0.14364	0	0.0065	0.00724	0	0.19731	0.00205	0.12017	0.15672	0.13871	0.20369	0	0.16682	0	0	0.14939	0.00057	0.20534	0.17816	0.19608	0.00186	0.14806	0	0.12983	0.14507	0.22655
rxn00223	D-glucose aldose-ketose-isomerase	(1) D-Glucose[0] <=> (1) D-Fructose[0]	null	5.3.1.5	0.13232	0.33686	0.00296	0.19005	0.28491	0.27236	0.16076	0.14019	0.09944	0.1606	0.41855	0.20622	0.11713	0	0	0.41378	0.2101	0.23473	0.09437	0.10724	0.16848	0.24588	0.23535	0.21549	0.1767	0.25994	0.1312	0.10914	0.11207	0.24736	0.12714	0.11821	0.13457	0.16224	0.1492	0.14833	0.2069	0.26873	0.12437	0.14088	0.14793	0.20468	0.10906	0.09818	0.14863
rxn00224	protoheme ferro-lyase (protoporphyrin-forming)	(1) Protoporphyrin[0] + (1) Fe+2[0] <=> (1) Heme[0] + (2) H+[0]	MetaCyc: Cofactor-Biosynthesis (Cofactor, Prosthetic Group, Electron Carrier, and Vitamin Biosynthesis); HEME-BIOSYNTHESIS-II (heme <i>b</i> biosynthesis I (aerobic)); HEME-SYN (Heme Biosynthesis); HEMESYN2-PWY (heme <i>b</i> biosynthesis II (anaerobic)); Heme-b-Biosynthesis (Heme <i>b</i> Biosynthesis); PWY-5918 (superpathay of heme <i>b</i> biosynthesis from glutamate); PWY-5920 (superpathway o…	4.99.1.1	0.06466	0	0	0	0.14454	0.18153	0.18219	0.18537	0.11588	0.22368	0	0.23032	0.12067	0.47255	0	0.25222	0.25342	0.12994	0	0.14364	0	0.00557	0.00787	0.16386	0.19744	0	0.12017	0.15672	0.13871	0.20369	0	0.16682	0.00061	0	0.14929	0.00143	0.20534	0	0.19608	0.0031	0.14793	0	0.12983	0.14497	0.22655
rxn00604	D-glucose-6-phosphate:NADP+ 1-oxidoreductase	(1) NADP[0] + (1) D-glucose-6-phosphate[0] <=> (1) NADPH[0] + (1) H+[0] + (1) 6-phospho-D-glucono-1-5-lactone[0]	MetaCyc: Alcohol-Biosynthesis (Fermentation to Alcohols); C1-COMPOUNDS (C1 Compound Utilization and Assimilation); Carbohydrates-Degradation (Carbohydrate Degradation); Cofactor-Biosynthesis (Cofactor, Prosthetic Group, Electron Carrier, and Vitamin Biosynthesis); Degradation (Degradation/Utilization/Assimilation); Energy-Metabolism (Generation of Precursor Metabolite and Energy); Entner-Duodorof…	1.1.1.363|1.1.1.49	0.10322	0.34932	0	0.13219	0.24225	0.18724	0	0.13931	0.09987	0.13429	0.11067	0.15545	0.12442	0	0	0	0.19414	0.12283	0.10882	0.11045	0	0.29742	0.22397	0.22475	0.14012	0.10505	0.13948	0.10329	0.13776	0.19786	0.15496	0.10275	0.13304	0.14154	0.0969	0.16791	0.21565	0.16025	0.14218	0.21443	0.14766	0.17672	0.11652	0.13645	0.15118
rxn00926	Adenine aminohydrolase	(1) H2O[0] + (1) H+[0] + (1) Adenine[0] => (1) NH3[0] + (1) HYXN[0]	MetaCyc: Adenine-Adenosine-Salvage (Adenine and Adenosine Salvage); Nucleotide-Biosynthesis (Nucleoside and Nucleotide Biosynthesis); PUR-NUC-SYN (Purine Nucleotide Biosynthesis); PWY-6610 (adenine salvage); Purine-Nucleotides-Salvage (Purine Nucleotide Salvage)|KEGG: rn00230 (Purine metabolism)	3.5.4.2	0.1021	0.30293	0.24299	0.16224	0.18647	0.15018	0.17356	0.09202	0	0.14487	0.17117	0.16843	0.11308	0	0.20969	0.2004	0.19235	0.07788	0.10238	0.12875	0.14226	0	0.2397	0	0.16693	0	0.13036	0.13142	0.12254	0.14813	0.17875	0	0	0.15376	0.1103	0	0	0.11486	0.17793	0.16928	0.14739	0.14493	0	0.13508	0.16563
rxn06078	O-acetyl-L-homoserine acetate-lyase (L-homocysteine forming)	(1) H2S2O3[0] + (1) O-Acetyl-L-homoserine[0] + (1) trdrd[0] <=> (1) Acetate[0] + (1) H+[0] + (1) Sulfite[0] + (1) Homocysteine[0] + (1) trdox[0]	KEGG: rn00270 (Cysteine and methionine metabolism)	null	0.06579	0	0.16911	0.08592	0.10678	0.14489	0.09554	0.09799	0.06621	0.0983	0.11189	0.11651	0.08538	0	0	0.15464	0.08257	0.03662	0.03135	0.09196	0.08387	0.1537	0.10164	0.12829	0.08677	0.13943	0.06162	0.06571	0.07364	0.11877	0.18487	0.05723	0.12445	0.06771	0.06166	0.11332	0.10509	0.06721	0.07563	0	0.14712	0.06923	0.07141	0.05227	0.09153
rxn01286	D-Glyceraldehyde:NAD+ oxidoreductase	(1) H2O[0] + (1) NAD[0] + (1) D-Glyceraldehyde[0] <=> (1) NADH[0] + (2) H+[0] + (1) Glycerate[0]	MetaCyc: Carbohydrates-Degradation (Carbohydrate Degradation); Degradation (Degradation/Utilization/Assimilation); Energy-Metabolism (Generation of Precursor Metabolite and Energy); Entner-Duodoroff-Pathways (Entner-Duodoroff Pathways); NPGLUCAT-PWY (Entner-Doudoroff pathway II (non-phosphorylative)); Sugars-And-Polysaccharides-Degradation (Sugar Degradation)|KEGG: rn00561 (Glycerolipid metabolis…	1.2.1.3	0.11248	0.27677	0.42254	0.13655	0.32046	0.34202	0.15335	0.13986	0.1383	0.21143	0.32266	0.16942	0.13339	0.34191	0	0.49174	0.20098	0.18848	0.11448	0.14461	0.15524	0.34247	0.21114	0.22091	0.16152	0.21372	0.10437	0.10593	0.10694	0.30511	0.12797	0.13263	0.15083	0.17683	0.12791	0.19648	0.17552	0.29014	0.13681	0.218	0.14537	0.25999	0.15287	0.12637	0.18022
rxn08933	Maltodextrin glucosidase (maltotetraose)	(1) H2O[0] + (1) Maltotetraose[0] => (1) D-Glucose[0] + (1) Amylotriose[0]	null	null	0.06504	0.19085	0	0.06896	0.13228	0.12301	0	0	0	0	0.07446	0.09797	0.07207	0	0	0.11213	0.13762	0.08587	0	0.05926	0	0	0	0.16494	0	0	0	0	0	0.15528	0.08666	0.05133	0.0768	0.0545	0.05597	0	0	0.12248	0.07552	0.1322	0.14537	0.12717	0.0726	0.08262	0
rxn01800	Deoxycytidine aminohydrolase	(1) H2O[0] + (1) H+[0] + (1) Deoxycytidine[0] => (1) NH3[0] + (1) Deoxyuridine[0]	MetaCyc: Degradation (Degradation/Utilization/Assimilation); NUCLEO-DEG (Nucleoside and Nucleotide Degradation); Nucleotide-Biosynthesis (Nucleoside and Nucleotide Biosynthesis); PWY-7181 (pyrimidine deoxyribonucleosides degradation); PWY-7199 (pyrimidine deoxyribonucleosides salvage); PWY-7200 (superpathway of pyrimidine deoxyribonucleoside salvage); PWY0-1298 (superpathway of pyrimidine deoxyri…	3.5.4.14|3.5.4.5	0.09143	0.24128	0.06905	0.03953	0.04573	0.16244	0.1233	0.09666	0.00052	0.11778	0.06836	0.10125	0.09179	0.02181	0	0.12442	0.11612	0.05575	0.07457	0.08097	0.1336	0.01068	0.18195	0.05823	0.08875	0.11893	0.10861	0.06911	0.03254	0.1093	0.10794	0.08112	0.03937	0.04614	0.07231	0.17348	0.151	0.09623	0.05132	0.12258	0.14443	0.07726	0.04782	0.07028	0.10442
rxn00831	Inosine 5'-monophosphate phosphohydrolase	(1) H2O[0] + (1) IMP[0] <=> (1) Phosphate[0] + (1) Inosine[0]	MetaCyc: AROMATIC-COMPOUNDS-DEGRADATION (Aromatic Compound Degradation); Adenosine-Nucleotides-Degradation (Adenosine Nucleotide Degradation); Degradation (Degradation/Utilization/Assimilation); NUCLEO-DEG (Nucleoside and Nucleotide Degradation); P165-PWY (superpathway of purines degradation in plants); PWY-5044 (purine nucleotides degradation I (plants)); PWY-6596 (adenosine nucleotides degradat…	3.1.3.5|3.1.3.99	0.08404	0.1155	0.13762	0.07532	0.08765	0.18473	0.10928	0.08727	0.07581	0.13596	0.1123	0.09997	0.06566	0	0.16504	0.18585	0.10782	0.08901	0.07354	0.06024	0.12147	0	0.21383	0.1676	0.09377	0.14164	0.07647	0.07761	0.03891	0.16657	0.10307	0.06707	0.06279	0.11423	0.06735	0.14733	0.15209	0.11394	0.10185	0.11482	0.1443	0.07259	0.06372	0.0695	0.09904
rxn01603	7,8-dihydropteroate:L-glutamate ligase (ADP-forming)	(1) ATP[0] + (1) L-Glutamate[0] + (1) Dihydropteroate[0] => (1) ADP[0] + (1) Phosphate[0] + (1) H+[0] + (1) Dihydrofolate[0]	MetaCyc: ALL-CHORISMATE-PWY (superpathway of chorismate metabolism); Cofactor-Biosynthesis (Cofactor, Prosthetic Group, Electron Carrier, and Vitamin Biosynthesis); FOLSYN-PWY (superpathway of tetrahydrofolate biosynthesis and salvage); Folate-Biosynthesis (Folate Biosynthesis); PWY-6612 (superpathway of tetrahydrofolate biosynthesis); PWY-6614 (tetrahydrofolate biosynthesis); Vitamin-Biosynthesi…	6.3.2.12|6.3.2.17	0.12549	0.02553	0.00358	0.00187	0.11745	0.15575	0.18124	0.08584	0.08429	0.14112	0.16832	0.18882	0.09425	0.02157	0	0.00946	0.24316	0.31746	0.00055	0.13264	0.00099	0.01556	0.00807	0.1408	0.11873	0.18849	0.1433	0.11122	0.09381	0.12908	0.00431	0.08205	0.10727	0.15201	0.09552	0.18734	0.17692	0.1373	0.00123	0.19612	0.14389	0.11422	0.11566	0.0928	0.00326
rxn02504	2-amino-4-hydroxy-6-(D-erythro-1,2,3-trihydroxypropyl)-7,8-dihydropteridine glycolaldehyde-lyase	(1) Dihydroneopterin[0] <= (1) Glycolaldehyde[0] + (1) 6-hydroxymethyl dihydropterin[0]	MetaCyc: 6-HM-Dihydropterin-PP-Biosynthesis (6-Hydroxymethyl-Dihydropterin Diphosphate Biosynthesis); ALL-CHORISMATE-PWY (superpathway of chorismate metabolism); Cofactor-Biosynthesis (Cofactor, Prosthetic Group, Electron Carrier, and Vitamin Biosynthesis); FOLSYN-PWY (superpathway of tetrahydrofolate biosynthesis and salvage); Folate-Biosynthesis (Folate Biosynthesis); PWY-6147 (6-hydroxymethyl-…	4.1.2.25	0.12549	0	0	0	0.11769	0.15589	0.18138	0.08584	0.08429	0.14112	0.16832	0.18882	0.09425	0.02525	0	0	0.24316	0.31746	0	0.13254	0.00161	0	0	0.1408	0.11886	0.18864	0.1433	0.11122	0.09381	0.12896	0	0.08205	0.10727	0.15201	0.09552	0.18734	0.17692	0.1374	0.00067	0.19612	0.14389	0.11422	0.11566	0.0927	0.00354
rxn03167	2-Amino-4-hydroxy-6-(erythro-1,2,3-trihydroxypropyl) dihydropteridine triphosphate phosphohydrolase (alkaline optimum)	(3) H2O[0] + (1) 7,8-Dihydroneopterin 3'-triphosphate[0] => (3) Phosphate[0] + (2) H+[0] + (1) Dihydroneopterin[0]	KEGG: rn00790 (Folate biosynthesis)	3.1.3.1	0.12549	0	0.00343	0.00249	0.11769	0.15575	0.18124	0.08584	0.08429	0.14112	0.16832	0.18882	0.09425	0	0	0.00777	0.24316	0.22435	0.00102	0.13264	0.00062	0.01254	0.01097	0.1408	0.11873	0.18833	0.14319	0.11122	0.09381	0.12908	0.00376	0.08205	0.10727	0.15201	0.09561	0.18734	0.17692	0.11157	0.0009	0.19628	0.14389	0.11446	0.11576	0.0928	0.00411
rxn01257	chorismate:L-glutamine aminotransferase	(1) L-Glutamine[0] + (1) Chorismate[0] <=> (1) L-Glutamate[0] + (1) ADC[0]	MetaCyc: ALL-CHORISMATE-PWY (superpathway of chorismate metabolism); Antibiotic-Biosynthesis (Antibiotic Biosynthesis); Cofactor-Biosynthesis (Cofactor, Prosthetic Group, Electron Carrier, and Vitamin Biosynthesis); FOLSYN-PWY (superpathway of tetrahydrofolate biosynthesis and salvage); Folate-Biosynthesis (Folate Biosynthesis); PWY-6543 (4-aminobenzoate biosynthesis); PWY-6612 (superpathway of t…	2.6.1.85	0.08918	0	0.00312	0.01397	0.11757	0.10671	0.13543	0.08595	0.07209	0.11829	0.05235	0.14233	0.00168	0	0.00607	0.00918	0.1671	0.07624	0.00063	0.10529	0.04762	0.0137	0.01014	0.0807	0.1079	0.13076	0.11476	0.09045	0.09381	0.04816	0.02657	0.07044	0.10717	0.15201	0.09213	0.15333	0.15443	0.04107	0.00101	0.19612	0.14389	0.11422	0.11566	0.0927	0.00312
rxn03841	4-amino-4-deoxychorismate pyruvate-lyase	(1) ADC[0] => (1) Pyruvate[0] + (1) H+[0] + (1) ABEE[0]	MetaCyc: ALL-CHORISMATE-PWY (superpathway of chorismate metabolism); Antibiotic-Biosynthesis (Antibiotic Biosynthesis); Cofactor-Biosynthesis (Cofactor, Prosthetic Group, Electron Carrier, and Vitamin Biosynthesis); FOLSYN-PWY (superpathway of tetrahydrofolate biosynthesis and salvage); Folate-Biosynthesis (Folate Biosynthesis); PWY-6543 (4-aminobenzoate biosynthesis); PWY-6612 (superpathway of t…	4.1.3.38	0.08918	0	0	0.01409	0.11757	0.1063	0.13516	0.08595	0.07209	0.11842	0.05235	0.14233	0	0	0	0	0.1671	0.07617	0.00094	0.10529	0.0475	0	0.01035	0.0806	0.1079	0.13076	0.11476	0.09045	0.09381	0.04828	0.02685	0.07025	0.10707	0.15201	0.09213	0.15333	0.15443	0.04107	0.00045	0.19612	0.14389	0.11422	0.11566	0.0928	0.0034
rxn00979	glycolaldehyde:NAD+ oxidoreductase	(1) H2O[0] + (1) NAD[0] + (1) Glycolaldehyde[0] <=> (1) NADH[0] + (2) H+[0] + (1) Glycolate[0]	MetaCyc: Alcohol-Degradation (Alcohol Degradation); Carbohydrates-Degradation (Carbohydrate Degradation); D-Arabinose-Degradation (D-arabinose Degradation); DARABCATK12-PWY (D-arabinose degradation I); Degradation (Degradation/Utilization/Assimilation); GLYCOL-GLYOXDEG-PWY (superpathway of glycol metabolism and degradation); PWY-5257 (superpathway of pentose and pentitol degradation); PWY0-1280 (…	1.2.1.21	0.10621	0	0	0.09303	0.172	0	0	0	0.0778	0	0	0.17014	0	0	0	0	0	0.15699	0	0.0723	0	0.01393	0	0	0	0	0.12749	0.08742	0.07097	0.14534	0	0	0	0	0.08598	0	0.16786	0.15603	0	0.19612	0.14389	0.11446	0	0.0927	0
rxn12512	(R)-4'-Phosphopantothenate:L-cysteine ligase	(1) ATP[0] + (1) L-Cysteine[0] + (1) 4-phosphopantothenate[0] => (1) PPi[0] + (1) AMP[0] + (2) H+[0] + (1) (R)-4'-Phosphopantothenoyl-L-cysteine[0]	MetaCyc: COA-PWY-1 (superpathway of coenzyme A biosynthesis III (mammals)); CoA-Biosynthesis (Coenzyme A Biosynthesis); Cofactor-Biosynthesis (Cofactor, Prosthetic Group, Electron Carrier, and Vitamin Biosynthesis); PWY-4221 (superpathway of coenzyme A biosynthesis II (plants)); PWY-7850 (taurine biosynthesis II); PWY-7851 (coenzyme A biosynthesis II (eukaryotic)); S-CONTAINING-SECONDARY-CMPD-SYN…	6.3.2.5|6.3.2.51	0.09367	0	0.14635	0.15289	0.11818	0.00822	0.12397	0.12914	0.0791	0.10217	0.14621	0.12963	0.05965	0.02059	0.11698	0.15972	0.07752	0.06893	0.07598	0.05128	0.11269	0.01254	0.15815	0.11134	0.10605	0.14338	0.0996	0.08752	0.07544	0.10239	0.00487	0.08795	0.08549	0.13742	0.04781	0.1489	0.15397	0.11075	0.09389	0.24081	0.14322	0.12166	0.148	0.04513	0.07934
rxn01966	alpha,alpha-Trehalose:orthophosphate beta-D-glucosyltransferase	(1) Phosphate[0] + (1) TRHL[0] => (1) D-Glucose[0] + (1) beta-D-Glucose 1-phosphate[0]	MetaCyc: Carbohydrates-Degradation (Carbohydrate Degradation); Degradation (Degradation/Utilization/Assimilation); PWY-2722 (trehalose degradation IV); Sugars-And-Polysaccharides-Degradation (Sugar Degradation); Trehalose-Degradation (Trehalose Degradation)|KEGG: rn00500 (Starch and sucrose metabolism)	2.4.1.64	0.0598	0.19334	0	0.09465	0.1259	0	0	0	0	0	0	0.0917	0.04791	0	0	0	0	0.08587	0	0.07882	0.09216	0	0	0.11518	0.09773	0	0	0.05193	0	0.11197	0.07498	0.06997	0.09316	0.10924	0.08231	0.08402	0	0.0773	0	0	0.14322	0.1141	0	0	0.17356
rxn01602	dihydrofolate:NADP+ oxidoreductase	(1) NADP[0] + (1) Dihydrofolate[0] <=> (1) NADPH[0] + (1) H+[0] + (1) Folate[0]	KEGG: rn00670 (One carbon pool by folate); rn00790 (Folate biosynthesis)	1.5.1.3	0.10902	0.43182	0.15383	0.14902	0.16415	0.15687	0.18043	0.15985	0.11441	0.17131	0.134	0.19067	0.11091	0.30368	0	0.18528	0.24267	0.10022	0.12831	0.13186	0	0.0007	0.30159	0.13824	0.18027	0.18691	0.15136	0.13831	0.12054	0.17506	0.20545	0.12074	0.12016	0.15201	0.10029	0.18691	0.17801	0.16252	0	0.18728	0.14282	0.20912	0.11501	0.15368	0
rxn00420	O-phospho-L-serine phosphohydrolase	(1) H2O[0] + (1) phosphoserine[0] <=> (1) Phosphate[0] + (1) L-Serine[0]	MetaCyc: Amino-Acid-Biosynthesis (Amino Acid Biosynthesis); Degradation (Degradation/Utilization/Assimilation); IND-AMINO-ACID-SYN (Proteinogenic Amino Acid Biosynthesis); Noncarbon-Nutrients (Inorganic Nutrient Metabolism); SER-GLYSYN-PWY (superpathway of L-serine and glycine biosynthesis I); SERINE-BIOSYNTHESIS (L-serine Biosynthesis); SERSYN-PWY (L-serine biosynthesis I); SULFATE-CYS-PWY (supe…	3.1.3.3	0.09293	0.3845	0	0.09602	0.14515	0.20632	0.14068	0.11301	0.0701	0.11468	0.1751	0.11209	0.11298	0	0.00632	0.23104	0.13371	0.06046	0.09507	0.09848	0.17949	0.71929	0.30097	0.28564	0.09588	0.23155	0.14711	0.05929	0.11902	0.13769	0.16734	0.0858	0.1268	0.16611	0.07442	0.17476	0.13445	0.09932	0.21826	0.15237	0.14201	0.14757	0.11154	0.11257	0.10584
rxn01101	3-Phospho-D-glycerate:NAD+ 2-oxidoreductase	(1) NAD[0] + (1) 3-Phosphoglycerate[0] <=> (1) NADH[0] + (1) H+[0] + (1) 3-Phosphonooxypyruvate[0]	MetaCyc: Amino-Acid-Biosynthesis (Amino Acid Biosynthesis); CYSTEINE-SYN (L-cysteine Biosynthesis); Degradation (Degradation/Utilization/Assimilation); IND-AMINO-ACID-SYN (Proteinogenic Amino Acid Biosynthesis); Noncarbon-Nutrients (Inorganic Nutrient Metabolism); PWY-8010 (L-cysteine biosynthesis IX (Trichomonas vaginalis)); SER-GLYSYN-PWY (superpathway of L-serine and glycine biosynthesis I); S…	1.1.1.95	0.09293	0.38325	0.00358	0.09577	0.14527	0.20591	0.14068	0.11301	0.0701	0.11481	0.17523	0.11195	0.11298	0	0.00683	0.2309	0.13371	0.06046	0.09507	0.09848	0.17949	0.71929	0.30077	0.19233	0.09588	0.2317	0.14711	0.05938	0.11892	0.13781	0.16706	0.0858	0.1267	0.16611	0.07442	0.17476	0.1346	0.09932	0.21838	0.15237	0.14201	0.14769	0.11154	0.11257	0.1057
rxn02914	3-Phosphoserine:2-oxoglutarate aminotransferase	(1) 2-Oxoglutarate[0] + (1) phosphoserine[0] <=> (1) L-Glutamate[0] + (1) 3-Phosphonooxypyruvate[0]	MetaCyc: Amino-Acid-Biosynthesis (Amino Acid Biosynthesis); CYSTEINE-SYN (L-cysteine Biosynthesis); Degradation (Degradation/Utilization/Assimilation); IND-AMINO-ACID-SYN (Proteinogenic Amino Acid Biosynthesis); Noncarbon-Nutrients (Inorganic Nutrient Metabolism); PWY-8010 (L-cysteine biosynthesis IX (Trichomonas vaginalis)); SER-GLYSYN-PWY (superpathway of L-serine and glycine biosynthesis I); S…	2.6.1.52	0.09283	0.38294	0.00343	0.0959	0.14515	0.20591	0.14068	0.11301	0.0701	0.11481	0.1751	0.11195	0.11298	0	0	0.23132	0.13371	0.06046	0.09515	0.09848	0.17949	0.71929	0.30118	0.19233	0.09575	0.2317	0.14711	0.05938	0.11892	0.13769	0.1672	0.0858	0.1267	0.16623	0.07442	0.17491	0.13445	0.09932	0.21826	0.15237	0.14201	0.14745	0.11154	0.11257	0.10584
rxn01013	D-Glycerate:NADP+ 2-oxidoreductase	(1) NADP[0] + (1) Glycerate[0] <=> (1) NADPH[0] + (1) H+[0] + (1) Hydroxypyruvate[0]	MetaCyc: Amino-Acid-Biosynthesis (Amino Acid Biosynthesis); C1-COMPOUNDS (C1 Compound Utilization and Assimilation); Degradation (Degradation/Utilization/Assimilation); Formaldehyde-Assimilation (Formaldehyde Assimilation); IND-AMINO-ACID-SYN (Proteinogenic Amino Acid Biosynthesis); PWY-1622 (formaldehyde assimilation I (serine pathway)); PWY-8011 (L-serine biosynthesis II); SERINE-BIOSYNTHESIS (…	1.1.1.79|1.1.1.81	0.13803	0	0	0.12882	0	0	0.09689	0	0.09658	0	0.18079	0.15859	0.11101	0	0	0	0.19658	0.09872	0.11102	0.12135	0.07348	0.16183	0	0	0.15901	0.16341	0.10034	0.12207	0.07211	0	0	0.13619	0	0	0.1113	0	0.15303	0.1549	0.08728	0.16618	0.13932	0.16533	0.12582	0.12578	0.15358
rxn05733	O3-acetyl-L-serine:thiosulfate 2-amino-2-carboxyethyltransferase (reducing, L-cysteine-forming)	(1) H2S2O3[0] + (1) O-Acetyl-L-serine[0] + (1) trdrd[0] <=> (1) Acetate[0] + (1) H+[0] + (1) Sulfite[0] + (1) L-Cysteine[0] + (1) trdox[0]	null	2.5.1.47|2.5.1.49	0.09442	0.24097	0.16802	0.12558	0.11242	0.11438	0.19445	0.14174	0.05945	0.09598	0.12505	0.14546	0.08755	0	0.0062	0.19658	0.13339	0.04789	0.04769	0.09323	0.08572	0.16044	0.11447	0.09686	0.10195	0.13076	0.06969	0.04777	0.06431	0.13017	0.14647	0.08009	0.12517	0.14765	0.0579	0.12989	0.10212	0.07678	0.1312	0.11109	0.13878	0.06455	0.0713	0.06921	0.09323
rxn01858	Deoxyadenosine aminohydrolase	(1) H2O[0] + (1) H+[0] + (1) Deoxyadenosine[0] => (1) NH3[0] + (1) Deoxyinosine[0]	MetaCyc: Degradation (Degradation/Utilization/Assimilation); NUCLEO-DEG (Nucleoside and Nucleotide Degradation); PWY-7179 (purine deoxyribonucleosides degradation I); PWY-7179-1 (purine deoxyribonucleosides degradation II); PWY0-1297 (superpathway of purine deoxyribonucleosides degradation); Purine-Degradation (Purine Nucleotide Degradation)|KEGG: rn00230 (Purine metabolism)	3.5.4.4	0.05942	0	0.11767	0.08792	0.12259	0.15436	0.11481	0.10517	0.00052	0.12461	0.10606	0.09427	0.06399	0	0	0.09801	0.12704	0.05738	0.08054	0.07931	0.12803	0	0.20265	0.09902	0.08465	0.17681	0.09599	0.08648	0.06403	0.14352	0.0811	0.0784	0.06851	0.00112	0.06662	0.13447	0.14147	0.10261	0.09445	0.1218	0.13623	0.08854	0.07433	0.10484	0.13715
rxn00288	Succinate:(acceptor) oxidoreductase	(1) FAD[0] + (1) Succinate[0] <=> (1) Fumarate[0] + (1) FADH2[0]	KEGG: rn00720 (Carbon fixation pathways in prokaryotes); rn01200 (Carbon metabolism)	1.3.99.1	0.09938	0.36706	0	0.1282	0.15361	0.14322	0.12923	0.10793	0.09122	0.14757	0.12559	0.16058	0.11091	0.40662	0.13431	0.1367	0.20782	0.07617	0.08337	0.09478	0.11628	0.27699	0.22501	0.0874	0.14791	0.1795	0.10819	0.1064	0.09495	0.14449	0.2017	0.12729	0.09531	0.16112	0.10663	0.15147	0.1524	0.10014	0.12314	0.16664	0.13609	0.11374	0.12885	0.09299	0.13885
rxn01011	D-Glycerate:NAD+ 2-oxidoreductase	(1) NAD[0] + (1) Glycerate[0] <=> (1) NADH[0] + (1) H+[0] + (1) Hydroxypyruvate[0]	MetaCyc: Amino-Acid-Biosynthesis (Amino Acid Biosynthesis); C1-COMPOUNDS (C1 Compound Utilization and Assimilation); Degradation (Degradation/Utilization/Assimilation); Energy-Metabolism (Generation of Precursor Metabolite and Energy); Formaldehyde-Assimilation (Formaldehyde Assimilation); IND-AMINO-ACID-SYN (Proteinogenic Amino Acid Biosynthesis); PWY-1622 (formaldehyde assimilation I (serine pa…	1.1.1.26|1.1.1.29|1.1.1.81	0.11136	0	0	0.11722	0	0	0.0857	0	0.10368	0.16434	0.18351	0.18497	0.13487	0	0	0	0.18632	0.10425	0.11409	0.11347	0.07348	0.16206	0	0	0.1524	0.15189	0.08825	0.11207	0.07192	0	0	0.12177	0	0.19229	0.09653	0.22664	0.18801	0.15006	0.08303	0.18076	0.13569	0.13833	0.14292	0.09975	0.18589
rxn05579	Glycine betaine transport via proton symport, reversible	(1) H+[1] + (1) BET[1] <=> (1) H+[0] + (1) BET[0]	null	2.A.1.6.-	0	0	0.16287	0	0.24102	0.31109	0.11764	0	0.07382	0.2024	0.40648	0.20308	0	0	0	0.11905	0.15114	0.13649	0	0.07921	0	0	0	0.08828	0.1042	0.2817	0.11232	0.11433	0	0.12144	0.15412	0	0.11259	0.04876	0	0.13847	0.11352	0.23734	0.11563	0	0.13542	0.05375	0.10397	0.11952	0
rxn02317	ITP:D-Tagatose 6-phosphate 1-phosphotransferase	(1) ITP[0] + (1) D-Tagatose 6-phosphate[0] => (1) H+[0] + (1) IDP[0] + (1) D-Tagatose 1,6-biphosphate[0]	KEGG: rn00052 (Galactose metabolism)	2.7.1.11	0	0.3929	0	0.12209	0.12566	0.15993	0	0	0.10411	0.13519	0.16262	0.1322	0.10677	0	0	0	0	0.07617	0.08761	0.11415	0.16205	0	0.26123	0.13794	0	0	0	0.10111	0	0.14558	0	0	0	0.14603	0.11149	0	0.193	0.10014	0	0	0.13542	0	0	0	0
rxn00512	Glycolate:NAD+ oxidoreductase	(1) NAD[0] + (1) Glycolate[0] <=> (1) NADH[0] + (1) Glyoxalate[0] + (1) H+[0]	MetaCyc: Carbohydrates-Degradation (Carbohydrate Degradation); Degradation (Degradation/Utilization/Assimilation); L-Arabinose-Degradation (L-arabinose Degradation); PWY-5257 (superpathway of pentose and pentitol degradation); PWY-7294 (D-xylose degradation IV); PWY-7295 (L-arabinose degradation IV); SECONDARY-METABOLITE-DEGRADATION (Secondary Metabolite Degradation); SUGAR-ALCOHOLS-DEG (Sugar Al…	1.1.1.26|1.1.1.29|1.1.99.14	0.09349	0	0	0.14428	0	0	0.14702	0	0.09156	0.15931	0.15557	0.15402	0.08627	0	0	0	0.1772	0.06948	0.09523	0.13721	0.05962	0.19248	0	0	0.12295	0.18076	0.10564	0.09545	0.0881	0	0	0.08758	0	0.13568	0.09112	0.16533	0.16693	0.10478	0.11899	0.20465	0.13462	0.1772	0.1202	0.09172	0.1584
rxn08126	Amylomaltase (maltotriose)	(1) Maltose[0] + (1) Amylotriose[0] <=> (1) D-Glucose[0] + (1) Maltotetraose[0]	null	2.4.1.25	0.06766	0.20143	0.03787	0.07657	0.13596	0.12301	0.0031	0.07943	0.00035	0.00219	0	0.09241	0.07779	0	0	0.11213	0.14202	0.08341	0.04164	0.05712	0.00062	0	0.01159	0.16238	0.07356	0.00363	0	0.00878	0.00095	0.14861	0.09278	0.05348	0.06923	0.0545	0.05818	0.02129	0.00234	0.12608	0.06599	0.14787	0.13408	0.12214	0.07627	0.08154	0.00425
rxn00138	deamido-NAD+:ammonia ligase (AMP-forming)	(1) ATP[0] + (1) NH3[0] + (1) Deamido-NAD[0] => (1) NAD[0] + (1) PPi[0] + (1) AMP[0] + (2) H+[0]	MetaCyc: Cofactor-Biosynthesis (Cofactor, Prosthetic Group, Electron Carrier, and Vitamin Biosynthesis); NAD-Metabolism (NAD Metabolism); NAD-SYN (NAD Biosynthesis); PWY0-781 (aspartate superpathway); PYRIDNUCSYN-PWY (NAD <i>de novo</i> biosynthesis I (from aspartate))|KEGG: rn00760 (Nicotinate and nicotinamide metabolism)	6.3.1.5|6.3.5.1	0.07533	0.3901	0.17503	0.10999	0.10886	0.11271	0.11131	0.10384	0.07443	0.12113	0.20507	0.1389	0.12156	0.29951	0.13128	0.11552	0.13632	0.06709	0.06097	0.10306	0.11356	0.01277	0.21735	0.0873	0.1108	0.16057	0.07276	0.09951	0.10332	0.13405	0.1174	0.09273	0.10349	0.11585	0.09268	0.12175	0.14616	0.088	0.10924	0.13452	0.13394	0.12154	0.17408	0.07625	0.10555
rxn00569	Nitrite reductase (NAD(P)H)	(2) H2O[0] + (3) NADP[0] + (1) NH3[0] => (3) NADPH[0] + (4) H+[0] + (1) Nitrite[0]	MetaCyc: Degradation (Degradation/Utilization/Assimilation); NITROGEN-DEG (Nitrogen Compound Metabolism); Nitrate-Reduction (Nitrate Reduction); Noncarbon-Nutrients (Inorganic Nutrient Metabolism); Other-Degradation (Degradation/Utilization/Assimilation-Other); PWY-5675 (nitrate reduction V (assimilatory)); PWY-723 (alkylnitronates degradation)|KEGG: rn00910 (Nitrogen metabolism)	1.7.1.4	0.10219	0	0	0.13418	0.13093	0	0.0857	0.14682	0.0714	0.05908	0.1576	0.17841	0.16159	0	0.26926	0	0.00195	0.06804	0	0.07211	0.13422	0	0	0	0.17776	0	0.12845	0.09158	0.12796	0.13175	0.16289	0.10144	0.00164	0.22297	0.10158	0.07073	0.0025	0.12186	0.12123	0.17626	0.13327	0.23047	0.12161	0.13038	0.17314
rxn00299	GTP 7,8-8,9-dihydrolase	(1) H2O[0] + (1) GTP[0] => (1) Formate[0] + (2) H+[0] + (1) 7,8-Dihydroneopterin 3'-triphosphate[0]	MetaCyc: 6-HM-Dihydropterin-PP-Biosynthesis (6-Hydroxymethyl-Dihydropterin Diphosphate Biosynthesis); ALL-CHORISMATE-PWY (superpathway of chorismate metabolism); Cofactor-Biosynthesis (Cofactor, Prosthetic Group, Electron Carrier, and Vitamin Biosynthesis); FOLSYN-PWY (superpathway of tetrahydrofolate biosynthesis and salvage); Folate-Biosynthesis (Folate Biosynthesis); Other-biosynthesis (Other …	3.5.4.16	0.10603	0.02553	0.00343	0.00212	0.10139	0.14099	0.1648	0.07501	0.07209	0.12074	0.14526	0.18525	0.08331	0.02426	0.00683	0.0072	0.21221	0.25386	0.00079	0.11649	0.00074	0.01323	0.01076	0.14386	0.10592	0.15189	0.13428	0.10697	0.08153	0.11755	0.00403	0.07503	0.0997	0.1378	0.08864	0.17891	0.17317	0.12793	0.00101	0.16819	0.1326	0.10258	0.10311	0.08722	0.00453
rxn00669	Propanoate:CoA ligase (ADP-forming)	(1) ATP[0] + (1) CoA[0] + (1) Propionate[0] <=> (1) ADP[0] + (1) Phosphate[0] + (1) Propionyl-CoA[0]	KEGG: rn00640 (Propanoate metabolism)	6.2.1.13	0.0744	0	0	0	0	0	0.15968	0	0.08966	0.14319	0.00176	0.18369	0.00118	0	0	0	0.18485	0.00034	0.00118	0	0.15141	0	0.0089	0	0.13339	0.18155	0.00042	0.12453	0.11455	0	0	0	0	0.17596	0.08992	0.16176	0.203	0	0.13434	0.20109	0.13233	0	0.00087	0.00088	0.05341
rxn08783	DLACTDEHYDROGFAD-RXN.c.metaexp.CPD-9956_UBIQUINONE-8	(1) D-Lactate[0] + (1) Ubiquinone-8[0] <=> (1) Pyruvate[0] + (1) Ubiquinol-8[0]	MetaCyc: 2-Chloroacrylates-Degradation (2-Chloroacrylate-Degradation); AEROBIC-RESPIRATION (Aerobic Respiration); Aldehyde-Degradation (Aldehyde Degradation); CHLORINATED-COMPOUNDS-DEG (Chlorinated Compound Degradation); Degradation (Degradation/Utilization/Assimilation); Detoxification (Detoxification); Electron-Transfer (Electron Transfer); Energy-Metabolism (Generation of Precursor Metabolite …	1.1.-.-|1.1.2.4|1.1.5.-	0.07851	0.30884	0.18719	0	0	0.14113	0.21399	0.10882	0.17101	0	0.25186	0.26355	0	0	0.12799	0.15393	0.15977	0.10391	0.30479	0.11172	0.16873	0	0.14386	0.15085	0.16455	0.11593	0.18307	0.07515	0	0.15177	0.08763	0.10004	0	0.16798	0.07634	0.1409	0.28826	0.15263	0.11641	0.0872	0.13152	0.15105	0.21898	0.12598	0.13035
rxn00189	L-Glutamine amidohydrolase	(1) H2O[0] + (1) L-Glutamine[0] => (1) NH3[0] + (1) L-Glutamate[0]	MetaCyc: Amino-Acid-Biosynthesis (Amino Acid Biosynthesis); Amino-Acid-Degradation (Amino Acid Degradation); CITRULBIO-PWY (L-citrulline biosynthesis); Citrulline-Biosynthesis (L-citrulline Biosynthesis); Degradation (Degradation/Utilization/Assimilation); GLUTAMINDEG-PWY (L-glutamine degradation I); GLUTAMINE-DEG (L-glutamine Degradation); Other-Amino-Acid-Biosynthesis (Other Amino Acid Biosynth…	3.5.1.2|3.5.1.38|6.3.5.4|6.3.5.5	0.10921	0.37671	0.22989	0.10999	0.17114	0.16328	0.13058	0.11909	0.09052	0.15338	0.19259	0.16187	0.10352	0.24191	0.20172	0.17596	0.17915	0.09428	0.06836	0.11386	0.14461	0.3146	0.16229	0.15864	0.12361	0.21073	0.10957	0.10989	0.1233	0.11889	0.14272	0.09976	0.13672	0.15127	0.10002	0.13675	0.14631	0.11918	0.13098	0.14771	0.13112	0.21128	0.10451	0.08663	0.1567
rxn08936	Maltodextrin glucosidase (maltoheptaose)	(1) H2O[0] + (1) Maltoheptaose[0] => (1) D-Glucose[0] + (1) Maltohexaose[0]	null	null	0.05793	0.26183	0	0.0737	0.09991	0.09961	0	0	0	0	0.00176	0.08714	0.07266	0	0	0.11651	0.13469	0.06121	0	0.0543	0	0	0	0.10996	0	0	0	0	0	0.16183	0.09403	0.05433	0.06678	0.05711	0.059	0	0	0.13658	0.08269	0.18216	0.13112	0.10018	0.07238	0.06832	0
rxn00568	NIRBD-RXN.c	(2) H2O[0] + (3) NAD[0] + (1) NH3[0] => (3) NADH[0] + (4) H+[0] + (1) Nitrite[0]	MetaCyc: Degradation (Degradation/Utilization/Assimilation); NITROGEN-DEG (Nitrogen Compound Metabolism); Nitrate-Reduction (Nitrate Reduction); Noncarbon-Nutrients (Inorganic Nutrient Metabolism); Other-Degradation (Degradation/Utilization/Assimilation-Other); PWY-5675 (nitrate reduction V (assimilatory)); PWY-723 (alkylnitronates degradation)|KEGG: rn00910 (Nitrogen metabolism)	1.6.6.-|1.7.1.15|1.7.1.4	0.1021	0	0	0.13855	0.14	0	0.07088	0.15654	0.07347	0.0605	0.13916	0.1583	0.15528	0	0.27722	0.36661	0.00163	0.06722	0	0.07221	0.12135	0	0	0	0.18146	0	0.12813	0.09054	0.12235	0.13539	0.17569	0.09994	0.00164	0.2196	0.0935	0.05487	0.00203	0.12382	0.11697	0.19022	0.13098	0.22627	0.13459	0.1297	0.16634
rxn00775	ADP-ribose ribophosphohydrolase	(1) H2O[0] + (1) ADPribose[0] => (1) AMP[0] + (2) H+[0] + (1) ribose-5-phosphate[0]	KEGG: rn00230 (Purine metabolism)	3.6.1.-|3.6.1.13|3.6.1.21|3.6.1.53	0.05662	0.19147	0.07996	0.00212	0.04757	0.07203	0.05471	0.04684	0.03981	0.05418	0.09494	0.05048	0.00148	0.0223	0.00683	0.10239	0.00179	0.03136	0.03371	0.03912	0.07001	0	0.00828	0.06444	0.06326	0.08233	0.06714	0.03833	0.04091	0.05932	0.07094	0.05227	0.04868	0.06472	0.0011	0.07531	0.08104	0.05156	0.0009	0.00497	0.13098	0.0018	0.00087	0.00088	0.00383
rxn00974	citrate hydro-lyase (cis-aconitate-forming)	(1) Citrate[0] <=> (1) H2O[0] + (1) cis-Aconitate[0]	MetaCyc: Alcohol-Biosynthesis (Fermentation to Alcohols); Amino-Acid-Biosynthesis (Amino Acid Biosynthesis); Autotrophic-CO2-Fixation (Autotrophic CO<sub>2</sub> Fixation); C1-COMPOUNDS (C1 Compound Utilization and Assimilation); CO2-Fixation (CO<sub>2</sub> Fixation); Degradation (Degradation/Utilization/Assimilation); Energy-Metabolism (Generation of Precursor Metabolite and Energy); Ethylene-B…	4.2.1.3|4.2.1.4	0.0889	0	0.13139	0.1247	0.14184	0.08902	0.12478	0.07512	0.05963	0.11429	0.19015	0.13249	0.03766	0.38505	0.10598	0.20153	0.12492	0.0744	0.09664	0.07649	0.1258	0.0873	0.24943	0.08139	0.10856	0.05804	0.07191	0.08308	0.03767	0.12811	0.10447	0.08468	0.07424	0.159	0.07864	0.16019	0.13226	0.07843	0.0958	0.11683	0.13085	0.13905	0.08277	0.07439	0.12525
rxn01388	isocitrate hydro-lyase (cis-aconitate-forming)	(1) Isocitrate[0] <=> (1) H2O[0] + (1) cis-Aconitate[0]	KEGG: rn00020 (Citrate cycle (TCA cycle)); rn00630 (Glyoxylate and dicarboxylate metabolism); rn00720 (Carbon fixation pathways in prokaryotes); rn01110 (Biosynthesis of secondary metabolites); rn01210 (2-Oxocarboxylic acid metabolism)	4.2.1.3	0.0889	0	0.13139	0.1247	0.14184	0.08888	0.12465	0.07512	0.05963	0.11429	0.19029	0.13249	0.03766	0.38456	0.10586	0.20181	0.12492	0.0744	0.09657	0.07649	0.12543	0.0873	0.24943	0.08129	0.10869	0.05789	0.07191	0.08308	0.03758	0.12823	0.10433	0.08468	0.07424	0.159	0.07864	0.16019	0.13242	0.07843	0.09591	0.11699	0.13058	0.13905	0.08277	0.07439	0.12511
rxn08792	lactate oxidation	(1) L-Lactate[0] + (1) Ubiquinone-8[0] <=> (1) Pyruvate[0] + (1) Ubiquinol-8[0]	null	1.1.2.3	0.09592	0.30448	0.20854	0.14877	0.12676	0.1832	0.13853	0.12362	0.11536	0.21956	0.18595	0.166	0.11318	0	0.17187	0.19545	0.15521	0.08225	0	0.10598	0.14584	0.27258	0.23535	0.11952	0.12771	0.16672	0.12378	0.09705	0.08762	0.13745	0.11545	0.09948	0.10962	0.15314	0.09405	0.13704	0.19254	0.1196	0.15944	0.12661	0.13031	0.14637	0.14725	0.1204	0.14877
rxn00083	NADPH:NAD+ oxidoreductase	(1) NAD[0] + (1) NADPH[0] <=> (1) NADH[0] + (1) NADP[0]	MetaCyc: Cofactor-Biosynthesis (Cofactor, Prosthetic Group, Electron Carrier, and Vitamin Biosynthesis); NAD-Metabolism (NAD Metabolism); PWY-5083 (NAD/NADH phosphorylation and dephosphorylation)|KEGG: rn00760 (Nicotinate and nicotinamide metabolism)	1.6.1.1|1.6.1.2|1.6.1.3	0.09498	0.39539	0	0.14179	0.1514	0.16885	0.14055	0.13964	0.10852	0.16434	0.14648	0.13078	0.09898	0	0	0	0.16808	0.06647	0.09814	0.10471	0.13248	0.28628	0.26289	0.12228	0.13735	0.2112	0.12378	0.09743	0.09723	0.15007	0.1647	0.09807	0.12404	0.14952	0.11461	0.15819	0.24532	0.12505	0.16852	0.19131	0.13004	0	0.10819	0.10836	0.16605
rxn01219	ATP:dCMP phosphotransferase	(1) ATP[0] + (1) H+[0] + (1) dCMP[0] <=> (1) ADP[0] + (1) dCDP[0]	MetaCyc: Metabolic-Clusters (Metabolic Clusters); Nucleotide-Biosynthesis (Nucleoside and Nucleotide Biosynthesis); PWY-7197 (pyrimidine deoxyribonucleotide phosphorylation); PWY-7200 (superpathway of pyrimidine deoxyribonucleoside salvage); PYR-NUC-SYN (Pyrimidine Nucleotide Biosynthesis); Pyrimidine-Nucleotide-Salvage (Pyrimidine Nucleotide Salvage)|KEGG: rn00240 (Pyrimidine metabolism)	2.7.4.14|2.7.4.25	0.06298	0.27864	0.20324	0.09029	0.1107	0.2275	0.08449	0.12097	0.06975	0.08553	0.14716	0.1081	0.07424	0.02108	0.19805	0.1504	0.11612	0.08929	0.08439	0.10043	0.08362	0.01254	0.20845	0.05813	0.15135	0.11877	0.07944	0.0389	0.07126	0.18925	0.07804	0.07353	0.08027	0.11473	0.11589	0.09774	0.1446	0.16087	0.0512	0.09977	0.13004	0.08578	0.04771	0.09789	0.13219
rxn10118	hydrogenase (ubiquinone-8: 2 protons)	(2) H+[0] + (1) H2[0] + (1) Ubiquinone-8[0] => (2) H+[1] + (1) Ubiquinol-8[0]	null	1.18.99.1	0.12222	0	0	0.14191	0.00294	0.15798	0.00364	0.18913	0.00061	0.00206	0.00176	0.002	0.08952	0.02206	0.22904	0	0.00212	0.07672	0.09963	0.0544	0.00099	0.01138	0.01118	0.1144	0.18304	0.00221	0.00032	0.07185	0.14328	0.10057	0	0.10603	0.00133	0.001	0.13498	0.00257	0.0025	0.102	0.00123	0.19953	0.13004	0	0.00108	0.0603	0.07566
rxn00214	UDP-glucose 4-epimerase	(1) UDP-glucose[0] <=> (1) UDP-galactose[0]	MetaCyc: Activation-Inactivation-Interconversion (Activation/Inactivation/Interconversion); CARBO-BIOSYNTHESIS (Sugar Biosynthesis); COLANSYN-PWY (colanic acid building blocks biosynthesis); Carbohydrates-Biosynthesis (Carbohydrate Biosynthesis); Carbohydrates-Degradation (Carbohydrate Degradation); Cell-Structure-Biosynthesis (Cell Structure Biosynthesis); Cell-Wall-Biosynthesis (Cell Wall Biosy…	5.1.3.2	0.09405	0.25498	0.00281	0.11772	0.11794	0.17359	0.11804	0.00122	0.14418	0.00245	0.17903	0.12949	0.08429	0	0.1032	0.15831	0.207	0.13506	0.06812	0.07629	0.11207	0.01347	0.00994	0.10691	0.00291	0.003	0.00074	0.13963	0.00124	0.13187	0.14202	0.07447	0.12875	0.16099	0.06726	0.15633	0.17801	0.1407	0.0009	0.14849	0.12991	0.16053	0.11273	0.13371	0.19368
rxn08935	Maltodextrin glucosidase (maltohexaose)	(1) H2O[0] + (1) Maltohexaose[0] => (1) D-Glucose[0] + (1) Maltopentaose[0]	null	null	0.07065	0.25436	0	0.07557	0.13485	0.12483	0	0	0	0	0.0746	0.08086	0.07897	0	0	0.1103	0.13241	0.08505	0	0.06043	0	0	0	0.16189	0	0	0	0	0	0.17348	0.074	0.05836	0.07414	0.05637	0.05671	0	0	0.14245	0.08123	0.17378	0.12924	0.12454	0.09229	0.07743	0
rxn01301	L-Homoserine:NAD+ oxidoreductase	(1) NAD[0] + (1) L-Homoserine[0] <=> (1) NADH[0] + (1) H+[0] + (1) L-Aspartate4-semialdehyde[0]	MetaCyc: Amino-Acid-Biosynthesis (Amino Acid Biosynthesis); HOMOSERSYN-PWY (L-homoserine biosynthesis); IND-AMINO-ACID-SYN (Proteinogenic Amino Acid Biosynthesis); ISOLEUCINE-SYN (L-isoleucine Biosynthesis); MET-SAM-PWY (superpathway of <i>S</i>-adenosyl-L-methionine biosynthesis); METHIONINE-SYN (L-methionine Biosynthesis); METSYN-PWY (superpathway of L-homoserine and L-methionine biosynthesis);…	1.1.1.3	0.11548	0	0.21462	0.12059	0.16943	0.17749	0.20738	0.14207	0.09883	0.12474	0.15068	0.12835	0.13152	0	0.13393	0.18204	0.15244	0.09878	0.07504	0.1052	0.11393	0.27513	0.17574	0.14671	0.1108	0.17713	0.11476	0.12547	0.12511	0.14606	0.15315	0.09151	0.13519	0.11435	0.10204	0.16405	0.13991	0.11363	0.13513	0.11389	0.1287	0.14973	0.11923	0.12069	0.12879
rxn01521	2'-Deoxyuridine 5'-monophosphate phosphohydrolase	(1) H2O[0] + (1) dUMP[0] <=> (1) Phosphate[0] + (1) Deoxyuridine[0]	KEGG: rn00240 (Pyrimidine metabolism)	3.1.3.5	0.0685	0.27397	0.16537	0.08854	0.07993	0.12051	0.08705	0.14439	0.00035	0.1201	0.09548	0.11466	0.05708	0	0.0062	0.11326	0.17736	0.05745	0.07205	0.07094	0.08548	0	0.22832	0.05912	0.11371	0.16562	0.08804	0.04872	0.03996	0.13333	0.06468	0.09039	0.04326	0.00162	0.07341	0.09789	0.11368	0.09634	0.08123	0.14321	0.12816	0.06323	0.06859	0.06715	0.18135
rxn01107	D-Glucono-1,5-lactone lactonohydrolase	(1) H2O[0] + (1) Gluconolactone[0] <=> (1) H+[0] + (1) GLCN[0]	MetaCyc: Ascorbate-Biosynthesis (Ascorbate Biosynthesis); CARBOXYLATES-DEG (Carboxylate Degradation); Carbohydrates-Degradation (Carbohydrate Degradation); Cofactor-Biosynthesis (Cofactor, Prosthetic Group, Electron Carrier, and Vitamin Biosynthesis); DHGLUCONATE-PYR-CAT-PWY (glucose degradation (oxidative)); Degradation (Degradation/Utilization/Assimilation); Energy-Metabolism (Generation of Pre…	3.1.1.17	0.08478	0	0	0.10126	0.2214	0	0.00283	0.09136	0.09199	0	0.22298	0.09013	0.09751	0	0	0	0.13632	0.1908	0	0.12106	0.13607	0.01393	0	0	0.09997	0	0.09832	0.07855	0.00124	0.37862	0.00431	0.05011	0.1176	0.00062	0.07937	0.12675	0.00297	0.12557	0.11899	0.14895	0.12776	0.00156	0.08926	0.09436	0.13191
rxn00473	L-tryptophan indole-lyase (deaminating; pyruvate-forming)	(1) H2O[0] + (1) L-Tryptophan[0] => (1) NH3[0] + (1) Pyruvate[0] + (1) indol[0]	KEGG: rn00380 (Tryptophan metabolism)	4.1.99.1	0	0.34527	0.12017	0.11934	0.14981	0	0.10996	0.11743	0.06811	0	0.17225	0.09698	0.07848	0	0.22638	0	0	0.08758	0.07315	0.08846	0.11591	0	0.14635	0	0.08901	0	0	0.05929	0.07744	0	0.11059	0	0.09807	0	0.07277	0.10517	0.11181	0.14852	0.12627	0.13545	0.12735	0.19352	0.10906	0.08516	0.11774
rxn05549	monosaccharide-transporting ATPase	(1) H2O[0] + (1) ATP[0] + (1) Thyminose[1] => (1) ADP[0] + (1) Phosphate[0] + (1) H+[0] + (1) Thyminose[0]	null	3.6.3.17	0	0.28549	0	0.11161	0.12566	0	0.13462	0.15289	0	0	0.21579	0.12136	0.11091	0	0	0.20308	0.16889	0.07767	0.07606	0	0	0	0.23763	0.14307	0.12797	0	0.14595	0.08119	0	0.14837	0.12241	0	0.11208	0.00112	0	0	0.14538	0.11064	0.11384	0	0.12722	0.12801	0.13967	0.09975	0.11958
rxn01987	R02750	(1) ADP[0] + (1) H+[0] + (1) deoxyribose-5-phosphate[0] <= (1) ATP[0] + (1) Thyminose[0]	KEGG: rn00030 (Pentose phosphate pathway)	2.7.1.15	0.00075	0.28549	0.00312	0.11161	0.12566	0.0085	0.13462	0.15278	0.00052	0.00258	0.21592	0.12151	0.11091	0	0.00506	0.20294	0.16906	0.07767	0.07606	0.00117	0.00087	0	0.23742	0.14297	0.12784	0.00237	0.14595	0.08119	0.00143	0.14837	0.12241	0.00122	0.11197	0.001	0.00165	0.003	0.14553	0.11064	0.11384	0.00341	0.12695	0.12789	0.13967	0.09975	0.11958
rxn08128	Amylomaltase (maltopentaose)	(1) Maltose[0] + (1) Maltopentaose[0] <=> (1) D-Glucose[0] + (1) Maltohexaose[0]	null	2.4.1.25	0.06597	0.21046	0.03772	0.07146	0.1335	0.12524	0.12222	0.07932	0.00043	0.0031	0	0.08243	0.08449	0	0	0.11044	0.13094	0.08273	0.0649	0.05634	0.00148	0	0.01097	0.15972	0.12916	0.003	0	0.00878	0.0019	0.16863	0.07706	0.05882	0.07608	0.05637	0.05836	0.02129	0.00156	0.14245	0.07787	0.17936	0.12695	0.12909	0.09153	0.07909	0.00298
rxn05256	AMP,sulfite:thioredoxin-disulfide oxidoreductase(adenosine-5'-phosphosulfate-forming)	(1) APS[0] + (1) trdrd[0] <=> (1) AMP[0] + (1) H+[0] + (1) Sulfite[0] + (1) trdox[0]	null	1.8.4.10	0.12708	0	0	0.12121	0.11585	0	0.14216	0.11003	0.06378	0.09056	0.00122	0.14789	0.12856	0	0	0	0.15912	0.06613	0.06624	0.0942	0.12828	0	0.13765	0	0.13471	0.09984	0.12314	0.07666	0.08363	0.09487	0	0.13404	0.12189	0.09739	0.08506	0.13847	0.13086	0.07524	0.11776	0.16276	0.12641	0	0.12528	0.08262	0.13658
rxn08901	Malate dehydrogenase (menaquinone 8 as acceptor)	(1) L-Malate[0] + (1) Menaquinone 8[0] <= (1) Oxaloacetate[0] + (1) Menaquinol 8[0]	null	1.1.99.16	0.08768	0	0	0.13094	0	0	0.12357	0.07678	0.08187	0	0.09643	0.11951	0	0	0	0	0.14739	0.0897	0	0	0	0.38542	0.20617	0	0.12084	0.15126	0	0.09696	0.07354	0	0	0	0.09551	0	0.09378	0.10717	0	0.11466	0.10286	0.17409	0.12601	0.1147	0.08093	0.07576	0
rxn00691	10-Formyltetrahydrofolate amidohydrolase	(1) H2O[0] + (1) 10-Formyltetrahydrofolate[0] => (1) Formate[0] + (1) H+[0] + (1) Tetrahydrofolate[0]	MetaCyc: C1-COMPOUNDS (C1 Compound Utilization and Assimilation); Cofactor-Biosynthesis (Cofactor, Prosthetic Group, Electron Carrier, and Vitamin Biosynthesis); Degradation (Degradation/Utilization/Assimilation); Energy-Metabolism (Generation of Precursor Metabolite and Energy); Fermentation (); Folate-Biosynthesis (Folate Biosynthesis); Folate-Transformations (Folate Transformations); Formaldeh…	3.5.1.10	0.06335	0	0	0.10026	0.14196	0	0.0915	0.1055	0.07339	0.1259	0.14811	0.08086	0.10056	0	0	0	0.13078	0.09106	0.08297	0.06374	0.13756	0.33341	0	0	0.11688	0.12981	0.08814	0.07326	0.0743	0.15055	0	0.05555	0.13795	0.16511	0.06029	0.1469	0.10572	0.10179	0.16986	0.12754	0.12561	0	0.08287	0.0881	0.09507
rxn01297	hypoxanthine:NAD+ oxidoreductase	(1) H2O[0] + (1) NAD[0] + (1) HYXN[0] <=> (1) NADH[0] + (1) H+[0] + (1) XAN[0]	MetaCyc: AROMATIC-COMPOUNDS-DEGRADATION (Aromatic Compound Degradation); Adenosine-Nucleotides-Degradation (Adenosine Nucleotide Degradation); Degradation (Degradation/Utilization/Assimilation); Energy-Metabolism (Generation of Precursor Metabolite and Energy); Fermentation (); NUCLEO-DEG (Nucleoside and Nucleotide Degradation); P164-PWY (purine nucleobases degradation I (anaerobic)); P165-PWY (s…	1.17.1.4	0.12081	0.41127	0.30751	0.15201	0.16992	0	0.19	0.12351	0.11008	0.16176	0.27465	0.16072	0.11486	0	0.52978	0.29106	0.25114	0.14797	0.07284	0.12515	0.1644	0	0.19768	0	0.13722	0.24858	0.15337	0.11282	0.14138	0.18197	0.18417	0.11484	0.15574	0.18456	0.11553	0.17648	0.19925	0.2147	0.14812	0.19674	0.12534	0.20552	0.23867	0.12187	0.14707
rxn08127	Amylomaltase (maltotetraose)	(1) Maltose[0] + (1) Maltotetraose[0] <=> (1) D-Glucose[0] + (1) Maltopentaose[0]	null	2.4.1.25	0.05662	0.24844	0.03772	0.07931	0.13142	0.13151	0.12896	0.07943	0.00061	0.00129	0	0.10867	0.07641	0	0	0.11298	0.15277	0.08451	0.06042	0.05819	0.00049	0	0.01097	0.16337	0.1281	0.00268	0	0.00878	0.0019	0.16014	0.07887	0.06004	0.0678	0.05263	0.05671	0.02129	0.00297	0.14965	0.07059	0.13313	0.12439	0.13509	0.09066	0.07097	0.00354
rxn08975	dihydronicotinamide adenine dinucleotide-coenzyme Q reductase	(1) NADH[0] + (1) H+[0] + (1) Ubiquinone-8[0] => (1) NAD[0] + (1) Ubiquinol-8[0]	MetaCyc: AEROBIC-RESPIRATION (Aerobic Respiration); ANAEROBIC-RESPIRATION (Anaerobic Respiration); Cofactor-Biosynthesis (Cofactor, Prosthetic Group, Electron Carrier, and Vitamin Biosynthesis); Degradation (Degradation/Utilization/Assimilation); Electron-Transfer (Electron Transfer); Energy-Metabolism (Generation of Precursor Metabolite and Energy); Iron-Metabolism (Iron Metabolism); NAD-Metabol…	1.6.5.2|1.6.5.3|1.6.5.9	0.08123	0.28487	0.23971	0.11622	0.14736	0.19894	0.11333	0.09423	0.05928	0.10797	0.13644	0.1004	0.07621	0	0	0.16961	0.10896	0.05424	0.08014	0.07785	0.1216	0	0.18588	0.12967	0.10499	0.11814	0.08008	0.06316	0.07687	0.11088	0.11768	0.07906	0.09531	0.11311	0.07717	0.11117	0.13023	0.07688	0.0986	0.12816	0.12345	0.13137	0.09131	0.0786	0.12723
rxn01545	Xanthosine ribohydrolase	(1) H2O[0] + (1) Xanthosine[0] <=> (1) D-Ribose[0] + (1) XAN[0]	MetaCyc: AROMATIC-COMPOUNDS-DEGRADATION (Aromatic Compound Degradation); Adenosine-Nucleotides-Degradation (Adenosine Nucleotide Degradation); Degradation (Degradation/Utilization/Assimilation); Guanosine-Nucleotides-Degradation (Guanosine Nucleotide Degradation); NUCLEO-DEG (Nucleoside and Nucleotide Degradation); P165-PWY (superpathway of purines degradation in plants); PWY-5044 (purine nucleot…	3.2.2.1|3.2.2.8	0.08759	0	0.20839	0.15738	0.15778	0.18069	0.1485	0.13699	0.09208	0	0.24671	0.16643	0.12274	0	0.37283	0.24488	0.20293	0.11935	0	0.13906	0	0	0	0.13834	0.14897	0.22082	0.11286	0.10631	0.10732	0.16899	0.14926	0.102	0.13969	0.17147	0.09983	0	0.19941	0.17929	0.10723	0.17828	0.12318	0.12034	0.12885	0.0973	0.15982
rxn01451	(S)-3-Hydroxybutanoyl-CoA:NAD+ oxidoreductase	(1) NAD[0] + (1) (S)-3-Hydroxybutyryl-CoA[0] <=> (1) NADH[0] + (1) H+[0] + (1) Acetoacetyl-CoA[0]	MetaCyc: AROMATIC-COMPOUNDS-DEGRADATION (Aromatic Compound Degradation); Acetate-Formation (Fermentation to Acetate); Acetyl-CoA-Butyrate (Fermentation to Butanoate); Alcohol-Biosynthesis (Fermentation to Alcohols); Alkene-Degradation (Alkene Degradation); Amino-Acid-Degradation (Amino Acid Degradation); Autotrophic-CO2-Fixation (Autotrophic CO<sub>2</sub> Fixation); C1-COMPOUNDS (C1 Compound Uti…	1.1.1.211|1.1.1.35	0.05016	0	0.10988	0.10937	0.00245	0.09446	0.08382	0.0011	0.05106	0.09572	0.07772	0.08813	0.04821	0.02034	0.09839	0.10154	0.13143	0.03382	0.06734	0.07094	0.1002	0.1537	0.51211	0.05922	0.07501	0.21735	0.22285	0.04758	0.05604	0.07073	0.09487	0.05826	0.07946	0.10301	0.04423	0.09717	0.08245	0.08625	0.2512	0.10675	0.12265	0.08782	0.18154	0.21476	0.09847
rxn00190	Deamido-NAD+:L-glutamine amido-ligase (AMP-forming)	(1) H2O[0] + (1) ATP[0] + (1) L-Glutamine[0] + (1) Deamido-NAD[0] => (1) NAD[0] + (1) PPi[0] + (1) AMP[0] + (1) L-Glutamate[0] + (2) H+[0]	MetaCyc: Cofactor-Biosynthesis (Cofactor, Prosthetic Group, Electron Carrier, and Vitamin Biosynthesis); NAD-Metabolism (NAD Metabolism); NAD-SYN (NAD Biosynthesis); NADSYN-PWY (NAD <i>de novo</i> biosynthesis II (from tryptophan)); PWY-3502 (superpathway of NAD biosynthesis in eukaryotes); PWY-5381 (pyridine nucleotide cycling (plants)); PWY-5653 (NAD biosynthesis from 2-amino-3-carboxymuconate …	6.3.5.1	0.09152	0.19116	0.1956	0.10837	0.12161	0.09682	0.11333	0.09302	0.08723	0.15299	0.21918	0.12407	0.07552	0.35368	0.13115	0.10832	0.10912	0.0636	0.07574	0.08826	0.12259	0.01161	0.20803	0.09193	0.11252	0	0.07138	0.07723	0.09809	0.12799	0.12394	0.10097	0.10236	0.12695	0.08066	0.12589	0.13835	0.09695	0.09636	0.12645	0.12238	0.14409	0.16445	0.08222	0.16492
rxn00355	UTP:alpha-D-galactose-1-phosphate uridylyltransferase	(1) UTP[0] + (1) D-Galactose 1-phosphate[0] <=> (1) PPi[0] + (1) UDP-galactose[0]	MetaCyc: Carbohydrates-Degradation (Carbohydrate Degradation); Degradation (Degradation/Utilization/Assimilation); Detoxification (Detoxification); PWY-3821 (D-galactose detoxification); PWY-6527 (stachyose degradation); Sugars-And-Polysaccharides-Degradation (Sugar Degradation)|KEGG: rn00052 (Galactose metabolism); rn00520 (Amino sugar and nucleotide sugar metabolism); rn01110 (Biosynthesis of s…	2.7.7.10	0.09405	0.25529	0	0.11772	0.11781	0.17303	0.11804	0	0.14418	0	0.1789	0.12949	0.06803	0	0	0.15789	0.207	0.06674	0.06812	0.07629	0.11183	0	0	0.10691	0.00225	0.00315	0	0.08223	0.00181	0.13138	0.15871	0.07456	0.12875	0.16099	0.12801	0.15633	0.17801	0.08471	0.00101	0.14849	0.12171	0.13149	0.11284	0.13371	0.19354
rxn00808	ATP:D-galactose 1-phosphotransferase	(1) ATP[0] + (1) Galactose[0] => (1) ADP[0] + (1) H+[0] + (1) D-Galactose 1-phosphate[0]	KEGG: rn00052 (Galactose metabolism); rn00520 (Amino sugar and nucleotide sugar metabolism); rn01110 (Biosynthesis of secondary metabolites)	2.7.1.6	0.09405	0.2556	0.00312	0.11772	0.11769	0.17345	0.11804	0.00155	0.14409	0	0.1789	0.12949	0.06793	0	0	0.15789	0.207	0.06681	0.06812	0.07629	0.11183	0	0	0.1073	0	0.00252	0	0.08223	0	0.13175	0.11142	0.07447	0.12875	0.16099	0.07231	0.15633	0.17786	0.08481	0.00101	0.14849	0.12171	0.13185	0.11273	0.13371	0.19354
rxn08129	Amylomaltase (maltohexaose)	(1) Maltose[0] + (1) Maltohexaose[0] <=> (1) D-Glucose[0] + (1) Maltoheptaose[0]	null	2.4.1.25	0.05802	0.24222	0.02525	0.0737	0.09979	0.09975	0.11481	0.03723	0.00026	0.00193	0	0.08699	0.07808	0	0	0.11722	0.13469	0.06121	0.00086	0.0543	0.00124	0	0.01056	0.10986	0.09746	0.00363	0	0.02965	0.00181	0.1343	0.09445	0.05442	0.06667	0.05724	0.05891	0.00229	0.0025	0.13133	0.08258	0.13359	0.12157	0.10018	0.07227	0.06832	0.0034
rxn01649	Xanthosine:orthophosphate ribosyltransferase	(1) Phosphate[0] + (1) Xanthosine[0] <=> (1) XAN[0] + (1) Ribose 1-phosphate[0]	MetaCyc: Degradation (Degradation/Utilization/Assimilation); NUCLEO-DEG (Nucleoside and Nucleotide Degradation); Nucleotide-Biosynthesis (Nucleoside and Nucleotide Biosynthesis); PUR-NUC-SYN (Purine Nucleotide Biosynthesis); PWY-5695 (inosine 5'-phosphate degradation); PWY-6353 (purine nucleotides degradation II (aerobic)); PWY0-1296 (purine ribonucleosides degradation); Polyamine-Biosynthesis (A…	2.4.2.-|2.4.2.1	0.10855	0.42466	0.19857	0.14491	0.15729	0.17832	0.1896	0.13665	0.09589	0.14964	0.22487	0.17114	0.11851	0	0	0.21607	0.19577	0.10473	0.03064	0.12009	0.15426	0	0.15794	0.15479	0.1454	0.25915	0.12728	0.09196	0.09495	0.1878	0.17722	0.10519	0.12946	0.15264	0.10718	0.18362	0.22845	0.16365	0.10454	0.19612	0.12076	0.1189	0.12983	0.09554	0.15245
rxn01280	(R)-Glycerate:NAD+ oxidoreductase	(1) NAD[0] + (1) Glycerate[0] <=> (1) NADH[0] + (1) H+[0] + (1) Tartronate semialdehyde[0]	MetaCyc: Alcohol-Degradation (Alcohol Degradation); CARBOXYLATES-DEG (Carboxylate Degradation); D-Galactarate-Degradation (D-Galactarate Degradation); D-Glucarate-Degradation (D-Glucarate Degradation); Degradation (Degradation/Utilization/Assimilation); GALACTARDEG-PWY (D-galactarate degradation I); GLUCARDEG-PWY (<i>D</i>-glucarate degradation I); GLUCARGALACTSUPER-PWY (superpathway of D-glucara…	1.1.1.60	0.07374	0.24097	0.12703	0.09652	0.15091	0.09097	0.12411	0.1329	0.10913	0.10062	0.15109	0.12136	0.09287	0	0	0.10225	0.16026	0.08007	0.03465	0.08972	0	0.14418	0.13641	0.12514	0.11543	0.13628	0.08666	0.07761	0.04158	0.13333	0.08249	0.08973	0.12895	0.14304	0.06992	0.16062	0.14522	0.0986	0.07955	0.14026	0.12063	0.10822	0.12117	0.08927	0.121
rxn01763	ATP:L-ribulose 5-phosphotransferase	(1) ATP[0] + (1) L-Ribulose[0] => (1) ADP[0] + (1) H+[0] + (1) L-ribulose-5-phosphate[0]	MetaCyc: ARABCAT-PWY (L-arabinose degradation I); Carbohydrates-Degradation (Carbohydrate Degradation); Degradation (Degradation/Utilization/Assimilation); L-Arabinose-Degradation (L-arabinose Degradation); PWY-5257 (superpathway of pentose and pentitol degradation); SECONDARY-METABOLITE-DEGRADATION (Secondary Metabolite Degradation); SUGAR-ALCOHOLS-DEG (Sugar Alcohol Degradation); Sugar-Derivati…	2.7.1.16	0.08085	0	0	0.11011	0.12688	0.1187	0.12478	0.00122	0	0	0.12695	0.00185	0.08518	0	0	0.12583	0.14756	0.05322	0	0.09858	0.00099	0	0	0.10898	0	0	0	0.09451	0.00105	0.07643	0.1028	0	0.00205	0.001	0.07561	0.12918	0.12851	0.08656	0.0009	0.14895	0.12063	0.09382	0.10343	0.00069	0.00383
rxn04082	L-ribulose-5-phosphate 4-epimerase	(1) L-ribulose-5-phosphate[0] <=> (1) D-Xylulose5-phosphate[0]	MetaCyc: ARABCAT-PWY (L-arabinose degradation I); Ascorbate-Degradation (L-Ascorbate Degradation); CARBOXYLATES-DEG (Carboxylate Degradation); Carbohydrates-Degradation (Carbohydrate Degradation); Degradation (Degradation/Utilization/Assimilation); L-Arabinose-Degradation (L-arabinose Degradation); LYXMET-PWY (L-lyxose degradation); PWY-5257 (superpathway of pentose and pentitol degradation); PWY…	5.1.3.4	0.08076	0.02304	0.00343	0.11011	0.13265	0.11842	0.12465	0.00155	0	0	0.12709	0.00171	0.08518	0	0	0.12597	0.14756	0.05342	0	0.09858	0.00136	0	0	0.10898	0.00225	0	0.00064	0.09451	0.00105	0.07667	0.12825	0.00094	0.00215	0.00075	0.0757	0.12918	0.12851	0.08965	0	0.1488	0.12036	0.09382	0.10343	0.00078	0.00397
rxn01292	L-Arabinose aldose-ketose-isomerase	(1) L-Arabinose[0] <=> (1) L-Ribulose[0]	MetaCyc: ARABCAT-PWY (L-arabinose degradation I); Carbohydrates-Degradation (Carbohydrate Degradation); Degradation (Degradation/Utilization/Assimilation); L-Arabinose-Degradation (L-arabinose Degradation); PWY-5257 (superpathway of pentose and pentitol degradation); SECONDARY-METABOLITE-DEGRADATION (Secondary Metabolite Degradation); SUGAR-ALCOHOLS-DEG (Sugar Alcohol Degradation); Sugar-Derivati…	5.3.1.4	0.08076	0.02428	0.00343	0.11011	0.12688	0.11856	0.12465	0.00155	0.00061	0.00142	0.12695	0.00114	0.08528	0	0	0.12625	0.14772	0.05315	0.00071	0.09858	0.00099	0	0.0089	0.10898	0.00238	0.00284	0.00042	0.09451	0.00124	0.07643	0.10307	0.00103	0.00123	0.00087	0.0757	0.12918	0.12851	0.08656	0	0.14895	0.12036	0.09382	0.10343	0	0
rxn05500	L-arabinose transport via proton symport	(1) H+[1] + (1) L-Arabinose[1] <=> (1) H+[0] + (1) L-Arabinose[0]	null	null	0.06766	0	0	0.10999	0.09195	0	0	0	0	0	0.10294	0	0	0	0	0	0	0.04229	0	0.09858	0	0.01091	0	0.08395	0	0	0	0.08025	0	0	0	0.0118	0	0	0.0757	0.12918	0.12851	0.0703	0	0.14911	0.12036	0	0.10343	0	0
rxn00717	Cytosine aminohydrolase	(1) H2O[0] + (1) H+[0] + (1) Cytosine[0] => (1) NH3[0] + (1) Uracil[0]	MetaCyc: Degradation (Degradation/Utilization/Assimilation); NUCLEO-DEG (Nucleoside and Nucleotide Degradation); Nucleotide-Biosynthesis (Nucleoside and Nucleotide Biosynthesis); PWY-7194 (pyrimidine nucleobases salvage II); PWY-7195 (pyrimidine ribonucleosides salvage III); PYR-NUC-SYN (Pyrimidine Nucleotide Biosynthesis); Pyrimidine-Degradation (Pyrimidine Nucleotide Degradation); Pyrimidine-Nu…	3.5.4.1	0.10453	0	0.29177	0.16174	0.17923	0.23266	0.13597	0.10716	0.1106	0.13403	0.27438	0.16429	0.13014	0	0	0.14998	0.1702	0.0774	0	0.11045	0	0	0.30739	0.12307	0.15412	0.23991	0.15369	0.10045	0.14318	0.17445	0.14467	0.09179	0.11269	0.14403	0.08754	0.00171	0.19269	0.10395	0.14342	0.17781	0.12009	0.14145	0.22049	0.08624	0.12043
rxn05527	TRANS-RXN-199.ce	(1) H+[1] + (1) Cytosine[1] <=> (1) H+[0] + (1) Cytosine[0]	null	null	0.14365	0	0.29193	0.23232	0.21013	0.21232	0.1357	0	0.13942	0.13403	0.23111	0.16657	0	0	0.00683	0	0.17003	0.11327	0.10097	0.17487	0	0	0.30221	0.17204	0.14646	0.2735	0.21033	0.11178	0.11883	0.18124	0.17235	0.09058	0.17711	0.14403	0.08754	0	0.19285	0.17662	0.14342	0.22126	0.11996	0.17552	0.33625	0.08614	0.12057
rxn08934	Maltodextrin glucosidase (maltopentaose)	(1) H2O[0] + (1) Maltopentaose[0] => (1) D-Glucose[0] + (1) Maltotetraose[0]	null	null	0.05381	0.27148	0	0.07769	0.13449	0.13277	0	0	0	0	0.07446	0.1111	0.06852	0	0	0.11284	0.15163	0.08512	0	0.05654	0	0	0	0.16149	0	0	0	0	0	0.17882	0.08124	0.05723	0.06964	0.05263	0.05414	0	0	0.1514	0.07496	0.1775	0.11848	0.13341	0.0911	0.06999	0
rxn02113	2-Acetolactate carboxy-lyase	(1) H+[0] + (1) ALCTT[0] => (1) CO2[0] + (1) ACTN[0]	null	4.1.1.5	0.07215	0	0	0.08056	0.08618	0.12789	0.10282	0	0.06551	0	0	0.0753	0	0	0	0	0	0.04837	0	0.07999	0	0	0	0.09479	0.07699	0	0	0.04843	0.07269	0.09268	0.07873	0	0	0	0.07185	0.09274	0	0.05517	0	0.11389	0.11848	0	0	0	0
rxn03052	5-Methyltetrahydropteroyltri-L-glutamate:L-homocysteine S-methyltransferase	(1) Homocysteine[0] + (1) 5-Methyltetrahydropteroyltri-L-glutamate[0] <=> (1) L-Methionine[0] + (1) Tetrahydropteroyltri-L-glutamate[0]	KEGG: rn00270 (Cysteine and methionine metabolism); rn01110 (Biosynthesis of secondary metabolites); rn01230 (Biosynthesis of amino acids)	2.1.1.14	0.1224	0	0	0.11323	0.13093	0.1747	0.07519	0.16748	0.1402	0.14396	0.16682	0.12436	0.12176	0	0.16087	0.14828	0.1627	0.08328	0.11951	0.16573	0.16737	0	0	0.11765	0.1318	0.15899	0.1242	0.13114	0.12083	0.12144	0.25956	0.10519	0.12455	0.13181	0.09112	0.13018	0.06558	0.109	0.12952	0.1474	0.11834	0.1159	0.04349	0.08477	0.20006
rxn09953	acetyl-CoA:acetoin O-acetyltransferase	(1) NAD[0] + (1) CoA[0] + (1) ACTN[0] <=> (1) NADH[0] + (1) Acetyl-CoA[0] + (1) H+[0] + (1) Acetaldehyde[0]	MetaCyc: Carbohydrates-Degradation (Carbohydrate Degradation); Degradation (Degradation/Utilization/Assimilation); PWY-6028 (acetoin degradation)	2.3.1.190	0.07215	0	0.00312	0.08056	0.08618	0.12831	0.10255	0.00133	0.06551	0.00219	0.00163	0.0753	0.00177	0	0.00632	0.00861	0.00277	0.04837	0.00102	0.07999	0	0	0.01097	0.09489	0.07699	0.003	0.00042	0.04843	0.07269	0.09256	0.07887	0.00112	0.00082	0	0.07185	0.09274	0.00203	0.05517	0.00112	0.11404	0.11834	0.17421	0.00141	0.00059	0.00227
rxn11944	Methyltransferase	(1) S-Adenosyl-homocysteine[0] + (1) H+[0] + (1) 5-Methyltetrahydropteroyltri-L-glutamate[0] <=> (1) S-Adenosyl-L-methionine[0] + (1) Tetrahydropteroyltri-L-glutamate[0]	null	2.1.1.-	0.1224	0	0	0.11323	0.1313	0.17442	0.07546	0.16748	0.06993	0.14383	0.16682	0.12436	0.12166	0	0.16049	0.14843	0.1627	0.08334	0.11951	0.16573	0.16737	0	0	0.11755	0.1318	0.15899	0.1242	0.11962	0.12092	0.12144	0.25942	0.10519	0.12465	0.13169	0.09103	0.13018	0.06543	0.109	0.12952	0.1474	0.11821	0.11602	0.04349	0.08477	0.20006
rxn00324	glycolate:NADP+ oxidoreductase	(1) NADP[0] + (1) Glycolate[0] <=> (1) NADPH[0] + (1) Glyoxalate[0] + (1) H+[0]	KEGG: rn00630 (Glyoxylate and dicarboxylate metabolism)	1.1.1.26|1.1.1.79	0.10893	0	0	0.13318	0	0	0.13125	0	0.09096	0	0.16072	0.14233	0.10835	0	0	0	0.18664	0.06387	0.09602	0.13196	0.05975	0.19225	0	0	0.11965	0.1877	0.13301	0.08733	0.08068	0	0	0.1035	0	0	0.09075	0	0.16131	0.10406	0.10711	0.20962	0.11727	0.17445	0.10559	0.10464	0.16138
rxn01109	beta-D-Glucose:NADP+ 1-oxoreductase	(1) NADP[0] + (1) beta-D-Glucose[0] <=> (1) NADPH[0] + (1) H+[0] + (1) Gluconolactone[0]	MetaCyc: Carbohydrates-Degradation (Carbohydrate Degradation); Degradation (Degradation/Utilization/Assimilation); Energy-Metabolism (Generation of Precursor Metabolite and Energy); Entner-Duodoroff-Pathways (Entner-Duodoroff Pathways); NPGLUCAT-PWY (Entner-Doudoroff pathway II (non-phosphorylative)); PWY-2221 (Entner-Doudoroff pathway III (semi-phosphorylative)); Sugars-And-Polysaccharides-Degra…	1.1.1.119|1.1.1.47	0.05905	0	0	0.10076	0	0	0	0.09567	0.07226	0	0	0	0.06231	0	0	0	0.14691	0.09673	0	0.0835	0	0	0	0	0.10063	0.07997	0.09716	0.0625	0	0.21388	0	0	0.09265	0	0.06377	0.10417	0	0	0.09479	0.13235	0.11606	0	0.09088	0.08105	0.12029
rxn06377	glycine:lipoylprotein oxidoreductase (decarboxylating and acceptor-aminomethylating)	(1) Glycine[0] + (1) H+[0] + (1) Lipoylprotein[0] <=> (1) CO2[0] + (1) S-Aminomethyldihydrolipoylprotein[0]	KEGG: rn00260 (Glycine, serine and threonine metabolism)	1.4.4.2	0.07093	0.24315	0.17129	0.09914	0.09072	0.16578	0.12519	0.08694	0.07382	0.11352	0.13387	0.10724	0.08913	0	0	0.14334	0.12671	0.04229	0.10034	0.08204	0.10997	0.29533	0.18381	0	0.1005	0.16656	0.08454	0.05778	0.0764	0.10591	0.12728	0.06604	0.07414	0.1146	0.04248	0.16348	0.12164	0.08882	0.15776	0.17145	0.11565	0.20192	0.13902	0.10454	0.16209
rxn05181	Glycine betaine transport via ABC system	(1) H2O[0] + (1) ATP[0] + (1) BET[1] => (1) ADP[0] + (1) Phosphate[0] + (1) H+[0] + (1) BET[0]	null	3.A.1.12.-	0.08815	0	0.16287	0.00175	0.10886	0.15255	0	0	0.02934	0	0.04828	0.17085	0.00187	0	0	0.11863	0	0.09332	0.00079	0.08836	0.14287	0	0	0.08976	0.05309	0.20678	0	0.0912	0.08648	0.13211	0.13994	0.10266	0.11535	0.04876	0.00101	0.05016	0.05215	0.11671	0	0.1595	0.11565	0.05375	0.03354	0.12637	0.1798
rxn00834	IMP:NAD+ oxidoreductase	(1) H2O[0] + (1) NAD[0] + (1) IMP[0] <=> (1) NADH[0] + (1) H+[0] + (1) XMP[0]	MetaCyc: AROMATIC-COMPOUNDS-DEGRADATION (Aromatic Compound Degradation); Adenosine-Nucleotides-Degradation (Adenosine Nucleotide Degradation); DENOVOPURINE2-PWY (superpathway of purine nucleotides <i>de novo</i> biosynthesis II); Degradation (Degradation/Utilization/Assimilation); NUCLEO-DEG (Nucleoside and Nucleotide Degradation); Nucleotide-Biosynthesis (Nucleoside and Nucleotide Biosynthesis);…	1.1.1.205	0.0977	0.33095	0.23348	0.12495	0.18536	0.18961	0.1326	0.11611	0.11337	0.17221	0.21307	0.16686	0.09967	0.02132	0	0.22567	0.17573	0.09626	0.04455	0.09274	0.12407	0.33155	0.2041	0.1742	0.15914	0.25804	0.15008	0.10329	0.11036	0.15807	0.12074	0.1184	0.086	0.12969	0.08699	0.23278	0.26093	0.13956	0.15821	0.24593	0.11552	0.14469	0.22871	0.13753	0.15826
rxn06600	S-aminomethyldihydrolipoylprotein:(6S)-tetrahydrofolate aminomethyltransferase (ammonia-forming)	(1) Tetrahydrofolate[0] + (1) S-Aminomethyldihydrolipoylprotein[0] => (1) NH3[0] + (1) 5-10-Methylenetetrahydrofolate[0] + (1) Dihydrolipolprotein[0]	KEGG: rn00260 (Glycine, serine and threonine metabolism); rn00670 (One carbon pool by folate)	2.1.2.10	0.07093	0.24346	0.17145	0.09914	0.09084	0.16592	0.12519	0.08694	0.07382	0.11352	0.13387	0.1071	0.08913	0.02304	0.00734	0.14362	0.12671	0.04229	0.10034	0.08204	0.10997	0.29557	0.18402	0.13055	0.1005	0.1664	0.08454	0.05778	0.0764	0.10591	0.127	0.06604	0.07404	0.11473	0.04248	0.16362	0.12164	0.08882	0.15776	0.17161	0.11538	0.20216	0.13913	0.10454	0.16209
rxn06493	dihydrolipoylprotein:NAD+ oxidoreductase	(1) NAD[0] + (1) Dihydrolipolprotein[0] <=> (1) NADH[0] + (1) H+[0] + (1) Lipoylprotein[0]	KEGG: rn00260 (Glycine, serine and threonine metabolism)	1.8.1.4	0.07093	0.24191	0.17145	0.09914	0.0906	0.16565	0.12505	0.08705	0.07382	0.11365	0.13387	0.1071	0.08913	0.02328	0.00696	0.14362	0.12671	0.04229	0.10034	0.08204	0.10997	0.29557	0.18402	0.13055	0.10077	0.16656	0.08454	0.05778	0.0764	0.10579	0.12728	0.06613	0.07404	0.11473	0.04248	0.16348	0.1218	0.08882	0.15765	0.17161	0.11538	0.20192	0.13913	0.10444	0.16194
rxn00985	ATP:propanoate phosphotransferase	(1) ATP[0] + (1) Propionate[0] <=> (1) ADP[0] + (1) Propionyl phosphate[0]	MetaCyc: Alcohol-Degradation (Alcohol Degradation); Amino-Acid-Degradation (Amino Acid Degradation); Degradation (Degradation/Utilization/Assimilation); Energy-Metabolism (Generation of Precursor Metabolite and Energy); Fermentation (); Fermentation-to-Acids (Fermentation to Short-Chain Fatty Acids); Fermentation-to-propanoate (Fermentation to Propanoate); PWY-5437 (L-threonine degradation I); PW…	2.7.2.1|2.7.2.15	0.04118	0.02397	0.00296	0.00175	0.00221	0.14823	0.08934	0.00155	0.06482	0.07946	0.00163	0.11038	0.00177	0	0	0.0065	0.1272	0.00034	0.00063	0.00088	0.08461	0.01556	0	0.00246	0.06696	0	0.00032	0.05844	0.08229	0.14497	0.00417	0.00122	0.00102	0.12159	0.05065	0.08017	0.12336	0.00196	0.06532	0.12428	0.11512	0.00192	0.00097	0.00059	0.05327
rxn00670	propanoyl-CoA:phosphate propanoyltransferase	(1) Phosphate[0] + (1) Propionyl-CoA[0] <=> (1) CoA[0] + (1) Propionyl phosphate[0]	MetaCyc: Alcohol-Degradation (Alcohol Degradation); Amino-Acid-Degradation (Amino Acid Degradation); Degradation (Degradation/Utilization/Assimilation); Energy-Metabolism (Generation of Precursor Metabolite and Energy); Fermentation (); Fermentation-to-Acids (Fermentation to Short-Chain Fatty Acids); Fermentation-to-propanoate (Fermentation to Propanoate); PWY-5437 (L-threonine degradation I); PW…	2.3.1.-|2.3.1.222|2.3.1.8	0.04118	0	0.00358	0.002	0.00319	0.14837	0.08921	0.00144	0.06482	0.07946	0.00136	0.11038	0.00177	0	0	0.00678	0.1272	0.00027	0.00094	0.00078	0.08449	0	0	0.00246	0.06696	0.00268	0.00032	0.05844	0.07221	0.14497	0.00417	0.00122	0.00133	0.12171	0.05065	0.08017	0.12352	0.00185	0.06532	0.12444	0.11498	0.00156	0.00108	0.00059	0.09323
rxn02373	L-glutamate-5-semialdehyde:NADP+ 5-oxidoreductase (phosphorylating)	(1) NADP[0] + (1) Phosphate[0] + (1) L-Glutamate5-semialdehyde[0] <=> (1) NADPH[0] + (1) H+[0] + (1) L-Glutamyl 5-phosphate[0]	MetaCyc: ARGININE-SYN4-PWY (L-ornithine biosynthesis II); Amino-Acid-Biosynthesis (Amino Acid Biosynthesis); CITRULBIO-PWY (L-citrulline biosynthesis); Citrulline-Biosynthesis (L-citrulline Biosynthesis); IND-AMINO-ACID-SYN (Proteinogenic Amino Acid Biosynthesis); L-Ornithine-Biosynthesis (L-Ornithine Biosynthesis); Other-Amino-Acid-Biosynthesis (Other Amino Acid Biosynthesis); PROLINE-SYN (L-pro…	1.2.1.41	0.0801	0	0.22319	0.11236	0.08925	0.13945	0.07411	0.13489	0.06932	0.11778	0.29025	0.13691	0.10313	0	0	0.14673	0.23306	0.05499	0.1753	0.10909	0.15054	0.39122	0.20348	0.24032	0.0873	0.18691	0.11179	0.05164	0.06717	0.11743	0.11267	0.07915	0.1313	0.2095	0.23885	0.0966	0.15693	0.08007	0.14835	0.07572	0.11337	0.11122	0	0.10699	0.11434
rxn08971	NADH dehydrogenase (menaquinone-8 & 0 protons)	(1) NADH[0] + (1) H+[0] + (1) Menaquinone 8[0] <= (1) NAD[0] + (1) Menaquinol 8[0]	null	1.6.5.3	0.07599	0.28705	0.10115	0.10799	0.14086	0.14308	0.10389	0.0992	0.06491	0.09997	0.11027	0.13078	0.08794	0	0	0.14913	0.14463	0.06251	0.07072	0.07318	0.09785	0	0.18009	0.11085	0.12018	0.10079	0.07085	0.07204	0.0646	0.11015	0.16678	0.06894	0.08304	0.10126	0.08589	0.12818	0.13367	0.07956	0.08235	0.14368	0.11337	0.15573	0.07498	0.0785	0.12213
rxn00179	ATP:L-glutamate 5-phosphotransferase	(1) ATP[0] + (1) L-Glutamate[0] <=> (1) ADP[0] + (1) L-Glutamyl 5-phosphate[0]	MetaCyc: ARGININE-SYN4-PWY (L-ornithine biosynthesis II); Amino-Acid-Biosynthesis (Amino Acid Biosynthesis); CITRULBIO-PWY (L-citrulline biosynthesis); Citrulline-Biosynthesis (L-citrulline Biosynthesis); IND-AMINO-ACID-SYN (Proteinogenic Amino Acid Biosynthesis); L-Ornithine-Biosynthesis (L-Ornithine Biosynthesis); Other-Amino-Acid-Biosynthesis (Other Amino Acid Biosynthesis); PROLINE-SYN (L-pro…	2.7.2.11	0.0801	0	0.22304	0.11223	0.08925	0.13945	0.07411	0.13489	0.06932	0.11765	0.29025	0.13677	0.10313	0	0	0.14715	0.2329	0.05499	0.17538	0.10909	0.15054	0.39099	0.20348	0.24032	0.0873	0.18691	0.11179	0.05164	0.06726	0.11755	0.11323	0.07924	0.1313	0.2095	0.23885	0.09674	0.15709	0.08018	0.14846	0.07572	0.11323	0.11146	0	0.10699	0.11434
rxn00950	Cystathionine L-homocysteine-lyase (deaminating)	(1) H2O[0] + (1) Cystathionine[0] => (1) NH3[0] + (1) Pyruvate[0] + (1) Homocysteine[0]	null	4.4.1.8	0.09199	0.22478	0.1384	0.1156	0.14282	0.16787	0.14297	0.08396	0.09096	0	0.16031	0.13177	0.08666	0.02206	0	0.13981	0.18436	0.07665	0.09719	0.08933	0.10168	0.32157	0.20658	0.12947	0.11859	0.16073	0.12431	0.09526	0.09133	0.148	0.12881	0.07962	0.11964	0.001	0.09589	0.14904	0.1421	0.1266	0.11664	0.13607	0.1131	0.2036	0.1413	0.10591	0.13757
rxn01069	O-phospho-L-homoserine phosphate-lyase (adding water;L-threonine-forming)	(1) H2O[0] + (1) O-Phospho-L-homoserine[0] <=> (1) Phosphate[0] + (1) L-Threonine[0]	MetaCyc: Amino-Acid-Biosynthesis (Amino Acid Biosynthesis); HOMOSER-THRESYN-PWY (L-threonine biosynthesis); IND-AMINO-ACID-SYN (Proteinogenic Amino Acid Biosynthesis); ISOLEUCINE-SYN (L-isoleucine Biosynthesis); P4-PWY (superpathway of L-lysine, L-threonine and L-methionine biosynthesis I); PWY-3001 (superpathway of L-isoleucine biosynthesis I); PWY-724 (superpathway of L-lysine, L-threonine and …	4.2.3.1|4.2.99.2	0.06289	0	0.202	0.07121	0.11941	0.1311	0.13826	0.09357	0.04604	0.07301	0.13875	0.06275	0.06832	0	0.13874	0.13543	0.13583	0.05998	0.04832	0.0616	0.13533	0.24983	0.12461	0.15913	0.07501	0.18722	0.09705	0.06769	0.07069	0.08504	0.11198	0.06707	0.10114	0.11435	0.04377	0.09317	0.09416	0.05774	0.11944	0.07106	0.11296	0.0823	0.10646	0.06891	0.09039
rxn01300	ATP:L-homoserine O-phosphotransferase	(1) ATP[0] + (1) L-Homoserine[0] => (1) ADP[0] + (1) H+[0] + (1) O-Phospho-L-homoserine[0]	MetaCyc: Amino-Acid-Biosynthesis (Amino Acid Biosynthesis); HOMOSER-THRESYN-PWY (L-threonine biosynthesis); IND-AMINO-ACID-SYN (Proteinogenic Amino Acid Biosynthesis); ISOLEUCINE-SYN (L-isoleucine Biosynthesis); METHIONINE-SYN (L-methionine Biosynthesis); Methionine-De-novo-Biosynthesis (L-methionine <i>De Novo</i> Biosynthesis); P4-PWY (superpathway of L-lysine, L-threonine and L-methionine bios…	2.7.1.39	0.06289	0.01993	0.20215	0.07121	0.11928	0.13123	0.13812	0.09357	0.04604	0.07301	0.13875	0.06275	0.06822	0	0	0.13572	0.13583	0.06005	0.0484	0.0616	0.13533	0.24983	0.12482	0.15903	0.07501	0.18722	0.09705	0.06769	0.07069	0.0848	0.11225	0.06735	0.10114	0.11423	0.04368	0.09317	0.09416	0.05774	0.11944	0.07106	0.11296	0.0823	0.10646	0.06891	0.09039
rxn00818	Raffinose galactohydrolase	(1) H2O[0] + (1) Melitose[0] => (1) Sucrose[0] + (1) Galactose[0]	KEGG: rn00052 (Galactose metabolism)	3.2.1.22	0.00037	0.11986	0	0.08393	0.00294	0.08679	0.00175	0.00122	0	0.00181	0.00203	0.11281	0.04683	0	0	0.14447	0.00179	0.04946	0	0.06355	0.00087	0.01579	0	0.00276	0.00198	0.00315	0.00053	0.00085	0	0.06927	0.0459	0.00075	0.00194	0.00112	0.02634	0.004	0.00203	0.04899	0.00134	0.00233	0.11283	0.04631	0.06675	0.00069	0.00354
rxn02596	R03634	(1) H2O[0] + (1) Stachyose[0] => (1) Galactose[0] + (1) Melitose[0]	KEGG: rn00052 (Galactose metabolism)	3.2.1.22	0.00084	0.12049	0	0.08455	0.00208	0.08707	0.0027	0.00099	0	0.00193	0.00163	0.11537	0.05324	0	0	0.19446	0.00163	0.08355	0	0.06598	0.00161	0.01068	0	0.00246	0.00211	0.00221	0	0.00047	0	0.06915	0.05717	0.00131	0.00112	0.00087	0.03147	0.00186	0.00219	0.07153	0.00112	0.00434	0.11256	0.07894	0.06665	0.00049	0.00312
rxn00858	Agmatine amidinohydrolase	(1) H2O[0] + (1) Agmatine[0] => (1) Urea[0] + (1) Putrescine[0]	MetaCyc: ARG+POLYAMINE-SYN (superpathway of arginine and polyamine biosynthesis); ARGDEG-PWY (superpathway of L-arginine, putrescine, and 4-aminobutanoate degradation); ARGININE-DEG (L-arginine Degradation); Amino-Acid-Degradation (Amino Acid Degradation); Degradation (Degradation/Utilization/Assimilation); ORNARGDEG-PWY (superpathway of L-arginine and L-ornithine degradation); POLYAMSYN-PWY (sup…	3.5.3.11	0.07515	0.16936	0.12874	0.08517	0	0.11884	0	0.08783	0.06923	0	0.15272	0.10382	0.00128	0	0.0062	0.00734	0.00163	0.12358	0.03866	0.0689	0.08263	0	0.12275	0.00276	0.09469	0	0.00042	0.05655	0.05927	0.09244	0.09751	0.05723	0.11995	0.11972	0.07607	0.12532	0.151	0.07256	0.11048	0.11063	0.11148	0.06311	0.07379	0.06549	0.09436
rxn10126	succinate dehyrdogenase	(1) FADH2[0] + (1) Ubiquinone-8[0] <=> (1) FAD[0] + (1) Ubiquinol-8[0]	null	null	0.0671	0.31382	0	0.11797	0.11364	0.11911	0.10093	0.08783	0.08749	0.11623	0.0944	0.11623	0.07375	0.42304	0.15783	0	0.16401	0.06333	0.0682	0.07493	0.08177	0.25261	0.24653	0.0601	0.10816	0.15158	0.07913	0.08544	0.07383	0.0939	0.11935	0.08149	0.0996	0.13605	0.09038	0.10846	0.14819	0.08069	0.11574	0.13002	0.11135	0.07798	0.10657	0.08457	0.17073
rxn00405	L-arginine carboxy-lyase (agmatine-forming)	(1) L-Arginine[0] + (1) H+[0] => (1) CO2[0] + (1) Agmatine[0]	MetaCyc: ARG+POLYAMINE-SYN (superpathway of arginine and polyamine biosynthesis); ARGDEG-III-PWY (L-arginine degradation IV (arginine decarboxylase/agmatine deiminase pathway)); ARGDEG-PWY (superpathway of L-arginine, putrescine, and 4-aminobutanoate degradation); ARGININE-DEG (L-arginine Degradation); Acid-Resistance (Acid Resistance); Amino-Acid-Degradation (Amino Acid Degradation); Degradation…	4.1.1.19	0.07515	0.17403	0.12874	0.08505	0	0.11856	0.00404	0.08783	0.06923	0.00206	0.15272	0.10382	0	0	0	0	0	0.06804	0.03866	0.08797	0.11108	0	0.12275	0	0.10816	0.00205	0	0.07156	0.06174	0.09244	0.09779	0.05732	0.11985	0.11972	0.09332	0.12518	0.151	0.07863	0.11059	0.13561	0.11135	0.06323	0.07379	0.06549	0.12355
rxn00836	IMP:diphosphate phospho-D-ribosyltransferase	(1) PPi[0] + (1) H+[0] + (1) IMP[0] <= (1) PRPP[0] + (1) HYXN[0]	MetaCyc: Adenine-Adenosine-Salvage (Adenine and Adenosine Salvage); Nucleotide-Biosynthesis (Nucleoside and Nucleotide Biosynthesis); PUR-NUC-SYN (Purine Nucleotide Biosynthesis); PWY-6609 (adenine and adenosine salvage III); PWY-6610 (adenine salvage); PWY66-409 (superpathway of purine nucleotide salvage); Purine-Nucleotides-Salvage (Purine Nucleotide Salvage)|KEGG: rn00230 (Purine metabolism)	2.4.2.8	0.10444	0.26152	0.24127	0.15476	0.17972	0.19824	0.13058	0.14715	0	0.15144	0.19368	0.17228	0.0982	0	0.15214	0.19107	0.18925	0.0772	0.06655	0.10403	0.14968	0.40748	0.19044	0.15972	0.16429	0.35521	0.13587	0.11037	0.11902	0.14849	0.14494	0.1332	0.14408	0.11585	0.10534	0.15476	0.2792	0.16293	0.13972	0.18092	0.11122	0.14937	0.19171	0.12794	0.1747
rxn00549	D-Fructose-1,6-bisphosphate 1-phosphohydrolase	(1) H2O[0] + (1) D-fructose-1,6-bisphosphate[0] <=> (1) Phosphate[0] + (1) D-fructose-6-phosphate[0]	KEGG: rn00680 (Methane metabolism); rn00710 (Carbon fixation in photosynthetic organisms); rn01200 (Carbon metabolism)	3.1.3.11	0.09059	0.27335	0.18298	0.10837	0.09317	0.12079	0.11198	0.12141	0.07183	0.10655	0.12763	0.1332	0.09583	0.47426	0.05704	0.15803	0.18029	0.05902	0.07669	0.07201	0.08783	0.38635	0.15877	0.13223	0.11371	0.13722	0.1241	0.07525	0.07763	0.10627	0.19641	0.08767	0.09469	0.09577	0.07396	0.11918	0.11243	0.10323	0.12952	0.17052	0.10987	0.14301	0.12442	0.08839	0.15613
rxn01452	(S)-3-Hydroxybutanoyl-CoA:NADP+ oxidoreductase	(1) NADP[0] + (1) (S)-3-Hydroxybutyryl-CoA[0] <=> (1) NADPH[0] + (1) H+[0] + (1) Acetoacetyl-CoA[0]	KEGG: rn00362 (Benzoate degradation); rn00650 (Butanoate metabolism); rn01200 (Carbon metabolism)	1.1.1.157	0.0481	0.02117	0.10988	0.10475	0	0.09459	0.07977	0	0.05002	0.07817	0.07148	0.10924	0.04831	0	0.09877	0.10154	0.15033	0.03429	0.06781	0.07094	0.11554	0.1537	0.51584	0.05922	0.06709	0.24164	0.21245	0.03805	0.05423	0.07097	0.09515	0.05433	0.07301	0.10026	0.04726	0.07845	0.07074	0.08193	0.24515	0.08937	0.1096	0.0877	0.17613	0.19166	0.09436
rxn08557	glycerol-3-phosphate dehydrogenase (menaquinone-8)	(1) Glycerol-3-phosphate[0] + (1) Menaquinone 8[0] <= (1) Glycerone-phosphate[0] + (1) Menaquinol 8[0]	null	1.1.99.5	0.10313	0	0	0.13131	0.13706	0	0.11036	0.10561	0.08568	0.11855	0.11284	0.15359	0.11318	0	0.16783	0	0.14414	0.08082	0.08093	0.09654	0.10935	0.32923	0.19023	0	0.14263	0	0.08697	0.09809	0.07316	0.11452	0	0.09058	0.09091	0.11049	0.09754	0.16076	0.16224	0.09891	0.0986	0.1668	0.10853	0	0.10538	0.08682	0.14848
rxn01445	2'-Deoxyguanosine 5'-monophosphate phosphohydrolase	(1) H2O[0] + (1) dGMP[0] <=> (1) Phosphate[0] + (1) Deoxyguanosine[0]	KEGG: rn00230 (Purine metabolism)	3.1.3.5	0.08394	0.2226	0.19186	0.09078	0.13804	0.16704	0.13341	0.12119	0.05807	0.10268	0.09196	0.1024	0.09415	0	0.00582	0.1175	0.19837	0.0761	0.06875	0.0761	0.10725	0	0.13765	0.05685	0.07039	0.24243	0.11328	0.05693	0.09333	0.15201	0.13062	0.07503	0.1085	0.09877	0.05873	0.12075	0.07792	0.1338	0.12303	0.11342	0.10799	0.11638	0.14779	0.09926	0.14239
rxn00816	Lactose galactohydrolase	(1) H2O[0] + (1) LACT[0] => (1) D-Glucose[0] + (1) Galactose[0]	null	3.2.1.108|3.2.1.23	0.07421	0.02117	0	0.00324	0.14748	0.1102	0.09999	0.0011	0.00061	0.00219	0.26787	0.10596	0.00148	0	0	0.00805	0.14593	0.19033	0.00071	0.06218	0.00099	0	0.00787	0.23736	0.00198	0.00347	0.00042	0.07619	0	0.15977	0.08137	0.00131	0.09694	0.00062	0.04928	0.00186	0.00203	0.1303	0.0009	0.1128	0.10772	0.10858	0.08579	0.09593	0.10584
rxn00363	Cytidine-5'-monophosphate phosphohydrolase	(1) H2O[0] + (1) CMP[0] <=> (1) Phosphate[0] + (1) Cytidine[0]	MetaCyc: Degradation (Degradation/Utilization/Assimilation); NUCLEO-DEG (Nucleoside and Nucleotide Degradation); PWY-7185 (UTP and CTP dephosphorylation I); Pyrimidine-Degradation (Pyrimidine Nucleotide Degradation); Pyrimidine-Ribonucleosides-Degradation (Pyrimidine Ribonucleoside Degradation); UTP-CTP-Dephosphorylation (UTP and CTP Dephosphorylation)|KEGG: rn00240 (Pyrimidine metabolism)	3.1.3.5|3.1.3.91	0.09405	0.2858	0.24018	0.10937	0.08189	0.14517	0.10996	0.11832	0.0444	0.08591	0.15882	0.11737	0.08222	0	0.06526	0.1576	0.07085	0.07508	0.06529	0.07951	0.13793	0	0.17574	0.101	0.16535	0.14006	0.17798	0.07411	0.08886	0.11489	0.16372	0.08617	0.07976	0.11822	0.09571	0.17648	0.13148	0.11147	0.08045	0.16199	0.10705	0.12981	0.16304	0.16631	0.20431
rxn01108	beta-D-Glucose:NAD+ 1-oxoreductase	(1) NAD[0] + (1) beta-D-Glucose[0] <=> (1) NADH[0] + (1) H+[0] + (1) Gluconolactone[0]	KEGG: rn00030 (Pentose phosphate pathway); rn01200 (Carbon metabolism)	1.1.1.118|1.1.1.47	0.06654	0	0	0.0959	0	0	0	0.08551	0.06534	0	0	0	0.09958	0	0	0	0.11873	0.09024	0	0.08437	0	0	0	0	0.09773	0.07981	0.08104	0.06977	0	0.2009	0	0	0.10052	0	0.06084	0.09989	0	0	0.10028	0.14678	0.10651	0	0.0859	0.08477	0.12057
rxn01225	Guanine aminohydrolase	(1) H2O[0] + (1) H+[0] + (1) Guanine[0] => (1) NH3[0] + (1) XAN[0]	MetaCyc: AROMATIC-COMPOUNDS-DEGRADATION (Aromatic Compound Degradation); Degradation (Degradation/Utilization/Assimilation); Energy-Metabolism (Generation of Precursor Metabolite and Energy); Fermentation (); Guanosine-Nucleotides-Degradation (Guanosine Nucleotide Degradation); NUCLEO-DEG (Nucleoside and Nucleotide Degradation); P164-PWY (purine nucleobases degradation I (anaerobic)); P165-PWY (s…	3.5.4.3	0.08469	0.13263	0.24704	0.11024	0.13534	0.13611	0.13354	0.09412	0.09866	0.0814	0.17293	0.11851	0.05777	0	0	0.23104	0.21857	0.08191	0.06294	0.09877	0.1002	0	0.14138	0.08149	0.12335	0.25047	0.14701	0.06854	0.07002	0.12241	0.1021	0.05695	0.1039	0.14989	0.06772	0.12561	0.14179	0.11702	0.14958	0.16462	0.10584	0.19136	0.33485	0.10993	0.15302
rxn01678	ATP:dUDP phosphotransferase	(1) ATP[0] + (1) dUDP[0] <=> (1) ADP[0] + (1) dUTP[0]	MetaCyc: Deoxyribonucleotide-Biosynthesis (2'-Deoxyribonucleotide Biosynthesis); Metabolic-Clusters (Metabolic Clusters); Nucleotide-Biosynthesis (Nucleoside and Nucleotide Biosynthesis); PWY-6545 (pyrimidine deoxyribonucleotides <i>de novo</i> biosynthesis III); PWY-7184 (pyrimidine deoxyribonucleotides <i>de novo</i> biosynthesis I); PWY-7211 (superpathway of pyrimidine deoxyribonucleotides <i>…	2.7.4.6	0.07346	0.18369	0.1649	0.11149	0.11205	0.15464	0.14136	0.11578	0.08005	0.11404	0.11352	0.11195	0.08439	0.35025	0.06311	0	0.13485	0.05916	0.07237	0.09605	0.095	0.2677	0.16601	0	0.08809	0.15915	0.10755	0.06241	0.08039	0.11804	0.09153	0.09938	0.10707	0.13032	0.06249	0.12275	0.12414	0.10961	0.08459	0.13142	0.10557	0.0877	0.07335	0.06901	0.12695
rxn01281	(R)-Glycerate:NADP+ oxidoreductase	(1) NADP[0] + (1) Glycerate[0] <=> (1) NADPH[0] + (1) H+[0] + (1) Tartronate semialdehyde[0]	MetaCyc: CARBOXYLATES-DEG (Carboxylate Degradation); D-Galactarate-Degradation (D-Galactarate Degradation); D-Glucarate-Degradation (D-Glucarate Degradation); Degradation (Degradation/Utilization/Assimilation); GALACTARDEG-PWY (D-galactarate degradation I); GLUCARDEG-PWY (<i>D</i>-glucarate degradation I); GLUCARGALACTSUPER-PWY (superpathway of D-glucarate and D-galactarate degradation); PWY-6516…	1.1.1.60	0.08815	0.24128	0.12703	0.09989	0.13314	0.09111	0.15739	0.10053	0.09347	0.09107	0.15814	0.12265	0.08045	0	0	0.10225	0.15831	0.06674	0.03457	0.08155	0	0.14418	0.13662	0.13302	0.15122	0.13927	0.08422	0.08336	0.04167	0.14109	0.09904	0.0843	0.12281	0.12894	0.07396	0.11818	0.1332	0.08748	0.09434	0.13126	0.10543	0.10162	0.10246	0.09417	0.12511
rxn00708	Uridine 5'-monophosphate phosphohydrolase	(1) H2O[0] + (1) UMP[0] <=> (1) Phosphate[0] + (1) Uridine[0]	MetaCyc: Antibiotic-Biosynthesis (Antibiotic Biosynthesis); Degradation (Degradation/Utilization/Assimilation); NUCLEO-DEG (Nucleoside and Nucleotide Degradation); PWY-7185 (UTP and CTP dephosphorylation I); PWY-7821 (tunicamycin biosynthesis); Pyrimidine-Degradation (Pyrimidine Nucleotide Degradation); Pyrimidine-Ribonucleosides-Degradation (Pyrimidine Ribonucleoside Degradation); SECONDARY-META…	3.1.3.5	0.07683	0.23879	0.1755	0.07869	0.09538	0.13764	0.0985	0.06529	0.00052	0.12719	0.10566	0.12735	0.07956	0	0.00645	0.21748	0.00147	0.06394	0.05288	0.06929	0.10675	0	0.21983	0.09341	0.11978	0.15442	0.15359	0.07222	0.05813	0.13575	0.10919	0.08833	0.07567	0.05287	0.09699	0.12318	0.16302	0.09994	0.02846	0.12149	0.10516	0.09502	0.16293	0.13773	0.23137
rxn11934	AMP,sulfite:acceptor oxidoreductase (adenosine-5'-phosphosulfate-forming)	(1) FAD[0] + (1) AMP[0] + (1) H+[0] + (1) Sulfite[0] <= (1) APS[0] + (1) FADH2[0]	KEGG: rn00920 (Sulfur metabolism)	1.8.99.2	0	0	0	0.12632	0	0	0	0	0.07451	0.10668	0	0.1409	0	0	0.00569	0	0	0.07897	0	0.08272	0	0	0	0	0.15821	0	0	0.10395	0.09219	0	0	0	0	0.08879	0	0.16147	0.14881	0.09088	0.13524	0	0.10449	0.0937	0.09575	0.08839	0.13191
rxn01218	2'-Deoxycytidine 5'-monophosphate phosphohydrolase	(1) H2O[0] + (1) dCMP[0] <=> (1) Phosphate[0] + (1) Deoxycytidine[0]	KEGG: rn00240 (Pyrimidine metabolism)	3.1.3.-|3.1.3.5	0.03397	0.11083	0.06905	0.03941	0.04573	0.23363	0.08436	0.10119	0.00052	0.08553	0.05574	0.07744	0.02544	0	0.02125	0.05691	0.11612	0.04242	0.06907	0.05907	0.08375	0	0.17346	0.05823	0.03975	0.11893	0.07944	0.03899	0.03263	0.17457	0.03422	0.07353	0.03937	0.04614	0.05047	0.0976	0.06761	0.08121	0.0512	0.05974	0.10194	0.02987	0.04782	0.09495	0.08643
rxn05117	L-aspartate:NADP+ oxidoreductase (deaminating)	(1) NADP[0] + (1) L-Aspartate[0] => (1) NADPH[0] + (1) H+[0] + (1) Iminoaspartate[0]	KEGG: rn00760 (Nicotinate and nicotinamide metabolism)	1.4.1.21	0.05325	0	0	0	0	0	0	0	0.05729	0	0.15706	0.14875	0	0	0.15733	0	0	0.05404	0	0	0	0	0	0	0	0	0	0.09158	0	0	0	0	0	0	0	0	0	0	0	0	0.10126	0	0	0	0
rxn05119	L-aspartate:NAD+ oxidoreductase (deaminating)	(1) NAD[0] + (1) L-Aspartate[0] => (1) NADH[0] + (1) H+[0] + (1) Iminoaspartate[0]	KEGG: rn00760 (Nicotinate and nicotinamide metabolism)	1.4.1.21	0.05577	0	0	0	0	0	0	0	0.05366	0	0.16899	0.13263	0	0	0.15708	0	0	0.04522	0	0	0	0	0	0	0	0	0	0.07902	0	0	0	0	0	0	0	0	0	0	0	0	0.09898	0	0	0	0
rxn02200	2-amino-4-hydroxy-6-hydroxymethyl-7,8-dihydropteridine:4-aminobenzoate 2-amino-4-hydroxydihydropteridine-6-methenyltransferase	(1) ABEE[0] + (1) 6-hydroxymethyl dihydropterin[0] => (1) H2O[0] + (1) Dihydropteroate[0]	KEGG: rn00790 (Folate biosynthesis)	2.5.1.15	0.10041	0.11146	0.03585	0.02045	0.10237	0.14809	0.15079	0.0707	0.05833	0.10617	0.12085	0.2018	0.06941	0.08358	0.00708	0.03107	0.19984	0.21656	0.01155	0.1161	0.01954	0.05201	0.04575	0.11577	0.10314	0.14448	0.11689	0.10593	0.07478	0.11755	0.03408	0.06669	0.09756	0.11984	0.07561	0.15604	0.14928	0.11023	0.01423	0.15826	0.09844	0.0907	0.11522	0.08653	0.0204
rxn05528	Copper-transporting ATPase	(1) H2O[0] + (1) ATP[0] + (1) Cu2+[0] => (1) ADP[0] + (1) Phosphate[0] + (1) Cu2+[1] + (1) H+[0]	null	3.6.3.-|3.6.3.4|3.A.3.-.-	0.06008	0.36364	0.27104	0.07732	0.0445	0.06994	0.00728	0.00674	0.0045	0.00684	0.07704	0.0087	0.00917	0	0.04249	0.12795	0.0044	0.04338	0.00613	0.00457	0.00581	0.01904	0.02215	0.13972	0.08518	0.00662	0.00255	0.00642	0.01808	0.06321	0.02907	0.01143	0.00276	0.00424	0.04735	0.00872	0.00468	0.06062	0.00392	0.01396	0.09844	0.09466	0.00454	0.0045	0.01006
rxn02201	2-amino-4-hydroxy-6-hydroxymethyl-7,8-dihydropteridine-diphosphate:4-aminobenzoate 2-amino-4-hydroxydihydropteridine-6-methenyltransferase	(1) ABEE[0] + (1) 2-Amino-4-hydroxy-6-hydroxymethyl-7-8-dihydropteridinediphosphate[0] => (1) PPi[0] + (1) Dihydropteroate[0]	MetaCyc: ALL-CHORISMATE-PWY (superpathway of chorismate metabolism); Cofactor-Biosynthesis (Cofactor, Prosthetic Group, Electron Carrier, and Vitamin Biosynthesis); FOLSYN-PWY (superpathway of tetrahydrofolate biosynthesis and salvage); Folate-Biosynthesis (Folate Biosynthesis); PWY-6612 (superpathway of tetrahydrofolate biosynthesis); PWY-6614 (tetrahydrofolate biosynthesis); Vitamin-Biosynthesi…	2.5.1.15	0.06551	0.11115	0.036	0.02045	0.08189	0.08791	0.09204	0.0633	0.05097	0.1041	0.09982	0.12978	0.06477	0.08407	0.00658	0.03163	0.14121	0.11634	0.01155	0.076	0.01954	0.05363	0.04533	0.10257	0.07369	0.11104	0.0926	0.05853	0.05137	0.08395	0.03422	0.05058	0.07138	0.08393	0.05258	0.09917	0.10899	0.08357	0.01423	0.11482	0.09669	0.0919	0.06632	0.0509	0.02097
rxn02503	ATP:2-amino-4-hydroxy-6-hydroxymethyl-7,8-dihydropteridine 6'-pyrophosphotransferase	(1) ATP[0] + (1) 6-hydroxymethyl dihydropterin[0] => (1) AMP[0] + (2) H+[0] + (1) 2-Amino-4-hydroxy-6-hydroxymethyl-7-8-dihydropteridinediphosphate[0]	MetaCyc: 6-HM-Dihydropterin-PP-Biosynthesis (6-Hydroxymethyl-Dihydropterin Diphosphate Biosynthesis); ALL-CHORISMATE-PWY (superpathway of chorismate metabolism); Cofactor-Biosynthesis (Cofactor, Prosthetic Group, Electron Carrier, and Vitamin Biosynthesis); FOLSYN-PWY (superpathway of tetrahydrofolate biosynthesis and salvage); Folate-Biosynthesis (Folate Biosynthesis); PWY-6147 (6-hydroxymethyl-…	2.7.6.3	0.0656	0.11115	0.03569	0.02058	0.08189	0.08791	0.09177	0.0633	0.05097	0.1041	0.09982	0.12963	0.06468	0.08309	0	0.03121	0.14104	0.11634	0.01147	0.076	0.01954	0.0534	0.04616	0.10267	0.07382	0.1112	0.0926	0.05863	0.05137	0.08383	0.0338	0.05058	0.07138	0.0838	0.05258	0.09903	0.10899	0.08347	0.01423	0.11466	0.09656	0.0919	0.06632	0.0509	0.02054
rxn05239	adenosine 3',5'-bisphosphate,sulfite:oxidized-thioredoxin oxidoreductase (3'-phosphoadenosine-5'-phosphosulfate -forming)	(1) 3-phosphoadenylylsulfate[0] + (1) trdrd[0] <=> (1) Adenosine 3-5-bisphosphate[0] + (1) H+[0] + (1) Sulfite[0] + (1) trdox[0]	KEGG: rn00920 (Sulfur metabolism)	1.8.4.8	0.07982	0	0	0.07021	0.00233	0	0.07371	0.08186	0.02795	0.05986	0.00136	0.0589	0.11949	0	0	0	0.10147	0.04878	0.04369	0.04272	0.08362	0	0.11136	0	0.06498	0.00442	0.08029	0.02577	0.07773	0.05374	0	0.06725	0.1041	0.04315	0.05001	0.08731	0.06839	0.10828	0.16336	0.10489	0.09615	0	0.05107	0.06	0.08543
rxn00361	ATP:adenylylsulfate 3'-phosphotransferase	(1) ATP[0] + (1) APS[0] => (1) ADP[0] + (1) 3-phosphoadenylylsulfate[0] + (1) H+[0]	MetaCyc: Activation (Activation); Activation-Inactivation-Interconversion (Activation/Inactivation/Interconversion); Amino-Acid-Biosynthesis (Amino Acid Biosynthesis); Assimilatory-Sulfate-Reduction (Assimilatory Sulfate Reduction); Degradation (Degradation/Utilization/Assimilation); IND-AMINO-ACID-SYN (Proteinogenic Amino Acid Biosynthesis); METHIONINE-SYN (L-methionine Biosynthesis); Methionine…	2.7.1.25	0.07992	0	0	0.07021	0	0	0.07344	0.08186	0.02795	0.0596	0.00095	0.0589	0.14296	0	0.00645	0	0.10147	0.07576	0.04377	0.04272	0.08362	0	0.11178	0	0.06498	0	0.0804	0.02577	0.11417	0.05386	0	0.06716	0.104	0.04302	0.05001	0.08731	0.06824	0.10828	0.16336	0.10489	0.09602	0.00228	0.05096	0.06	0.08543
[truncated: 2,412 more rows]
[truncated: 2 more columns]
