# Supplementary material for: Nutrition or nature: using elementary flux modes to disentangle the complex forces shaping prokaryote pan-genomes
Source: BMC Ecol Evol. 2022 Aug 16;22:101. doi: 10.1186/s12862-022-02052-3 (PMC9382767; doi:10.1186/s12862-022-02052-3)
Supplement: Supplementary file 10 — Additional file 10: Table S5. Elastic net predictions of the metabolite usage by the pan-reactomes of 46 prokaryote families [file 12862_2022_2052_MOESM10_ESM.xlsx]

## Sheet: supplementary_table_S5
Metabolite	Acetobacteraceae	Acholeplasmataceae	Acidaminococcaceae	Acidobacteriaceae	Actinomycetaceae	Aerococcaceae	Aeromonadaceae	Akkermansiaceae	Alcaligenaceae	Alcanivoracaceae	Alicyclobacillaceae	Alteromonadaceae	Anaerolineaceae	Anaplasmataceae	Archaeoglobaceae	Atopobiaceae	Aurantimonadaceae	Bacillaceae	Bacteriovoracaceae	Bacteroidaceae	Balneolaceae	Bartonellaceae	Bdellovibrionaceae	Bifidobacteriaceae	Bradyrhizobiaceae	Brevibacteriaceae	Brucellaceae	Burkholderiaceae	Campylobacteraceae	Carnobacteriaceae	Catabacteriaceae	Caulobacteraceae	Cellulomonadaceae	Cellvibrionaceae	Chitinophagaceae	Chromatiaceae	Chromobacteriaceae	Clostridiaceae	Comamonadaceae	Enterobacteriaceae	Flavobacteriaceae	Lachnospiraceae	Pseudonocardiaceae	Rhodobacteraceae	Rhodospirillaceae	Ruminococcaceae	Sum
EX_cpd00063_e (Ca2+_e)	0.97523	1	0.61552	0.82889	0.9567	0.93744	0.69891	0.81132	0.5256	0.94008	0.61929	0.66486	1	0.42422	0.59013	0.55709	0.73097	0.60945	0.9105	1	0.81659	0.73602	0.82994	0.83921	0.74972	0.6805	0.73966	0.44782	0.66544	0.80497	0.8587	0.61672	0.83282	1	0.35674	0.72166	0.29415	0.64289	0.50326	0.55712	0.93428	0.74068	0.59899	0.57901	0.38163	0.77757	33.1023
EX_cpd00099_e (Cl-_e)	0.97523	1	0.61552	0.82889	0.9567	0.93744	0.69891	0.81132	0.5256	0.94008	0.61929	0.66486	1	0.42422	0.59013	0.55709	0.73097	0.60945	0.9105	1	0.81659	0.73602	0.82994	0.83921	0.74972	0.6805	0.73966	0.44782	0.66544	0.80497	0.8587	0.61672	0.83282	1	0.35674	0.72166	0.29415	0.64289	0.50326	0.55712	0.93428	0.74068	0.59899	0.57901	0.38163	0.77757	33.1023
EX_cpd00030_e (Mn2+_e)	0.97523	1	0.61552	0.82889	0.9567	0.93744	0.69891	0.81132	0.5256	0.94008	0.61929	0.66486	1	0.42422	0.59013	0.55709	0.73097	0.60945	0.9105	1	0.81659	0.73602	0.82994	0.83921	0.74972	0.6805	0.73966	0.44782	0.66544	0.80497	0.8587	0.61672	0.83282	1	0.35674	0.72166	0.29415	0.64289	0.50326	0.55712	0.93428	0.74068	0.59899	0.57901	0.38163	0.77757	33.1023
EX_cpd00034_e (Zn2+_e)	0.97523	1	0.61552	0.82889	0.9567	0.93744	0.69891	0.81132	0.5256	0.94008	0.61929	0.66486	1	0.42422	0.59013	0.55709	0.73097	0.60945	0.9105	1	0.81659	0.73602	0.82994	0.83921	0.74972	0.6805	0.73966	0.44782	0.66544	0.80497	0.8587	0.61672	0.83282	1	0.35674	0.72166	0.29415	0.64289	0.50326	0.55712	0.93428	0.74068	0.59899	0.57901	0.38163	0.77757	33.1023
EX_cpd00205_e (K+_e)	0.97523	1	0.61552	0.82889	0.9567	0.93744	0.69891	0.81132	0.5256	0.94008	0.61929	0.66486	1	0.42422	0.59013	0.55709	0.73097	0.60945	0.9105	1	0.81659	0.73602	0.82994	0.83921	0.74972	0.6805	0.73966	0.44782	0.66544	0.80497	0.8587	0.61672	0.83282	1	0.35674	0.72166	0.29415	0.64289	0.50326	0.55712	0.93428	0.74068	0.59899	0.57901	0.38163	0.77757	33.1023
EX_cpd00254_e (Mg_e)	0.97523	1	0.61552	0.82889	0.9567	0.93744	0.69891	0.81132	0.5256	0.94008	0.61929	0.66486	1	0.42422	0.59013	0.55709	0.73097	0.60945	0.9105	1	0.81659	0.73602	0.82994	0.83921	0.74972	0.6805	0.73966	0.44782	0.66544	0.80497	0.8587	0.61672	0.83282	1	0.35674	0.72166	0.29415	0.64289	0.50326	0.55712	0.93428	0.74068	0.59899	0.57901	0.38163	0.77757	33.1023
EX_cpd00058_e (Cu2+_e)	0.97523	1	0.61552	0.82889	0.9567	0.93744	0.69891	0.81132	0.5256	0.94008	0.61929	0.66486	1	0.42422	0.59013	0.55709	0.73097	0.60945	0.9105	1	0.81659	0.73602	0.82994	0.83921	0.74972	0.6805	0.73966	0.44782	0.66544	0.80497	0.8587	0.61672	0.83282	1	0.35674	0.72166	0.29415	0.64289	0.50326	0.55712	0.93428	0.74068	0.59899	0.57901	0.38163	0.77757	33.1023
EX_cpd00028_e (Heme_e)	0.9769	1	0.61552	0.82889	0.9567	0.93744	0.55907	0.81132	0.48226	0.94008	0.61929	0.62002	1	0.42422	0.59013	0.55709	0.68463	0.60945	0.9105	1	0.81659	0.73602	0.82994	0.83921	0.75117	0.6805	0.8482	0.47623	0.66544	0.80497	0.8587	0.6038	0.83282	1	0.35533	0.72166	0.29691	0.64289	0.50791	0.55712	0.93428	0.74068	0.59899	0.54753	0.39987	0.77757	32.9478
EX_cpd10516_e (fe3_e)	0.97523	0.95633	0.61552	0.82889	0.97921	0.93744	0.69891	0.81132	0.5256	0.94008	0.61929	0.66428	0.84527	0.42422	0.59013	0.54653	0.73097	0.61066	0.9105	1	0.81659	0.73602	0.82994	0.80556	0.74972	0.6805	0.73966	0.44782	0.66544	0.80497	0.8587	0.61672	0.83282	1	0.35674	0.72166	0.29415	0.61362	0.50326	0.54768	0.93428	0.74068	0.59899	0.57901	0.37601	0.77757	32.8385
EX_cpd11606_e (Menaquinone 7_e)	0.97523	1	0.61552	0.82889	0.82084	0.93744	0.66275	0.84605	0.5256	0.94008	0.56573	0.54127	1	0.42422	0.59013	0.55709	0.73097	0.60419	0.9105	1	0.72263	0.73602	0.86192	0.83921	0.74972	0.59604	0.73966	0.44782	0.66544	0.73085	0.8587	0.61672	0.83282	0.90804	0.35674	0.66228	0.29415	0.64289	0.50326	0.55712	0.93428	0.74068	0.5364	0.57901	0.38163	0.77757	32.3481
EX_cpd00264_e (Spermidine_e)	0.98761	1	0.61552	0.82889	0.9567	0.93744	0.69891	0.81132	0.44012	0.74942	0.54126	0.43523	1	0.42422	0.59013	0.55709	0.73097	0.59347	0.9105	1	0.81659	0.73602	0.49198	0.83921	0.74972	0.6805	0.73966	0.44675	0.66544	0.80497	0.8587	0.61672	0.83282	1	0.35674	0.72166	0.29415	0.64289	0.50326	0.55712	0.93428	0.74068	0.56674	0.57901	0.38106	0.77757	32.143
EX_cpd00006_e (NADP_e)	0.96123	1	0.57282	0.87407	0.94181	0.87949	0.6311	0.81174	0.55287	0.89824	0	0.70331	0.82519	0.42422	0.59496	0.54297	0.67422	0.72453	0.93997	0.94514	0.82268	0.73602	0.79117	0.82549	0.70537	0.67437	0.79691	0.48655	0.62031	0.79999	0.81416	0.52856	0.82012	0.95027	0.40967	0.64411	0.18634	0.73846	0.51	0.66217	0.71579	0.66887	0	0.39949	0.32426	0.82456	30.9536
EX_cpd01080_e (ocdca_e)	0.97523	0.87439	0.64054	0.74473	0.9567	0.75171	0.69891	0.81132	0.5256	0.94008	0.61929	0.66486	0.82476	0.42422	0.48894	0.43597	0.73097	0.2294	0.9105	0.81359	0.81659	0.73602	0.82994	0.36584	0.30897	0.6805	0.73966	0.44782	0.66544	0.80497	0.74322	0.61672	0.83282	1	0.25092	0.72166	0.29415	0.4603	0.50326	0.55712	0.6684	0.71756	0.59899	0.57901	0.38163	0.80819	30.1914
EX_cpd00393_e (Folate_e)	1	1	0.61552	0.82889	0.78622	0.74871	0.57123	0.85793	0.41618	0.8657	0.52231	0.32576	0.88642	0.42422	0.59013	0.55709	0.47594	0.55334	0.9105	0.89822	0.81659	0.73602	0.82994	0.50101	0.77508	0.54129	0.27547	0.40558	0.58771	0.59826	0.8587	0.66668	0.76455	0.66565	0.31376	0.6388	0.26425	0.70918	0.50326	0.3944	0.62843	0.63132	0.59628	0.56071	0.38163	0.77757	29.2564
EX_cpd00038_e (GTP_e)	0.22758	0.86245	0.588	0.89056	0.86391	0.86285	0.43762	1	0.55956	0.65875	0.69992	0.68557	0.87499	0.4657	0.54053	0.58647	0.6514	0.58015	0.91093	0.92184	0.77419	0.57285	0.62261	0.67255	0.09369	0.62415	1	1	0.94493	0.88712	0.61127	0	0.74212	0.90588	0.39818	0.55572	0	0.2642	0.43294	0.71015	0.88869	0.66023	0.21351	0.51149	0.31606	0.92178	29.1931
EX_cpd00149_e (Co2+_e)	0.70945	1	0.61552	0.82889	0.90998	0	0.69891	0.53153	0.5256	0.78247	0.61929	0.66486	0.8785	0.42422	0.59013	0.5084	0.73097	0.42511	0.9105	0.75773	0.81659	0.73602	0.82994	0.60356	0.67326	0.6805	0.73966	0.38357	0.48874	0.65363	0.78859	0.45261	0.83282	1	0.27567	0.72166	0.29415	0.53053	0.31856	0.55712	0.87291	0.66191	0.59899	0.57901	0.38163	0.60922	29.1929
EX_cpd00220_e (Riboflavin_e)	0.58671	1	0.05211	0.51721	0.82106	0.93744	0.78071	0.86261	0.25982	0.85237	0.59126	0.48576	1	0.42422	0.59013	0.53955	0.83135	0.06113	0.9105	0.87613	0.87419	0.73602	0.84389	0.70236	0.74453	0.68558	0.65143	0.4453	0.53166	0.70222	0.8587	0.41777	0.78404	0.70943	0.13982	0.59043	0.2529	0.60886	0.50326	0.39747	0.98104	0.3712	0.56814	0.58121	0.36047	0.77757	28.7996
EX_cpd00357_e (TTP_e)	0.82663	0.85319	0.61649	0.92085	0.94864	0.97035	0	0.81225	0.51241	0.80489	0.68088	0.60688	0.67034	0.44377	0.1718	0.56091	0.60592	0.57201	0.92869	0.88381	0.82115	0	0.64991	0.77661	0.64959	0.72075	0	0.38455	1	0.80024	0.26368	0.36744	0.83307	0.9163	1	0.6346	0	0.59013	0.40726	0.66055	0.58142	0.681	0.51214	0.31488	0.25612	0.84782	28.0599
EX_cpd00516_e ("meso-2,6-Diaminopimelate_e)	0.85223	1	1	0.82889	0.31821	0.93744	0	0.81132	0.04562	0.27314	0.76146	0.09379	1	0.42422	0.59013	0.55316	1	0.45951	0.84889	0.54874	0.81659	0.73602	0.82994	0.83921	0.74972	0.18872	0	0.22085	0.66544	0.80497	0.8587	0.61672	0.83282	0.57196	0.35674	0.72166	0	0.8611	1	0	0.93428	0.74068	0.59899	0.29874	0.38163	0.75309	27.7253
EX_cpd00115_e (dATP_e)	0.64191	0.89225	0	0.97143	0.92405	0.95527	0.07364	0.89185	0.51743	0.84438	0.72144	0.37725	0.71072	0.46352	0.58195	0.60274	0.32619	0.69047	0.91891	0.79894	0.85529	0	0.74072	0.72824	0.43408	0.69796	0.91388	0.47445	0.63685	0.80873	0.74542	0.33641	0.6981	0.67164	0.53378	0.55238	0.21096	0.5923	0.0409	1	0.95925	0.56259	0	0.45899	0.23439	0.78268	27.5743
EX_cpd00322_e (L-Isoleucine_e)	0.85502	1	0.53438	0.82889	0.83527	0.93744	0.60328	0.7566	0.13199	0.94008	0.41279	0.66486	0.98637	0.42422	0.58738	0.55709	0.73097	0.20207	0.95737	0.95964	0.74231	0.73602	0.82994	0.20323	0.74972	0.6805	0.62775	0.14638	0.19369	0.76114	0.8587	0.59856	0.23841	0.89259	0.35222	0.72166	0.29415	0.24956	0.45159	0.55712	0.92644	0.12804	0.1535	0.23794	0.38163	0.41171	27.0302
EX_cpd00119_e (L-Histidine_e)	0.35025	0.88284	0.55901	0.75878	0.82359	1	0.69891	0.52948	0.42589	0.91231	0.51358	0.7016	0.83039	0.19954	0.44826	0.53639	0.3891	0.39007	0.75498	0.85955	0.6692	0.75146	0.71594	0.69951	0.63947	0.64348	0.57813	0.35999	0.53193	0.76634	0.61644	0.59441	0.7655	0.75374	0.35403	0.58775	0.16779	0.41247	0.45807	0.40903	0.93697	0.69353	0.37906	0.5503	0.11709	0.28902	27.0052
EX_cpd00010_e (CoA_e)	0.87828	0.91028	0.3916	0.75111	0.86567	0.48129	0.53568	0.81699	0.2721	0.74076	0.56522	0.55591	0.76179	0.14513	0.53856	0.80671	0.68213	0.53343	0.84874	0.82136	0.71375	0.85722	0.74742	0.87121	0.63997	0.30681	0.75539	0.31244	0.54569	0.5894	0.87998	0.5022	0.37758	0.56346	0.33348	0.63508	0	0.53777	0.47504	0.23786	0.59437	0.53792	0.31315	0.37765	0.25893	0.61385	26.4804
EX_cpd00048_e (Sulfate_e)	0.6006	0.90772	0.61552	0.14682	0.9567	0	0.4381	0.81132	0.04541	0.94008	0	0.66486	0.80576	0.26722	0.55116	0.29244	0.73097	0	0.53959	0.89034	0.81659	0.73602	0.27363	0.42026	0.54116	0.6805	0.73966	0.2991	0.5808	1	0.53411	0.53548	0.83282	1	0.23735	0.72166	0.29415	0.33122	0.30558	0.42913	0.93428	0.74068	0.59899	0.57901	0.38048	0.77757	25.5248
EX_cpd00065_e (L-Tryptophan_e)	0.24671	0.92474	0.37204	0.69896	0.81342	0.86568	0.02279	0.79909	0.06942	0.94506	0.40725	0.33509	0.94133	0.42422	0.59013	0.36704	0.56377	0.06113	0.90225	0.61222	0.83279	0.73602	0.82994	0.62492	0.76213	0.58017	0.69484	0.34631	0.61826	0.62453	0.8587	0.53697	0.67445	0.8967	0.06738	0.67561	0.20381	0.34825	0.41118	0.07872	0.18948	0.50647	0.42486	0.53708	0.05525	0.77757	24.8547
EX_cpd00118_e (Putrescine_e)	0.77943	0.80541	0.26449	0.8637	0.58772	0.72602	0.2239	0.64882	0.42914	0.72299	0.26042	0.58725	0.85444	0.48852	0.47678	0.17074	0.34262	0.23546	0.87118	0.95557	0.80298	0	0.77469	0.65237	0.5864	0.57216	0.39501	0.46376	0.74828	0.61811	0.68756	0.48263	0.36469	0.68603	0.52286	0.50953	0.18162	0.36991	0.22013	0.50762	0.44887	0.40452	0.57181	0.46557	0.1956	0.66694	24.1943
EX_cpd00305_e (Thiamin_e)	0.54442	0.95602	0.10117	0.65874	0	0	0.69891	0.47785	0.29173	0.7922	0.33235	0.43818	1	0.45125	0.45878	0.15834	0.73097	0.53184	0.66171	0.57314	0.50951	0.73602	0.52655	0.5106	0.48847	0.6805	0.73966	0.51763	0.38561	0.72119	0.36304	0.5631	0.61697	0.82854	0.36636	0	0.16282	0.57918	0.17671	0.55712	0.4385	0.61187	0.39832	0.41071	0.18118	0.77757	22.7053
EX_cpd00156_e (L-Valine_e)	0.78783	1	0.56458	0.68879	0.23694	0.80368	0.58067	0.64684	0.2002	0.91731	0.08351	0.09968	0.96867	0.42422	0.48977	0.32047	0.0173	0.06409	0.84027	0.83463	0.88104	0.6898	0.82994	0.82497	0.62372	0.65197	0.59774	0.0749	0.23714	0.49102	0.82	0.45727	0.14522	0.74123	0.24404	0.70049	0.02331	0.20801	0.03704	0.69727	0.80685	0.05499	0.1622	0.07151	0.05233	0.19868	21.8921
EX_cpd00064_e (Ornithine_e)	0.73736	0.31754	0.58577	0.39711	0.91094	0.60969	1	0.07094	0.60772	0.66467	0.39667	0.53529	0.34802	0.01901	0.5526	0.78735	0.15109	0.86643	0.07703	0.73332	0.15469	0	0.2008	0.7347	0.36418	0.54703	0	0.56083	0.52974	0.69554	0.19985	0.54286	0.40963	0.17833	0.19483	1	0.37561	0.98276	0.41246	0.16967	0.42669	0.55478	0.23475	0.62471	0.38503	0.7749	21.6229
EX_cpd00017_e (S-Adenosyl-L-methionine_e)	0.57552	0.78686	0.57862	0.74137	0.98852	0	0	0.3027	0	0.60127	0.57318	0.42924	0.57323	0.47874	0.56578	0.38447	0.40192	0.47922	0.83806	0.78745	0.65666	0	0.74386	0.73666	0.64057	0	0.47748	0.30236	0.66669	0.82371	0.44914	0.36434	0	0.75696	0.32676	0.56539	0	0.45583	0.2329	0.46787	0.3527	0.60821	0	0.23523	0.20984	0.67347	20.8328
EX_cpd00111_e (Oxidized glutathione_e)	0.64689	0.99136	0.52856	0.84955	0.93099	0	0.52453	0.74124	0.07245	0.37978	0.85772	0.26022	0.74956	0.42422	0.59013	0.55709	0	0.61079	0.45103	0.67594	0.69258	0	0.69808	1	0.54449	0.54811	0	0.3707	0.37873	0.45097	0.71716	0.33228	0.28497	0.3163	0.31085	0.262	0	0.68455	0.27116	0.34928	0.67886	0	0.54129	0.21064	0.16615	0	20.6512
EX_cpd00241_e (dGTP_e)	0.46066	0.65141	0	1	0.78914	0.65927	0.15117	0.62377	0.07552	0.54871	1	0.44235	0.3384	0.41913	0.54261	0.80179	0.21383	0.71428	0.73346	0.57571	1	0	0.57552	0	0.4254	0	0.4385	0.61735	0.50471	0.64822	0.44904	0.39875	0	0.3494	0.28054	0.63935	0	0.794	0	0.31155	1	0.15363	0.34588	0.39789	0.20315	0	20.2741
EX_cpd00039_e (L-Lysine_e)	0.29985	0.80409	0	0.69762	0.38985	0.61534	0.69891	0.31235	0.56896	1	0	0.38694	0.85406	0.53311	0.40194	0.20264	0.565	0.09021	0.15258	0.81574	0.40398	0.27112	0.50139	0.47239	0.5713	0.51613	0.92042	0.12781	0.52593	0.57719	0.7133	0.4018	0.125	0.62064	0.32322	0.22653	0.29415	0.33673	0	0.60567	0.7102	0.20592	0.25674	0.46651	0.07041	0.42729	20.061
EX_cpd00051_e (L-Arginine_e)	0.58064	0.9948	0.10107	0.73636	0.39807	0.47452	0.25436	0.5537	0.21749	0.62765	0.27608	0.25731	0.89291	0.38945	0.47246	0.11823	0	0.02284	0.86545	0.81858	0.58116	0.84334	0.92923	0.40882	0.40787	0.31426	0.38529	0.34062	0.30219	0.42488	0.87323	0.50334	0.32302	0.08835	0.27052	0.17117	0.07759	0.05128	0.37032	0.48214	0.93428	0.67107	0.04304	0.37192	0.2766	0.30249	19.8
EX_cpd00069_e (L-Tyrosine_e)	0.62018	0.54378	0.31745	0.6089	0.42653	0.52251	0.35186	0.38816	0.25948	0.7707	0.01175	1	0.65982	0.19101	0.24093	0.06612	0.45515	0	1	0.36955	0.59648	0.73602	0.45538	0.50934	0.48259	1	0.73113	0.26263	0.38092	0.16585	0.33719	0.21238	0.48799	0.99398	0.20747	0.54207	0.11729	0.09815	0.01428	0.26816	0.01341	0.58878	0.10649	0.39351	0	0.6953	19.2007
EX_cpd00129_e (L-Proline_e)	0.73511	0.55961	0.16334	0.52371	0.96946	0.76524	0.56354	0.21724	0.24381	0.56286	0.53069	0	0.78911	0.35015	0.53789	0.16791	0	0.40532	0	0.86245	0.67691	0.85292	0.34105	0.08586	0.41696	0.51555	0.85538	0.26608	0.55169	0.57422	0.65783	0.22898	0.25356	0.31972	0.36309	0.29508	0.11675	0	0.14132	0.51167	0.18017	0.53537	0.70706	0.16686	0	0.55719	19.1187
EX_cpd01188_e (Lanosterol_e)	0.31358	1	0.3966	0.35346	0	0	0.18504	0.18816	0.1969	0.66408	0.57426	0.29679	0.46469	0.42422	0.59013	0.55512	0.69326	0.27098	0.41755	0.41379	0.22267	0.73602	0.73842	0.62355	0.36639	0.09505	0.6039	0.16197	0.6227	0.35149	0.7547	0.2795	0.46277	0.91345	0.13821	0.21021	0.09566	0.3669	0.3427	0.54376	0.92814	0.55326	0	0.35675	0.25396	0	18.7207
EX_cpd00091_e (UMP_e)	0.80304	0.6971	0	0.65254	0.51577	0	0	0.7527	1	0.44293	0	0.5912	0.33861	0.14078	0.47417	0.47523	0.79804	0	0.58343	0.61627	0	0	0.44904	0.57538	0.44003	0	0.44461	0.38729	0.61436	0.42733	0.67737	0.27156	1	0	0.48879	0	0	0.95038	0	0.63821	0.37209	0.45473	0	0.41193	0.50229	0	17.9872
EX_cpd03847_e (Myristic acid_e)	0.52398	0.31376	0	0.76793	0	0	0.69891	0.57939	0.36224	0.72687	0	0.20467	0.78308	0.42422	0.59013	0	0.67546	0	0.78164	1	0.81289	0.73602	0.70658	0	0.60912	0	0.61987	0.37415	0.09771	0.00958	0.34733	0.37893	0.37997	0.8283	0.13629	0.72166	0.29415	0	0.39279	0.55712	0.77263	0	0	0.10616	0.33056	0	17.6441
EX_cpd00066_e (L-Phenylalanine_e)	0.57509	0.58836	0.41759	0.24241	0.56287	0.61761	0.5341	0.62224	0.25684	0.68011	0	0.40985	0	0	0.37191	0	0.44452	0.04848	0.77564	0.56499	0.67062	0.73602	0.90012	0.49655	0.51757	0.57519	0.35107	0.17247	0.45643	0.57148	0.35839	0.34448	0.39021	0.32373	0.22984	0.52741	0.15486	0.05652	0.01603	0.22284	0.40588	0.48098	0.10043	0.05078	0	0.69745	17.52
EX_cpd15605_e (Gly-Phe_e)	0.17847	0.4092	0.23134	0.52801	0.37859	0.32262	0	0.1968	0.12443	0.38378	0.5069	0.25981	0.91419	0.42422	0.20874	1	0.29324	0.34228	0.27859	0.81617	0.36333	0	0.10315	0.36102	0.29172	0.24647	0.27112	0.1568	0.33675	0.25046	0.49607	0.22754	0.27058	0.81606	0.19568	0.27233	0.09889	0.47344	0.35327	0.15118	0.53088	0.0747	0.45209	1	0.28685	0.14168	16.0194
EX_cpd00080_e (Glycerol-3-phosphate_e)	0.89527	0.72694	0.34171	0.14161	0.71269	0.2216	0.58798	0.10179	0.53384	0	0.43445	0.35495	0.79854	0.29551	0.53548	0	0.53526	0.13806	0	0.38211	0	0.76724	0.49137	0	0.57584	0.20193	0.73388	0.31867	0.14294	0.30259	0.58195	0.6858	0.16144	0.02964	0.14499	0.04585	0.08124	0	0.40778	0.61869	0.36389	0	0.01305	0.406	0.27465	0.51931	15.6065
EX_cpd00122_e (N-Acetyl-D-glucosamine_e)	0.2576	0.94478	0	0.74325	0.22715	0.22919	0.15669	0.66985	0.28694	0.28304	0.02181	0.69099	0.50856	0.14319	0.55724	0	0.17176	0.72814	0.66902	0.84889	0.54972	0.29793	0.19538	0.16575	0.67257	0.14816	0.24194	0.14631	0.27353	0.29706	0.40769	0.3411	0.01313	0.48588	0.25471	0.27099	0.09287	0.48387	0.38646	0.07323	0.74413	0.06833	0.0557	0.38916	0.16923	0.11751	15.4804
EX_cpd00136_e (4-Hydroxybenzoate_e)	0.70885	0.32928	0.28524	0.63766	0	0	0.13479	0.67456	0.04178	0.80573	0.65004	0.01761	0.83041	0	0	0	0.5673	0.21635	0.4429	0.41923	0.61026	0	0.64456	0.2851	0.72563	0.40539	0.22467	0.08881	0.15825	0.10633	0.27997	0.60727	0.46994	0.72022	0	0.6608	0.17039	0.51111	0.4529	0.39963	0.60809	0	0.07033	0.17367	0.14858	0	15.2836
EX_cpd00276_e (GLUM_e)	0.42961	0.04968	0.52276	0.09915	1	0.81334	0.29061	0.13993	0.21866	0.38383	0.49298	0.08622	0.13436	0.22161	0.04137	0.72602	0.15071	0.40331	0.19418	0.01295	0.49511	0.21832	0.16473	0.66391	0	0.32504	0.30715	0.14091	0.09127	0.76749	0.04068	0.0558	0.7079	0.211	0.05218	0.26987	0.23902	0.30213	0.19153	0.48466	0	0.68287	0.57665	0.21498	0.09356	0.43599	14.144
EX_cpd11583_e (Ala-Leu_e)	0.54104	0.40927	0.17504	0.44191	0.25334	0.37869	0	0.4084	0.29568	0.33453	0.29116	0.30453	0.61042	0.11074	0.29145	0.52468	0.30901	0.32721	0.12226	0.57258	0.38143	0	0.23129	0.50486	0.01513	0.3688	0.36757	0.19057	0.30577	0.3866	0.17622	0.14962	0.28041	0.46197	0.19599	0.22682	0.13908	0.53321	0.33174	0.2531	0.19004	0.52384	0.25243	0.25409	0.29763	0.31302	14.0332
EX_cpd00794_e (TRHL_e)	0.33431	0.15176	0.21391	0.23461	0.84325	0.72902	0.09567	0.40223	0.28997	0.5128	0.49497	0.18435	0.26778	0.26608	0.03254	0.49434	0.31007	0.44526	0.12419	0.16884	0.34871	0.26672	0.349	0.36826	0.10072	0.06673	0.25759	0.18068	0.1802	0.64097	0.03264	0.16507	0.65757	0.41506	0.02009	0.258	0.20304	0.22504	0.36649	0.13541	0.43833	0.5897	0.55118	0.07064	0.21591	0.16067	13.8604
EX_cpd00060_e (L-Methionine_e)	0.40586	0.35785	0.36595	0.19829	0.42347	0.55038	0.19989	0	0.25916	0.35416	0.2625	0.37129	0.25997	0.50322	0	0.18872	0.33243	0.26602	0.52954	0.50217	0.80062	0.63511	0.11514	0.29523	0.28309	0.38935	0.26262	0.16237	0.2875	0.18414	0.03773	0.20136	0.38581	0.3276	0.09351	0.22896	0.17402	0.25361	0.35458	0.20769	0.31245	0.1229	0.12433	0.0984	0.1884	0.54229	13.3997
EX_cpd00421_e (Triphosphate_e)	0.31813	0.45179	0.62294	0.71029	0	0.79209	0	0	0.94154	0	0.56371	0.34961	0	0	0	0.52335	0	0.43611	0	0	0	0	0.39189	0.8236	0	0.8523	0	0.18275	0	0.61269	0	0	0.69748	0	0	0	1	0.36142	0	0	0	0.70671	1	0	0.13746	0.82911	13.305
EX_cpd15604_e (Gly-Leu_e)	0.68308	0.19583	0.14863	0.46278	0.05957	0.25673	0	0.44591	0.22334	0.47726	0.23436	0.30434	0.4628	0.05771	0.23861	0.43159	0.34325	0.33838	0.0381	0.6203	0.36893	0	0.34687	0.47938	0.04232	0.26956	0.3284	0.18594	0.26593	0.399	0.03095	0.25331	0.45844	0.47726	0.13512	0.31301	0.13147	0.34751	0.27259	0.14183	0.43747	0.43156	0.42461	0.24685	0.29973	0.17285	13.2835
EX_cpd00161_e (L-Threonine_e)	0.7746	0.73791	0	0.74751	0	0	0.27144	0	0.42601	0.65716	0	0.38642	0	0.19052	0.45125	0.18661	0	0.61523	0.70675	0	0	0.65572	0.69713	0	0.54924	0	0	0.59245	0.53663	0.70752	0.62898	0	0	0	0.32024	0.63396	0.11064	0.51363	0	0.41821	0	0.40245	0	0.35568	0	0	13.2739
EX_cpd00132_e (L-Asparagine_e)	0.78902	0.85535	0.17256	0.64119	0.25947	0.75533	0	0	0	0.63077	0	0.04693	0.77836	0.03858	0.43291	0.37274	0	0.08569	0	0	0	0.93815	0	0.89603	0.65461	0	0	0.08973	0.22322	0.38827	0.74221	0.54634	0	0	0	0	0	0.83549	0	0.22697	0.02307	0.66178	0	0	0	0.83262	12.9174
EX_cpd00137_e (Citrate_e)	0.27717	0.68276	0.31885	0.01344	0	0	0.24812	0.23951	0.09604	0.32399	0	0.57127	0.6512	0.42422	0.48415	0.24532	0.21841	0.25526	0.46563	0.55142	0.12384	0	0.76802	0.37374	0.4061	0	0.1261	0.36245	0.10455	0.64472	0.24506	0.53501	0	0.06619	0.23377	0.27269	0	0.30921	0.01014	0.26093	0.69892	0.59993	0.16788	0.05666	0.26445	0.19124	12.8884
EX_cpd00367_e (Cytidine_e)	0.37984	0.19453	0.4758	0	0.415	0.38434	0.19512	0.43926	0.36816	0.19537	0	0.05133	0.41133	0.04985	0.03641	0.13842	0	0.1464	0.57026	0.75205	0.65309	0.73602	0.30066	0	0.05709	0.7674	0.22391	0.23142	0	0.0987	0.29639	0.30309	0.26224	0.11108	0.00714	0.32895	0.10728	0.15979	0.62861	0.5811	0.57939	0.09438	0	0.39309	0.42702	0.32547	12.8768
EX_cpd00046_e (CMP_e)	0.6202	0.32375	0	0.39248	0.55688	0.08157	0	0.38833	0	0.96307	0	0	0.6138	0	0.54984	0.27601	0.55427	0.58925	0.44665	0	0.56635	0	0.71785	0.80391	0.72338	0.07618	0	0.44999	0.0286	0	0.72482	0.69849	0	0.15458	0	0.54012	0	0.0675	0.34859	0	0	0.1426	0	0.12935	0.05873	0.17401	12.7612
EX_cpd15606_e (Gly-Tyr_e)	0.31543	0.41685	0.29778	0.24239	0.40811	0.13172	0	0.71869	0.1724	0.3888	0.27216	0	0.42769	0.26224	0.43462	0.40419	0.27019	0.09474	0.15256	0.77769	0.26335	0	0.15145	0.31574	0.1086	0	0.20621	0.12313	0.14664	0.64053	0.55594	0.06116	0.40061	0.43679	0.06198	0.42934	0.09467	0.30179	0.33639	0.15961	0.36896	0.06459	0.32629	0.32604	0.20072	0.09623	12.365
EX_cpd00018_e (AMP_e)	0.66489	0.53521	0	0.39968	0.25116	0	0.40263	0.20233	0	0.58806	0	0.69895	0.80891	0	0.49936	0.22748	0	0.57704	0	0.55902	0.53689	0	0.46583	0.67642	0.20975	0.39443	0	0.24099	0.21218	0	0.74245	0.40262	0.01887	0.14081	0.00819	0.27089	0	0	0.67369	0	0	0.35741	0	0	0.13812	0.33093	12.2352
EX_cpd00107_e (L-Leucine_e)	0.21949	0.59109	0.4562	0.67664	0.6189	0.33424	0.77918	0	0.06224	0.67156	0.01509	0.08151	0.15674	0.36343	0.27846	0.09972	0.04269	0.01689	0.80553	0.40701	0	0.72296	0.6393	0	0.69431	0.09386	0.04392	0	0.18379	0.08354	0.79651	0.37361	0.16292	0	0.24093	0.19725	0.04666	0	0.32632	0.39036	0.18833	0	0.02805	0.01583	0	0.28819	12.1932
EX_cpd00185_e (D-Arabinose_e)	0.89507	0.97023	0	0	0	0	0	0.57884	0	0.78509	0	0.73439	0.92228	0.47941	0.59013	0	0	0	0.9207	0	0.8117	0	0	0	0.67872	0	0	0	0.46438	0	0.76393	0.62328	0	0	0.262	0	0	0	0	0.4373	0	0	0.41176	0	0	0	11.3292
EX_cpd11582_e (ala-L-Thr-L_e)	0.17253	0.18391	0.28839	0.16772	0.41777	0.46421	0	0.53022	0.29491	0.08939	0.30918	0.13032	0.27591	0.06494	0.17203	0.29659	0.31939	0.33724	0.29019	0.17191	0.38926	0	0.14022	0.34827	0.02591	0.24662	0.37028	0.06482	0.16625	0.29112	0.08532	0.19518	0.29572	0.48975	0.02918	0.15856	0.11762	0.04856	0.20359	0.24529	0.61382	0.23526	0.40903	0.52108	0.24624	0.3582	11.2719
EX_cpd00054_e (L-Serine_e)	0.28092	0.47344	0	0.06009	0.57161	0	0.46022	0.6776	0.04812	0.7109	0	0.1616	0.70325	0.36224	0.48689	0	0.22351	0.14017	0	0	0	0.45968	0	0	0.64647	0	0.514	0.03934	0.15408	0.89004	0.60308	0.67091	0	0	0.04375	0	0.09669	0.34357	0	0.33887	0.29425	0	0.08671	0.07084	0.13956	0.38448	11.1369
EX_cpd01741_e (ddca_e)	0.95042	0.55744	0	0.72771	0	0	0	0.37447	0	0	0	0	0.87948	0.42422	0.16284	0	0.21567	0	0.61998	0.39086	0	1	0	0	0.4639	0	0	0.70966	0	0	0.43688	0.72962	0.45879	0	0.00884	0.12022	0	0	0	0	0.26158	0	0	0	1	0	10.4926
EX_cpd00082_e (D-Fructose_e)	0.13728	0.0494	0.32423	0.02867	0.53478	0.65671	0.15006	0.23232	0.1924	0.35459	0.36681	0.09136	0.13223	0.18509	0	0.36188	0.40805	0.46313	0.16217	0.22584	0.45423	0.24733	0	0.42052	0.04444	0.30288	0	0	0.07311	0.50157	0.05383	0.07973	0.38117	0.37784	0	0.20495	0.14127	0.42653	0.08261	0.13904	0	0.50895	0.48018	0.00097	0.05398	0.38329	10.4154
EX_cpd00655_e (Dephospho-CoA_e)	0.28255	0.48181	0.26825	0	0	0	0	0	0.32933	0.36377	0	0.47407	0.50367	0.29137	0.10892	0	0.04116	0.38971	0.49702	0.13701	0.33811	0	0	0.36531	0.31826	0.37126	0	0.28419	0.31252	0.41826	0.29515	0.23136	0.60193	0.50083	0.04404	0	0.24878	0.35405	0.02152	0.38694	0.30008	0.28913	0	0.16177	0.07696	0	10.0891
EX_cpd00023_e (L-Glutamate_e)	0.18923	0.21358	0.31588	0.22979	0.57057	0.57377	0.34918	0.1173	0	0.37046	0.43676	0.21576	0	0	0.45862	0	0.12665	0.5164	0.20766	0.23344	0	0.11593	0.09799	0.35789	0.28121	0	0	0.21545	0.14332	0.1712	0.06254	0.27563	0.10848	0.46978	0.03269	0.24461	0.00082	0.43257	0.1052	0.16464	0.61397	0.63917	0	0	0.14441	0.24715	10.0497
EX_cpd00214_e (Palmitate_e)	0.08591	0.01652	0.03568	0.87879	0.03191	0	0	0.23382	0.15921	0.25925	0.10735	0.28702	0.23286	0.37665	0.09516	0.20363	0	0.15748	0.71577	0.7112	0.01746	0	1	0.50363	0.17286	0	0	0.05723	0.11541	0.07636	0.14951	0.13654	0.39916	0.56704	0.01735	0	0	0.34095	0.3914	0.33203	0.29369	0.09137	0.32594	0.32595	0.08075	0.033	10.0158
EX_cpd00162_e (Aminoethanol_e)	0.16127	0.47282	0	0.06818	0.30446	0.4297	0.19974	0.13342	0.20924	0.11033	0	0.09009	0.12227	1	0.32989	0.41814	0.19789	0.18578	0.07838	0.04852	0	0	0.35496	0.71237	0	0.64585	0	0.01852	0.05408	0.28391	0.49561	0.24758	0.42005	0.34897	0.116	0.07461	0.12146	0.42278	0.01775	0.20408	0	0.45341	0	0.09961	0.0788	0.16868	9.8992
EX_cpd00179_e (Maltose_e)	0.20219	0.11038	0.05702	0.13347	0.40731	0.2806	0.56227	0	0.2296	0	0.41281	0.1717	0.23678	0.15782	0.01114	0.24028	0.37809	0.42018	0.22771	0.15342	0	0	0.26985	0.6392	0.20532	0	0.30841	0.04631	0	0.40934	0.5343	0	0.13227	0	0.05402	0.03332	0.1754	0.46108	0.01566	0.3656	0	0.50687	0.4373	0.38678	0.13499	0.29033	9.79912
EX_cpd11581_e (gly-asn-L_e)	0.1737	0.09935	0.27598	0.29076	0.428	0.23651	0	0.30932	0.12721	0.18909	0.09738	0.14487	0.24246	0.10199	0.33463	0.13299	0.27131	0.53261	0.22612	0.3674	0.24579	0	0.33363	0.18243	0.19849	0.25595	0.34698	0.11572	0.07474	0.1258	0.2255	0.08045	0.29156	0.20848	0.13021	0.22819	0.00945	0.12907	0.07277	0.12579	0.40446	0.07956	0.24805	0.18158	0.22535	0.28037	9.38205
EX_cpd00075_e (Nitrite_e)	0.31801	0.94681	0	0.30398	0.0048	0.20937	0	0	0	0	0	0.1729	0.85565	0	1	0.51754	0	0.08709	0	0	0	0	0	0.55592	1	0	0.08326	0.13371	0.24524	0.17432	1	0.61492	0	0.28307	0	0	0	0.13886	0	0	0	0.41992	0	0.11184	0.17073	0	9.34794
EX_cpd00117_e (D-Alanine_e)	0.28096	0.11523	0.10343	0.33088	0.48861	0.20868	0.6117	0	0.13615	0.63259	0	0.22245	0	0.20231	0.3981	0.00321	0.30645	0.24167	0	0.04979	0	0.45327	0.22452	0	0.18965	0.25467	0.10032	0.15117	0.23828	0	0.20791	0.47987	0.17432	0.18448	0.04289	0	0.11072	0.28176	0.23476	0.34044	0.25635	0.02323	0.18914	0.18416	0.09104	0.35563	9.10079
EX_cpd00027_e (D-Glucose_e)	0.05547	0.0583	0.26551	0.1535	0.48072	0.56857	0.16545	0.19829	0.35575	0.31228	0.32135	0.26245	0.23532	0	0	0.05693	0	0.16106	0.08208	0.54647	0	0.42041	0	0.62475	0.13973	0	0.23281	0.05926	0.02665	0.3526	0.06889	0.1009	0.12747	0.19422	0.10551	0	0.0004	0.39002	0.29184	0.07392	0.42607	0.48265	0	0.25393	0.07776	0.34189	9.07118
EX_cpd11593_e (ala-L-asp-L_e)	0.27597	0.08716	0.39067	0.02062	0.30004	0.3642	0	0.47991	0.1466	0.33313	0.31352	0.20826	0.28739	0.15184	0	0.18143	0.25997	0.13471	0.39178	0.18516	0.21143	0	0.27514	0.32299	0.07245	0.31161	0.24138	0.0772	0.05895	0.25069	0.07679	0.06363	0.26191	0.36522	0.01083	0.27608	0.09359	0.24853	0.15469	0.01729	0	0.21238	0.28698	0.16967	0.10789	0.38945	9.06913
EX_cpd11580_e (Gly-Gln_e)	0.23274	0.12759	0.20798	0.22273	0.25803	0.2569	0	0.35083	0.16403	0.0824	0.20051	0.27462	0.27622	0.03752	0.13822	0.29842	0.06311	0.58218	0.32573	0.42525	0.2251	0	0.33965	0.39499	0.11386	0.1006	0.23535	0.06771	0.10421	0.19993	0.19206	0.05813	0.36727	0.27183	0.09176	0.09335	0.04641	0.41075	0.10369	0	0	0.21433	0.18954	0.2431	0.17443	0.19716	8.96022
EX_cpd00186_e (D-Glutamate_e)	0.70815	0.49735	0	0	0	0	0	0	0	0	0	0	0.60894	0	0.53276	0.25468	0	0.76704	0	0	0	0	0	0.7539	0.57262	0	0	0.2793	0	0.51945	0.56442	0.57185	0	0	0	0	0	0.84179	0	0.4032	0.59064	0	0	0	0.2055	0	8.67159
EX_cpd11591_e (Gly-Met_e)	0.20074	0.24579	0.18484	0.31975	0.11456	0.14136	0	0.30946	0.12983	0.1928	0.28728	0.16035	0.28798	0.112	0.31062	0.05276	0.22582	0.26666	0.18502	0.21676	0.22533	0	0.12963	0.10856	0.09792	0.16254	0.29118	0.13502	0.07756	0.16922	0.52857	0.11067	0.25072	0.21694	0.10288	0.19926	0	0.27323	0.1886	0.19116	0.22602	0.27328	0.24601	0.06874	0.11301	0.29157	8.622
EX_cpd00053_e (L-Glutamine_e)	0.43407	0.77546	0.24633	0	0.19967	0.08214	0.42342	0	0.1842	0	0	0.05452	0.60763	0.18567	0.40575	0	0.14961	0.26356	0	0.68855	0	0.1095	0	0.35415	0.40029	0	0.15241	0.51978	0.08735	0	0.70529	0.31445	0	0	0	0	0	0.15062	0.2248	0.34443	0	0.33297	0	0.08539	0.10039	0	8.5824
EX_cpd00311_e (Guanosine_e)	0.55697	0.32155	0	0.21979	0.05854	0.12193	0.00169	0.18218	0	0	0.25234	0	0.15407	0	0	0	0.20761	0.11091	0.17784	0.25834	0.33762	0	0.38495	0	0.50032	0	0.35996	0	0	0.27718	0.88168	1	0	0	0	0	0	0.77678	0.13026	0	0.19561	0.0921	0.55358	0.33142	0.07472	0	8.51994
EX_cpd00041_e (L-Aspartate_e)	0.13289	0.1558	0.19154	0.51025	0.38001	0	0.31446	0	0	0	0.15577	0	0	0	0.53922	0	0.04188	0.72153	0	0.11343	0	0	0	0	0.16825	0	0	0.30673	0	0.53795	0.56601	0.52535	0	0	0.08277	0	0.02885	0.97942	0	0.14857	0	1	0	0.04335	0	0.85084	8.49487
EX_cpd11587_e (Ala-Gln_e)	0.14584	0.18941	0.28931	0.18299	0.38104	0.32697	0	0.25266	0.10292	0.00967	0.2044	0.10445	0.10857	0.07236	0.11738	0.09143	0.16523	0.47609	0.26263	0.18081	0.26811	0	0.08882	0.29889	0.15325	0.13659	0.2036	0.02143	0.10067	0.19765	0.70038	0.04715	0.15011	0.24759	0.05135	0.07908	0.07366	0.52085	0.17356	0.09858	0	0.6933	0.26773	0	0	0.23988	8.47639
EX_cpd11588_e (gly-pro-L_e)	0.0386	0.0907	0.29468	0.16039	0.22557	0	0	0.42262	0.19692	0.02661	0.23936	0.30727	0.1659	0.14606	0.09509	0.19334	0.3963	0.19632	0.51046	0.04458	0.15908	0	0.11617	0.44768	0.08821	0.0016	0.10539	0.06271	0.05658	0.13608	0.08712	0.1192	0.43888	0.46885	0.0489	0.02913	0.10117	0.42441	0.10593	0.01055	0.55183	0.24494	0.03505	0.17746	0.25524	0.32496	8.34789
EX_cpd11589_e (gly-asp-L_e)	0.06821	0.06917	0.20694	0.18545	0.34116	0.3794	0	0.2091	0.05459	0.18673	0.30255	0.17794	0.15244	0.09415	0.13994	0.25753	0.18112	0.20714	0.2516	0.29537	0.2597	0	0.21585	0.28486	0.13535	0.22537	0.16122	0.06607	0.09829	0.20285	0.13153	0.06662	0.34263	0.40318	0.10036	0.15211	0.09811	0.19521	0.13316	0.17361	0	0.12796	0.27016	0.24186	0.15321	0.29644	8.29624
EX_cpd00106_e (Fumarate_e)	0.16948	0.12862	0.45596	0	0	0.0217	0.53999	0	0.22234	0.26418	0	0.42119	0.44701	0	0	0	0.64837	0.2877	0.27464	0.06696	0.18436	0	0.3792	0	0.13819	0.09032	0.2867	0.1945	0.20224	0.37844	0.10547	0.04035	0	0.11228	0.00159	0.29776	0	0.10068	0.46562	0.02254	0.30966	0.13927	0	0.35523	0.11187	0.24738	8.11179
EX_cpd00793_e (Thiamine phosphate_e)	0.43061	0.04423	0	0.16872	0	0	0	0.32872	0.23426	0.15125	0.28743	0.22961	0	0	0.13099	0.39911	0	0.07835	0.24852	0.42751	0.3062	0	0.30339	0.32968	0.26197	0	0	0	0.28048	0.08336	0.48492	0.05339	0.21625	0.17178	0	0.72166	0.13195	0.06402	0.32655	0	0.50075	0	0.19934	0.16841	0.20027	0	7.96368
EX_cpd15603_e (Gly-Cys_e)	0.22404	0.37108	0.24405	0.37014	0.27437	0.06181	0	0.27083	0.18287	0	0.15768	0.10744	0.36041	0.0543	0.22401	0.13631	0.18038	0.207	0.10536	0.26074	0	0	0.32411	0.13398	0.11112	0	0.15891	0.06539	0.0955	0.17751	0.30619	0.23178	0.23456	0.37895	0	0.14556	0.09604	0.15841	0.188	0.08443	0.27109	0.35044	0.13886	0.22922	0.18933	0	7.8622
EX_cpd00138_e (D-Mannose_e)	0.03497	0.00253	0.24658	0	0.39238	0.27382	0.07987	0.25282	0.01494	0.318	0.45585	0.06458	0.03485	0.04452	0.03306	0.31802	0.1951	0.42409	0.14478	0.14618	0.17872	0	0.16778	0.46182	0.05684	0.25703	0.25667	0.06185	0.10065	0.29202	0.00669	0.0162	0.21438	0.30284	0	0.21748	0.03238	0.18133	0.17958	0	0.23066	0.31319	0.25088	0.1907	0.09301	0.20669	7.74633
EX_cpd01017_e (Cys-Gly_e)	0.22871	0.54008	0.22297	0.14111	0.30942	0.15445	0	0.12636	0.19788	0.27659	0.09511	0.20265	0.5261	0.09081	0.14881	0.0639	0.31158	0.24778	0.12188	0.19372	0.13626	0	0.16198	0	0.24648	0.02077	0.08431	0.05608	0.05554	0.1524	0.32263	0.19995	0.24633	0.10587	0.00913	0.2802	0.10415	0.17496	0.04057	0.06719	0	0.2059	0.07594	0.15198	0.1556	0.37966	7.63379
EX_cpd00013_e (NH3_e)	0.19118	0.36216	0.21545	0.15129	0	0.21531	0.66796	0	0.12978	0.12635	0.05887	0.13517	0.09453	0	0.01971	0	0.17428	0.3388	0.08694	0.28483	0	0	0	0.78663	0.07913	0.17441	0.08603	0.02149	0.11376	0.05977	0.21497	0.15296	0.1751	0.32926	0.06012	0.13559	0.03025	0.25589	0.11268	0.02071	0.48267	0.11577	0.23589	0.21291	0.03167	0.30992	7.45019
EX_cpd00084_e (L-Cysteine_e)	0	0	0	0	0	0.2534	0	0	0.38474	0.79632	0	0	0	0.42808	0.0714	0.09311	0	0.12941	0.87516	0	0.56498	0.73602	0	0.56327	0	0.36644	0	0.51762	0.48763	0.30043	0	0	0	0	0.55726	0	0	0.11843	0	0	0	0.10462	0	0	0	0.05843	7.40675
EX_cpd11584_e (Ala-His_e)	0.64333	0.12353	0.0624	0.13033	0.12916	0	0	0.41791	0.12838	0.04239	0.14173	0	0.18011	0.19147	0.11786	0.00704	0.37174	0.27841	0.17423	0.1737	0.24939	0	0.16531	0.19974	0.11535	0	0.24796	0.14866	0.13332	0.05428	0.25471	0.03678	0.09385	0.18885	0.00629	0.11411	0.13923	0.25505	0.07494	0.14087	0	0.06331	0.3406	0.1323	0.28222	0.51296	7.2638
EX_cpd11590_e (met-L-ala-L_e)	0.30072	0.19695	0.05075	0.17153	0.25747	0.14251	0	0.49429	0.13366	0.39767	0.14234	0	0.30593	0	0.24735	0.01145	0.22438	0	0.24567	0.06254	0.27314	0	0.37159	0.08967	0.1899	0.03598	0.2272	0.02084	0.2016	0.03241	0.11493	0.11075	0.16876	0.33991	0.06284	0.10407	0.09931	0.12594	0.11498	0.06525	0.4193	0.1469	0.18015	0.14936	0.1534	0	7.18339
EX_cpd00288_e (D-Glucosamine phosphate_e)	0	0.63241	0	0	0	0	0	0	0	0	0	0	0.59515	0	0	0	0	0.67653	0.57969	0	0	0	0.50009	0	0.31286	0	0	0.4634	0.19288	0	0.64952	0.60523	0	0	0.18516	0	0	1	0	0	0	0	0	0	0	0.78377	7.17669
EX_cpd00045_e (Adenosine 3-5-bisphosphate_e)	0.42807	0	0	0.29268	0	0	0	0.777	0	0.38513	0	0	0	0	0	0	0.76686	0	0.43738	0.29734	0	0	0.52566	0	0.2783	0	0	0.04027	0	0.241	0	0.26991	0	0.37982	0	0.42717	0	0	0.47001	0.21371	0.39625	0	0	0.43999	0.09627	0	7.16282
EX_cpd00182_e (Adenosine_e)	0	0.07932	0	0.11945	0.16165	0.0743	0	0.17629	0.34647	0.08171	0.65179	0.08865	0.34	0.1224	0	0.09542	0.5345	0.08352	0.23248	0.09984	0.24414	0.91288	0.09755	0.11858	0.24198	0	0.09148	0.04422	0.21493	0.0533	0.18655	0.03405	0.41411	0.38868	0	0.05829	0	0.04649	0	0.08614	0.24474	0.03315	0	0.12746	0.11963	0.00798	7.05412
EX_cpd00073_e (Urea_e)	0.5912	0	0	0	0.33352	0	0.31303	0	0.28687	0.48962	0.4018	0.38913	0	0	0	0.2597	0.48777	0.24032	0	0.47156	0	0	0	0	0.36027	0	0.1901	0.20068	0	0.17774	0	0.31353	0.40225	0	0.07823	0.40788	0.08009	0.14284	0.03923	0.02115	0.0328	0	0.1088	0	0	0	6.82011
EX_cpd00277_e (Deoxyguanosine_e)	0.10333	0.47045	0	0.06216	0	0	0.02833	0.23992	0.0732	0.2169	0	0.08812	0.82822	0.07443	0.61599	0	0	0.07327	0.23629	0.22276	0.23038	0	0.18063	0	0.21469	0	0.04857	0	0	0	0.61146	0.13946	0.11481	0.19616	0	0.2121	0.08284	0.12757	0	0	0.22552	0.12897	0.05435	0.23954	0.17878	0.29645	6.61565
EX_cpd15237_e (hexadecenoate_e)	0	0.73858	0	0	0.34052	0	0	0	0	0	0	0	0.13974	0.12069	0.24078	0	0	0.464	0.56715	0.11809	0	0	0.06172	0	0	0	0	0.00533	0.61687	0	0.74146	0.30075	0	0	0	0	0	0	0.5856	0	0	0	0.96924	0	0.38234	0	6.39286
EX_cpd00355_e (Nicotinamide ribonucleotide_e)	0.02654	0.13832	0	0.00456	0	0	0.05553	0	0.05996	0.53346	0.25021	0.212	0.74471	0	0	0.28665	0.25291	0.37065	0.14547	0.49808	0.1693	0	0	0.15031	0	0	0	0.11163	0	0.23733	0.35689	0.20102	0	0	0.05473	0.22935	0.12407	0.17484	0.03474	0	0.1937	0.2268	0.24289	0.15018	0	0.08067	6.3175
EX_cpd15269_e (octadecenoate_e)	0	0.33238	0.30938	0.15176	0	0	0	0	0	0	0	0	0.62376	0.28421	0.20562	0	0	0.46046	0	0.48687	0	0	0	0	0.41827	0	0	0	0	0	0.36409	0	0	0	0.30003	0	0	0.69998	0	0	0.48071	0.60966	0	0	0	0.29969	6.02687
EX_cpd11592_e (gly-glu-L_e)	0.21606	0.14472	0.18081	0.13061	0.24167	0.11556	0	0.21274	0.0647	0.15159	0.06933	0.03126	0.20588	0	0	0.1612	0.26928	0.23074	0.13956	0.22055	0.24982	0	0.10158	0.07685	0.10119	0.22756	0.06916	0.04879	0.1435	0.09031	0.07438	0.04132	0.15307	0.29362	0.03056	0.07644	0.06347	0.25763	0.16686	0	0	0.1153	0.34699	0.13675	0.09802	0.05273	5.80216
EX_cpd00105_e (D-Ribose_e)	0.75236	0.05958	0	0.14082	0.11247	0	0.16954	0.23886	0	0.07934	0.2292	0.11102	0.05541	0	0.28874	0.16174	0.0113	0.1069	0.12925	0.47406	0	0	0	0.12026	0.07032	0	0.22461	0.08098	0.20318	0.07744	0.03735	0.14855	0	0.25226	0.25642	0	0.14285	0.20033	0.16628	0	0.22959	0.05214	0.06521	0.24793	0.0839	0	5.78019
EX_cpd00089_e (Glucose-1-phosphate_e)	0.65054	0.74474	0.11316	0	0	0	0	0	0	0	0	0	0	0.13988	0.03897	0	0	1	0	0	0	0	0	0	0	0	0	0	0	0.75444	0.33665	0.50934	0	0	0.32641	0	0	0.6289	0	0	0	0	0	0	0.20047	0.25938	5.70288
EX_cpd00540_e (BET_e)	0.72162	0	0	0	0.15558	0.24457	0	0.5083	0	0.05423	0	0.25382	0	0.10502	0	0	0	0.19624	0	0.25829	0.72568	0	0	0.01704	0	0.06913	0	0.02653	0.26803	0.13082	0.19642	0.50997	0.2552	0	0	0	0	0.2424	0.09977	0	0.19116	0	0	0.13028	0.06834	0.1276	5.55604
EX_cpd00076_e (Sucrose_e)	0.05998	0.2103	0	0.20958	0.70393	0	0	0	0.00639	0.15054	0.33221	0	0.17966	0.28444	0.50344	0.22392	0	0.52876	0.00981	0.04697	0.09192	0	0.01774	0.52671	0.21364	0	0	0.04324	0.15095	0	0.07629	0.01055	0	0.11515	0	0	0.04961	0.31164	0	0	0	0.22058	0	0.01003	0	0.2526	5.54058
EX_cpd00216_e (Chorismate_e)	0.77677	0	0	0	0.61642	0	0	0	0	0.11826	0	0.59885	0	0	0	0	0	0.54428	0.45699	0.97127	0	0	0	0	0	0.38565	0	0.32681	0	0	0	0	0	0	0	0	0	0	0	0	0	0.742	0	0	0	0	5.5373
EX_cpd00215_e (Pyridoxal_e)	0.29731	0.70324	0	0.17615	0	0	0	0	0	0.51597	0	0.17496	0.24944	0.19308	0.81659	0.17781	0	0.16919	0.27016	0	0	0	0	0.26844	0.15488	0	0	0.11518	0.09224	0.22858	0.25958	0.21534	0	0	0	0.17915	0	0.23763	0	0	0	0	0	0	0	0	5.49492
EX_cpd00130_e (L-Malate_e)	0.22159	0.0666	0.69049	0.02937	0.43766	0.2324	0	0	0	0	0	0.24404	0.2697	0.03153	0	0.38054	0.21562	0.15462	0.24442	0.2349	0	0.13821	0.29949	0.06204	0.36246	0	0	0.05389	0.07026	0.01734	0	0	0	0	0	0	0	0.17171	0.01362	0	0.72459	0	0	0	0.07446	0	5.44155
EX_cpd11586_e (ala-L-glu-L_e)	0.07621	0.09634	0.13879	0.02404	0.18605	0.17987	0	0.19293	0.0171	0	0.23706	0.08263	0.17055	0.08072	0	0.10491	0.12774	0.23636	0.18019	0.12856	0.22345	0	0	0.35282	0.06175	0.06801	0.12118	0.05145	0	0.16032	0.02239	0.0449	0.10065	0.17683	0.02326	0.08027	0.0434	0.24208	0.09982	0.03382	0	0.30652	0.36364	0.12922	0.02585	0.16157	5.15325
EX_cpd11585_e (L-alanylglycine_e)	0	0.06122	0.18509	0.04616	0.15848	0.32185	0	0.06049	0.05546	0.08386	0.22659	0.03739	0.08158	0.11626	0.07804	0.1955	0.05229	0.17404	0	0.14023	0.08847	0	0.08902	0.21135	0.61217	0.10541	0.08011	0.07372	0.08811	0.15049	0.04156	0.0035	0.18241	0.18115	0	0	0.07597	0.09971	0	0.06044	0	0.08738	0.28323	0.18616	0.05192	0.27411	5.10092
EX_cpd00092_e (Uracil_e)	0	0.12634	0.10597	0.03745	0.18804	0.29622	0.32152	0	0.13183	0.03513	0.26758	0.12429	0.08261	0	0.00227	0.03289	0.05948	0.33135	0.09178	0.20268	0	0	0.16882	0.00213	0.00665	0.11042	0.28046	0.07601	0.12449	0.29523	0	0	0.10822	0.05147	0.12505	0	0.16203	0.18359	0.02157	0.20277	0.07044	0.02865	0	0.03798	0.05184	0.22988	4.77513
EX_cpd00249_e (Uridine_e)	0.03148	0	0	0.31027	0.37022	0.56633	0	0.15429	0	0	0	0.25241	0.214	0	0	0	0	0.24993	0.42619	0.1042	0	0	0	0	0.00354	0	0.55162	0.10035	0	0.20901	0	0	0	0	0.13085	0.14829	0.00023	0	0	0.14405	0.05533	0	0	0.02569	0	0.65463	4.70291
EX_cpd03422_e (Cobinamide_e)	0.26832	1	0	0	0	0	0	0.27009	0	0.13742	0	0	0.16962	0.33078	0.15867	0	0	0.17983	0	0.23618	0	0	0	0.24124	0.12714	0	0	0.05973	0.1943	0.15647	0.19458	0.15931	0	0	0.0978	0	0	0.13198	0.16807	0	0.05732	0	0	0	0	0	4.33885
EX_cpd00307_e (Cytosine_e)	0.1873	0	0.06374	0.2042	0.12987	0.17521	0.29286	0	0.03801	0.07132	0.21296	0.08848	0.14744	0	0	0	0.17709	0.10752	0.05434	0.0543	0	0	0.16034	0.0594	0.04875	0.26867	0.24386	0.04907	0	0.12772	0.02148	0.04625	0.32638	0.04094	0	0	0	0.01037	0.13388	0.11391	0.08325	0.02676	0.42442	0.01354	0.01554	0.11673	4.3359
EX_cpd00100_e (Glycerol_e)	0	0	0	0.32507	0.12692	0	0.16072	0.03335	0.05738	0	0.13081	0.09604	0.15719	0	0	0.09966	0	0.30703	0	0.05764	0	0.17431	0	0.22277	0	0	0	0.10405	0.07389	0.3428	0	0	0.50899	0	0.05347	0.0681	0.14622	0.12793	0	0	0.11718	0.14991	0.46131	0.16235	0	0	4.26509
EX_cpd00024_e (2-Oxoglutarate_e)	0.16193	0	0.17547	0.12107	0.47515	0.28676	0	0	0.03857	0	0	0	0.09615	0	0.06007	0.17062	0	0.05496	0.2184	0.45416	0	0.33236	0.2183	0.00478	0.07666	0.15636	0	0.05737	0	0.14399	0.24878	0.10498	0	0	0.08343	0	0	0.07914	0	0	0	0	0.1071	0	0.08219	0.21712	4.22587
EX_cpd00035_e (L-Alanine_e)	0.11836	0.20382	0	0	0	0.31186	0.76986	0	0.13732	0	0	0.15047	0	0.18835	0	0	0	0	0	0.1187	0.21425	0	0.13262	0	0.14051	0	0	0.17976	0	0.03585	0.12375	0	0.1008	0.15638	0	0	0.11738	0.02024	0.07601	0.21401	0.30338	0	0	0.06834	0.11179	0.16869	4.1625
EX_cpd00226_e (HYXN_e)	0.00252	0.01015	0.10396	0.01531	0.0366	0.20699	0.03419	0.32278	0.12653	0.14336	0	0.06009	0.04843	0	0.0418	0.06171	0	0.1668	0.20578	0.05974	0	0.04873	0.10021	0.10811	0.03931	0.31066	0.24145	0.03742	0.07884	0.20883	0.00988	0	0.26107	0.03897	0.06127	0.12042	0.161	0.14059	0	0.05245	0.13017	0.02307	0.08234	0.04058	0	0.07127	4.01338
EX_cpd00268_e (H2S2O3_e)	0.20473	0	0.01724	0.20627	0	0	0.28175	0.2345	0.08571	0.07941	0	0.08421	0.20841	0	0	0.05317	0.1139	0.17149	0.14978	0.12209	0	0	0.0176	0.10764	0.15411	0	0.27855	0.03902	0.11866	0	0.09819	0.05344	0.21965	0.20539	0.05626	0.04468	0	0.02504	0.17638	0.07744	0.08046	0	0.07654	0.07379	0.00546	0	3.92096
EX_cpd00309_e (XAN_e)	0.09283	0	0.45638	0	0.01068	0.36336	0.04882	0.04198	0.1012	0	0	0.01315	0	0	0	0.10827	0.14148	0.17761	0	0	0.18931	0.05779	0	0.24911	0.05313	0.33126	0.04164	0.02115	0.02595	0.09494	0	0	0	0.12769	0	0	0.08425	0.26382	0.01367	0.22008	0	0.20931	0.0017	0.17992	0.02805	0.1096	3.85813
EX_cpd00009_e (Phosphate_e)	0.03193	0.04498	0	0.0611	0	0	0	0.26106	0.04197	0.03278	0.02927	0.08942	0.01027	0	0	0	0.1248	0	0.24571	0.1734	0.53954	0.13617	0.18021	0.33594	0.01768	0	0.50182	0.04175	0	0.05596	0.03801	0.01316	0.17185	0	0	0.05583	0	0.07964	0	0	0	0.23985	0	0.14998	0.13793	0	3.84201
EX_cpd11594_e (Dextrin_e)	0.05181	0.02495	0	0	0	0	0	0.59032	0	0	0	0	0.07816	0	0	0	0	0.31462	0.51992	0.05065	0	0	0.33847	0	0.37878	0	0	0.30735	0.29099	0	0.01824	0.03789	0	0	0.00271	0.45904	0	0.16675	0	0	0	0	0	0	0	0.13643	3.76708
EX_cpd00154_e (Xylose_e)	0.09909	0.1726	0	0.12187	0	0.18929	0	0.0895	0	0	0.25228	0.07618	0	0	0	0.1477	0	0.11876	0.13018	0.16949	0.22205	0	0	0.10948	0	0	0	0.0427	0	0.13897	0.04468	0.05475	0.20357	0.24458	0.06782	0.09285	0.04655	0.06577	0	0.08835	0.19861	0.18649	0.26434	0	0	0.11225	3.75075
EX_cpd02027_e (S-Methyl-L-methionine_e)	0	0.35523	0	0	0	0	0	0	0	0	0	0	0	0	0.37804	0.18578	0	0	0	0	0.25341	0.13019	0	0	0	0	0	0.09762	0.12087	0	0.31971	0.06958	0	0	0	0	0	0	0	0.94406	0.63162	0	0	0.22773	0	0	3.71384
EX_cpd00696_e ("3',5'-Cyclic CMP_e)	0	0.51341	0	0	0	0	0	0	0	0	0	0	0	0.99241	0.05954	0	0	0	0	0	0	0	0	0	0	0	0	0	0	0.92762	0.16228	0	0	0	0	0	0	0.48395	0	0	0	0.57261	0	0	0	0	3.71182
EX_cpd00412_e (Deoxyuridine_e)	0.12106	0.15293	0	0.21544	0	0.29418	0.33862	0.10096	0	0.15216	0	0.05092	0.24934	0	0	0	0	0.13631	0.17377	0.16	0.2565	0	0.07016	0	0.11169	0	0.13114	0.0789	0	0.0557	0	0.04377	0.06204	0	0	0.19197	0.04046	0.05905	0	0.05238	0.07825	0.13739	0	0.10457	0.0138	0	3.63346
EX_cpd00209_e (Nitrate_e)	0.16377	0.03362	0	0.0218	0.02613	0	0	0	0.06783	0	0	0.30009	0	0	0	0.24802	0	0.16524	0	0	0	0	0	0	0.04598	0	0.13966	0.16673	0.10782	0.35602	0.05186	0.05544	0	0.55721	0.11393	0	0	0.28469	0.07052	0	0	0	0.23405	0.0581	0.24109	0.05089	3.56049
EX_cpd00036_e (Succinate_e)	0.18011	0	0	0.03187	0	0.08256	0	0.21933	0	0.26563	0	0	0	0	0.09369	0.03883	0	0.08742	0.09798	0.1041	0.20016	0	0.11824	0	0.04517	0.02482	0.05479	0.06135	0	0.1819	0.07145	0.08296	0.07562	0	0	0.06467	0.00821	0.11691	0.16401	0.10646	0.40109	0.00974	0.08129	0.2095	0.15313	0.12061	3.5536
EX_cpd00079_e (D-glucose-6-phosphate_e)	0	0.26832	0.38026	0	0	0	0.20294	0	0	0	0	0	0	0	0	0	0	0	0.48005	0	0	0	0	0	0	0	0	0	0.02893	0	0.11057	0	0	0	0.02904	0	0	0.87259	0	0.15882	0	0	0	0	0	1	3.53152
EX_cpd00072_e (D-fructose-6-phosphate_e)	0	0.34246	0	0.65444	0	0	0	0	0	0	0	0	0	0.3415	0.26535	0	0	0	0	0	0	0	0	0	0.33185	0	0	0	0.52579	0	0.42215	0.43568	0	0	0.2009	0	0	0	0	0	0	0	0	0	0	0	3.52012
EX_cpd00159_e (L-Lactate_e)	0.13597	0.27707	0	0	0	0	0.04327	0.20687	0.0854	0.16379	0.00857	0	0.0811	0	0.12023	0	0	0.16773	0.02009	0.14239	0	0.04172	0.22597	0	0.00665	0.35232	0.04616	0.04326	0.10872	0.09095	0	0.04712	0	0.15437	0.05698	0.06279	0.06782	0	0.03028	0.14709	0.13061	0	0.05235	0.17975	0.10527	0	3.40266
EX_cpd03091_e (5'-Deoxyadenosine_e)	0	0	0	0	0	0	0.20734	0.3533	0.20047	0	0	0.06273	0.49949	0	0	0	0	0	0.30838	0	0	0.17793	0.18693	0	0.04276	0	0	0	0.13926	0	0.12437	0.02078	0.64623	0	0	0.20343	0	0.19871	0	0	0	0	0	0	0.02261	0	3.39472
EX_cpd00797_e ((R)-3-Hydroxybutanoate_e)	0.07163	0	0	0	0	0.36115	0	0	0.15307	0.21915	0.11968	0.16521	0	0	0	0	0.0027	0.10148	0	0	0	0	0.40213	0	0.06511	0.37838	0.29596	0	0.03264	0.18114	0	0.02063	0	0.10168	0.0249	0.07977	0.07358	0.09527	0	0	0	0	0	0.16624	0	0	3.1115
EX_cpd00126_e (GMP_e)	0.29115	0	0	0	0	0	0	0.20367	0	0.34882	0	0	0	0.16178	0	0	0	0.55256	0	0	0	0.55356	0	0	0.41152	0	0.43912	0	0	0	0	0	0	0	0	0	0	0	0	0	0	0	0	0	0.09126	0.01949	3.07293
EX_cpd01242_e (Thyminose_e)	0	0.07982	0	0.01052	0.07796	0	0.20515	0.11026	0	0	0.25077	0.00928	0.07534	0	0	0.15815	0.11282	0.07321	0.15915	0	0	0	0.11968	0.17392	0.03223	0	0.20462	0	0	0.11811	0.02034	0	0.35904	0	0	0	0.09419	0.11696	0.08557	0	0.13966	0.00871	0.1305	0.07164	0.06247	0	3.06007
EX_cpd00644_e (PAN_e)	0.02833	0	0	0.25043	0	0	0.28679	0	0.07471	0	0	0.07877	0	0	0.03266	0.25581	0	0.11443	0.1576	0.06032	0.22215	0	0.10476	0	0	0.18229	0	0	0.07164	0	0	0.11066	0.10888	0.06916	0	0.06887	0.03232	0.0266	0.0532	0.03388	0.27875	0	0.30392	0	0	0	3.00693
EX_cpd00158_e (CELB_e)	0	0	0	0	0.28892	0.24187	0.16069	0	0	0	0.12764	0	0.08855	0	0	0.30716	0	0.23663	0.05668	0.00458	0	0	0	0.1461	0	0	0.00059	0.00947	0.06405	0.39057	0.0072	0	0.02481	0	0	0.05056	0	0.19067	0	0.106	0	0.1688	0	0	0	0.08992	2.76146
EX_cpd15560_e (Ubiquinone-8_e)	0.14428	0	0	0.09666	0	0	0	0.04271	0.31308	0	0	0.1383	0	0	0	0	0.41517	0.00552	0	0	0.03383	0	0	0	0.09953	0	0.07845	0.0475	0	0	0	0.02521	0	0.12222	0.15038	0.12045	0	0	0.10579	0.41959	0.18407	0	0.11198	0.08392	0.01277	0	2.75141
EX_cpd00281_e (GABA_e)	0.05425	0	0	0	0	0	0	0.18621	0.15578	0	0.12143	0	0	0	0	0	0	0.18664	0	0.1077	0	0	0	0.27713	0	0.43864	0.15891	0.01062	0	0.07676	0	0	0.16488	0	0.05052	0.04049	0.13587	0.07693	0.02373	0.10951	0	0	0.20832	0.15606	0.00106	0	2.74144
EX_cpd00098_e (Choline_e)	0.04018	0	0	0	0.26891	0.37529	0.35846	0	0.05663	0.30344	0	0.02081	0.06244	0	0	0	0	0.15238	0	0	0	0	0	0	0	0.50065	0.01449	0	0.03698	0	0	0	0	0	0.01951	0.00339	0.02915	0.1028	0.04822	0.02592	0	0	0.11286	0.11942	0.0564	0	2.70833
EX_cpd00208_e (LACT_e)	0.08472	0	0	0	0.10617	0.17411	0	0	0	0	0.27866	0	0	0	0.01927	0.09828	0.04704	0.36409	0	0	0	0	0	0.38472	0	0	0	0.13078	0	0.21494	0.03332	0	0.03095	0	0.00037	0	0	0.33377	0	0.00187	0	0.16033	0.13878	0.04051	0.00224	0.00123	2.64615
EX_cpd00012_e (PPi_e)	0	0	0	0.26442	0	0	0	0	0	0	0	0	0	0	0	0.64483	0	0	0	0	0	0	0	0	0	0	0	0	0	0	0	0	0.31654	0.72911	0.34148	0.19576	0	0	0	0	0	0	0	0	0	0	2.49214
EX_cpd01262_e (Amylotriose_e)	0.04236	0.02195	0	0.00609	0.21303	0.17151	0	0	0	0	0.20219	0	0.09578	0	0	0	0.03775	0.26927	0.01527	0	0	0	0	0.48325	0.0377	0	0	0	0	0.21002	0	0.00317	0.07253	0	0.00307	0	0	0.16211	0.03508	0.01967	0	0.17882	0.09621	0.03092	0	0.07815	2.4859
EX_cpd01217_e (Xanthosine_e)	0	0.06825	0	0	0.2091	0	0.30995	0.09123	0	0	0.22152	0.1131	0.05745	0	0	0	0	0.05812	0	0.08274	0.28799	0	0.00207	0	0.0929	0	0	0	0	0.16282	0	0	0	0	0.0501	0	0.22172	0.28782	0	0.06002	0	0	0	0	0	0	2.3769
EX_cpd11640_e (H2_e)	0	0.01937	0	0	0	0	0	0.00835	0	0	0	0	0.11626	0	0.34486	0	0	0.07869	0.23115	0	0	0	0	0.25277	0.09455	0	0	0.00629	0.18818	0	0.6801	0	0	0	0	0	0	0	0	0	0.29157	0	0	0	0	0	2.31214
EX_cpd10515_e (Fe2+_e)	0	0.25696	0	0	0	0	0	0.24586	0	0	0	0	0.35376	0	0.1014	0.113	0	0.10181	0	0.38155	0	0	0	0.07662	0	0	0	0	0	0	0.15223	0	0	0	0	0	0	0.26551	0	0	0	0.24229	0	0	0	0	2.29099
EX_cpd03696_e (Ursin_e)	0	0.25782	0	0	0	0.65491	0	0	0	0	0	0	0.04813	0	0	0	0	0.22635	0	0	0	0	0	0	0	0	0	0	0	0	0.01899	0.07041	0.09774	0	0	0.05872	0	0.06101	0	0	0	0	0.55136	0.15033	0.07006	0	2.26583
EX_cpd00033_e (Glycine_e)	0	0.1218	0	0	0.12999	0	0.25649	0.02294	0.0897	0.12834	0	0	0	0	0	0	0	0	0.03429	0	0.02918	0.39731	0	0	0	0.1048	0	0	0	0.10537	0.38589	0	0	0	0	0	0	0.22955	0	0.13428	0	0	0	0	0	0	2.16993
EX_cpd00654_e (Deoxycytidine_e)	0.08967	0.01214	0	0	0	0.05179	0.046	0.06256	0	0.05214	0	0.01392	0.04039	0	0.22368	0.1258	0	0.16557	0.12127	0.03601	0.10681	0	0.15435	0	0.17366	0	0.17806	0.02836	0	0	0.02486	0.01564	0	0	0	0.12661	0.02479	0.12542	0	0.03678	0.08086	0.0048	0	0.01662	0.01206	0	2.15062
EX_cpd00298_e (dTMP_e)	0.16319	0.29473	0	0	0	0	0	0	0	0	0	0	0	0	0.52637	0.03431	0	0	0	0	0	0	0	0	0	0	0	0	0	0	0.63702	0.28327	0	0	0	0	0	0.09623	0	0	0	0	0	0	0.08094	0	2.11606
EX_cpd16877_e ("N,N-bisformyl-dityrosine_e)	0	0	0	0	0	0	0	0	0	0	0	0	0	0	0.77375	0	0	0.51569	0	0	0	0	0	0	0.79252	0	0	0	0	0	0	0	0	0	0	0	0	0	0	0	0	0	0	0	0	0	2.08196
EX_cpd00246_e (Inosine_e)	0.02112	0.02376	0	0	0	0.18636	0.15698	0.07615	0	0	0	0.01496	0.01135	0	0	0	0	0.23907	0.05881	0.02096	0.05112	0	0	0	0	0	0.21552	0	0	0.16702	0	0	0	0	0.01968	0.17335	0.0406	0.17514	0	0.09093	0.10807	0	0	0.05919	0.02118	0	1.93132
EX_cpd00588_e (Sorbitol_e)	0	0	0	0	0.09632	0.12865	0	0	0.1128	0	0.19174	0	0.09961	0	0	0	0.07347	0.27246	0	0.04025	0	0	0	0	0.0613	0	0	0	0	0.09869	0	0	0	0.10094	0	0	0.04047	0.11134	0	0.08086	0	0	0.16843	0.06798	0.10294	0.01572	1.86397
EX_cpd01329_e (Maltohexaose_e)	0.01762	0.0097	0	0.03433	0.12786	0.04971	0	0	0	0	0.0919	0.00521	0.02777	0	0.36693	0	0.03881	0.1254	0.05111	0.03771	0	0	0	0.23168	0.02393	0	0	0.00031	0	0.19571	0.01592	0	0.01829	0	0	0.00066	0	0.1032	0.01281	0.0278	0	0.13004	0.04374	0.0165	0	0.02269	1.82734
EX_cpd00224_e (L-Arabinose_e)	0.06636	0	0	0.09203	0.25793	0.05497	0.16062	0	0	0	0.08345	0	0.00017	0	0	0	0.18626	0.082	0	0.05239	0	0	0	0.11038	0	0	0	0.03319	0	0.05976	0.04778	0	0	0	0.01917	0.09677	0	0.03544	0	0	0	0.07511	0.04433	0	0	0.22565	1.78376
EX_cpd00184_e (Thymidine_e)	0.03446	0.01124	0	0	0	0	0.3067	0	0	0.08317	0	0.05663	0.0584	0	0	0	0	0.01067	0	0	0	0	0.25075	0	0	0	0.14197	0.00328	0	0.01751	0	0.00997	0	0	0	0.01572	0.09917	0	0	0	0.48046	0	0.04003	0.08793	0.01057	0	1.71863
EX_cpd00061_e (Phosphoenolpyruvate_e)	0	0	0	0	0	0	0	0	0	0	0	0	0.62052	0	0	0	0	0	0	0	0	0	0	0	0	0	0	0	0	0.32282	0	0.49501	0	0	0	0	0	0	0	0	0	0	0	0	0	0	1.43835
EX_cpd00142_e (Acetoacetate_e)	0	0	0	0	0	0	0	0	0.11283	0	0	0	0	0	0	0	0	0.02345	0.8191	0	0	0	0	0	0	0	0	0.01939	0	0	0	0	0	0	0	0	0	0.10375	0	0	0.21712	0.1398	0	0	0	0	1.43544
EX_cpd00207_e (Guanine_e)	0	0	0	0	0	0	0	0	0.14382	0	0	0	0	0	0	0	0	0	0	0	0	0	0	0	0.37023	0	0	0	0	0	0	0	0	0.45757	0	0	0	0	0.4313	0	0	0	0	0	0	0	1.40292
EX_cpd00108_e (Galactose_e)	0.12767	0	0	0.05859	0	0	0	0	0.06274	0	0.10761	0	0.03467	0	0	0.07859	0.03506	0.07485	0.04926	0	0.08873	0	0	0.10317	0	0	0	0	0	0.01804	0.01339	0.04549	0.07801	0.10569	0	0.04608	0.02269	0	0	0.05149	0	0	0.04361	0.09769	0	0	1.34312
EX_cpd00438_e (Deoxyadenosine_e)	0.04912	0	0	0	0	0.00254	0	0.08268	0	0.11668	0	0.11762	0.14264	0	0	0.01703	0	0.0287	0.04277	0	0	0	0.10331	0	0.08429	0	0.13763	0	0	0.03002	0	0.02508	0	0	0	0	0	0.09907	0	0.13068	0	0.03563	0	0.05485	0.01131	0.00549	1.31714
EX_cpd03279_e (Deoxyinosine_e)	0	0	0	0	0	0.02772	0.12454	0.04829	0	0	0	0	0	0	0	0.1627	0	0.03103	0.0819	0.02635	0.06778	0	0	0	0	0	0.15257	0	0	0.07559	0	0.01307	0	0	0.03088	0.03381	0.00274	0.11369	0	0.10792	0	0	0	0.07545	0.05165	0	1.22768
EX_cpd00235_e (D-mannose-6-phosphate_e)	0.34743	0	0	0	0	0	0.18752	0	0	0	0	0	0	0	0.06633	0	0	0	0	0	0	0	0.22236	0	0	0	0	0.05622	0.01549	0	0.03485	0.0608	0	0	0.0304	0	0	0	0	0.19535	0	0	0	0	0	0	1.21675
EX_cpd00492_e (N-Acetyl-D-mannosamine_e)	0	0.05766	0	0	0	0	0	0	0	0	0	0	0	0	0	0	0	0.27709	0	0.05455	0	0	0	0	0	0	0	0.37278	0	0	0.03986	0	0	0	0	0	0	0	0	0	0	0	0	0	0	0.3901	1.19204
EX_cpd00443_e (ABEE_e)	0	0	0	0	0	0	0	0	0	0	0.13188	0	0	0	0	0	0	0.22658	0	0	0	0	0	0.36576	0	0	0	0	0	0.33695	0	0	0	0	0	0	0	0.02287	0	0	0	0	0	0	0	0	1.08404
EX_cpd00550_e (D-Serine_e)	0.01029	0	0	0	0.35848	0	0	0	0.10543	0	0	0	0	0	0	0	0	0.06042	0	0	0	0	0	0.03185	0	0	0.06912	0.12216	0.11191	0	0	0	0	0	0.00646	0	0.01377	0.0176	0	0	0.07308	0	0	0	0	0	0.98057
EX_cpd00210_e (Taurine_e)	0.15777	0	0	0.05453	0	0	0	0.02968	0.03778	0	0	0.0519	0.11391	0	0	0	0.02692	0.06546	0	0	0	0	0	0	0.15213	0	0	0.02903	0.04061	0	0	0.01508	0	0	0	0	0.00169	0.02148	0.03038	0.06123	0	0	0.05566	0	0.01787	0	0.96311
EX_cpd15500_e (Menaquinone 8_e)	0	0	0	0	0	0	0	0	0.12507	0	0	0	0	0	0	0	0.36436	0	0	0	0	0	0	0	0.02417	0	0	0.12323	0	0	0	0.00392	0	0	0	0	0	0	0	0	0	0.0818	0	0.1148	0.08203	0	0.91938
EX_cpd00146_e (Carbamoylphosphate_e)	0	0	0	0	0	0	0	0	0	0	0	0	0	0	0	0	0	0.45592	0	0	0	0	0	0	0	0	0	0	0	0	0.06852	0	0	0	0	0	0	0.38326	0	0	0	0	0	0	0	0	0.9077
EX_cpd00314_e (D-Mannitol_e)	0	0	0	0	0	0.072	0.19316	0	0	0	0.28281	0	0	0	0	0	0	0.2099	0	0	0	0	0	0	0	0	0	0.015	0	0.02286	0	0	0	0	0	0	0	0.10405	0	0	0	0	0	0	0	0	0.89978
EX_cpd00094_e (2-Oxobutyrate_e)	0	0	0	0	0	0	0	0	0	0	0	0	0	0	0	0	0	0	0	0	0	0	0	0.62993	0	0	0	0	0	0	0	0.25961	0	0	0	0	0	0	0	0	0	0	0	0	0	0	0.88954
EX_cpd01646_e (2-Isopropylmalate_e)	0	0	0.09871	0	0	0	0	0	0	0	0	0	0	0	0.11713	0.11208	0	0.07392	0	0.30416	0	0	0	0.18345	0	0	0	0	0	0	0	0	0	0	0	0	0	0	0	0	0	0	0	0	0	0	0.88945
EX_cpd00176_e (2-keto-3-deoxygluconate_e)	0	0	0	0	0	0.16301	0	0	0	0	0.13335	0.03208	0	0	0	0.07183	0	0.10038	0	0	0	0	0	0	0	0	0	0	0.01465	0.16112	0	0	0	0	0	0	0	0.05705	0	0	0	0	0	0	0.02167	0.08757	0.84271
EX_cpd03198_e (Melibiose_e)	0	0.0333	0	0	0.10236	0.04485	0.0387	0	0	0	0	0	0	0	0	0	0	0.15653	0	0.05019	0	0	0	0.11471	0	0	0	0	0	0.13225	0	0	0	0	0	0	0	0.11594	0	0.02732	0	0	0	0	0	0.01043	0.82658
EX_cpd00222_e (GLCN_e)	0	0	0	0	0.00819	0	0.0341	0	0	0	0	0	0	0	0	0	0	0.11572	0	0	0	0	0	0.1384	0	0	0	0.05622	0	0.01348	0	0.09815	0	0.23827	0.0111	0	0	0.08092	0	0	0.02479	0	0	0	0	0	0.81934
EX_cpd00141_e (Propionate_e)	0	0	0	0	0	0	0	0	0.08589	0	0	0.40042	0	0	0	0	0	0	0	0	0	0	0	0	0	0	0	0	0.02564	0.10002	0	0	0	0.20651	0	0	0	0	0	0	0	0	0	0	0	0	0.81848
EX_cpd02227_e (S-Ribosylhomocysteine_e)	0	0	0	0	0	0	0	0	0	0	0	0	0	0	0	0	0	0	0.20035	0.40245	0	0	0.04577	0	0	0	0	0	0	0	0	0.10425	0	0	0.03933	0	0	0	0	0	0	0	0	0	0	0	0.79215
EX_cpd00388_e (Allantoate_e)	0	0.76861	0	0	0	0	0	0	0	0	0	0	0	0	0	0	0	0	0	0	0	0	0	0	0	0	0	0	0	0	0	0	0	0	0	0	0	0	0	0	0	0	0	0	0	0	0.76861
EX_cpd15352_e (2-Demethylmenaquinone 8_e)	0	0	0	0	0	0	0	0	0.00837	0	0	0	0	0	0	0	0.27441	0	0	0	0	0	0	0	0.05622	0	0	0.07846	0	0	0	0.02058	0	0	0	0	0	0	0	0	0	0.09319	0	0.1334	0.05147	0	0.7161
EX_cpd00738_e (phosphoserine_e)	0	0	0	0	0	0	0	0	0	0	0	0	0	0	0	0	0	0	0	0	0	0	0	0.70286	0	0	0	0	0	0	0	0	0	0	0	0	0	0	0	0	0	0	0	0	0	0	0.70286
EX_cpd01171_e (Dulcose_e)	0	0	0	0.05734	0	0.01426	0	0	0	0	0	0.00917	0.05543	0	0	0.09646	0	0.03631	0	0.02594	0	0	0	0	0	0	0	0.04602	0	0.04202	0.00526	0	0.01131	0	0	0	0	0.09684	0.02829	0.01651	0	0.09262	0	0.0222	0	0.0383	0.69428
EX_cpd00274_e (Citrulline_e)	0	0	0	0	0	0	0	0.69073	0	0	0	0	0	0	0	0	0	0	0	0	0	0	0	0	0	0	0	0	0	0	0	0	0	0	0	0	0	0	0	0	0	0	0	0	0	0	0.69073
EX_cpd01133_e (Stachyose_e)	0	0.01226	0	0.10998	0	0.04204	0	0	0	0	0	0.02077	0.04238	0	0	0.13833	0	0.14562	0	0	0	0	0	0	0	0	0	0	0	0.07476	0.00492	0	0	0	0	0	0	0.05961	0	0	0	0.02683	0	0	0	0	0.6775
EX_cpd00547_e (Cysteine_e)	0	0	0	0	0	0	0	0	0	0	0	0	0	0	0	0	0	0	0	0	0	0	0	0	0	0	0	0	0	0	0	0	0	0	0	0	0	0	0	0	0	0	0	0	0	0.59594	0.59594
EX_cpd00047_e (Formate_e)	0	0.02151	0	0	0.07962	0	0	0	0	0	0	0	0	0	0	0	0	0.00632	0	0	0.07198	0	0	0	0	0	0	0.01164	0	0	0	0	0	0	0	0	0	0.032	0	0	0	0.11037	0	0	0	0.25565	0.58909
EX_cpd00653_e (D-Galactonate_e)	0.04554	0	0	0.01157	0	0	0	0.08636	0	0	0	0.01426	0	0	0	0	0.06668	0.06309	0	0	0	0	0	0	0	0.0213	0	0	0	0	0	0.03579	0	0.03011	0.0014	0	0.03042	0.0407	0.06921	0.03213	0	0	0	0	0	0	0.54856
EX_cpd16013_e (phenol palmitic acid_e)	0	0	0	0	0	0	0	0	0	0	0	0	0	0	0	0	0	0	0	0	0	0	0	0.28014	0	0	0	0	0	0	0.2585	0	0	0	0	0	0	0	0	0	0	0	0	0	0	0	0.53864
EX_cpd00133_e (Nicotinamide_e)	0	0	0	0	0	0	0	0	0	0	0	0	0	0	0	0	0	0	0	0	0	0	0	0	0	0	0	0	0	0	0	0	0.30346	0	0	0	0	0	0	0	0	0	0	0	0	0.19221	0.49567
EX_cpd00681_e (Choline sulfate_e)	0	0	0	0	0	0	0	0	0	0	0	0	0.03945	0	0	0	0	0.16088	0	0.10985	0	0	0	0	0	0	0	0	0	0	0	0	0	0	0	0	0	0.1236	0	0	0	0	0	0	0	0	0.43378
EX_cpd00359_e (indol_e)	0	0.09224	0	0.05804	0	0	0	0	0	0	0	0	0	0	0	0	0	0	0	0	0	0	0	0	0	0	0	0	0	0	0	0	0	0	0	0	0	0.26313	0	0	0	0	0	0	0	0	0.41341
EX_cpd00128_e (Adenine_e)	0	0	0	0	0	0	0	0	0	0	0	0	0	0	0	0	0	0	0	0	0	0	0	0.16624	0	0	0	0	0	0	0.2449	0	0	0	0	0	0	0	0	0	0	0	0	0	0	0	0.41114
EX_cpd01914_e (L-Methionine S-oxide_e)	0	0.09603	0	0	0	0	0	0	0	0	0	0	0.13413	0	0	0	0	0	0	0	0	0	0	0.08008	0	0	0	0	0	0.06625	0	0	0	0	0	0	0	0	0	0	0.03116	0	0	0	0	0	0.40765
EX_cpd01107_e (Decanoate_e)	0.07408	0	0	0	0	0	0	0	0	0.02592	0	0.13561	0	0	0	0	0	0	0	0	0	0.11722	0	0	0.00702	0	0	0.00818	0	0	0	0.00683	0	0	0	0	0	0	0	0	0	0	0	0	0	0	0.37486
EX_cpd00308_e (Malonate_e)	0.07782	0	0	0	0	0	0	0	0.03163	0	0	0	0	0	0	0	0	0.03588	0	0	0	0	0	0	0.07203	0	0	0	0	0	0	0	0	0	0	0	0	0	0.10577	0	0	0	0	0	0.04885	0	0.37198
EX_cpd00361_e (ACTN_e)	0	0	0	0	0	0	0	0	0	0	0	0	0	0	0	0	0	0	0	0	0	0	0	0	0	0	0	0	0	0	0	0	0	0	0	0	0	0	0	0	0	0.36765	0	0	0	0	0.36765
EX_cpd01092_e (Allantoin_e)	0.0216	0	0	0	0	0	0	0	0.05103	0	0	0.03135	0	0	0	0	0	0.041	0	0	0	0	0	0	0.0079	0	0	0.04754	0	0	0	0	0	0	0	0	0	0	0.01142	0	0	0	0.06826	0.02652	0.03119	0	0.33781
EX_cpd00152_e (Agmatine_e)	0	0.09535	0	0	0	0	0	0	0	0	0	0	0	0	0	0	0	0.24223	0	0	0	0	0	0	0	0	0	0	0	0	0	0	0	0	0	0	0	0	0	0	0	0	0	0	0	0	0.33758
EX_cpd00081_e (Sulfite_e)	0	0	0	0	0	0	0	0	0	0	0	0	0	0	0	0	0	0	0	0	0	0	0	0	0	0	0	0	0	0	0	0	0	0	0	0	0	0.31099	0	0	0	0	0	0	0	0	0.31099
EX_cpd01414_e (Tetrathionate_e)	0	0	0	0	0	0	0	0	0	0	0	0	0	0	0	0.21557	0	0	0	0	0	0	0	0	0	0	0	0	0	0	0.07001	0	0	0	0	0	0	0	0	0	0	0	0	0	0	0	0.28558
EX_cpd00263_e (Pyridoxol_e)	0	0.05178	0	0	0	0	0	0	0	0	0	0	0	0.04042	0	0	0	0	0	0	0	0	0	0	0.17069	0	0	0	0	0	0	0	0	0	0.02086	0	0	0	0	0	0	0	0	0	0	0	0.28375
EX_cpd00164_e (Glucuronate_e)	0.00244	0	0	0	0	0	0	0	0	0	0	0.01029	0	0	0	0	0	0.02975	0	0.00548	0	0	0	0	0.00048	0	0	0.00317	0	0	0	0.11792	0	0.03411	0	0	0	0.04109	0	0.00513	0	0	0	0	0.01507	0	0.26493
EX_cpd00260_e (Isocitrate_e)	0	0	0	0	0	0	0	0	0	0	0	0	0	0	0	0	0	0.25747	0	0	0	0	0	0	0	0	0	0	0	0	0	0	0	0	0	0	0	0	0	0	0	0	0	0	0	0	0.25747
EX_cpd00396_e (L-Rhamnose_e)	0	0	0	0.05213	0	0	0.02204	0	0	0	0	0.01239	0	0	0	0.05822	0	0.03484	0	0.01148	0	0	0	0	0	0	0	0	0	0	0	0	0	0	0.00189	0	0	0.04716	0	0	0	0	0	0	0	0	0.24015
EX_cpd15494_e (Maltoheptaose_e)	0	0	0	0	0	0	0	0.01922	0	0	0	0	0	0	0	0	0	0	0	0	0	0	0	0	0.02137	0	0	0	0	0	0	0	0	0	0	0	0	0.08336	0	0	0.09156	0	0	0	0	0.0225	0.23801
EX_cpd00395_e (L-Cysteate_e)	0	0	0	0	0	0	0	0	0	0	0	0.04472	0	0	0	0	0	0.01441	0	0	0	0	0	0	0	0	0	4e-05	0	0	0	0.03041	0.05494	0	0	0	0.00826	0.01652	0	0	0	0	0	0	0	0	0.1693
EX_cpd00609_e (D-Glucarate_e)	0.07611	0	0	0	0	0	0	0	0	0	0	0	0	0	0	0	0	0	0	0	0	0	0	0	0.05173	0	0	0.0396	0	0	0	0	0	0	0	0	0	0	0	0	0	0	0	0	0	0	0.16744
EX_cpd03963_e (Biuret_e)	0	0.00702	0	0	0	0	0	0	0	0	0	0	0	0	0	0	0	0	0	0	0	0	0	0	0	0	0	0	0	0	0.03004	0	0	0	0	0	0	0.12557	0	0	0	0	0	0	0	0	0.16263
EX_cpd00652_e (D-Mucic acid_e)	0.02438	0	0	0	0	0	0	0	0	0	0	0	0.07649	0	0	0	0	0	0	0	0	0	0	0	0.03409	0	0	0.02229	0	0	0	0	0	0	0	0	0	0	0	0	0	0	0	0	0	0	0.15725
EX_cpd00280_e (D-Galacturonate_e)	0.0296	0	0	0	0	0	0	0	0	0	0	0.01354	0	0	0	0	0	0.07581	0	0	0	0	0	0	0	0	0	0.00336	0	0	0	0	0	0	0	0	0	0.02193	0	0	0	0	0	0	0	0	0.14424
EX_cpd00239_e (H2S_e)	0	0	0	0	0	0	0	0	0	0	0	0	0	0	0	0	0	0	0	0	0	0	0	0	0	0	0	0	0	0	0	0	0	0	0	0	0	0.14137	0	0	0	0	0	0	0	0	0.14137
EX_cpd00528_e (N2_e)	0	0	0	0	0	0	0	0.07859	0	0	0	0	0	0	0	0	0	0	0	0.05794	0	0	0	0	0	0	0	0	0	0	0	0	0	0	0	0	0	0	0	0	0	0	0	0	0	0	0.13653
EX_cpd00457_e (Phosphocholine_e)	0	0	0	0	0	0	0	0	0	0	0	0	0	0	0	0	0	0	0	0	0	0	0	0	0	0	0	0	0	0	0	0	0	0	0.12896	0	0	0	0	0	0	0	0	0	0	0	0.12896
EX_cpd03048_e (Isethionate_e)	0	0	0	0	0	0	0	0	0	0	0	0	0	0	0	0	0	0.07853	0	0	0	0	0	0	0	0	0	0.02294	0	0	0	0	0	0	0	0	0	0.02627	0	0	0	0	0	0	0	0	0.12774
EX_cpd02233_e (Ciliatine_e)	0	0	0	0	0	0	0	0	0	0	0	0	0	0	0	0	0	0	0	0.10557	0	0	0	0	0	0	0	0	0	0	0	0	0	0	0	0	0	0	0	0	0	0	0	0	0	0	0.10557
EX_cpd11579_e (ethanesulfonate_e)	0	0	0	0	0	0	0	0	0	0	0	0	0	0	0	0	0	0.01858	0	0	0	0	0	0	0	0	0	0.00959	0	0	0	0.0313	0	0	0	0	0	0	0	0	0	0	0.03537	0	0	0	0.09484
EX_cpd09878_e (Sulfoacetate_e)	0	0	0	0	0	0	0	0	0	0	0	0	0	0	0	0	0	0.08259	0	0	0	0	0	0	0	0	0	0.0087	0	0	0	0	0	0	0	0	0	0	0	0	0	0	0	0	0	0	0.09129
EX_cpd00221_e (D-Lactate_e)	0	0.03726	0	0	0	0	0	0	0	0	0	0	0	0	0	0	0	0	0	0	0	0	0	0	0	0	0	0.04539	0	0	0	0	0	0	0	0	0	0	0	0	0	0	0	0	0	0	0.08265
EX_cpd00573_e (L-Idonate_e)	0	0	0	0	0	0	0.07813	0	0	0	0	0	0	0	0	0	0	0	0	0	0	0	0	0	0	0	0	0	0	0	0	0	0	0	0	0	0	0	0	0.00359	0	0	0	0	0	0	0.08172
EX_cpd00139_e (Glycolate_e)	0	0	0	0	0	0	0	0	0	0	0	0	0	0	0	0	0	0	0	0	0	0	0	0	0	0.07212	0	0	0	0	0	0	0	0	0	0	0	0	0	0	0	0	0	0	0	0	0.07212
EX_cpd00697_e (cGMP_e)	0	0	0	0	0	0	0	0	0	0	0	0	0	0	0	0	0	0	0	0	0	0	0	0	0	0	0	0.07143	0	0	0	0	0	0	0	0	0	0	0	0	0	0	0	0	0	0	0.07143
EX_cpd00507_e (Glycerophosphocholine_e)	0	0	0	0	0	0	0	0	0	0	0	0	0.06688	0	0	0	0	0	0	0	0	0	0	0	0	0	0	0	0	0	0	0	0	0	0	0	0	0	0	0	0	0	0	0	0	0	0.06688
EX_cpd00121_e (L-Inositol_e)	0	0	0	0	0	0	0	0	0	0	0.01924	0	0	0	0	0	0	0.00917	0	0	0	0	0	0	0	0	0	0	0	0	0	0	0	0	0	0	0	0.02051	0	0	0	0	0	0	0	0	0.04892
EX_cpd00587_e (D-Cysteine_e)	0	0	0	0	0	0	0	0	0	0	0	0	0	0	0	0	0	0	0	0	0	0	0	0	0	0	0	0	0	0	0	0	0	0	0.04324	0	0	0	0	0	0	0	0	0	0	0	0.04324
EX_cpd15499_e (Menaquinol 8_e)	0	0	0	0	0	0	0	0	0	0	0	0	0	0	0	0	0	0	0	0	0	0	0	0	0.03701	0	0	0	0	0	0	0	0	0	0	0	0	0	0	0	0	0	0	0	0	0	0.03701
EX_cpd15353_e (2-Demethylmenaquinol 8_e)	0	0	0	0	0	0	0	0	0	0	0	0	0	0	0	0	0	0	0	0	0	0	0	0	0.02773	0	0	0	0	0	0	0	0	0	0	0	0	0	0	0	0	0	0	0	0	0	0.02773
EX_cpd01912_e (L-Fucose 1-phosphate_e)	0	0	0	0	0	0	0.01678	0	0	0	0	0	0	0	0	0	0	0	0	0	0	0	0	0	0	0	0	0	0	0	0	0	0	0	0	0	0	0	0	0	0	0	0	0	0	0	0.01678
EX_cpd08023_e (methanesulfonate_e)	0	0	0	0	0	0	0	0	0	0	0	0	0	0	0	0	0	0.01292	0	0	0	0	0	0	0	0	0	0	0	0	0	0	0	0	0	0	0	0	0	0	0	0	0	0	0	0	0.01292
EX_cpd00876_e (3-Hydroxyisobutyrate_e)	0	0	0	0	0	0	0	0	0	0	0	0	0	0	0	0	0	0	0	0	0	0	0	0	0	0	0	0	0	0	0	0.01152	0	0	0	0	0	0	0	0	0	0	0	0	0	0	0.01152
EX_cpd03343_e (Phenylpropanoate_e)	0	0	0	0	0	0	0	0	0	0	0	0	0	0	0	0	0	0.00594	0	0	0	0	0	0	0	0	0	0.00046	0	0	0	0	0	0	0	0	0	0	0	0	0	0	0	0	0	0	0.0064
EX_cpd00211_e (Butyrate_e)	0	0	0	0	0	0	0	0	0	0	0	0	0	0	0	0	0	0.00088	0	0	0	0	0	0	0	0	0	0	0	0	0	0	0	0	0	0	0	0	0	0	0	0	0	0	0	0	0.00088
EX_cpd16022_e (phenol phthiocerol dimycocerosate (Mtb)_e)	0	0	0	0	0	0	0	0	0	0	0	0	0	0	0	0	0	0	0	0	0	0	0	0	0	0	0	0	0	0	0	0	0	0	0	0	0	0	0	0	0	0	0	0	0	0	0
EX_cpd01015_e (Cyanate_e)	0	0	0	0	0	0	0	0	0	0	0	0	0	0	0	0	0	0	0	0	0	0	0	0	0	0	0	0	0	0	0	0	0	0	0	0	0	0	0	0	0	0	0	0	0	0	0
