# Supplementary material for: Nutrition or nature: using elementary flux modes to disentangle the complex forces shaping prokaryote pan-genomes
Source: BMC Ecol Evol. 2022 Aug 16;22:101. doi: 10.1186/s12862-022-02052-3 (PMC9382767; doi:10.1186/s12862-022-02052-3)
Supplement: Supplementary file 11 — Additional file 11: Table S6. Correlation of variables related to panEFM, pan-reactomes, and metagenomes [file 12862_2022_2052_MOESM11_ESM.xlsx]

## Sheet: Sheet2
Column1	pan(pEFMs)	shell(pEFMs)	pan(Reactomes)	EnvDReacs	shell(Reactomes)	cloud(pEFMs)	diversity(Metabs)	EnvDMetabs	size(pEFMs)	size(Reactomes)	diversity(pEFMs)	fluidity(pEFMs)	cloud(Reactomes)	core(pEFMs)	NicheBreadth	core(Reactomes)	fluidity(Reactomes)	Column19
pan(pEFMs)	1.00 (0.0e+00)	1.00 (5.2e-47)	0.94 (1.3e-21)	0.95 (1.3e-21)	0.85 (1.1e-12)	0.78 (1.3e-09)	0.78 (8.5e-10)	0.76 (5.0e-09)	0.77 (2.9e-09)	0.74 (2.1e-08)	0.61 (1.6e-05)	0.58 (6.8e-05)	0.38 (1.6e-02)	0.37 (1.9e-02)	0.23 (1.6e-01)	0.24 (1.5e-01)	0.05 (8.0e-01)
shell(pEFMs)	1.00 (5.2e-47)	1.00 (0.0e+00)	0.94 (4.9e-21)	0.94 (2.6e-21)	0.86 (3.4e-13)	0.77 (2.1e-09)	0.80 (2.2e-10)	0.77 (1.6e-09)	0.74 (2.3e-08)	0.72 (5.1e-08)	0.63 (9.7e-06)	0.63 (9.7e-06)	0.38 (1.7e-02)	0.31 (5.2e-02)	0.24 (1.4e-01)	0.21 (1.9e-01)	0.06 (7.6e-01)
pan(Reactomes)	0.94 (1.3e-21)	0.94 (4.9e-21)	1.00 (0.0e+00)	1.00 (2.3e-49)	0.83 (1.5e-11)	0.94 (1.3e-20)	0.66 (2.0e-06)	0.65 (3.2e-06)	0.73 (3.1e-08)	0.82 (3.2e-11)	0.53 (3.4e-04)	0.49 (1.3e-03)	0.50 (1.0e-03)	0.39 (1.5e-02)	0.12 (4.8e-01)	0.34 (3.2e-02)	-0.03 (8.6e-01)
EnvDReacs	0.95 (1.3e-21)	0.94 (2.6e-21)	1.00 (2.3e-49)	1.00 (0.0e+00)	0.85 (1.0e-12)	0.94 (2.7e-20)	0.68 (7.1e-07)	0.67 (1.5e-06)	0.70 (1.7e-07)	0.79 (3.3e-10)	0.53 (4.4e-04)	0.52 (4.7e-04)	0.50 (9.1e-04)	0.34 (3.2e-02)	0.12 (4.8e-01)	0.30 (6.6e-02)	0.00 (9.9e-01)
shell(Reactomes)	0.85 (1.1e-12)	0.86 (3.4e-13)	0.83 (1.5e-11)	0.85 (1.0e-12)	1.00 (0.0e+00)	0.72 (5.2e-08)	0.85 (6.3e-13)	0.83 (6.0e-12)	0.41 (8.0e-03)	0.45 (3.8e-03)	0.44 (4.0e-03)	0.71 (1.4e-07)	0.35 (2.7e-02)	0.01 (9.5e-01)	0.17 (3.1e-01)	-0.23 (1.7e-01)	0.41 (9.1e-03)
cloud(pEFMs)	0.78 (1.3e-09)	0.77 (2.1e-09)	0.94 (1.3e-20)	0.94 (2.7e-20)	0.72 (5.2e-08)	1.00 (0.0e+00)	0.48 (1.6e-03)	0.48 (1.5e-03)	0.58 (6.9e-05)	0.78 (9.7e-10)	0.38 (1.7e-02)	0.36 (2.4e-02)	0.56 (1.6e-04)	0.32 (4.6e-02)	-0.01 (9.8e-01)	0.38 (1.7e-02)	-0.08 (6.9e-01)
diversity(Metabs)	0.78 (8.5e-10)	0.80 (2.2e-10)	0.66 (2.0e-06)	0.68 (7.1e-07)	0.85 (6.3e-13)	0.48 (1.6e-03)	1.00 (0.0e+00)	0.98 (1.9e-29)	0.27 (9.5e-02)	0.27 (9.7e-02)	0.56 (1.6e-04)	0.78 (7.7e-10)	0.13 (4.7e-01)	n	0.47 (2.1e-03)	-0.22 (1.7e-01)	0.46 (2.9e-03)
EnvDMetabs	0.76 (5.0e-09)	0.77 (1.6e-09)	0.65 (3.2e-06)	0.67 (1.5e-06)	0.83 (6.0e-12)	0.48 (1.5e-03)	0.98 (1.9e-29)	1.00 (0.0e+00)	0.26 (1.1e-01)	0.29 (7.6e-02)	0.49 (1.2e-03)	0.72 (6.0e-08)	0.10 (5.6e-01)	-0.11 (5.5e-01)	0.46 (2.7e-03)	-0.20 (2.2e-01)	0.41 (8.8e-03)
size(pEFMs)	0.77 (2.9e-09)	0.74 (2.3e-08)	0.73 (3.1e-08)	0.70 (1.7e-07)	0.41 (8.0e-03)	0.58 (6.9e-05)	0.27 (9.5e-02)	0.26 (1.1e-01)	1.00 (0.0e+00)	0.82 (3.2e-11)	0.48 (1.7e-03)	0.07 (7.4e-01)	0.32 (4.6e-02)	0.82 (1.9e-11)	0.06 (7.6e-01)	0.58 (6.3e-05)	-0.32 (4.4e-02)
size(Reactomes)	0.74 (2.1e-08)	0.72 (5.1e-08)	0.82 (3.2e-11)	0.79 (3.3e-10)	0.45 (3.8e-03)	0.78 (9.7e-10)	0.27 (9.7e-02)	0.29 (7.6e-02)	0.82 (3.2e-11)	1.00 (0.0e+00)	0.35 (2.9e-02)	0.15 (3.8e-01)	0.27 (9.7e-02)	0.60 (2.5e-05)	-0.03 (9.0e-01)	0.70 (2.0e-07)	-0.50 (1.0e-03)
diversity(pEFMs)	0.61 (1.6e-05)	0.63 (9.7e-06)	0.53 (3.4e-04)	0.53 (4.4e-04)	0.44 (4.0e-03)	0.38 (1.7e-02)	0.56 (1.6e-04)	0.49 (1.2e-03)	0.48 (1.7e-03)	0.35 (2.9e-02)	1.00 (0.0e+00)	0.42 (6.5e-03)	0.27 (9.8e-02)	0.17 (3.3e-01)	0.42 (7.2e-03)	0.18 (2.9e-01)	0.01 (9.5e-01)
fluidity(pEFMs)	0.58 (6.8e-05)	0.63 (9.7e-06)	0.49 (1.3e-03)	0.52 (4.7e-04)	0.71 (1.4e-07)	0.36 (2.4e-02)	0.78 (7.7e-10)	0.72 (6.0e-08)	0.07 (7.4e-01)	0.15 (3.8e-01)	0.42 (6.5e-03)	1.00 (0.0e+00)	0.14 (4.4e-01)	-0.47 (1.9e-03)	0.23 (1.7e-01)	-0.30 (5.8e-02)	0.51 (7.5e-04)
cloud(Reactomes)	0.38 (1.6e-02)	0.38 (1.7e-02)	0.50 (1.0e-03)	0.50 (9.1e-04)	0.35 (2.7e-02)	0.56 (1.6e-04)	0.13 (4.7e-01)	0.10 (5.6e-01)	0.32 (4.6e-02)	0.27 (9.7e-02)	0.27 (9.8e-02)	0.14 (4.4e-01)	1.00 (0.0e+00)	0.22 (1.7e-01)	-0.05 (8.0e-01)	0.04 (8.4e-01)	0.01 (9.5e-01)
core(pEFMs)	0.37 (1.9e-02)	0.31 (5.2e-02)	0.39 (1.5e-02)	0.34 (3.2e-02)	0.01 (9.5e-01)	0.32 (4.6e-02)	-0.14 (4.4e-01)	-0.11 (5.5e-01)	0.82 (1.9e-11)	0.60 (2.5e-05)	0.17 (3.3e-01)	-0.47 (1.9e-03)	0.22 (1.7e-01)	1.00 (0.0e+00)	-0.07 (7.4e-01)	0.62 (1.1e-05)	-0.46 (2.7e-03)
NicheBreadth	0.23 (1.6e-01)	0.24 (1.4e-01)	0.12 (4.8e-01)	0.12 (4.8e-01)	0.17 (3.1e-01)	-0.01 (9.8e-01)	0.47 (2.1e-03)	0.46 (2.7e-03)	0.06 (7.6e-01)	-0.03 (9.0e-01)	0.42 (7.2e-03)	0.23 (1.7e-01)	-0.05 (8.0e-01)	-0.07 (7.4e-01)	1.00 (0.0e+00)	-0.04 (8.3e-01)	0.11 (5.3e-01)
core(Reactomes)	0.24 (1.5e-01)	0.21 (1.9e-01)	0.34 (3.2e-02)	0.30 (6.6e-02)	-0.23 (1.7e-01)	0.38 (1.7e-02)	-0.22 (1.7e-01)	-0.20 (2.2e-01)	0.58 (6.3e-05)	0.70 (2.0e-07)	0.18 (2.9e-01)	-0.30 (5.8e-02)	0.04 (8.4e-01)	0.62 (1.1e-05)	-0.04 (8.3e-01)	1.00 (0.0e+00)	-0.74 (2.1e-08)
fluidity(Reactomes)	0.05 (8.0e-01)	0.06 (7.6e-01)	-0.03 (8.6e-01)	0.00 (9.9e-01)	0.41 (9.1e-03)	-0.08 (6.9e-01)	0.46 (2.9e-03)	0.41 (8.8e-03)	-0.32 (4.4e-02)	-0.50 (1.0e-03)	0.01 (9.5e-01)	0.51 (7.5e-04)	0.01 (9.5e-01)	-0.46 (2.7e-03)	0.11 (5.3e-01)	-0.74 (2.1e-08)	1.00 (0.0e+00)
